# Supplementary material for: The autism-associated chromatin modifier CHD8 regulates other autism risk genes during human neurodevelopment
Source: Nat Commun. 2015 Mar 10;6:6404. doi: 10.1038/ncomms7404 (PMC4355952; doi:10.1038/ncomms7404)
Supplement: Supplementary Data 1 — Reproducible CHD8 peaks identified in each experimental context and potential target genes. Each sheet contains the coordinates of the CHD8 peak in bed format along with the coordinates of the promoter or regulatory domain for each target gene. [file ncomms7404-s2.xlsx]

## Sheet: hNSC_Chd8_prom
CHD8 peak chr	CHD8 peak start	CHD8 peak stop	promoter region	Gene
chr1	713500	714675	chr1:714068-715068	LOC100288069
chr1	858900	860475	chr1:860120-861120	SAMD11
chr1	893975	897000	chr1:894966-895966	KLHL17
chr1	893975	897000	chr1:894679-895679	NOC2L
chr1	934150	937950	chr1:935552-936552	HES4
chr1	954450	956800	chr1:954502-955502	AGRN
chr1	1050575	1051975	chr1:1051736-1052736	C1orf159
chr1	1166600	1168375	chr1:1166628-1167628	B3GALT6
chr1	1166600	1168375	chr1:1167447-1168447	SDF4
chr1	1208300	1210125	chr1:1209234-1210234	UBE2J2
chr1	1242500	1244725	chr1:1243269-1244269	ACAP3
chr1	1242500	1244725	chr1:1242993-1243993	PUSL1
chr1	1259325	1261025	chr1:1260067-1261067	CPSF3L
chr1	1259325	1261025	chr1:1259142-1260142	GLTPD1
chr1	1283975	1285800	chr1:1284492-1285492	DVL1
chr1	1309850	1311600	chr1:1310818-1311818	AURKAIP1
chr1	1309850	1311600	chr1:1310580-1311580	AURKAIP1
chr1	1309850	1311600	chr1:1310562-1311562	AURKAIP1
chr1	1333825	1335650	chr1:1334718-1335718	CCNL2
chr1	1333825	1335650	chr1:1333909-1334909	LOC148413
chr1	1341900	1343350	chr1:1342693-1343693	MRPL20
chr1	1446500	1447925	chr1:1446522-1447522	ATAD3A
chr1	1446500	1447925	chr1:1446909-1447909	ATAD3A
chr1	1446500	1447925	chr1:1446522-1447522	ATAD3A
chr1	1508925	1510850	chr1:1510262-1511262	SSU72
chr1	1534750	1536100	chr1:1535476-1536476	C1orf233
chr1	1550250	1552000	chr1:1549794-1550794	MIB2
chr1	1550250	1552000	chr1:1550244-1551244	MIB2
chr1	1550250	1552000	chr1:1549794-1550794	MIB2
chr1	1624000	1625200	chr1:1624243-1625243	SLC35E2B
chr1	1677275	1678500	chr1:1677438-1678438	SLC35E2
chr1	1709250	1710775	chr1:1710297-1711297	NADK
chr1	1709250	1710775	chr1:1709909-1710909	NADK
chr1	1820625	1823550	chr1:1822526-1823526	GNB1
chr1	2004775	2005825	chr1:2004085-2005085	PRKCZ
chr1	2004775	2005825	chr1:2004424-2005424	PRKCZ
chr1	2125525	2127225	chr1:2126214-2127214	C1orf86
chr1	2143650	2144800	chr1:2144159-2145159	C1orf86
chr1	2158275	2161900	chr1:2159133-2160133	SKI
chr1	2322000	2323925	chr1:2322993-2323993	MORN1
chr1	2322000	2323925	chr1:2322213-2323213	RER1
chr1	2343300	2345000	chr1:2344010-2345010	PEX10
chr1	2456850	2458500	chr1:2458035-2459035	PANK4
chr1	2516550	2518900	chr1:2517188-2518188	FAM213B
chr1	2516550	2518900	chr1:2516898-2517898	FAM213B
chr1	3527475	3528375	chr1:3528059-3529059	MEGF6
chr1	3565950	3567100	chr1:3566671-3567671	WRAP73
chr1	3663175	3664375	chr1:3663937-3664937	TP73-AS1
chr1	3663175	3664375	chr1:3663335-3664335	TP73-AS1
chr1	3712250	3714000	chr1:3713068-3714068	LRRC47
chr1	3773025	3774575	chr1:3773797-3774797	CEP104
chr1	3773025	3774575	chr1:3772844-3773844	DFFB
chr1	3815700	3818350	chr1:3815967-3816967	LOC100133612
chr1	3815700	3818350	chr1:3816857-3817857	C1orf174
chr1	6051425	6053275	chr1:6051357-6052357	KCNAB2
chr1	6051425	6053275	chr1:6052533-6053533	NPHP4
chr1	6258575	6260500	chr1:6259679-6260679	RPL22
chr1	6295125	6296550	chr1:6296044-6297044	ICMT
chr1	6319875	6321825	chr1:6321035-6322035	GPR153
chr1	6452575	6454475	chr1:6453826-6454826	ACOT7
chr1	6544850	6546125	chr1:6546014-6547014	PLEKHG5
chr1	6544850	6546125	chr1:6545529-6546529	PLEKHG5
chr1	6549775	6551350	chr1:6550640-6551640	PLEKHG5
chr1	6549775	6551350	chr1:6550654-6551654	PLEKHG5
chr1	6556800	6558025	chr1:6557484-6558484	PLEKHG5
chr1	6556800	6558025	chr1:6557156-6558156	PLEKHG5
chr1	6613675	6615175	chr1:6614658-6615658	NOL9
chr1	6613675	6615175	chr1:6614337-6615337	TAS1R1
chr1	6639625	6640950	chr1:6639062-6640062	ZBTB48
chr1	6661700	6665025	chr1:6662929-6663929	KLHL21
chr1	6672450	6675575	chr1:6672755-6673755	PHF13
chr1	6684700	6686250	chr1:6684209-6685209	THAP3
chr1	6684700	6686250	chr1:6683924-6684924	THAP3
chr1	6684700	6686250	chr1:6684209-6685209	THAP3
chr1	6761075	6762550	chr1:6761966-6762966	DNAJC11
chr1	6844075	6846600	chr1:6844383-6845383	CAMTA1
chr1	7830575	7832000	chr1:7830328-7831328	VAMP3
chr1	8020925	8022625	chr1:8020713-8021713	PARK7
chr1	8085700	8087100	chr1:8086393-8087393	ERRFI1
chr1	8482425	8484925	chr1:8483747-8484747	RERE
chr1	8875375	8878800	chr1:8877699-8878699	RERE
chr1	8937650	8940000	chr1:8939151-8940151	ENO1
chr1	8937650	8940000	chr1:8937893-8938893	ENO1-AS1
chr1	9294200	9295975	chr1:9293862-9294862	H6PD
chr1	9598875	9600475	chr1:9598527-9599527	SLC25A33
chr1	9648425	9649950	chr1:9647931-9648931	TMEM201
chr1	9882950	9884675	chr1:9884550-9885550	CLSTN1
chr1	9969500	9971750	chr1:9970316-9971316	CTNNBIP1
chr1	10002300	10004150	chr1:10002826-10003826	LZIC
chr1	10002300	10004150	chr1:10002485-10003485	NMNAT1
chr1	10269450	10272475	chr1:10269763-10270763	KIF1B
chr1	10458375	10460050	chr1:10458084-10459084	PGD
chr1	10489975	10491225	chr1:10489158-10490158	APITD1
chr1	10489975	10491225	chr1:10489803-10490803	APITD1
chr1	10489975	10491225	chr1:10489803-10490803	APITD1-CORT
chr1	10489975	10491225	chr1:10489158-10490158	APITD1-CORT
chr1	10489975	10491225	chr1:10489803-10490803	APITD1-CORT
chr1	10532000	10533250	chr1:10532613-10533613	DFFA
chr1	10534425	10535725	chr1:10534002-10535002	PEX14
chr1	10856200	10857225	chr1:10856733-10857733	CASZ1
chr1	11071775	11073750	chr1:11071678-11072678	TARDBP
chr1	11119300	11121050	chr1:11120091-11121091	SRM
chr1	11159000	11160400	chr1:11159938-11160938	EXOSC10
chr1	11321875	11323500	chr1:11322608-11323608	MTOR
chr1	11332625	11334075	chr1:11332254-11333254	UBIAD1
chr1	11538575	11539825	chr1:11538294-11539294	PTCHD2
chr1	11740450	11741800	chr1:11741271-11742271	MAD2L2
chr1	11750675	11752425	chr1:11750780-11751780	DRAXIN
chr1	11750675	11752425	chr1:11751678-11752678	MAD2L2
chr1	11865225	11867525	chr1:11865152-11866152	CLCN6
chr1	11865225	11867525	chr1:11866160-11867160	MTHFR
chr1	12039775	12041150	chr1:12039237-12040237	MFN2
chr1	12078925	12080475	chr1:12078298-12079298	MIIP
chr1	12289475	12290800	chr1:12289112-12290112	VPS13D
chr1	14026050	14027625	chr1:14025734-14026734	PRDM2
chr1	14075075	14076925	chr1:14074875-14075875	PRDM2
chr1	14924275	14926550	chr1:14924212-14925212	KAZN
chr1	15250425	15251625	chr1:15249624-15250624	KAZN
chr1	15479025	15480950	chr1:15478027-15479027	TMEM51
chr1	15479025	15480950	chr1:15479228-15480228	TMEM51
chr1	15479025	15480950	chr1:15478960-15479960	TMEM51-AS1
chr1	15735550	15736850	chr1:15735390-15736390	EFHD2
chr1	15942775	15945225	chr1:15942952-15943952	DDI2
chr1	16010225	16011875	chr1:16009826-16010826	PLEKHM2
chr1	16084775	16086075	chr1:16084254-16085254	FBLIM1
chr1	16173325	16177225	chr1:16174642-16175642	FLJ37453
chr1	16173325	16177225	chr1:16173358-16174358	SPEN
chr1	16301700	16303050	chr1:16302627-16303627	ZBTB17
chr1	16481300	16483000	chr1:16482582-16483582	EPHA2
chr1	16678275	16679550	chr1:16678948-16679948	FBXO42
chr1	16692900	16694850	chr1:16692524-16693524	SZRD1
chr1	16766750	16767925	chr1:16766166-16767166	NECAP2
chr1	16939200	16940875	chr1:16939982-16940982	NBPF1
chr1	16970475	16971775	chr1:16971068-16972068	MST1P2
chr1	17306150	17307575	chr1:17307173-17308173	MFAP2
chr1	17337550	17338525	chr1:17338423-17339423	ATP13A2
chr1	17379925	17381100	chr1:17380665-17381665	SDHB
chr1	17763350	17766925	chr1:17765059-17766059	RCC2
chr1	17763350	17766925	chr1:17766250-17767250	RCC2
chr1	17865600	17867700	chr1:17865329-17866329	ARHGEF10L
chr1	19281575	19283825	chr1:19282826-19283826	IFFO2
chr1	19535600	19537925	chr1:19536746-19537746	UBR4
chr1	19577075	19578875	chr1:19577074-19578074	MRTO4
chr1	19577075	19578875	chr1:19578053-19579053	EMC1
chr1	19637750	19639875	chr1:19638640-19639640	AKR7A2
chr1	19637750	19639875	chr1:19637739-19638739	PQLC2
chr1	19811100	19813025	chr1:19812066-19813066	CAPZB
chr1	19811100	19813025	chr1:19811201-19812201	CAPZB
chr1	19922600	19924550	chr1:19922470-19923470	C1orf151-NBL1
chr1	19922600	19924550	chr1:19922470-19923470	MINOS1
chr1	20810525	20813725	chr1:20812728-20813728	CAMK2N1
chr1	20959575	20960825	chr1:20958947-20959947	PINK1
chr1	20987200	20989025	chr1:20988037-20989037	DDOST
chr1	21112450	21115100	chr1:21113181-21114181	HP1BP3
chr1	21502175	21504125	chr1:21503381-21504381	EIF4G3
chr1	21502175	21504125	chr1:21501251-21502251	EIF4G3
chr1	21671200	21672925	chr1:21672034-21673034	ECE1
chr1	22108725	22110600	chr1:22109688-22110688	USP48
chr1	22263050	22264625	chr1:22263750-22264750	HSPG2
chr1	22351225	22352825	chr1:22350706-22351706	LINC00339
chr1	22351225	22352825	chr1:22351041-22352041	LINC00339
chr1	22378700	22380300	chr1:22378119-22379119	CDC42
chr1	22777775	22779550	chr1:22777343-22778343	ZBTB40
chr1	23036400	23038525	chr1:23036330-23037330	EPHB2
chr1	23345100	23347300	chr1:23344940-23345940	KDM1A
chr1	23493875	23495500	chr1:23495351-23496351	LUZP1
chr1	23669425	23671925	chr1:23670853-23671853	HNRNPR
chr1	23693825	23697550	chr1:23694463-23695463	C1orf213
chr1	23693825	23697550	chr1:23694710-23695710	C1orf213
chr1	23693825	23697550	chr1:23696357-23697357	ZNF436
chr1	23693825	23697550	chr1:23694879-23695879	ZNF436
chr1	23809725	23812000	chr1:23810750-23811750	ASAP3
chr1	24017725	24019300	chr1:24017268-24018268	RPL11
chr1	24069300	24070975	chr1:24068855-24069855	TCEB3
chr1	24104425	24105500	chr1:24104787-24105787	LOC100506963
chr1	24104425	24105500	chr1:24103875-24104875	PITHD1
chr1	24117175	24118800	chr1:24116645-24117645	LYPLA2
chr1	24126350	24127875	chr1:24127034-24128034	GALE
chr1	24126350	24127875	chr1:24127294-24128294	GALE
chr1	24126350	24127875	chr1:24126060-24127060	GALE
chr1	24150975	24152400	chr1:24151949-24152949	HMGCL
chr1	24285100	24287450	chr1:24285300-24286300	PNRC2
chr1	24305675	24307625	chr1:24306953-24307953	SRSF10
chr1	24968725	24971125	chr1:24968593-24969593	SRRM1
chr1	25071100	25073675	chr1:25070759-25071759	CLIC4
chr1	25558100	25560025	chr1:25559013-25560013	SYF2
chr1	25572550	25574575	chr1:25573985-25574985	C1orf63
chr1	25664475	25665850	chr1:25663788-25664788	TMEM50A
chr1	25756050	25758450	chr1:25756387-25757387	TMEM57
chr1	25869875	25871025	chr1:25869075-25870075	LDLRAP1
chr1	25942275	25945800	chr1:25942958-25943958	MAN1C1
chr1	26126175	26127425	chr1:26125666-26126666	SEPN1
chr1	26145625	26147575	chr1:26145396-26146396	MTFR1L
chr1	26145625	26147575	chr1:26146318-26147318	MTFR1L
chr1	26145625	26147575	chr1:26145396-26146396	MTFR1L
chr1	26145625	26147575	chr1:26145683-26146683	MTFR1L
chr1	26185425	26186800	chr1:26185848-26186848	AUNIP
chr1	26231025	26233425	chr1:26232945-26233945	MIR3917
chr1	26231025	26233425	chr1:26232993-26233993	STMN1
chr1	26231025	26233425	chr1:26233368-26234368	STMN1
chr1	26231025	26233425	chr1:26232644-26233644	STMN1
chr1	26323950	26325525	chr1:26324648-26325648	PAFAH2
chr1	26437025	26439150	chr1:26436655-26437655	PDIK1L
chr1	26437025	26439150	chr1:26437267-26438267	PDIK1L
chr1	26495900	26497075	chr1:26495387-26496387	ZNF593
chr1	26560225	26561325	chr1:26559692-26560692	CEP85
chr1	26606075	26608025	chr1:26605212-26606212	SH3BGRL3
chr1	26735025	26738800	chr1:26736268-26737268	LIN28A
chr1	26797950	26800400	chr1:26797901-26798901	HMGN2
chr1	26855650	26856775	chr1:26855248-26856248	RPS6KA1
chr1	27018275	27025400	chr1:27021521-27022521	ARID1A
chr1	27112850	27116225	chr1:27113678-27114678	PIGV
chr1	27112850	27116225	chr1:27113453-27114453	PIGV
chr1	27152525	27153875	chr1:27152200-27153200	ZDHHC18
chr1	27216075	27217300	chr1:27216869-27217869	GPN2
chr1	27226225	27227800	chr1:27226962-27227962	GPATCH3
chr1	27319650	27321425	chr1:27319194-27320194	TRNP1
chr1	27338850	27339850	chr1:27339333-27340333	FAM46B
chr1	27480950	27482125	chr1:27481621-27482621	SLC9A1
chr1	27560600	27562175	chr1:27560006-27561006	WDTC1
chr1	27648000	27649575	chr1:27649364-27650364	LOC644961
chr1	27648000	27649575	chr1:27647635-27648635	TMEM222
chr1	27691725	27693925	chr1:27693337-27694337	MAP3K6
chr1	27815200	27817250	chr1:27816678-27817678	WASF2
chr1	27928725	27931175	chr1:27930143-27931143	AHDC1
chr1	28052050	28053350	chr1:28051489-28052489	FAM76A
chr1	28156675	28158900	chr1:28156324-28157324	PPP1R8
chr1	28156675	28158900	chr1:28156251-28157251	PPP1R8
chr1	28156675	28158900	chr1:28156324-28157324	PPP1R8
chr1	28240425	28241800	chr1:28241236-28242236	RPA2
chr1	28585700	28587500	chr1:28584962-28585962	SESN2
chr1	28654850	28656500	chr1:28654512-28655512	MED18
chr1	28695525	28697650	chr1:28695092-28696092	PHACTR4
chr1	28831550	28834200	chr1:28831454-28832454	RCC1
chr1	28831550	28834200	chr1:28831454-28832454	SNHG3
chr1	28844450	28845625	chr1:28843744-28844744	RCC1
chr1	28969175	28970375	chr1:28969604-28970604	TAF12
chr1	28974475	28975850	chr1:28974111-28975111	RNU11
chr1	28994400	28996550	chr1:28994239-28995239	GMEB1
chr1	29062500	29064925	chr1:29062451-29063451	YTHDF2
chr1	29062500	29064925	chr1:29062132-29063132	YTHDF2
chr1	29062500	29064925	chr1:29062135-29063135	YTHDF2
chr1	29240575	29242425	chr1:29240087-29241087	EPB41
chr1	29507175	29509475	chr1:29508637-29509637	SRSF4
chr1	31191375	31192250	chr1:31190618-31191618	MATN1-AS1
chr1	31380550	31382075	chr1:31381480-31382480	SDC3
chr1	31537175	31539350	chr1:31538564-31539564	PUM1
chr1	31885600	31887825	chr1:31885659-31886659	SERINC2
chr1	31885600	31887825	chr1:31884962-31885962	SERINC2
chr1	32109700	32111400	chr1:32110838-32111838	PEF1
chr1	32109700	32111400	chr1:32110218-32111218	PEF1
chr1	32229350	32230500	chr1:32229648-32230648	BAI2
chr1	32402650	32404625	chr1:32403988-32404988	PTP4A2
chr1	32478350	32480925	chr1:32478294-32479294	KHDRBS1
chr1	32537650	32539275	chr1:32537502-32538502	TMEM39B
chr1	32573050	32574850	chr1:32572643-32573643	KPNA6
chr1	32644450	32646650	chr1:32644344-32645344	TXLNA
chr1	32687175	32688550	chr1:32686970-32687970	EIF3I
chr1	32687175	32688550	chr1:32687926-32688926	TMEM234
chr1	32756900	32758600	chr1:32756707-32757707	HDAC1
chr1	32800300	32802450	chr1:32801840-32802840	MARCKSL1
chr1	32859375	32861100	chr1:32860062-32861062	BSDC1
chr1	33004450	33006000	chr1:33003771-33004771	ZBTB8A
chr1	33115250	33118025	chr1:33115748-33116748	RBBP4
chr1	33115250	33118025	chr1:33115958-33116958	RBBP4
chr1	33115250	33118025	chr1:33115748-33116748	RBBP4
chr1	33115250	33118025	chr1:33116185-33117185	ZBTB8OS
chr1	33281975	33284825	chr1:33282042-33283042	S100PBP
chr1	33281975	33284825	chr1:33282118-33283118	S100PBP
chr1	33281975	33284825	chr1:33283633-33284633	YARS
chr1	33336075	33336950	chr1:33336414-33337414	FNDC5
chr1	33429100	33431175	chr1:33430286-33431286	RNF19B
chr1	33645700	33648475	chr1:33647671-33648671	TRIM62
chr1	33719850	33723800	chr1:33721173-33722173	ZNF362
chr1	33813025	33816925	chr1:33815499-33816499	PHC2
chr1	33937400	33939325	chr1:33937231-33938231	ZSCAN20
chr1	35324650	35326075	chr1:35324646-35325646	SMIM12
chr1	35324650	35326075	chr1:35325338-35326338	SMIM12
chr1	35324650	35326075	chr1:35325417-35326417	SMIM12
chr1	35450500	35451550	chr1:35450948-35451948	ZMYM6NB
chr1	35496475	35498275	chr1:35497569-35498569	ZMYM6
chr1	35657025	35659475	chr1:35658743-35659743	SFPQ
chr1	35733550	35735550	chr1:35733567-35734567	ZMYM4
chr1	36022225	36024225	chr1:36023037-36024037	KIAA0319L
chr1	36022225	36024225	chr1:36022392-36023392	NCDN
chr1	36106275	36108050	chr1:36107152-36108152	PSMB2
chr1	36106275	36108050	chr1:36107445-36108445	PSMB2
chr1	36234250	36235975	chr1:36235551-36236551	CLSPN
chr1	36273275	36274675	chr1:36272827-36273827	AGO4
chr1	36348325	36350125	chr1:36347809-36348809	AGO1
chr1	36395675	36397575	chr1:36395682-36396682	AGO3
chr1	36553850	36555400	chr1:36553452-36554452	ADPRHL2
chr1	36620000	36623150	chr1:36620802-36621802	MAP7D1
chr1	36620000	36623150	chr1:36621654-36622654	TRAPPC3
chr1	36688775	36690975	chr1:36689016-36690016	THRAP3
chr1	36850850	36851925	chr1:36851485-36852485	STK40
chr1	36863050	36863775	chr1:36863493-36864493	LSM10
chr1	36915525	36916725	chr1:36916086-36917086	OSCP1
chr1	36929000	36930750	chr1:36930040-36931040	MRPS15
chr1	37979600	37980850	chr1:37980420-37981420	MEAF6
chr1	38019175	38020200	chr1:38019945-38020945	SNIP1
chr1	38258950	38260525	chr1:38258773-38259773	MANEAL
chr1	38258950	38260525	chr1:38260159-38261159	MANEAL
chr1	38273025	38274775	chr1:38273865-38274865	YRDC
chr1	38273025	38274775	chr1:38272472-38273472	C1orf122
chr1	38324575	38326200	chr1:38325292-38326292	MTF1
chr1	38412100	38413175	chr1:38412729-38413729	INPP5B
chr1	38454750	38456350	chr1:38455761-38456761	SF3A3
chr1	38470600	38471550	chr1:38471187-38472187	FHL3
chr1	38477650	38479325	chr1:38477383-38478383	UTP11L
chr1	38509650	38513500	chr1:38512450-38513450	POU3F1
chr1	39324725	39326525	chr1:39325495-39326495	RRAGC
chr1	39338550	39339725	chr1:39339050-39340050	MYCBP
chr1	39456000	39458525	chr1:39455915-39456915	AKIRIN1
chr1	39491575	39492950	chr1:39490966-39491966	NDUFS5
chr1	39546625	39547850	chr1:39546088-39547088	MACF1
chr1	39873250	39875875	chr1:39874175-39875175	KIAA0754
chr1	40041300	40043100	chr1:40042521-40043521	PABPC4
chr1	40204000	40205175	chr1:40203516-40204516	PPIE
chr1	40348050	40349675	chr1:40349177-40350177	TRIT1
chr1	40363650	40368250	chr1:40367687-40368687	MYCL1
chr1	40420450	40421800	chr1:40419783-40420783	MFSD2A
chr1	40504950	40507150	chr1:40505254-40506254	CAP1
chr1	40562300	40563450	chr1:40563142-40564142	PPT1
chr1	40626375	40628075	chr1:40626040-40627040	RLF
chr1	40722625	40724550	chr1:40722721-40723721	ZMPSTE24
chr1	40838800	40840950	chr1:40839304-40840304	SMAP2
chr1	40838800	40840950	chr1:40838377-40839377	SMAP2
chr1	40915100	40916725	chr1:40915336-40916336	ZFP69B
chr1	40942350	40943600	chr1:40942301-40943301	ZFP69
chr1	40974050	40974925	chr1:40973432-40974432	EXO5
chr1	40996250	40997825	chr1:40996232-40997232	ZNF684
chr1	41156725	41158550	chr1:41157933-41158933	LOC100130557
chr1	41156725	41158550	chr1:41156679-41157679	NFYC
chr1	41156725	41158550	chr1:41156241-41157241	NFYC
chr1	41327225	41328400	chr1:41328018-41329018	CITED4
chr1	41444800	41446650	chr1:41444006-41445006	CTPS1
chr1	41706775	41708750	chr1:41707815-41708815	SCMH1
chr1	42799725	42801900	chr1:42801548-42802548	FOXJ3
chr1	42799725	42801900	chr1:42800636-42801636	FOXJ3
chr1	42799725	42801900	chr1:42800886-42801886	FOXJ3
chr1	42799725	42801900	chr1:42800903-42801903	FOXJ3
chr1	42921250	42922800	chr1:42921172-42922172	PPCS
chr1	42921250	42922800	chr1:42921938-42922938	ZMYND12
chr1	43123600	43124600	chr1:43123047-43124047	PPIH
chr1	43147125	43149250	chr1:43147065-43148065	YBX1
chr1	43231050	43233900	chr1:43231915-43232915	C1orf50
chr1	43231050	43233900	chr1:43232755-43233755	LEPRE1
chr1	43282100	43283550	chr1:43283059-43284059	CCDC23
chr1	43282100	43283550	chr1:43281775-43282775	ERMAP
chr1	43309975	43312950	chr1:43311243-43312243	ZNF691
chr1	43422525	43425400	chr1:43424847-43425847	SLC2A1
chr1	43422525	43425400	chr1:43423719-43424719	SLC2A1-AS1
chr1	43637450	43638725	chr1:43638241-43639241	EBNA1BP2
chr1	43637450	43638725	chr1:43637986-43638986	EBNA1BP2
chr1	43637450	43638725	chr1:43637000-43638000	WDR65
chr1	43823350	43825375	chr1:43823625-43824625	CDC20
chr1	43833225	43834400	chr1:43833409-43834409	ELOVL1
chr1	43833225	43834400	chr1:43833745-43834745	ELOVL1
chr1	43854650	43856250	chr1:43855483-43856483	MED8
chr1	43854650	43856250	chr1:43854555-43855555	SZT2
chr1	43995700	43997625	chr1:43995546-43996546	PTPRF
chr1	44114825	44117075	chr1:44114796-44115796	KDM4A
chr1	44172425	44174125	chr1:44173012-44174012	KDM4A-AS1
chr1	44172425	44174125	chr1:44172203-44173203	ST3GAL3
chr1	44411725	44413550	chr1:44411477-44412477	IPO13
chr1	44440200	44441525	chr1:44439601-44440601	ATP6V0B
chr1	44444350	44445975	chr1:44445176-44446176	B4GALT2
chr1	44444350	44445975	chr1:44443873-44444873	B4GALT2
chr1	44444350	44445975	chr1:44444607-44445607	B4GALT2
chr1	44495175	44497500	chr1:44497164-44498164	SLC6A9
chr1	44678425	44679850	chr1:44678124-44679124	DMAP1
chr1	44820075	44821525	chr1:44820939-44821939	ERI3
chr1	44870225	44874000	chr1:44869959-44870959	RNF220
chr1	45139425	45140550	chr1:45139393-45140393	C1orf228
chr1	45139425	45140550	chr1:45140099-45141099	TMEM53
chr1	45240225	45242225	chr1:45240245-45241245	RPS8
chr1	45240225	45242225	chr1:45241163-45242163	SNORD46
chr1	45240225	45242225	chr1:45240536-45241536	SNORD55
chr1	45265200	45266775	chr1:45265035-45266035	PLK3
chr1	45273150	45274250	chr1:45273153-45274153	BTBD19
chr1	45273150	45274250	chr1:45272957-45273957	TCTEX1D4
chr1	45308350	45309300	chr1:45308616-45309616	PTCH2
chr1	45476350	45478525	chr1:45477027-45478027	HECTD3
chr1	45476350	45478525	chr1:45476804-45477804	UROD
chr1	45768650	45770400	chr1:45768581-45769581	LOC400752
chr1	45804725	45806525	chr1:45806142-45807142	MUTYH
chr1	45804725	45806525	chr1:45805787-45806787	MUTYH
chr1	45804725	45806525	chr1:45805629-45806629	MUTYH
chr1	45804725	45806525	chr1:45806142-45807142	MUTYH
chr1	45804725	45806525	chr1:45804341-45805341	TOE1
chr1	45986425	45988175	chr1:45987610-45988610	PRDX1
chr1	46015850	46017400	chr1:46015454-46016454	AKR1A1
chr1	46049075	46050750	chr1:46048659-46049659	NASP
chr1	46150975	46154800	chr1:46152302-46153302	GPBP1L1
chr1	46150975	46154800	chr1:46152846-46153846	TMEM69
chr1	46215425	46216650	chr1:46216485-46217485	IPP
chr1	46596725	46600125	chr1:46598708-46599708	PIK3R3
chr1	46596725	46600125	chr1:46598380-46599380	PIK3R3
chr1	46663450	46664650	chr1:46664121-46665121	POMGNT1
chr1	46712425	46714200	chr1:46712366-46713366	RAD54L
chr1	46766850	46770175	chr1:46769038-46770038	LRRC41
chr1	46766850	46770175	chr1:46768379-46769379	UQCRH
chr1	46805450	46807225	chr1:46805849-46806849	NSUN4
chr1	46805450	46807225	chr1:46804848-46805848	NSUN4
chr1	47133350	47134675	chr1:47134099-47135099	ATPAF1
chr1	47798400	47801000	chr1:47798468-47799468	CMPK1
chr1	48937050	48938275	chr1:48937876-48938876	SPATA6
chr1	49241775	49243575	chr1:49242547-49243547	BEND5
chr1	51425025	51426500	chr1:51425936-51426936	FAF1
chr1	51433750	51435600	chr1:51433366-51434366	CDKN2C
chr1	51433750	51435600	chr1:51434641-51435641	CDKN2C
chr1	51701625	51703125	chr1:51700944-51701944	RNF11
chr1	51983225	51985550	chr1:51984995-51985995	EPS15
chr1	52082300	52083525	chr1:52081545-52082545	OSBPL9
chr1	52194450	52196300	chr1:52194485-52195485	OSBPL9
chr1	52343550	52345575	chr1:52344609-52345609	NRD1
chr1	52343550	52345575	chr1:52343712-52344712	NRD1
chr1	52343550	52345575	chr1:52344609-52345609	NRD1
chr1	52520250	52523175	chr1:52520856-52521856	BTF3L4
chr1	52520250	52523175	chr1:52521843-52522843	TXNDC12
chr1	52606900	52608975	chr1:52607045-52608045	ZFYVE9
chr1	52831025	52832650	chr1:52831877-52832877	CC2D1B
chr1	52869025	52871100	chr1:52870143-52871143	ORC1
chr1	52869025	52871100	chr1:52869218-52870218	PRPF38A
chr1	53017375	53020150	chr1:53018762-53019762	ZCCHC11
chr1	53191400	53193150	chr1:53191130-53192130	ZYG11B
chr1	53662025	53663325	chr1:53661100-53662100	CPT2
chr1	53685450	53686900	chr1:53686289-53687289	C1orf123
chr1	53703525	53704575	chr1:53703281-53704281	LOC100507564
chr1	53703525	53704575	chr1:53704282-53705282	MAGOH
chr1	53791650	53793950	chr1:53793821-53794821	LRP8
chr1	54303075	54304725	chr1:54304225-54305225	TMEM48
chr1	54354675	54356400	chr1:54355487-54356487	YIPF1
chr1	54410575	54413600	chr1:54411288-54412288	HSPB11
chr1	54410575	54413600	chr1:54410998-54411998	LRRC42
chr1	54517975	54519825	chr1:54518751-54519751	MIR4781
chr1	54517975	54519825	chr1:54518273-54519273	TCEANC2
chr1	54517975	54519825	chr1:54519111-54520111	TMEM59
chr1	54665250	54666475	chr1:54665746-54666746	CYB5RL
chr1	54665250	54666475	chr1:54664839-54665839	MRPL37
chr1	54870025	54873950	chr1:54872092-54873092	SSBP3
chr1	54870025	54873950	chr1:54871979-54872979	SSBP3
chr1	55180875	55182375	chr1:55180494-55181494	TTC4
chr1	55352050	55353675	chr1:55352921-55353921	DHCR24
chr1	55679900	55682325	chr1:55680080-55681080	LOC100507634
chr1	55679900	55682325	chr1:55681039-55682039	USP24
chr1	57044150	57045675	chr1:57045257-57046257	PPAP2B
chr1	59165075	59166175	chr1:59165747-59166747	MYSM1
chr1	59247450	59250875	chr1:59249785-59250785	JUN
chr1	59247450	59250875	chr1:59249822-59250822	LOC100131060
chr1	59761500	59763350	chr1:59761624-59762624	FGGY
chr1	62190000	62191600	chr1:62191095-62192095	TM2D1
chr1	62901075	62903725	chr1:62900974-62901974	USP1
chr1	62901075	62903725	chr1:62901382-62902382	USP1
chr1	63152150	63154975	chr1:63154039-63155039	DOCK7
chr1	63249050	63250900	chr1:63248776-63249776	ATG4C
chr1	63988225	63989725	chr1:63988012-63989012	EFCAB7
chr1	63988225	63989725	chr1:63988944-63989944	ITGB3BP
chr1	64239200	64241275	chr1:64238689-64239689	ROR1
chr1	64935375	64939000	chr1:64935475-64936475	CACHD1
chr1	65209925	65211525	chr1:65209777-65210777	RAVER2
chr1	65431075	65432650	chr1:65432187-65433187	JAK1
chr1	65885975	65887100	chr1:65885334-65886334	LEPR
chr1	65885975	65887100	chr1:65885398-65886398	LEPROT
chr1	65885975	65887100	chr1:65885130-65886130	LEPROT
chr1	66797000	66798000	chr1:66796792-66797792	PDE4B
chr1	67389975	67392050	chr1:67389577-67390577	MIER1
chr1	67389975	67392050	chr1:67390570-67391570	WDR78
chr1	67395325	67397175	chr1:67394925-67395925	MIER1
chr1	67518525	67520575	chr1:67520080-67521080	SLC35D1
chr1	67894475	67897075	chr1:67896123-67897123	SERBP1
chr1	68297575	68299150	chr1:68296970-68297970	GNG12-AS1
chr1	68695875	68698650	chr1:68698229-68699229	WLS
chr1	68695875	68698650	chr1:68698284-68699284	WLS
chr1	68961650	68963525	chr1:68962799-68963799	DEPDC1
chr1	70670700	70672100	chr1:70671361-70672361	LRRC40
chr1	70670700	70672100	chr1:70670364-70671364	SRSF11
chr1	70819025	70821375	chr1:70820417-70821417	ANKRD13C
chr1	70819025	70821375	chr1:70819492-70820492	HHLA3
chr1	71545700	71547750	chr1:71546972-71547972	ZRANB2
chr1	71545700	71547750	chr1:71546006-71547006	ZRANB2-AS2
chr1	72747750	72750300	chr1:72748277-72749277	NEGR1
chr1	75198225	75199750	chr1:75199092-75200092	CRYZ
chr1	75198225	75199750	chr1:75197835-75198835	TYW3
chr1	75198225	75199750	chr1:75197839-75198839	TYW3
chr1	75198225	75199750	chr1:75197861-75198861	TYW3
chr1	76189325	76191150	chr1:76189042-76190042	ACADM
chr1	76251475	76252725	chr1:76252573-76253573	SNORD45A
chr1	76251475	76252725	chr1:76251756-76252756	SNORD45C
chr1	76251475	76252725	chr1:76250878-76251878	RABGGTB
chr1	77332625	77334375	chr1:77332185-77333185	ST6GALNAC5
chr1	78147325	78150075	chr1:78148343-78149343	ZZZ3
chr1	78224550	78226025	chr1:78225564-78226564	USP33
chr1	78244800	78245850	chr1:78244308-78245308	FAM73A
chr1	78443425	78445775	chr1:78444777-78445777	FUBP1
chr1	82265350	82270050	chr1:82265081-82266081	LPHN2
chr1	84464400	84465400	chr1:84464833-84465833	TTLL7
chr1	84542850	84544600	chr1:84542744-84543744	PRKACB
chr1	84970850	84972950	chr1:84972262-84973262	GNG5
chr1	85155200	85156525	chr1:85156240-85157240	SSX2IP
chr1	85155200	85156525	chr1:85156151-85157151	SSX2IP
chr1	85155200	85156525	chr1:85156240-85157240	SSX2IP
chr1	85665975	85667875	chr1:85666728-85667728	SYDE2
chr1	85724475	85725825	chr1:85725355-85726355	C1orf52
chr1	85929350	85931725	chr1:85930889-85931889	DDAH1
chr1	86041950	86049325	chr1:86045443-86046443	CYR61
chr1	86041950	86049325	chr1:86044046-86045046	DDAH1
chr1	86173375	86174425	chr1:86174116-86175116	ZNHIT6
chr1	86861000	86862800	chr1:86862025-86863025	ODF2L
chr1	87169200	87171350	chr1:87169252-87170252	SH3GLB1
chr1	87378950	87381900	chr1:87379334-87380334	HS2ST1
chr1	87378950	87381900	chr1:87380107-87381107	2014-09-15
chr1	87793000	87798150	chr1:87793150-87794150	LMO4
chr1	89148975	89151425	chr1:89148921-89149921	PKN2
chr1	89356325	89358050	chr1:89357301-89358301	GTF2B
chr1	89457400	89459350	chr1:89458643-89459643	CCBL2
chr1	89457400	89459350	chr1:89458643-89459643	RBMXL1
chr1	89989550	89991325	chr1:89989396-89990396	LRRC8B
chr1	90098200	90099500	chr1:90098453-90099453	FLJ27354
chr1	90098200	90099500	chr1:90097643-90098643	LRRC8C
chr1	90285825	90287775	chr1:90285572-90286572	LRRC8D
chr1	90285825	90287775	chr1:90286479-90287479	LRRC8D
chr1	90459825	90461650	chr1:90460525-90461525	GEMIN8P4
chr1	90459825	90461650	chr1:90459677-90460677	ZNF326
chr1	91486300	91488550	chr1:91487065-91488065	ZNF644
chr1	91486300	91488550	chr1:91487812-91488812	ZNF644
chr1	91869375	91870975	chr1:91870426-91871426	HFM1
chr1	91965575	91967700	chr1:91965403-91966403	CDC7
chr1	91965575	91967700	chr1:91965664-91966664	CDC7
chr1	91965575	91967700	chr1:91965403-91966403	CDC7
chr1	92350875	92352200	chr1:92351836-92352836	TGFBR3
chr1	92763650	92765525	chr1:92764566-92765566	GLMN
chr1	92763650	92765525	chr1:92763521-92764521	RPAP2
chr1	93297150	93298600	chr1:93296593-93297593	RPL5
chr1	93543900	93546075	chr1:93543791-93544791	MTF2
chr1	93644800	93647325	chr1:93645280-93646280	CCDC18
chr1	93644800	93647325	chr1:93646246-93647246	TMED5
chr1	93810350	93812325	chr1:93810477-93811477	DR1
chr1	93810350	93812325	chr1:93811368-93812368	LOC100131564
chr1	93913075	93915425	chr1:93912687-93913687	FNBP1L
chr1	94145800	94147825	chr1:94146926-94147926	BCAR3
chr1	94145800	94147825	chr1:94147394-94148394	BCAR3
chr1	94310850	94314350	chr1:94312706-94313706	BCAR3
chr1	94310850	94314350	chr1:94311387-94312387	MIR760
chr1	94374100	94375850	chr1:94375012-94376012	GCLM
chr1	95390675	95393850	chr1:95392735-95393735	CNN3
chr1	95390675	95393850	chr1:95392583-95393583	LOC729970
chr1	95537675	95539350	chr1:95538507-95539507	ALG14
chr1	95582150	95583800	chr1:95581893-95582893	TMEM56
chr1	95582150	95583800	chr1:95582478-95583478	TMEM56-RWDD3
chr1	95699250	95700575	chr1:95698710-95699710	RWDD3
chr1	97186550	97188725	chr1:97186174-97187174	PTBP2
chr1	100314900	100316275	chr1:100315044-100316044	AGL
chr1	100314900	100316275	chr1:100314639-100315639	AGL
chr1	100314900	100316275	chr1:100315044-100316044	AGL
chr1	100314900	100316275	chr1:100315530-100316530	AGL
chr1	100434925	100436350	chr1:100434344-100435344	SLC35A3
chr1	100434925	100436350	chr1:100434991-100435991	SLC35A3
chr1	100434925	100436350	chr1:100434344-100435344	SLC35A3
chr1	100502750	100504975	chr1:100502788-100503788	HIAT1
chr1	100597575	100599425	chr1:100598511-100599511	SASS6
chr1	100597575	100599425	chr1:100597705-100598705	TRMT13
chr1	100731375	100732775	chr1:100730713-100731713	RTCA
chr1	100816100	100819075	chr1:100817022-100818022	CDC14A
chr1	101359900	101362525	chr1:101360735-101361735	EXTL2
chr1	101359900	101362525	chr1:101360631-101361631	SLC30A7
chr1	101359900	101362525	chr1:101360633-101361633	SLC30A7
chr1	101700950	101703900	chr1:101701304-101702304	S1PR1
chr1	103572750	103575475	chr1:103574052-103575052	COL11A1
chr1	104067950	104069325	chr1:104067577-104068577	RNPC3
chr1	108507075	108508525	chr1:108507545-108508545	VAV3
chr1	108741625	108743925	chr1:108742980-108743980	SLC25A24
chr1	109102300	109104100	chr1:109101970-109102970	FAM102B
chr1	109233950	109236275	chr1:109233931-109234931	PRPF38B
chr1	109233950	109236275	chr1:109233934-109234934	PRPF38B
chr1	109288750	109290450	chr1:109288284-109289284	STXBP3
chr1	109505375	109506700	chr1:109506111-109507111	CLCC1
chr1	109583275	109585525	chr1:109584850-109585850	WDR47
chr1	109617925	109619425	chr1:109618624-109619624	TAF13
chr1	109631975	109634150	chr1:109632402-109633402	TMEM167B
chr1	109642175	109643800	chr1:109641814-109642814	SCARNA2
chr1	109825300	109826450	chr1:109825790-109826790	PSRC1
chr1	109968225	109970100	chr1:109969070-109970070	PSMA5
chr1	109968225	109970100	chr1:109969081-109970081	PSMA5
chr1	109968225	109970100	chr1:109969108-109970108	PSMA5
chr1	109968225	109970100	chr1:109969070-109970070	PSMA5
chr1	110026075	110027475	chr1:110025560-110026560	ATXN7L2
chr1	110036200	110037425	chr1:110035700-110036700	CYB561D1
chr1	110036200	110037425	chr1:110035657-110036657	CYB561D1
chr1	110036200	110037425	chr1:110035700-110036700	CYB561D1
chr1	110051800	110052825	chr1:110052336-110053336	AMIGO1
chr1	110088700	110092150	chr1:110090185-110091185	GNAI3
chr1	110161950	110164100	chr1:110161434-110162434	AMPD2
chr1	110161950	110164100	chr1:110162202-110163202	AMPD2
chr1	110161950	110164100	chr1:110161434-110162434	AMPD2
chr1	110198575	110199125	chr1:110197697-110198697	GSTM4
chr1	110452875	110454300	chr1:110452232-110453232	CSF1
chr1	110527025	110528150	chr1:110526386-110527386	AHCYL1
chr1	110576550	110578550	chr1:110576222-110577222	STRIP1
chr1	110880175	110883025	chr1:110881793-110882793	LOC440600
chr1	110880175	110883025	chr1:110880944-110881944	RBM15
chr1	111505400	111507400	chr1:111506566-111507566	LRIF1
chr1	111681625	111683450	chr1:111681248-111682248	CEPT1
chr1	111681625	111683450	chr1:111681832-111682832	CEPT1
chr1	111681625	111683450	chr1:111682838-111683838	DRAM2
chr1	111991075	111993250	chr1:111990742-111991742	ATP5F1
chr1	111991075	111993250	chr1:111991830-111992830	WDR77
chr1	112161875	112163775	chr1:112161404-112162404	RAP1A
chr1	112280950	112283025	chr1:112282046-112283046	FAM212B
chr1	112280950	112283025	chr1:112281462-112282462	LOC100506343
chr1	112297275	112299325	chr1:112297189-112298189	DDX20
chr1	112297275	112299325	chr1:112298419-112299419	FAM212B
chr1	112937775	112940100	chr1:112937799-112938799	CTTNBP2NL
chr1	113160875	113163550	chr1:113161074-113162074	CAPZA1
chr1	113160875	113163550	chr1:113162040-113163040	ST7L
chr1	113216375	113218450	chr1:113216047-113217047	MOV10
chr1	113248675	113250475	chr1:113250025-113251025	RHOC
chr1	113248675	113250475	chr1:113249678-113250678	RHOC
chr1	113248675	113250475	chr1:113250025-113251025	RHOC
chr1	113498150	113500600	chr1:113498685-113499685	SLC16A1
chr1	113498150	113500600	chr1:113498975-113499975	SLC16A1
chr1	113614675	113616700	chr1:113614830-113615830	LRIG2
chr1	114300675	114302850	chr1:114301777-114302777	PHTF1
chr1	114354075	114355950	chr1:114355070-114356070	RSBN1
chr1	114446450	114448825	chr1:114447525-114448525	AP4B1
chr1	114446450	114448825	chr1:114447741-114448741	AP4B1
chr1	114446450	114448825	chr1:114446914-114447914	DCLRE1B
chr1	114471250	114473250	chr1:114470995-114471995	HIPK1
chr1	115052250	115055125	chr1:115053781-115054781	TRIM33
chr1	115258425	115260125	chr1:115259515-115260515	NRAS
chr1	115299075	115301225	chr1:115300671-115301671	CSDE1
chr1	116184275	116185350	chr1:116183573-116184573	VANGL1
chr1	116184275	116185350	chr1:116184249-116185249	VANGL1
chr1	116184275	116185350	chr1:116183573-116184573	VANGL1
chr1	116915500	116917450	chr1:116914794-116915794	ATP1A1
chr1	116915500	116917450	chr1:116915488-116916488	ATP1A1
chr1	116960425	116962050	chr1:116961197-116962197	ATP1A1OS
chr1	116960425	116962050	chr1:116961205-116962205	ATP1A1OS
chr1	116960425	116962050	chr1:116961181-116962181	ATP1A1OS
chr1	116960425	116962050	chr1:116961197-116962197	ATP1A1OS
chr1	116960425	116962050	chr1:116961244-116962244	ATP1A1OS
chr1	117209775	117210500	chr1:117210314-117211314	IGSF3
chr1	117452200	117453925	chr1:117451688-117452688	PTGFRN
chr1	117908850	117910450	chr1:117909084-117910084	MAN1A2
chr1	118471250	118472675	chr1:118471371-118472371	WDR3
chr1	118471250	118472675	chr1:118472302-118473302	GDAP2
chr1	119682625	119683900	chr1:119683295-119684295	WARS2
chr1	120189950	120191625	chr1:120190390-120191390	ZNF697
chr1	120254150	120256350	chr1:120253418-120254418	PHGDH
chr1	120611400	120612750	chr1:120612317-120613317	NOTCH2
chr1	144931375	144933050	chr1:144932032-144933032	PDE4DIP
chr1	144995800	145001000	chr1:144995033-144996033	PDE4DIP
chr1	144995800	145001000	chr1:144995022-144996022	PDE4DIP
chr1	144995800	145001000	chr1:144997111-144998111	PDE4DIP
chr1	144995800	145001000	chr1:144995082-144996082	PDE4DIP
chr1	144995800	145001000	chr1:144995033-144996033	PDE4DIP
chr1	144995800	145001000	chr1:144995022-144996022	PDE4DIP
chr1	145095725	145097550	chr1:145095406-145096406	SEC22B
chr1	145208650	145209975	chr1:145208110-145209110	NOTCH2NL
chr1	145476850	145478000	chr1:145476084-145477084	LIX1L
chr1	145506625	145508225	chr1:145506556-145507556	RBM8A
chr1	145515750	145517425	chr1:145516076-145517076	GNRHR2
chr1	145515750	145517425	chr1:145515559-145516559	PEX11B
chr1	145515750	145517425	chr1:145515164-145516164	PEX11B
chr1	145515750	145517425	chr1:145515597-145516597	PEX11B
chr1	145574900	145576825	chr1:145574987-145575987	PIAS3
chr1	145610075	145611775	chr1:145610884-145611884	POLR3C
chr1	145610075	145611775	chr1:145610035-145611035	RNF115
chr1	146643100	146645525	chr1:146644129-146645129	PRKAB2
chr1	146713850	146715225	chr1:146713290-146714290	CHD1L
chr1	147011525	147014200	chr1:147012181-147013181	BCL9
chr1	149855925	149860775	chr1:149859466-149860466	HIST2H2AB
chr1	149855925	149860775	chr1:149857524-149858524	HIST2H2AC
chr1	149855925	149860775	chr1:149858232-149859232	HIST2H2BE
chr1	149898925	149900825	chr1:149900144-149901144	SF3B4
chr1	149981250	149983300	chr1:149982686-149983686	OTUD7B
chr1	150038475	150040625	chr1:150038341-150039341	VPS45
chr1	150121325	150123450	chr1:150121169-150122169	PLEKHO1
chr1	150206300	150209675	chr1:150207026-150208026	ANP32E
chr1	150206300	150209675	chr1:150208504-150209504	ANP32E
chr1	150227875	150230825	chr1:150229217-150230217	CA14
chr1	150240675	150242275	chr1:150241609-150242609	APH1A
chr1	150293500	150294625	chr1:150292927-150293927	PRPF3
chr1	150335500	150338850	chr1:150335989-150336989	RPRD2
chr1	150459125	150460600	chr1:150458839-150459839	TARS2
chr1	150487550	150488900	chr1:150487232-150488232	LINC00568
chr1	150550325	150553100	chr1:150552214-150553214	MCL1
chr1	150601000	150602850	chr1:150602098-150603098	ENSA
chr1	150601000	150602850	chr1:150601609-150602609	ENSA
chr1	150848425	150849600	chr1:150849244-150850244	ARNT
chr1	150898275	150899700	chr1:150897814-150898814	SETDB1
chr1	150946225	150948050	chr1:150947479-150948479	CERS2
chr1	151019875	151021075	chr1:151019258-151020258	C1orf56
chr1	151030625	151034300	chr1:151032125-151033125	CDC42SE1
chr1	151030625	151034300	chr1:151031150-151032150	MLLT11
chr1	151042425	151044000	chr1:151042079-151043079	GABPB2
chr1	151118500	151119575	chr1:151119140-151120140	SEMA6C
chr1	151137250	151139200	chr1:151138424-151139424	LYSMD1
chr1	151137250	151139200	chr1:151138370-151139370	LYSMD1
chr1	151137250	151139200	chr1:151137497-151138497	SCNM1
chr1	151161750	151163250	chr1:151162689-151163689	VPS72
chr1	151170350	151172850	chr1:151170020-151171020	PIP5K1A
chr1	151226900	151228025	chr1:151226196-151227196	PSMD4
chr1	151253400	151255950	chr1:151253790-151254790	ZNF687
chr1	151299250	151300950	chr1:151300133-151301133	PI4KB
chr1	151299250	151300950	chr1:151300191-151301191	PI4KB
chr1	151299250	151300950	chr1:151300133-151301133	PI4KB
chr1	151318600	151320625	chr1:151319769-151320769	RFX5
chr1	151371500	151372900	chr1:151371040-151372040	PSMB4
chr1	151430150	151432950	chr1:151431941-151432941	POGZ
chr1	151482800	151484400	chr1:151482861-151483861	CGN
chr1	151583950	151585700	chr1:151583661-151584661	SNX27
chr1	151689000	151690025	chr1:151688792-151689792	CELF3
chr1	151689000	151690025	chr1:151688882-151689882	CELF3
chr1	151689000	151690025	chr1:151689290-151690290	CELF3
chr1	151735350	151736950	chr1:151736040-151737040	MRPL9
chr1	151735350	151736950	chr1:151734444-151735444	OAZ3
chr1	151881200	151882950	chr1:151882361-151883361	THEM4
chr1	153605950	153607975	chr1:153605457-153606457	CHTOP
chr1	153605950	153607975	chr1:153606568-153607568	S100A13
chr1	153630600	153631875	chr1:153630129-153631129	SNAPIN
chr1	153642575	153644750	chr1:153643504-153644504	ILF2
chr1	153700075	153701825	chr1:153699566-153700566	INTS3
chr1	153894325	153896725	chr1:153895451-153896451	GATAD2B
chr1	153918125	153919475	chr1:153919154-153920154	DENND4B
chr1	153930225	153931650	chr1:153931132-153932132	CRTC2
chr1	153935275	153937075	chr1:153935844-153936844	SLC39A1
chr1	153935275	153937075	chr1:153936117-153937117	SLC39A1
chr1	153935275	153937075	chr1:153935968-153936968	SLC39A1
chr1	153935275	153937075	chr1:153936117-153937117	SLC39A1
chr1	153939200	153940800	chr1:153939314-153940314	CREB3L4
chr1	153939200	153940800	chr1:153939674-153940674	CREB3L4
chr1	153939200	153940800	chr1:153939314-153940314	CREB3L4
chr1	153939200	153940800	chr1:153939674-153940674	CREB3L4
chr1	153939200	153940800	chr1:153939314-153940314	CREB3L4
chr1	153939200	153940800	chr1:153940660-153941660	SLC39A1
chr1	153939200	153940800	chr1:153940208-153941208	SLC39A1
chr1	153949525	153950500	chr1:153950451-153951451	JTB
chr1	153962550	153964200	chr1:153962238-153963238	RPS27
chr1	154154625	154156450	chr1:154155725-154156725	TPM3
chr1	154191950	154194850	chr1:154193273-154194273	C1orf43
chr1	154191950	154194850	chr1:154191654-154192654	UBAP2L
chr1	154191950	154194850	chr1:154192324-154193324	UBAP2L
chr1	154296850	154298725	chr1:154297035-154298035	ATP8B2
chr1	154530200	154532125	chr1:154531120-154532120	UBE2Q1
chr1	154579475	154581800	chr1:154580724-154581724	ADAR
chr1	154579475	154581800	chr1:154578776-154579776	ADAR
chr1	154579475	154581800	chr1:154580724-154581724	ADAR
chr1	154599700	154601200	chr1:154600456-154601456	ADAR
chr1	154908600	154910625	chr1:154909484-154910484	PMVK
chr1	154933425	154935525	chr1:154934258-154935258	PYGO2
chr1	154945000	154948325	chr1:154946117-154947117	CKS1B
chr1	154945000	154948325	chr1:154947168-154948168	MIR4258
chr1	154945000	154948325	chr1:154946959-154947959	SHC1
chr1	154954800	154956500	chr1:154954769-154955769	FLAD1
chr1	154971375	154977125	chr1:154974105-154975105	ZBTB7B
chr1	155022625	155024150	chr1:155022747-155023747	ADAM15
chr1	155022625	155024150	chr1:155023641-155024641	LOC100505666
chr1	155035725	155037200	chr1:155035212-155036212	EFNA4
chr1	155035725	155037200	chr1:155036467-155037467	LOC100505666
chr1	155107475	155109100	chr1:155107287-155108287	SLC50A1
chr1	155112100	155113450	chr1:155112883-155113883	DPM3
chr1	155112100	155113450	chr1:155112996-155113996	DPM3
chr1	155145000	155147525	chr1:155145804-155146804	KRTCAP2
chr1	155145000	155147525	chr1:155145262-155146262	TRIM46
chr1	155145000	155147525	chr1:155146229-155147229	TRIM46
chr1	155145000	155147525	chr1:155145262-155146262	TRIM46
chr1	155145000	155147525	chr1:155146229-155147229	TRIM46
chr1	155162925	155166875	chr1:155163967-155164967	MIR92B
chr1	155162925	155166875	chr1:155162706-155163706	MUC1
chr1	155176450	155179875	chr1:155177489-155178489	MTX1
chr1	155176450	155179875	chr1:155177772-155178772	THBS3
chr1	155196125	155198325	chr1:155197325-155198325	GBAP1
chr1	155213750	155215225	chr1:155214653-155215653	GBA
chr1	155224325	155225750	chr1:155225274-155226274	FAM189B
chr1	155242075	155243750	chr1:155243281-155244281	CLK2
chr1	155246325	155248075	chr1:155246217-155247217	HCN3
chr1	155278225	155279900	chr1:155277704-155278704	FDPS
chr1	155278225	155279900	chr1:155277538-155278538	FDPS
chr1	155292150	155295075	chr1:155292727-155293727	RUSC1
chr1	155292150	155295075	chr1:155293217-155294217	RUSC1
chr1	155292150	155295075	chr1:155293938-155294938	RUSC1-AS1
chr1	155531550	155533475	chr1:155530771-155531771	ASH1L-AS1
chr1	155531550	155533475	chr1:155532324-155533324	ASH1L
chr1	155657475	155659525	chr1:155657881-155658881	DAP3
chr1	155657475	155659525	chr1:155657884-155658884	DAP3
chr1	155657475	155659525	chr1:155658568-155659568	YY1AP1
chr1	155657475	155659525	chr1:155658819-155659819	YY1AP1
chr1	155657475	155659525	chr1:155658515-155659515	YY1AP1
chr1	155657475	155659525	chr1:155658447-155659447	YY1AP1
chr1	155657475	155659525	chr1:155658568-155659568	YY1AP1
chr1	155657475	155659525	chr1:155658823-155659823	YY1AP1
chr1	155657475	155659525	chr1:155658568-155659568	YY1AP1
chr1	155657475	155659525	chr1:155658823-155659823	YY1AP1
chr1	155657475	155659525	chr1:155658565-155659565	YY1AP1
chr1	155657475	155659525	chr1:155658764-155659764	YY1AP1
chr1	155880425	155881700	chr1:155881193-155882193	RIT1
chr1	155880425	155881700	chr1:155880706-155881706	RIT1
chr1	155880425	155881700	chr1:155881193-155882193	RIT1
chr1	155903300	155905150	chr1:155904188-155905188	KIAA0907
chr1	155947375	155948925	chr1:155948336-155949336	ARHGEF2
chr1	155947375	155948925	chr1:155947966-155948966	ARHGEF2
chr1	156022650	156025350	chr1:156023516-156024516	LAMTOR2
chr1	156022650	156025350	chr1:156023516-156024516	UBQLN4
chr1	156050000	156053825	chr1:156051368-156052368	LMNA
chr1	156050000	156053825	chr1:156051789-156052789	MEX3A
chr1	156182000	156183725	chr1:156181778-156182778	PMF1
chr1	156182000	156183725	chr1:156181778-156182778	PMF1-BGLAP
chr1	156251750	156253725	chr1:156252620-156253620	SMG5
chr1	156251750	156253725	chr1:156253069-156254069	TMEM79
chr1	156251750	156253725	chr1:156251703-156252703	TMEM79
chr1	156307100	156309000	chr1:156308206-156309206	CCT3
chr1	156307100	156309000	chr1:156306104-156307104	TSACC
chr1	156469625	156471850	chr1:156470634-156471634	MEF2D
chr1	156560825	156562150	chr1:156560557-156561557	APOA1BP
chr1	156570700	156572025	chr1:156571279-156572279	GPATCH4
chr1	156643325	156648200	chr1:156647189-156648189	NES
chr1	156697375	156699375	chr1:156697705-156698705	ISG20L2
chr1	156697375	156699375	chr1:156697262-156698262	RRNAD1
chr1	156710250	156712250	chr1:156710923-156711923	MRPL24
chr1	156720100	156722650	chr1:156722240-156723240	HDGF
chr1	156720100	156722650	chr1:156722024-156723024	HDGF
chr1	156720100	156722650	chr1:156721543-156722543	HDGF
chr1	156736425	156738250	chr1:156736273-156737273	PRCC
chr1	157014025	157016550	chr1:157015162-157016162	ARHGEF11
chr1	157107375	157109400	chr1:157108383-157109383	ETV3
chr1	157107375	157109400	chr1:157108177-157109177	ETV3
chr1	157962525	157964575	chr1:157962062-157963062	KIRREL
chr1	159894900	159895825	chr1:159895284-159896284	TAGLN2
chr1	160067875	160069075	chr1:160068618-160069618	IGSF8
chr1	160067875	160069075	chr1:160068439-160069439	IGSF8
chr1	160231225	160232775	chr1:160232350-160233350	DCAF8
chr1	160231225	160232775	chr1:160232318-160233318	DCAF8
chr1	160231225	160232775	chr1:160232277-160233277	DCAF8
chr1	160254150	160255625	chr1:160254941-160255941	PEX19
chr1	160312350	160314000	chr1:160313354-160314354	COPA
chr1	160312350	160314000	chr1:160312062-160313062	NCSTN
chr1	160369250	160371575	chr1:160369363-160370363	VANGL2
chr1	161014550	161016800	chr1:161014727-161015727	USF1
chr1	161014550	161016800	chr1:161015769-161016769	USF1
chr1	161087075	161088825	chr1:161087866-161088866	PFDN2
chr1	161087075	161088825	chr1:161086861-161087861	NIT1
chr1	161087075	161088825	chr1:161086906-161087906	NIT1
chr1	161087075	161088825	chr1:161086907-161087907	NIT1
chr1	161087075	161088825	chr1:161086861-161087861	NIT1
chr1	161101500	161103525	chr1:161102478-161103478	DEDD
chr1	161101500	161103525	chr1:161102256-161103256	DEDD
chr1	161101500	161103525	chr1:161102478-161103478	DEDD
chr1	161123025	161124675	chr1:161122533-161123533	UFC1
chr1	161128725	161130150	chr1:161128253-161129253	USP21
chr1	161135125	161136875	chr1:161135180-161136180	PPOX
chr1	161146625	161147850	chr1:161147758-161148758	B4GALT3
chr1	161171375	161172925	chr1:161170936-161171936	NDUFS2
chr1	161195250	161196625	chr1:161195975-161196975	MIR5187
chr1	161195250	161196625	chr1:161194832-161195832	TOMM40L
chr1	161283600	161284800	chr1:161283165-161284165	SDHC
chr1	161719000	161720575	chr1:161718580-161719580	DUSP12
chr1	161734825	161737100	chr1:161735033-161736033	ATF6
chr1	162038625	162040225	chr1:162038580-162039580	NOS1AP
chr1	162467075	162468225	chr1:162466594-162467594	UHMK1
chr1	163290625	163292600	chr1:163290722-163291722	NUF2
chr1	163290625	163292600	chr1:163291581-163292581	RGS5
chr1	164528200	164529875	chr1:164527596-164528596	PBX1
chr1	165599425	165601050	chr1:165599109-165600109	MGST3
chr1	165737650	165739475	chr1:165738159-165739159	TMCO1
chr1	165796325	165798950	chr1:165795731-165796731	UCK2
chr1	166807900	166809800	chr1:166807723-166808723	POGK
chr1	166943950	166945200	chr1:166944561-166945561	ILDR2
chr1	167188625	167192300	chr1:167189065-167190065	POU2F1
chr1	167188625	167192300	chr1:167189122-167190122	POU2F1
chr1	167690500	167692400	chr1:167690186-167691186	MPZL1
chr1	167904750	167907000	chr1:167904796-167905796	DCAF6
chr1	167904750	167907000	chr1:167906307-167907307	MPC2
chr1	167904750	167907000	chr1:167905439-167906439	MPC2
chr1	168104825	168107225	chr1:168106905-168107905	GPR161
chr1	168104825	168107225	chr1:168106811-168107811	GPR161
chr1	168104825	168107225	chr1:168105674-168106674	GPR161
chr1	168104825	168107225	chr1:168105945-168106945	GPR161
chr1	168104825	168107225	chr1:168106811-168107811	GPR161
chr1	168104825	168107225	chr1:168105945-168106945	GPR161
chr1	168147400	168149375	chr1:168147170-168148170	TIPRL
chr1	168194450	168195950	chr1:168194254-168195254	SFT2D2
chr1	169074600	169076975	chr1:169074946-169075946	ATP1B1
chr1	169336650	169338025	chr1:169336193-169337193	BLZF1
chr1	169336650	169338025	chr1:169337186-169338186	NME7
chr1	169454150	169456175	chr1:169455208-169456208	SLC19A2
chr1	169763050	169764975	chr1:169763549-169764549	C1orf112
chr1	169763050	169764975	chr1:169764061-169765061	METTL18
chr1	169862050	169863875	chr1:169863100-169864100	SCYL3
chr1	170500325	170502125	chr1:170500262-170501262	GORAB
chr1	171454025	171455975	chr1:171453665-171454665	PRRC2C
chr1	171710550	171711900	chr1:171711379-171712379	VAMP4
chr1	172412400	172413625	chr1:172413230-172414230	PIGC
chr1	172500900	172503675	chr1:172501259-172502259	SUCO
chr1	172500900	172503675	chr1:172501316-172502316	SUCO
chr1	173445600	173447475	chr1:173446294-173447294	LOC100506023
chr1	173445600	173447475	chr1:173445485-173446485	PRDX6
chr1	173638250	173639375	chr1:173639001-173640001	ANKRD45
chr1	173683350	173684700	chr1:173683079-173684079	KLHL20
chr1	173792375	173794750	chr1:173793777-173794777	CENPL
chr1	173792375	173794750	chr1:173793270-173794270	CENPL
chr1	173792375	173794750	chr1:173793777-173794777	CENPL
chr1	173792375	173794750	chr1:173792796-173793796	DARS2
chr1	173835900	173838300	chr1:173837125-173838125	GAS5
chr1	173835900	173838300	chr1:173835166-173836166	SNORD44
chr1	173835900	173838300	chr1:173836883-173837883	SNORD74
chr1	173835900	173838300	chr1:173836076-173837076	SNORD75
chr1	173835900	173838300	chr1:173835853-173836853	SNORD76
chr1	173835900	173838300	chr1:173835509-173836509	SNORD77
chr1	173835900	173838300	chr1:173836492-173837492	ZBTB37
chr1	174967400	174970075	chr1:174967570-174968570	CACYBP
chr1	174967400	174970075	chr1:174967891-174968891	CACYBP
chr1	174991825	174993225	chr1:174992591-174993591	MRPS14
chr1	176175075	176177150	chr1:176176370-176177370	RFWD2
chr1	178062575	178063700	chr1:178061863-178062863	RASAL2
chr1	178062575	178063700	chr1:178063128-178064128	RASAL2-AS1
chr1	178511200	178512575	chr1:178510930-178511930	C1orf220
chr1	178693875	178695975	chr1:178693299-178694299	RALGPS2
chr1	178994250	178996475	chr1:178994073-178995073	FAM20B
chr1	179197825	179199650	chr1:179198819-179199819	ABL2
chr1	179334425	179335900	chr1:179333854-179334854	AXDND1
chr1	179334425	179335900	chr1:179334106-179335106	AXDND1
chr1	179846250	179847525	chr1:179846941-179847941	TOR1AIP2
chr1	179850625	179852850	chr1:179850176-179851176	TOR1AIP1
chr1	179922825	179924900	chr1:179922907-179923907	CEP350
chr1	180123125	180124650	chr1:180122967-180123967	QSOX1
chr1	180470775	180472600	chr1:180472022-180473022	ACBD6
chr1	180601025	180601925	chr1:180600145-180601145	XPR1
chr1	180991150	180992725	chr1:180992046-180993046	STX6
chr1	181057375	181059200	chr1:181056637-181057637	IER5
chr1	182359800	182361750	chr1:182361341-182362341	GLUL
chr1	182359800	182361750	chr1:182360539-182361539	GLUL
chr1	182359800	182361750	chr1:182361341-182362341	GLUL
chr1	182808050	182810150	chr1:182807438-182808438	DHX9
chr1	182991025	182994600	chr1:182991594-182992594	LAMC1
chr1	183439150	183442325	chr1:183440505-183441505	SMG7
chr1	183439150	183442325	chr1:183441117-183442117	SMG7-AS1
chr1	183603775	183605825	chr1:183605076-183606076	ARPC5
chr1	183603775	183605825	chr1:183604207-183605207	RGL1
chr1	184005900	184007275	chr1:184006863-184007863	GLT25D2
chr1	184019575	184021875	chr1:184019810-184020810	TSEN15
chr1	184354525	184357200	chr1:184355149-184356149	C1orf21
chr1	184723175	184724525	chr1:184724041-184725041	EDEM3
chr1	185014150	185015725	chr1:185013550-185014550	RNF2
chr1	185124925	185127125	chr1:185125191-185126191	SWT1
chr1	185124925	185127125	chr1:185125290-185126290	SWT1
chr1	185124925	185127125	chr1:185126230-185127230	TRMT1L
chr1	185124925	185127125	chr1:185126116-185127116	TRMT1L
chr1	185284725	185286775	chr1:185286461-185287461	IVNS1ABP
chr1	186343675	186345575	chr1:186343889-186344889	C1orf27
chr1	186343675	186345575	chr1:186344457-186345457	TPR
chr1	193027300	193029775	chr1:193028003-193029003	TROVE2
chr1	193027300	193029775	chr1:193027551-193028551	TROVE2
chr1	193027300	193029775	chr1:193028003-193029003	TROVE2
chr1	193027300	193029775	chr1:193027551-193028551	TROVE2
chr1	193027300	193029775	chr1:193028523-193029523	UCHL5
chr1	193027300	193029775	chr1:193029237-193030237	UCHL5
chr1	193073975	193074925	chr1:193074608-193075608	GLRX2
chr1	193090175	193092225	chr1:193090087-193091087	CDC73
chr1	197114725	197116625	chr1:197115824-197116824	ASPM
chr1	197169950	197171650	chr1:197169591-197170591	CRB1
chr1	197169950	197171650	chr1:197169672-197170672	ZBTB41
chr1	197743525	197744725	chr1:197744623-197745623	DENND1B
chr1	197871075	197873675	chr1:197870681-197871681	C1orf53
chr1	198125175	198128975	chr1:198125107-198126107	NEK7
chr1	198904225	198906700	chr1:198906558-198907558	LOC100131234
chr1	200378100	200379750	chr1:200379166-200380166	ZNF281
chr1	200589025	200590500	chr1:200589862-200590862	KIF14
chr1	200638125	200640075	chr1:200639126-200640126	DDX59
chr1	200707250	200709575	chr1:200707685-200708685	CAMSAP2
chr1	200859725	200861675	chr1:200859626-200860626	C1orf106
chr1	201122750	201124000	chr1:201123632-201124632	TMEM9
chr1	201437300	201439225	chr1:201438299-201439299	PHLDA3
chr1	201708325	201709575	chr1:201707962-201708962	NAV1
chr1	201797800	201799450	chr1:201797287-201798287	IPO9
chr1	201923775	201925475	chr1:201923618-201924618	TIMM17A
chr1	201951425	201952950	chr1:201950765-201951765	RNPEP
chr1	202111975	202114375	chr1:202113871-202114871	ARL8A
chr1	202309925	202311400	chr1:202311094-202312094	UBE2T
chr1	202774875	202780850	chr1:202777549-202778549	KDM5B
chr1	202774875	202780850	chr1:202779073-202780073	KDM5B-AS1
chr1	202829850	202831175	chr1:202829881-202830881	LOC148709
chr1	202857150	202858675	chr1:202858385-202859385	RABIF
chr1	202895550	202896925	chr1:202896371-202897371	KLHL12
chr1	202926650	202927900	chr1:202927524-202928524	ADIPOR1
chr1	202926650	202927900	chr1:202927700-202928700	ADIPOR1
chr1	202975275	202977200	chr1:202976393-202977393	LOC401980
chr1	202975275	202977200	chr1:202975533-202976533	TMEM183A
chr1	202975275	202977200	chr1:202975535-202976535	TMEM183B
chr1	203764100	203766125	chr1:203765650-203766650	ZBED6
chr1	203764100	203766125	chr1:203763750-203764750	ZC3H11A
chr1	203830200	203831700	chr1:203829739-203830739	SNRPE
chr1	204042025	204044125	chr1:204041245-204042245	SOX13
chr1	204378975	204381875	chr1:204380944-204381944	PPP1R15B
chr1	204484825	204486475	chr1:204484506-204485506	MDM4
chr1	205090750	205092275	chr1:205091150-205092150	RBBP5
chr1	205179725	205181525	chr1:205180727-205181727	DSTYK
chr1	205289600	205291175	chr1:205290883-205291883	NUAK2
chr1	205717450	205720400	chr1:205719372-205720372	NUCKS1
chr1	205781600	205782925	chr1:205782161-205783161	SLC41A1
chr1	206643525	206644725	chr1:206642585-206643585	IKBKE
chr1	206784875	206786450	chr1:206785904-206786904	EIF2D
chr1	206857700	206860250	chr1:206857364-206858364	MAPKAPK2
chr1	207223175	207227025	chr1:207225619-207226619	PFKFB2
chr1	207223175	207227025	chr1:207226325-207227325	YOD1
chr1	207223175	207227025	chr1:207224422-207225422	YOD1
chr1	209957550	209958800	chr1:209957890-209958890	C1orf74
chr1	210110750	210112225	chr1:210110518-210111518	SYT14
chr1	210501700	210503275	chr1:210501639-210502639	HHAT
chr1	210501700	210503275	chr1:210501249-210502249	HHAT
chr1	211431250	211434750	chr1:211431707-211432707	RCOR3
chr1	211431250	211434750	chr1:211432288-211433288	RCOR3
chr1	211555600	211557100	chr1:211555096-211556096	LINC00467
chr1	211750675	211753450	chr1:211752099-211753099	SLC30A1
chr1	212002850	212004650	chr1:212004114-212005114	LPGAT1
chr1	212208200	212210700	chr1:212207918-212208918	DTL
chr1	212208200	212210700	chr1:212209002-212210002	INTS7
chr1	212457400	212459800	chr1:212457878-212458878	PPP2R5A
chr1	212605675	212606975	chr1:212605228-212606228	NENF
chr1	212781300	212783150	chr1:212780969-212781969	ATF3
chr1	212964300	212966050	chr1:212965139-212966139	NSL1
chr1	212964300	212966050	chr1:212964169-212965169	TATDN3
chr1	213030725	213032800	chr1:213030596-213031596	FLVCR1
chr1	213030725	213032800	chr1:213031480-213032480	FLVCR1-AS1
chr1	213187775	213189625	chr1:213189168-213190168	ANGEL2
chr1	214160500	214161925	chr1:214160277-214161277	PROX1
chr1	214160500	214161925	chr1:214160843-214161843	PROX1
chr1	214453700	214455375	chr1:214453564-214454564	SMYD2
chr1	214723925	214726300	chr1:214725024-214726024	PTPN14
chr1	214776300	214778075	chr1:214775531-214776531	CENPF
chr1	215739975	215741950	chr1:215739734-215740734	KCTD3
chr1	218458025	218459500	chr1:218457628-218458628	RRP15
chr1	219346725	219347925	chr1:219347130-219348130	LOC643723
chr1	219346725	219347925	chr1:219346191-219347191	LYPLAL1
chr1	220266700	220268375	chr1:220266454-220267454	IARS2
chr1	220445100	220446525	chr1:220445843-220446843	RAB3GAP2
chr1	220959850	220960925	chr1:220959038-220960038	2014-03-01
chr1	222762350	222764075	chr1:222763275-222764275	TAF1A
chr1	222791125	222792200	chr1:222790443-222791443	MIA3
chr1	222884850	222887425	chr1:222885864-222886864	AIDA
chr1	222884850	222887425	chr1:222884905-222885905	BROX
chr1	223899550	223901250	chr1:223899118-223900118	CAPN2
chr1	224032725	224035025	chr1:224033674-224034674	TP53BP2
chr1	224301225	224303125	chr1:224300788-224301788	FBXO28
chr1	224370250	224372300	chr1:224369909-224370909	DEGS1
chr1	224517000	224518775	chr1:224517891-224518891	NVL
chr1	224544325	224545375	chr1:224543594-224544594	CNIH4
chr1	224621325	224623250	chr1:224622001-224623001	WDR26
chr1	225613950	225616675	chr1:225615815-225616815	LBR
chr1	225613950	225616675	chr1:225616557-225617557	LBR
chr1	225839125	225841875	chr1:225840845-225841845	ENAH
chr1	225964825	225966525	chr1:225964514-225965514	SRP9
chr1	226111175	226112900	chr1:226112040-226113040	PYCR2
chr1	226248725	226253025	chr1:226249407-226250407	H3F3A
chr1	226248725	226253025	chr1:226249427-226250427	H3F3AP4
chr1	226373750	226375300	chr1:226374423-226375423	ACBD3
chr1	226495925	226497825	chr1:226497204-226498204	LIN9
chr1	226495925	226497825	chr1:226497449-226498449	LIN9
chr1	226495925	226497825	chr1:226497204-226498204	LIN9
chr1	226594500	226596475	chr1:226595801-226596801	PARP1
chr1	226925475	226927450	chr1:226926876-226927876	ITPKB
chr1	227504975	227507250	chr1:227505826-227506826	CDC42BPA
chr1	227750775	227752300	chr1:227750219-227751219	ZNF678
chr1	227922150	227923775	chr1:227923112-227924112	JMJD4
chr1	227922150	227923775	chr1:227921696-227922696	SNAP47
chr1	228269350	228271775	chr1:228269360-228270360	ARF1
chr1	228269350	228271775	chr1:228269850-228270850	ARF1
chr1	228269350	228271775	chr1:228269360-228270360	ARF1
chr1	228289950	228291675	chr1:228291022-228292022	C1orf35
chr1	228296550	228298250	chr1:228297013-228298013	MRPL55
chr1	228327050	228328675	chr1:228326928-228327928	GUK1
chr1	228327050	228328675	chr1:228326784-228327784	GUK1
chr1	228327050	228328675	chr1:228326928-228327928	GUK1
chr1	228352900	228354525	chr1:228352428-228353428	IBA57
chr1	228593050	228595525	chr1:228594517-228595517	TRIM11
chr1	228644550	228647850	chr1:228645560-228646560	HIST3H2A
chr1	228644550	228647850	chr1:228644807-228645807	HIST3H2BB
chr1	228673950	228676075	chr1:228674067-228675067	RNF187
chr1	229406475	229408075	chr1:229405808-229406808	RAB4A
chr1	229476850	229479225	chr1:229478688-229479688	CCSAP
chr1	229643300	229644550	chr1:229644088-229645088	NUP133
chr1	229693200	229695675	chr1:229694442-229695442	ABCB10
chr1	229760575	229762675	chr1:229761794-229762794	TAF5L
chr1	229760575	229762675	chr1:229760980-229761980	URB2
chr1	230202025	230204675	chr1:230201955-230202955	GALNT2
chr1	230561050	230562900	chr1:230561674-230562674	PGBD5
chr1	230777600	230778875	chr1:230777201-230778201	COG2
chr1	231003550	231005550	chr1:231005335-231006335	C1orf198
chr1	231003550	231005550	chr1:231004302-231005302	C1orf198
chr1	231175025	231176225	chr1:231175995-231176995	FAM89A
chr1	231472950	231474825	chr1:231473578-231474578	EXOC8
chr1	231472950	231474825	chr1:231472681-231473681	SPRTN
chr1	231761825	231763250	chr1:231761560-231762560	DISC1
chr1	233085500	233087725	chr1:233085369-233086369	NTPCR
chr1	233430800	233431800	chr1:233431459-233432459	PCNXL2
chr1	234508475	234510000	chr1:234508428-234509428	COA6
chr1	234508475	234510000	chr1:234508213-234509213	COA6
chr1	234613650	234615450	chr1:234614849-234615849	TARBP1
chr1	234741600	234749025	chr1:234745271-234746271	IRF2BP2
chr1	235290875	235292700	chr1:235291252-235292252	SNORA14B
chr1	235290875	235292700	chr1:235292256-235293256	TOMM20
chr1	235323850	235325100	chr1:235324571-235325571	RBM34
chr1	235490100	235492950	chr1:235490802-235491802	ARID4B
chr1	235490100	235492950	chr1:235491532-235492532	ARID4B
chr1	235490100	235492950	chr1:235490752-235491752	GGPS1
chr1	235490100	235492950	chr1:235490868-235491868	GGPS1
chr1	235666800	235668400	chr1:235667781-235668781	B3GALNT2
chr1	235811675	235814150	chr1:235813293-235814293	GNG4
chr1	235811675	235814150	chr1:235814054-235815054	GNG4
chr1	236304950	236306325	chr1:236304831-236305831	GPR137B
chr1	236957675	236959750	chr1:236957580-236958580	MTR
chr1	241681950	241683700	chr1:241683085-241684085	FH
chr1	241802450	241804150	chr1:241803701-241804701	OPN3
chr1	242010700	242012925	chr1:242011032-242012032	EXO1
chr1	242010700	242012925	chr1:242010492-242011492	EXO1
chr1	242687250	242689325	chr1:242687998-242688998	PLD5
chr1	243417000	243420100	chr1:243418708-243419708	CEP170
chr1	243417000	243420100	chr1:243418306-243419306	SDCCAG8
chr1	244210050	244217400	chr1:244215581-244216581	ZBTB18
chr1	244210050	244217400	chr1:244213560-244214560	ZBTB18
chr1	244614325	244616025	chr1:244615436-244616436	ADSS
chr1	244815100	244817075	chr1:244815351-244816351	DESI2
chr1	244997275	244999900	chr1:244997638-244998638	COX20
chr1	245025575	245029025	chr1:245027827-245028827	HNRNPU
chr1	245132600	245135300	chr1:245132630-245133630	EFCAB2
chr1	245132600	245135300	chr1:245132170-245133170	EFCAB2
chr1	245132600	245135300	chr1:245132283-245133283	EFCAB2
chr1	245132600	245135300	chr1:245132630-245133630	EFCAB2
chr1	245316125	245320750	chr1:245317286-245318286	KIF26B
chr1	246728850	246730375	chr1:246728638-246729638	CNST
chr1	246728850	246730375	chr1:246729565-246730565	TFB2M
chr1	246887025	246888500	chr1:246886377-246887377	SCCPDH
chr1	247093850	247096025	chr1:247094726-247095726	AHCTF1
chr1	247170525	247171725	chr1:247171395-247172395	ZNF695
chr1	247266775	247268200	chr1:247267674-247268674	ZNF669
chr1	247274025	247275725	chr1:247275719-247276719	C1orf229
chr1	247494100	247496200	chr1:247495045-247496045	ZNF496
chr1	249119475	249121550	chr1:249119575-249120575	MIR3124
chr1	249119475	249121550	chr1:249120154-249121154	SH3BP5L
chr1	249131625	249133700	chr1:249131529-249132529	ZNF672
chr1	249152325	249154025	chr1:249153125-249154125	ZNF692
chr1	249152325	249154025	chr1:249153315-249154315	ZNF692
chr10	180300	182500	chr10:180423-181423	ZMYND11
chr10	180300	182500	chr10:179423-180423	ZMYND11
chr10	180300	182500	chr10:179404-180404	ZMYND11
chr10	180300	182500	chr10:179423-180423	ZMYND11
chr10	734475	736300	chr10:735608-736608	DIP2C
chr10	976375	978900	chr10:977645-978645	LARP4B
chr10	1033800	1035325	chr10:1033348-1034348	GTPBP4
chr10	1093475	1096175	chr10:1095061-1096061	IDI1
chr10	1101800	1103600	chr10:1101775-1102775	WDR37
chr10	3214175	3215875	chr10:3215033-3216033	PITRM1
chr10	3825025	3828825	chr10:3827473-3828473	KLF6
chr10	5453900	5455475	chr10:5453513-5454513	NET1
chr10	5725925	5727475	chr10:5725800-5726800	FAM208B
chr10	5854250	5856700	chr10:5855512-5856512	GDI2
chr10	5930650	5933650	chr10:5931860-5932860	ANKRD16
chr10	5930650	5933650	chr10:5931165-5932165	FBXO18
chr10	5930650	5933650	chr10:5930534-5931534	FBXO18
chr10	6130525	6131950	chr10:6130308-6131308	RBM17
chr10	6130525	6131950	chr10:6129948-6130948	RBM17
chr10	6186100	6187700	chr10:6185842-6186842	PFKFB3
chr10	6243050	6246075	chr10:6243839-6244839	PFKFB3
chr10	7452425	7453600	chr10:7453448-7454448	SFMBT2
chr10	7829350	7830800	chr10:7829092-7830092	ATP5C1
chr10	7829350	7830800	chr10:7829990-7830990	KIN
chr10	7859650	7861350	chr10:7859466-7860466	TAF3
chr10	11059150	11061000	chr10:11058892-11059892	CELF2
chr10	11206100	11208225	chr10:11205992-11206992	CELF2
chr10	11652275	11654350	chr10:11653679-11654679	USP6NL
chr10	12084300	12085675	chr10:12084840-12085840	UPF2
chr10	12084300	12085675	chr10:12085169-12086169	UPF2
chr10	12171225	12172800	chr10:12170639-12171639	SEC61A2
chr10	12236775	12238800	chr10:12236960-12237960	CDC123
chr10	12236775	12238800	chr10:12238143-12239143	NUDT5
chr10	12390550	12392900	chr10:12390582-12391582	CAMK1D
chr10	13388025	13392375	chr10:13390298-13391298	SEPHS1
chr10	13628325	13629525	chr10:13627938-13628938	PRPF18
chr10	14878925	14881300	chr10:14879983-14880983	CDNF
chr10	14878925	14881300	chr10:14879260-14880260	HSPA14
chr10	14919550	14921975	chr10:14919781-14920781	SUV39H2
chr10	14919550	14921975	chr10:14919864-14920864	SUV39H2
chr10	14919550	14921975	chr10:14919781-14920781	SUV39H2
chr10	14919550	14921975	chr10:14919864-14920864	SUV39H2
chr10	14919550	14921975	chr10:14919898-14920898	SUV39H2
chr10	14919550	14921975	chr10:14919781-14920781	SUV39H2
chr10	14994925	14997000	chr10:14996094-14997094	DCLRE1C
chr10	15000950	15002850	chr10:15000437-15001437	MEIG1
chr10	15138600	15140225	chr10:15139318-15140318	C10orf111
chr10	15138600	15140225	chr10:15138178-15139178	RPP38
chr10	15210000	15211025	chr10:15210695-15211695	NMT2
chr10	15411775	15413875	chr10:15413058-15414058	FAM171A1
chr10	15901825	15903175	chr10:15902519-15903519	FAM188A
chr10	17241250	17244575	chr10:17244070-17245070	TRDMT1
chr10	17269350	17273625	chr10:17269257-17270257	VIM
chr10	17658650	17659825	chr10:17659373-17660373	PTPLA
chr10	18947575	18949525	chr10:18947312-18948312	ARL5B
chr10	20103925	20106075	chr10:20104371-20105371	PLXDC2
chr10	21783275	21786825	chr10:21786213-21787213	C10orf114
chr10	21783275	21786825	chr10:21785570-21786570	MIR1915
chr10	21812275	21818425	chr10:21814611-21815611	SKIDA1
chr10	21821850	21824600	chr10:21822100-21823100	MLLT10
chr10	21821850	21824600	chr10:21822573-21823573	MLLT10
chr10	22291975	22293400	chr10:22292650-22293650	DNAJC1
chr10	22604900	22605975	chr10:22604311-22605311	COMMD3
chr10	22604900	22605975	chr10:22604311-22605311	COMMD3-BMI1
chr10	22609000	22611900	chr10:22609138-22610138	BMI1
chr10	22725100	22727800	chr10:22726858-22727858	LOC100499489
chr10	23001675	23004075	chr10:23003503-23004503	PIP4K2A
chr10	23384100	23385450	chr10:23383426-23384426	MSRB2
chr10	23632375	23633800	chr10:23633772-23634772	C10orf67
chr10	23727475	23729400	chr10:23727197-23728197	OTUD1
chr10	25011025	25014500	chr10:25012597-25013597	ARHGAP21
chr10	25240450	25242425	chr10:25241533-25242533	PRTFDC1
chr10	25304600	25306825	chr10:25305085-25306085	ENKUR
chr10	25304600	25306825	chr10:25304507-25305507	THNSL1
chr10	26985650	26987275	chr10:26985594-26986594	PDSS1
chr10	27442475	27445400	chr10:27443349-27444349	YME1L1
chr10	27442475	27445400	chr10:27442752-27443752	MASTL
chr10	27528850	27532950	chr10:27531068-27532068	ACBD5
chr10	27528850	27532950	chr10:27529808-27530808	ACBD5
chr10	27528850	27532950	chr10:27531068-27532068	ACBD5
chr10	27528850	27532950	chr10:27529808-27530808	ACBD5
chr10	27792575	27794000	chr10:27792102-27793102	RAB18
chr10	28286750	28288500	chr10:28287977-28288977	ARMC4
chr10	28820825	28823650	chr10:28821420-28822420	WAC
chr10	28820825	28823650	chr10:28820421-28821421	WAC
chr10	28820825	28823650	chr10:28821283-28822283	WAC-AS1
chr10	30023925	30025200	chr10:30024730-30025730	SVIL
chr10	30637700	30638700	chr10:30638267-30639267	MTPAP
chr10	30721750	30723650	chr10:30721949-30722949	MAP3K8
chr10	31607325	31610075	chr10:31609063-31610063	ZEB1
chr10	31607325	31610075	chr10:31607100-31608100	ZEB1
chr10	31607325	31610075	chr10:31609063-31610063	ZEB1
chr10	31607325	31610075	chr10:31607100-31608100	ZEB1
chr10	31607325	31610075	chr10:31608024-31609024	ZEB1-AS1
chr10	32216100	32218800	chr10:32217804-32218804	ARHGAP12
chr10	32344025	32346075	chr10:32345371-32346371	KIF5B
chr10	32634650	32636925	chr10:32636146-32637146	EPC1
chr10	32667125	32668900	chr10:32667726-32668726	EPC1
chr10	32734250	32736000	chr10:32734040-32735040	CCDC7
chr10	33246225	33248450	chr10:33247293-33248293	ITGB1
chr10	33246225	33248450	chr10:33246822-33247822	ITGB1
chr10	33622375	33626200	chr10:33623833-33624833	NRP1
chr10	35102675	35104875	chr10:35104253-35105253	PARD3
chr10	35378575	35380250	chr10:35379570-35380570	CUL2
chr10	35378575	35380250	chr10:35379311-35380311	CUL2
chr10	35415325	35417375	chr10:35414768-35415768	CREM
chr10	35415325	35417375	chr10:35415384-35416384	CREM
chr10	35415325	35417375	chr10:35414768-35415768	CREM
chr10	35415325	35417375	chr10:35415384-35416384	CREM
chr10	35415325	35417375	chr10:35414768-35415768	CREM
chr10	35484250	35485575	chr10:35483829-35484829	CREM
chr10	35624625	35626950	chr10:35624801-35625801	CCNY
chr10	35930450	35931275	chr10:35930362-35931362	FZD8
chr10	35930450	35931275	chr10:35930180-35931180	MIR4683
chr10	38264700	38266225	chr10:38265453-38266453	ZNF25
chr10	38299050	38300500	chr10:38298577-38299577	ZNF33A
chr10	38382825	38384000	chr10:38382263-38383263	ZNF37A
chr10	43133200	43134625	chr10:43133992-43134992	ZNF33B
chr10	43277350	43278900	chr10:43276953-43277953	BMS1
chr10	43632600	43634850	chr10:43632892-43633892	CSGALNACT2
chr10	43891325	43893375	chr10:43892794-43893794	HNRNPF
chr10	43891325	43893375	chr10:43892279-43893279	HNRNPF
chr10	43902150	43905125	chr10:43904696-43905696	HNRNPF
chr10	43902150	43905125	chr10:43904332-43905332	HNRNPF
chr10	43902150	43905125	chr10:43903299-43904299	HNRNPF
chr10	43902150	43905125	chr10:43904656-43905656	HNRNPF
chr10	43931325	43933050	chr10:43931573-43932573	ZNF487P
chr10	44069300	44070550	chr10:44070065-44071065	ZNF239
chr10	44069300	44070550	chr10:44070066-44071066	ZNF239
chr10	44143325	44144850	chr10:44144152-44145152	ZNF32
chr10	44143325	44144850	chr10:44144326-44145326	ZNF32
chr10	45454375	45455600	chr10:45454218-45455218	RASSF4
chr10	45454375	45455600	chr10:45455137-45456137	TMEM72-AS1
chr10	45495450	45497500	chr10:45496470-45497470	C10orf25
chr10	45495450	45497500	chr10:45495272-45496272	ZNF22
chr10	46089525	46090950	chr10:46090354-46091354	2014-03-08
chr10	46167500	46168775	chr10:46168251-46169251	ZFAND4
chr10	48354275	48355250	chr10:48354088-48355088	ZNF488
chr10	50323100	50323900	chr10:50323559-50324559	VSTM4
chr10	50746225	50747475	chr10:50747147-50748147	ERCC6
chr10	50969600	50970850	chr10:50970425-50971425	OGDHL
chr10	51564650	51566125	chr10:51564107-51565107	NCOA4
chr10	51827075	51828100	chr10:51826683-51827683	FAM21A
chr10	51827075	51828100	chr10:51827563-51828563	FLJ31813
chr10	52382700	52386000	chr10:52383737-52384737	SGMS1
chr10	52499000	52500175	chr10:52498687-52499687	ASAH2B
chr10	53458625	53460325	chr10:53459355-53460355	CSTF2T
chr10	60026375	60029650	chr10:60027861-60028861	CISD1
chr10	60026375	60029650	chr10:60027694-60028694	IPMK
chr10	60144275	60146025	chr10:60143902-60144902	TFAM
chr10	60272100	60273125	chr10:60271903-60272903	BICC1
chr10	61468500	61470200	chr10:61469649-61470649	SLC16A9
chr10	61665550	61668800	chr10:61666414-61667414	CCDC6
chr10	62537850	62539275	chr10:62537088-62538088	CDK1
chr10	62537850	62539275	chr10:62537211-62538211	CDK1
chr10	62702825	62704600	chr10:62704033-62705033	RHOBTB1
chr10	63659825	63663200	chr10:63660012-63661012	ARID5B
chr10	64563550	64565825	chr10:64563515-64564515	ADO
chr10	64576400	64579025	chr10:64576126-64577126	EGR2
chr10	64576400	64579025	chr10:64578927-64579927	EGR2
chr10	64576400	64579025	chr10:64576126-64577126	EGR2
chr10	64892225	64894050	chr10:64892006-64893006	NRBF2
chr10	65224475	65226575	chr10:65225722-65226722	JMJD1C
chr10	65224475	65226575	chr10:65223988-65224988	JMJD1C-AS1
chr10	65280200	65282500	chr10:65280122-65281122	REEP3
chr10	69425050	69425900	chr10:69425416-69426416	CTNNA3
chr10	69643975	69645575	chr10:69643938-69644938	SIRT1
chr10	69643975	69645575	chr10:69643426-69644426	SIRT1
chr10	69834300	69835750	chr10:69835103-69836103	HERC4
chr10	70090700	70093325	chr10:70090767-70091767	HNRNPH3
chr10	70090700	70093325	chr10:70092684-70093684	PBLD
chr10	70165675	70167775	chr10:70167051-70168051	RUFY2
chr10	70165675	70167775	chr10:70166946-70167946	RUFY2
chr10	70230725	70232175	chr10:70231730-70232730	DNA2
chr10	70286675	70287850	chr10:70287280-70288280	SLC25A16
chr10	70319675	70323175	chr10:70319116-70320116	TET1
chr10	70480100	70482175	chr10:70479970-70480970	CCAR1
chr10	70586675	70587700	chr10:70586293-70587293	STOX1
chr10	70586675	70587700	chr10:70586562-70587562	STOX1
chr10	70586675	70587700	chr10:70586293-70587293	STOX1
chr10	70659650	70662025	chr10:70660033-70661033	DDX50
chr10	70715125	70716850	chr10:70715195-70716195	DDX21
chr10	70715125	70716850	chr10:70714878-70715878	DDX21
chr10	70883250	70885100	chr10:70882907-70883907	VPS26A
chr10	71077750	71079875	chr10:71077602-71078602	HK1
chr10	71811650	71814275	chr10:71811356-71812356	H2AFY2
chr10	71905000	71907350	chr10:71906496-71907496	TYSND1
chr10	71905000	71907350	chr10:71904484-71905484	TYSND1
chr10	71929475	71931225	chr10:71930285-71931285	SAR1A
chr10	72163475	72165000	chr10:72162860-72163860	EIF4EBP2
chr10	72237450	72239125	chr10:72237563-72238563	PALD1
chr10	72575275	72576850	chr10:72574703-72575703	SGPL1
chr10	72647475	72648975	chr10:72648541-72649541	PCBD1
chr10	73610175	73611400	chr10:73611082-73612082	PSAP
chr10	73723675	73725425	chr10:73723119-73724119	CHST3
chr10	73975075	73976625	chr10:73974757-73975757	ANAPC16
chr10	73975075	73976625	chr10:73975867-73976867	ASCC1
chr10	73975075	73976625	chr10:73976199-73977199	ASCC1
chr10	74031950	74033950	chr10:74032676-74033676	DDIT4
chr10	74113350	74115225	chr10:74114907-74115907	DNAJB12
chr10	74385200	74386575	chr10:74385949-74386949	MICU1
chr10	74855075	74857500	chr10:74856732-74857732	P4HA1
chr10	74926950	74928650	chr10:74927853-74928853	ECD
chr10	74926950	74928650	chr10:74926876-74927876	FAM149B1
chr10	75172875	75174600	chr10:75173841-75174841	ANXA7
chr10	75254600	75256800	chr10:75255782-75256782	PPP3CB
chr10	75489625	75491050	chr10:75490272-75491272	BMS1P4
chr10	75489625	75491050	chr10:75490298-75491298	GLUD1P3
chr10	75503100	75504950	chr10:75503130-75504130	SEC24C
chr10	75531650	75533025	chr10:75531048-75532048	FUT11
chr10	75541250	75542275	chr10:75540807-75541807	CHCHD1
chr10	75544500	75546075	chr10:75544381-75545381	ZSWIM8
chr10	75570375	75572000	chr10:75571589-75572589	NDST2
chr10	75633275	75634900	chr10:75634349-75635349	CAMK2G
chr10	75756900	75759475	chr10:75756871-75757871	VCL
chr10	75909775	75911850	chr10:75909942-75910942	ADK
chr10	75909775	75911850	chr10:75910826-75911826	AP3M1
chr10	75935550	75937400	chr10:75935246-75936246	ADK
chr10	76584000	76587350	chr10:76585170-76586170	KAT6B
chr10	76870400	76872125	chr10:76870392-76871392	SAMD8
chr10	76969600	76971700	chr10:76969299-76970299	VDAC2
chr10	76969600	76971700	chr10:76968911-76969911	VDAC2
chr10	76969600	76971700	chr10:76969299-76970299	VDAC2
chr10	77159625	77163100	chr10:77161513-77162513	ZNF503
chr10	77159625	77163100	chr10:77160285-77161285	ZNF503-AS2
chr10	77159625	77163100	chr10:77162513-77163513	ZNF503-AS2
chr10	79685425	79687350	chr10:79686348-79687348	DLG5
chr10	79685425	79687350	chr10:79685569-79686569	DLG5-AS1
chr10	79788675	79790175	chr10:79789298-79790298	POLR3A
chr10	79793025	79794575	chr10:79792517-79793517	RPS24
chr10	80826275	80831100	chr10:80827791-80828791	ZMIZ1
chr10	80826275	80831100	chr10:80827205-80828205	ZMIZ1-AS1
chr10	81106700	81108225	chr10:81106219-81107219	PPIF
chr10	81204275	81206375	chr10:81205383-81206383	ZCCHC24
chr10	81838125	81839725	chr10:81838949-81839949	TMEM254-AS1
chr10	81838125	81839725	chr10:81837778-81838778	TMEM254
chr10	81838125	81839725	chr10:81837401-81838401	TMEM254
chr10	81838125	81839725	chr10:81838000-81839000	TMEM254
chr10	81838125	81839725	chr10:81837401-81838401	TMEM254
chr10	81838125	81839725	chr10:81838000-81839000	TMEM254
chr10	82167800	82169100	chr10:82167241-82168241	FAM213A
chr10	82213125	82215550	chr10:82213037-82214037	TSPAN14
chr10	85898450	85899775	chr10:85898184-85899184	GHITM
chr10	86088000	86089500	chr10:86087409-86088409	CCSER2
chr10	88280500	88282525	chr10:88281541-88282541	WAPAL
chr10	88514775	88517725	chr10:88515395-88516395	BMPR1A
chr10	88853425	88856050	chr10:88853952-88854952	FAM35A
chr10	88853425	88856050	chr10:88854776-88855776	GLUD1
chr10	89419225	89420375	chr10:89418475-89419475	PAPSS2
chr10	89576975	89578425	chr10:89577917-89578917	ATAD1
chr10	89576975	89578425	chr10:89577069-89578069	CFL1P1
chr10	89621625	89624675	chr10:89623194-89624194	KLLN
chr10	89621625	89624675	chr10:89622194-89623194	PTEN
chr10	91173800	91175175	chr10:91173324-91174324	IFIT5
chr10	91403725	91406025	chr10:91403648-91404648	PANK1
chr10	91403725	91406025	chr10:91405329-91406329	PANK1
chr10	91403725	91406025	chr10:91403648-91404648	PANK1
chr10	91460450	91462075	chr10:91460366-91461366	KIF20B
chr10	92922025	92924100	chr10:92921768-92922768	PCGF5
chr10	93168800	93171325	chr10:93169095-93170095	HECTD2
chr10	93557200	93559425	chr10:93557150-93558150	TNKS2
chr10	93667200	93669725	chr10:93669258-93670258	FGFBP3
chr10	93682875	93684375	chr10:93682735-93683735	BTAF1
chr10	94050550	94052450	chr10:94050875-94051875	CPEB3
chr10	94050550	94052450	chr10:94049919-94050919	2014-03-05
chr10	94333025	94334775	chr10:94333852-94334852	IDE
chr10	94352475	94353675	chr10:94351824-94352824	KIF11
chr10	94607850	94609325	chr10:94607224-94608224	EXOC6
chr10	95241150	95242875	chr10:95242074-95243074	MYOF
chr10	95255925	95257100	chr10:95255368-95256368	CEP55
chr10	95255925	95257100	chr10:95255388-95256388	CEP55
chr10	95461300	95463350	chr10:95462329-95463329	FRA10AC1
chr10	95653275	95654275	chr10:95652729-95653729	SLC35G1
chr10	96121975	96123400	chr10:96122683-96123683	NOC3L
chr10	96161600	96163825	chr10:96161185-96162185	TBC1D12
chr10	96304300	96306600	chr10:96304573-96305573	HELLS
chr10	97802425	97804500	chr10:97802158-97803158	CCNJ
chr10	97888825	97890975	chr10:97888471-97889471	ZNF518A
chr10	98345425	98347675	chr10:98346809-98347809	TM9SF3
chr10	98590200	98593800	chr10:98591016-98592016	LCOR
chr10	98590200	98593800	chr10:98591711-98592711	LCOR
chr10	99051475	99052800	chr10:99052430-99053430	ARHGAP19
chr10	99051475	99052800	chr10:99052430-99053430	ARHGAP19-SLIT1
chr10	99093350	99095425	chr10:99094458-99095458	FRAT2
chr10	99160350	99161275	chr10:99161127-99162127	RRP12
chr10	99185225	99188350	chr10:99185026-99186026	PGAM1
chr10	99257125	99259550	chr10:99258366-99259366	MMS19
chr10	99257125	99259550	chr10:99257767-99258767	UBTD1
chr10	99392250	99394000	chr10:99393913-99394913	MORN4
chr10	99392250	99394000	chr10:99393344-99394344	MORN4
chr10	99473200	99474525	chr10:99472464-99473464	MARVELD1
chr10	99893700	99895275	chr10:99893380-99894380	R3HCC1L
chr10	101189575	101190950	chr10:101190530-101191530	GOT1
chr10	101379500	101381775	chr10:101380221-101381221	SLC25A28
chr10	101418525	101419800	chr10:101418262-101419262	ENTPD7
chr10	101491225	101492775	chr10:101492423-101493423	COX15
chr10	101491225	101492775	chr10:101490957-101491957	CUTC
chr10	101768600	101770325	chr10:101769676-101770676	DNMBP
chr10	101945275	101946525	chr10:101945814-101946814	ERLIN1
chr10	101945275	101946525	chr10:101945734-101946734	ERLIN1
chr10	101988325	101989975	chr10:101989344-101990344	CHUK
chr10	102026575	102028025	chr10:102027437-102028437	CWF19L1
chr10	102105750	102107850	chr10:102105771-102106771	SCD
chr10	102132375	102134600	chr10:102132332-102133332	LINC00263
chr10	102295150	102296475	chr10:102294640-102295640	HIF1AN
chr10	102671950	102673575	chr10:102671325-102672325	FAM178A
chr10	102746525	102748000	chr10:102746292-102747292	C10orf2
chr10	102746525	102748000	chr10:102747272-102748272	MRPL43
chr10	102819500	102822000	chr10:102819998-102820998	KAZALD1
chr10	103113200	103114725	chr10:103112789-103113789	BTRC
chr10	103347325	103348925	chr10:103347088-103348088	DPCD
chr10	103347325	103348925	chr10:103348027-103349027	POLL
chr10	103576750	103578925	chr10:103577824-103578824	LOC100289509
chr10	103576750	103578925	chr10:103578222-103579222	MGEA5
chr10	103815025	103816725	chr10:103815932-103816932	C10orf76
chr10	103824725	103826100	chr10:103824123-103825123	HPS6
chr10	103873700	103877625	chr10:103874723-103875723	LDB1
chr10	103878900	103881150	chr10:103880210-103881210	LDB1
chr10	103892050	103894075	chr10:103891786-103892786	PPRC1
chr10	103911375	103912725	chr10:103910932-103911932	NOLC1
chr10	104004950	104006075	chr10:104004254-104005254	GBF1
chr10	104153475	104155950	chr10:104153336-104154336	NFKB2
chr10	104153475	104155950	chr10:104154431-104155431	NFKB2
chr10	104153475	104155950	chr10:104154426-104155426	NFKB2
chr10	104153475	104155950	chr10:104152866-104153866	NFKB2
chr10	104178600	104181900	chr10:104178570-104179570	FBXL15
chr10	104178600	104181900	chr10:104179691-104180691	PSD
chr10	104178600	104181900	chr10:104179484-104180484	PSD
chr10	104178600	104181900	chr10:104178901-104179901	PSD
chr10	104191575	104192875	chr10:104192423-104193423	CUEDC2
chr10	104261375	104264675	chr10:104262512-104263512	ACTR1A
chr10	104261375	104264675	chr10:104262718-104263718	SUFU
chr10	104401225	104407300	chr10:104403251-104404251	TRIM8
chr10	104472900	104475075	chr10:104474190-104475190	ARL3
chr10	104472900	104475075	chr10:104473297-104474297	SFXN2
chr10	104503325	104504550	chr10:104502726-104503726	WBP1L
chr10	104676975	104679075	chr10:104677074-104678074	CNNM2
chr10	104951775	104953425	chr10:104953063-104954063	NT5C2
chr10	105036475	105038000	chr10:105035919-105036919	INA
chr10	105109675	105111350	chr10:105110891-105111891	PCGF6
chr10	105127025	105128800	chr10:105126723-105127723	TAF5
chr10	105155600	105157100	chr10:105155411-105156411	PDCD11
chr10	105155600	105157100	chr10:105156270-105157270	USMG5
chr10	105614600	105616000	chr10:105615164-105616164	SH3PXD2A
chr10	105677175	105678675	chr10:105678045-105679045	OBFC1
chr10	105726325	105727825	chr10:105726469-105727469	SLK
chr10	105880225	105882375	chr10:105880928-105881928	SFR1
chr10	105880225	105882375	chr10:105880815-105881815	SFR1
chr10	106028275	106029525	chr10:106027630-106028630	GSTO2
chr10	106028275	106029525	chr10:106028163-106029163	MIR4482-1
chr10	106087950	106089450	chr10:106088750-106089750	ITPRIP
chr10	106096575	106099100	chr10:106098251-106099251	ITPRIP
chr10	111766625	111768850	chr10:111766710-111767710	ADD3
chr10	111766625	111768850	chr10:111768139-111769139	LOC100505933
chr10	111966925	111971050	chr10:111966362-111967362	MXI1
chr10	111966925	111971050	chr10:111968988-111969988	MXI1
chr10	111985200	111987725	chr10:111984761-111985761	MXI1
chr10	112063675	112065525	chr10:112064707-112065707	SMNDC1
chr10	112256775	112258400	chr10:112256624-112257624	DUSP5
chr10	112326475	112328525	chr10:112326448-112327448	SMC3
chr10	112631375	112633100	chr10:112630662-112631662	LOC282997
chr10	112631375	112633100	chr10:112630552-112631552	PDCD4
chr10	112677900	112680600	chr10:112679124-112680124	BBIP1
chr10	112677900	112680600	chr10:112678694-112679694	BBIP1
chr10	112677900	112680600	chr10:112679124-112680124	BBIP1
chr10	112677900	112680600	chr10:112678300-112679300	SHOC2
chr10	113942925	113944125	chr10:113943537-113944537	GPAM
chr10	114205750	114207700	chr10:114205755-114206755	VTI1A
chr10	114205750	114207700	chr10:114206672-114207672	ZDHHC6
chr10	114709175	114713900	chr10:114709008-114710008	TCF7L2
chr10	115439025	115440025	chr10:115438427-115439427	CASP7
chr10	115613325	115615500	chr10:115614163-115615163	DCLRE1A
chr10	115613325	115615500	chr10:115613975-115614975	DCLRE1A
chr10	115613325	115615500	chr10:115613390-115614390	NHLRC2
chr10	115933400	115934575	chr10:115934364-115935364	C10orf118
chr10	115933400	115934575	chr10:115933938-115934938	MIR2110
chr10	116580875	116582575	chr10:116580502-116581502	FAM160B1
chr10	116697450	116699000	chr10:116696951-116697951	TRUB1
chr10	116851725	116854400	chr10:116852123-116853123	ATRNL1
chr10	118031400	118034250	chr10:118032796-118033796	GFRA1
chr10	118031400	118034250	chr10:118033126-118034126	GFRA1
chr10	118031400	118034250	chr10:118031819-118032819	GFRA1
chr10	118501400	118502925	chr10:118502085-118503085	HSPA12A
chr10	119133800	119135750	chr10:119134937-119135937	PDZD8
chr10	119805200	119806975	chr10:119805331-119806331	CASC2
chr10	119805200	119806975	chr10:119806114-119807114	RAB11FIP2
chr10	120101075	120102625	chr10:120101839-120102839	FAM204A
chr10	120513575	120515375	chr10:120514758-120515758	CACUL1
chr10	120788425	120790350	chr10:120788227-120789227	NANOS1
chr10	120839100	120840850	chr10:120840334-120841334	EIF3A
chr10	120863225	120864775	chr10:120862610-120863610	FAM45A
chr10	120863225	120864775	chr10:120862628-120863628	FAM45B
chr10	120924725	120925700	chr10:120925204-120926204	SFXN4
chr10	120937400	120939000	chr10:120938345-120939345	PRDX3
chr10	120965225	120967450	chr10:120966196-120967196	GRK5
chr10	121302400	121303500	chr10:121302222-121303222	RGS10
chr10	121354325	121357400	chr10:121356541-121357541	TIAL1
chr10	121410025	121412325	chr10:121409881-121410881	BAG3
chr10	121484600	121486225	chr10:121484558-121485558	INPP5F
chr10	121631000	121633125	chr10:121632395-121633395	MCMBP
chr10	121651400	121653000	chr10:121651084-121652084	SEC23IP
chr10	122609950	122611700	chr10:122609686-122610686	WDR11
chr10	122609950	122611700	chr10:122610691-122611691	WDR11-AS1
chr10	123686375	123688600	chr10:123687546-123688546	ATE1
chr10	123733700	123735275	chr10:123734743-123735743	NSMCE4A
chr10	123922275	123924375	chr10:123922104-123923104	TACC2
chr10	124133325	124135100	chr10:124133093-124134093	PLEKHA1
chr10	124220350	124222675	chr10:124220040-124221040	HTRA1
chr10	124712750	124714250	chr10:124713919-124714919	C10orf88
chr10	124739475	124740725	chr10:124738555-124739555	PSTK
chr10	124767400	124769125	chr10:124767428-124768428	ACADSB
chr10	124767400	124769125	chr10:124768203-124769203	IKZF5
chr10	124767400	124769125	chr10:124768366-124769366	IKZF5
chr10	124913475	124915100	chr10:124912759-124913759	BUB3
chr10	126106200	126107975	chr10:126107545-126108545	OAT
chr10	126149900	126151075	chr10:126149340-126150340	LHPP
chr10	126431150	126433725	chr10:126432930-126433930	FAM53B
chr10	126479325	126480900	chr10:126480439-126481439	METTL10
chr10	126489900	126491125	chr10:126489353-126490353	FAM175B
chr10	126847025	126850950	chr10:126849624-126850624	CTBP2
chr10	126847025	126850950	chr10:126849103-126850103	CTBP2
chr10	127407250	127409125	chr10:127407083-127408083	C10orf137
chr10	127407250	127409125	chr10:127408062-127409062	FLJ37035
chr10	127511025	127512850	chr10:127511103-127512103	BCCIP
chr10	127511025	127512850	chr10:127511837-127512837	UROS
chr10	127583150	127585500	chr10:127584107-127585107	FANK1
chr10	128593425	128595100	chr10:128593022-128594022	DOCK1
chr10	131908050	131910150	chr10:131909081-131910081	LOC387723
chr10	131934125	131935650	chr10:131933638-131934638	GLRX3
chr10	134000000	134001550	chr10:133999413-134000413	DPYSL4
chr10	134120750	134122375	chr10:134121477-134122477	STK32C
chr10	134144750	134146100	chr10:134144740-134145740	LRRC27
chr10	134144750	134146100	chr10:134144613-134145613	LRRC27
chr10	134209225	134211425	chr10:134209701-134210701	PWWP2B
chr10	134350075	134352000	chr10:134350352-134351352	INPP5A
chr10	134755625	134756650	chr10:134756089-134757089	TTC40
chr10	135121500	135123125	chr10:135122660-135123660	TUBGCP2
chr10	135121500	135123125	chr10:135121422-135122422	ZNF511
chr10	135170650	135171850	chr10:135171529-135172529	FUOM
chr10	135186175	135187575	chr10:135186908-135187908	ECHS1
chr10	135207225	135208500	chr10:135206620-135207620	MTG1
chr11	206700	209525	chr11:207422-208422	BET1L
chr11	206700	209525	chr11:207529-208529	RIC8A
chr11	235575	237650	chr11:235807-236807	PSMD13
chr11	235575	237650	chr11:236362-237362	SIRT3
chr11	368700	370650	chr11:368794-369794	B4GALNT4
chr11	449900	451075	chr11:449279-450279	PTDSS2
chr11	506000	508075	chr11:506821-507821	RNH1
chr11	506000	508075	chr11:507283-508283	RNH1
chr11	534525	536475	chr11:535550-536550	HRAS
chr11	560050	561750	chr11:560779-561779	C11orf35
chr11	560050	561750	chr11:559970-560970	RASSF7
chr11	560050	561750	chr11:560449-561449	RASSF7
chr11	567850	569475	chr11:568198-569198	MIR210
chr11	567850	569475	chr11:568457-569457	MIR210HG
chr11	575325	577325	chr11:575885-576885	LOC143666
chr11	575325	577325	chr11:575482-576482	PHRF1
chr11	693925	696675	chr11:695740-696740	DEAF1
chr11	693925	696675	chr11:694590-695590	TMEM80
chr11	746375	748300	chr11:746431-747431	TALDO1
chr11	776575	778400	chr11:777487-778487	PDDC1
chr11	797075	798700	chr11:797995-798995	SLC25A22
chr11	797075	798700	chr11:798269-799269	SLC25A22
chr11	797075	798700	chr11:796263-797263	SLC25A22
chr11	804625	806075	chr11:805250-806250	PIDD
chr11	808875	810625	chr11:808935-809935	RPLP2
chr11	832250	833875	chr11:831951-832951	CD151
chr11	841825	845050	chr11:842529-843529	POLR2L
chr11	841825	845050	chr11:843080-844080	TSPAN4
chr11	841825	845050	chr11:841940-842940	TSPAN4
chr11	841825	845050	chr11:843445-844445	TSPAN4
chr11	841825	845050	chr11:841823-842823	TSPAN4
chr11	910100	911625	chr11:910874-911874	CHID1
chr11	925375	926950	chr11:924808-925808	AP2A2
chr11	1409975	1412775	chr11:1410128-1411128	BRSK2
chr11	1592750	1594275	chr11:1593150-1594150	DUSP8
chr11	1592750	1594275	chr11:1592970-1593970	LOC338651
chr11	1784675	1785850	chr11:1785222-1786222	CTSD
chr11	1784675	1785850	chr11:1785501-1786501	MOB2
chr11	1967925	1969400	chr11:1967501-1968501	MRPL23
chr11	2398175	2399825	chr11:2397546-2398546	CD81
chr11	2420825	2422725	chr11:2422522-2423522	TSSC4
chr11	2720600	2722450	chr11:2721228-2722228	KCNQ1OT1
chr11	2905225	2907800	chr11:2906995-2907995	CDKN1C
chr11	3012525	3014425	chr11:3013607-3014607	NAP1L4
chr11	3077875	3079500	chr11:3078681-3079681	CARS
chr11	3185500	3187125	chr11:3186582-3187582	OSBPL5
chr11	3399350	3400875	chr11:3400452-3401452	ZNF195
chr11	3817950	3819800	chr11:3819022-3820022	NUP98
chr11	3817950	3819800	chr11:3818048-3819048	PGAP2
chr11	3817950	3819800	chr11:3817953-3818953	PGAP2
chr11	3817950	3819800	chr11:3818048-3819048	PGAP2
chr11	3817950	3819800	chr11:3818188-3819188	PGAP2
chr11	3817950	3819800	chr11:3818048-3819048	PGAP2
chr11	3861550	3863250	chr11:3862213-3863213	RHOG
chr11	3875925	3877500	chr11:3876291-3877291	MIR4687
chr11	3875925	3877500	chr11:3875932-3876932	STIM1
chr11	4115225	4117150	chr11:4114923-4115923	RRM1
chr11	4628650	4629800	chr11:4629489-4630489	TRIM68
chr11	6439575	6441325	chr11:6440332-6441332	APBB1
chr11	6439575	6441325	chr11:6440644-6441644	APBB1
chr11	6439575	6441325	chr11:6440332-6441332	APBB1
chr11	6501950	6503375	chr11:6502709-6503709	ARFIP2
chr11	6501950	6503375	chr11:6501676-6502676	TIMM10B
chr11	6623650	6626050	chr11:6623963-6624963	ILK
chr11	6623650	6626050	chr11:6624206-6625206	ILK
chr11	6623650	6626050	chr11:6623963-6624963	ILK
chr11	6623650	6626050	chr11:6624880-6625880	RRP8
chr11	6632650	6634575	chr11:6633475-6634475	TAF10
chr11	6676125	6677900	chr11:6677074-6678074	DCHS1
chr11	7534325	7535775	chr11:7533995-7534995	PPFIBP2
chr11	8008125	8009600	chr11:8007866-8008866	EIF3F
chr11	8703375	8705350	chr11:8702994-8703994	RPL27A
chr11	8703375	8705350	chr11:8704773-8705773	SNORA3
chr11	8831325	8832225	chr11:8832224-8833224	ST5
chr11	8932025	8933975	chr11:8931700-8932700	AKIP1
chr11	8932025	8933975	chr11:8931738-8932738	AKIP1
chr11	8932025	8933975	chr11:8932498-8933498	ST5
chr11	8985325	8986725	chr11:8985989-8986989	TMEM9B
chr11	8985325	8986725	chr11:8985221-8986221	TMEM9B-AS1
chr11	9285400	9287350	chr11:9286873-9287873	DENND5A
chr11	9335225	9337350	chr11:9336315-9337315	TMEM41B
chr11	9405675	9407000	chr11:9405168-9406168	IPO7
chr11	9480775	9483675	chr11:9482245-9483245	LOC644656
chr11	9480775	9483675	chr11:9481511-9482511	ZNF143
chr11	9593925	9597650	chr11:9595233-9596233	WEE1
chr11	9593925	9597650	chr11:9594227-9595227	WEE1
chr11	9685275	9686250	chr11:9684627-9685627	SWAP70
chr11	10314600	10316875	chr11:10315754-10316754	SBF2
chr11	10323400	10331500	chr11:10325641-10326641	ADM
chr11	10771900	10773525	chr11:10771810-10772810	CTR9
chr11	10828775	10831650	chr11:10830582-10831582	EIF4G2
chr11	10828775	10831650	chr11:10829543-10830543	EIF4G2
chr11	10878225	10880850	chr11:10879620-10880620	ZBED5
chr11	10878225	10880850	chr11:10878763-10879763	LOC729013
chr11	11862375	11864650	chr11:11861969-11862969	USP47
chr11	12030425	12031225	chr11:12030186-12031186	DKK3
chr11	12030425	12031225	chr11:12030917-12031917	DKK3
chr11	12030425	12031225	chr11:12030629-12031629	DKK3
chr11	12695425	12698350	chr11:12694968-12695968	TEAD1
chr11	13298425	13300175	chr11:13298324-13299324	ARNTL
chr11	13484125	13485525	chr11:13484838-13485838	BTBD10
chr11	13689050	13691275	chr11:13689205-13690205	FAR1
chr11	14520500	14522050	chr11:14521441-14522441	COPB1
chr11	14520500	14522050	chr11:14521415-14522415	COPB1
chr11	14520500	14522050	chr11:14521404-14522404	COPB1
chr11	14540950	14542825	chr11:14541991-14542991	PSMA1
chr11	14664650	14666825	chr11:14664268-14665268	PDE3B
chr11	14664650	14666825	chr11:14665180-14666180	PSMA1
chr11	14912825	14913975	chr11:14913751-14914751	CYP2R1
chr11	16759225	16761225	chr11:16759147-16760147	C11orf58
chr11	17034575	17036750	chr11:17035963-17036963	PLEKHA7
chr11	17098500	17100300	chr11:17099220-17100220	RPS13
chr11	17297375	17298925	chr11:17297285-17298285	NUCB2
chr11	17373150	17375925	chr11:17372308-17373308	NCR3LG1
chr11	17755850	17757425	chr11:17756494-17757494	KCNC1
chr11	18033900	18035575	chr11:18034637-18035637	SERGEF
chr11	18126675	18128100	chr11:18127638-18128638	SAAL1
chr11	18343050	18344850	chr11:18342815-18343815	GTF2H1
chr11	18343050	18344850	chr11:18343721-18344721	HPS5
chr11	18416875	18418550	chr11:18416812-18417812	LDHA
chr11	18547575	18549350	chr11:18548503-18549503	TSG101
chr11	18609525	18610775	chr11:18610293-18611293	UEVLD
chr11	18655400	18656975	chr11:18656020-18657020	SPTY2D1
chr11	19138350	19139450	chr11:19137691-19138691	ZDHHC13
chr11	19262150	19263775	chr11:19263167-19264167	E2F8
chr11	19262150	19263775	chr11:19263202-19264202	E2F8
chr11	19262150	19263775	chr11:19262507-19263507	E2F8
chr11	19732975	19734675	chr11:19733880-19734880	NAV2
chr11	22646225	22647875	chr11:22647387-22648387	FANCF
chr11	27384175	27385525	chr11:27384795-27385795	CCDC34
chr11	27493075	27494350	chr11:27494334-27495334	LGR4
chr11	27527425	27529225	chr11:27527398-27528398	BDNF-AS
chr11	27527425	27529225	chr11:27528326-27529326	LIN7C
chr11	27721700	27722625	chr11:27722600-27723600	BDNF
chr11	27721700	27722625	chr11:27722447-27723447	BDNF
chr11	27721700	27722625	chr11:27722035-27723035	BDNF
chr11	27721700	27722625	chr11:27721214-27722214	BDNF
chr11	28129075	28132600	chr11:28129746-28130746	KIF18A
chr11	28129075	28132600	chr11:28128797-28129797	METTL15
chr11	31390775	31391975	chr11:31390376-31391376	DNAJC24
chr11	31390775	31391975	chr11:31391357-31392357	DCDC1
chr11	31530450	31532175	chr11:31530296-31531296	ELP4
chr11	31530450	31532175	chr11:31531169-31532169	IMMP1L
chr11	31830000	31835925	chr11:31832901-31833901	PAX6
chr11	31830000	31835925	chr11:31832690-31833690	PAX6
chr11	31830000	31835925	chr11:31832901-31833901	PAX6
chr11	31830000	31835925	chr11:31833731-31834731	PAX6
chr11	32112400	32114450	chr11:32111476-32112476	RCN1
chr11	32604625	32606425	chr11:32604312-32605312	EIF3M
chr11	32913350	32916175	chr11:32913791-32914791	QSER1
chr11	33060350	33063225	chr11:33060560-33061560	TCP11L1
chr11	33060350	33063225	chr11:33059962-33060962	TCP11L1
chr11	33181600	33184050	chr11:33183037-33184037	CSTF3
chr11	33181600	33184050	chr11:33182202-33183202	CSTF3-AS1
chr11	33278050	33280750	chr11:33278167-33279167	HIPK3
chr11	33757300	33758500	chr11:33758025-33759025	CD59
chr11	33795225	33796475	chr11:33796071-33797071	FBXO3
chr11	34072275	34075650	chr11:34072229-34073229	CAPRIN1
chr11	34936750	34938775	chr11:34937939-34938939	APIP
chr11	34936750	34938775	chr11:34936676-34937676	PDHX
chr11	35639250	35642175	chr11:35638734-35639734	FJX1
chr11	35683775	35685375	chr11:35683352-35684352	TRIM44
chr11	35964675	35966325	chr11:35964611-35965611	LDLRAD3
chr11	36310325	36311550	chr11:36310999-36311999	COMMD9
chr11	36531150	36532275	chr11:36531863-36532863	TRAF6
chr11	36615325	36616550	chr11:36615092-36616092	C11orf74
chr11	43333075	43334450	chr11:43332504-43333504	API5
chr11	43379675	43381400	chr11:43379434-43380434	TTC17
chr11	43701800	43703450	chr11:43701142-43702142	HSD17B12
chr11	43901550	43903300	chr11:43901356-43902356	ALKBH3
chr11	43963500	43964550	chr11:43963105-43964105	C11orf96
chr11	44970750	44972950	chr11:44971759-44972759	TP53I11
chr11	44970750	44972950	chr11:44972857-44973857	TP53I11
chr11	44970750	44972950	chr11:44972608-44973608	TP53I11
chr11	44970750	44972950	chr11:44972857-44973857	TP53I11
chr11	44970750	44972950	chr11:44972608-44973608	TP53I11
chr11	45167250	45169525	chr11:45167893-45168893	PRDM11
chr11	45826000	45827225	chr11:45825640-45826640	SLC35C1
chr11	45938850	45940825	chr11:45939674-45940674	PEX16
chr11	46140500	46144700	chr11:46142985-46143985	PHF21A
chr11	46368400	46369775	chr11:46367955-46368955	DGKZ
chr11	46401625	46404575	chr11:46402260-46403260	MDK
chr11	46401625	46404575	chr11:46401617-46402617	MDK
chr11	46401625	46404575	chr11:46401333-46402333	MDK
chr11	46401625	46404575	chr11:46402260-46403260	MDK
chr11	46401625	46404575	chr11:46402204-46403204	MDK
chr11	46614525	46616325	chr11:46615619-46616619	AMBRA1
chr11	46638250	46639900	chr11:46637825-46638825	ATG13
chr11	46638250	46639900	chr11:46638777-46639777	HARBI1
chr11	46721675	46723550	chr11:46722215-46723215	ARHGAP1
chr11	46721675	46723550	chr11:46721643-46722643	ZNF408
chr11	46721675	46723550	chr11:46721316-46722316	ZNF408
chr11	46866725	46868575	chr11:46867859-46868859	CKAP5
chr11	46866725	46868575	chr11:46866961-46867961	LRP4-AS1
chr11	46937825	46940800	chr11:46940173-46941173	LRP4
chr11	46957600	46959250	chr11:46957250-46958250	C11orf49
chr11	47197450	47199325	chr11:47198676-47199676	ARFGAP2
chr11	47207575	47208450	chr11:47208010-47209010	PACSIN3
chr11	47207575	47208450	chr11:47207432-47208432	PACSIN3
chr11	47207575	47208450	chr11:47208010-47209010	PACSIN3
chr11	47269775	47271350	chr11:47270457-47271457	ACP2
chr11	47269775	47271350	chr11:47269448-47270448	NR1H3
chr11	47269775	47271350	chr11:47268850-47269850	NR1H3
chr11	47290200	47292325	chr11:47290670-47291670	MADD
chr11	47290200	47292325	chr11:47290198-47291198	MADD
chr11	47290200	47292325	chr11:47289926-47290926	MADD
chr11	47290200	47292325	chr11:47290198-47291198	MADD
chr11	47290200	47292325	chr11:47290670-47291670	MADD
chr11	47429250	47430775	chr11:47429045-47430045	SLC39A13
chr11	47446825	47448425	chr11:47448024-47449024	PSMC3
chr11	47573500	47575300	chr11:47574792-47575792	CELF1
chr11	47586750	47587700	chr11:47585981-47586981	PTPMT1
chr11	47599650	47601375	chr11:47600521-47601521	KBTBD4
chr11	47599650	47601375	chr11:47600567-47601567	KBTBD4
chr11	47599650	47601375	chr11:47599561-47600561	NDUFS3
chr11	47663000	47664650	chr11:47664206-47665206	MTCH2
chr11	47787725	47790250	chr11:47788993-47789993	FNBP4
chr11	48001700	48003450	chr11:48001109-48002109	PTPRJ
chr11	57091075	57093400	chr11:57092413-57093413	TNKS1BP1
chr11	57102400	57103950	chr11:57103351-57104351	SSRP1
chr11	57297550	57299150	chr11:57298232-57299232	TIMM10
chr11	57334400	57336200	chr11:57335180-57336180	UBE2L6
chr11	57334400	57336200	chr11:57335803-57336803	UBE2L6
chr11	57364475	57366100	chr11:57364026-57365026	SERPING1
chr11	57364475	57366100	chr11:57364704-57365704	SERPING1
chr11	57405125	57407875	chr11:57407670-57408670	MIR130A
chr11	57434150	57436425	chr11:57434473-57435473	ZDHHC5
chr11	57479000	57480875	chr11:57479673-57480673	MED19
chr11	57479000	57480875	chr11:57478994-57479994	TMX2
chr11	57479000	57480875	chr11:57478994-57479994	TMX2-CTNND1
chr11	57508050	57510750	chr11:57507721-57508721	C11orf31
chr11	57528525	57530400	chr11:57528233-57529233	CTNND1
chr11	58344725	58347825	chr11:58345639-58346639	LPXN
chr11	58344725	58347825	chr11:58345586-58346586	ZFP91
chr11	58344725	58347825	chr11:58345586-58346586	ZFP91-CNTF
chr11	58874000	58875300	chr11:58873657-58874657	FAM111B
chr11	58938700	58941475	chr11:58938811-58939811	DTX4
chr11	59382400	59384200	chr11:59383617-59384617	OSBP
chr11	59435500	59437950	chr11:59436511-59437511	PATL1
chr11	59577600	59578925	chr11:59578345-59579345	MRPL16
chr11	60609050	60610075	chr11:60608428-60609428	CCDC86
chr11	60672775	60674400	chr11:60674061-60675061	PRPF19
chr11	60680625	60683075	chr11:60680370-60681370	TMEM109
chr11	60691425	60692675	chr11:60690912-60691912	TMEM132A
chr11	60928200	60930275	chr11:60928916-60929916	VPS37C
chr11	61099850	61101250	chr11:61099653-61100653	DAK
chr11	61099850	61101250	chr11:61100684-61101684	DDB1
chr11	61128875	61130650	chr11:61129755-61130755	CYBASC3
chr11	61128875	61130650	chr11:61128472-61129472	TMEM138
chr11	61159600	61160550	chr11:61158831-61159831	TMEM216
chr11	61159600	61160550	chr11:61158864-61159864	TMEM216
chr11	61196425	61198400	chr11:61197464-61198464	CPSF7
chr11	61196425	61198400	chr11:61197383-61198383	CPSF7
chr11	61196425	61198400	chr11:61196596-61197596	SDHAF2
chr11	61348100	61349300	chr11:61348344-61349344	SYT7
chr11	61447375	61448175	chr11:61446904-61447904	DAGLA
chr11	61559050	61561675	chr11:61559108-61560108	FEN1
chr11	61559050	61561675	chr11:61560033-61561033	MIR611
chr11	61559050	61561675	chr11:61560085-61561085	TMEM258
chr11	61582250	61585175	chr11:61584529-61585529	FADS1
chr11	61582250	61585175	chr11:61582712-61583712	MIR1908
chr11	61594075	61597300	chr11:61594712-61595712	FADS2
chr11	61733875	61736325	chr11:61735132-61736132	FTH1
chr11	61890975	61892325	chr11:61890444-61891444	INCENP
chr11	62312550	62314575	chr11:62314332-62315332	AHNAK
chr11	62340425	62342275	chr11:62341460-62342460	EEF1G
chr11	62358100	62359725	chr11:62359109-62360109	TUT1
chr11	62368000	62369750	chr11:62369312-62370312	MTA2
chr11	62379475	62380825	chr11:62380237-62381237	EML3
chr11	62379475	62380825	chr11:62379212-62380212	ROM1
chr11	62388675	62390300	chr11:62389647-62390647	B3GAT3
chr11	62413075	62414600	chr11:62414104-62415104	GANAB
chr11	62420125	62421500	chr11:62420774-62421774	INTS5
chr11	62431850	62433200	chr11:62431778-62432778	METTL12
chr11	62431850	62433200	chr11:62431893-62432893	SNORA57
chr11	62438400	62439850	chr11:62438125-62439125	C11orf83
chr11	62438400	62439850	chr11:62439241-62440241	C11orf48
chr11	62445725	62447250	chr11:62446527-62447527	UBXN1
chr11	62473250	62475425	chr11:62475179-62476179	BSCL2
chr11	62473250	62475425	chr11:62473787-62474787	BSCL2
chr11	62473250	62475425	chr11:62474065-62475065	GNG3
chr11	62476600	62477675	chr11:62477091-62478091	BSCL2
chr11	62493575	62496575	chr11:62494857-62495857	HNRNPUL2
chr11	62493575	62496575	chr11:62494856-62495856	HNRNPUL2-BSCL2
chr11	62493575	62496575	chr11:62494951-62495951	TTC9C
chr11	62521025	62522200	chr11:62521656-62522656	ZBTB3
chr11	62537550	62539625	chr11:62537774-62538774	TAF6L
chr11	62558875	62559925	chr11:62559486-62560486	TMEM223
chr11	62572150	62573375	chr11:62572964-62573964	NXF1
chr11	62598375	62600050	chr11:62599563-62600563	STX5
chr11	62606400	62610550	chr11:62607628-62608628	WDR74
chr11	62622025	62624600	chr11:62622483-62623483	SLC3A2
chr11	62622025	62624600	chr11:62623360-62624360	SNHG1
chr11	62622025	62624600	chr11:62623103-62624103	SNORD25
chr11	62622025	62624600	chr11:62622838-62623838	SNORD26
chr11	62622025	62624600	chr11:62622555-62623555	SNORD27
chr11	62622025	62624600	chr11:62622167-62623167	SNORD28
chr11	62622025	62624600	chr11:62621440-62622440	SNORD29
chr11	62622025	62624600	chr11:62621204-62622204	SNORD30
chr11	62647800	62651250	chr11:62647343-62648343	SLC3A2
chr11	62647800	62651250	chr11:62648170-62649170	SLC3A2
chr11	63437950	63439650	chr11:63439083-63440083	ATL3
chr11	63448825	63450500	chr11:63447921-63448921	RTN3
chr11	63534725	63537425	chr11:63536113-63537113	C11orf95
chr11	63579825	63582525	chr11:63579922-63580922	C11orf84
chr11	63605700	63607500	chr11:63605399-63606399	MARK2
chr11	63683425	63688425	chr11:63684316-63685316	RCOR2
chr11	63705800	63707700	chr11:63705441-63706441	NAA40
chr11	63741500	63742975	chr11:63741078-63742078	COX8A
chr11	63753300	63754950	chr11:63752324-63753324	OTUB1
chr11	63933150	63934375	chr11:63933585-63934585	MACROD1
chr11	63952250	63954725	chr11:63952586-63953586	STIP1
chr11	63992925	63994425	chr11:63992729-63993729	NUDT22
chr11	63992925	63994425	chr11:63992745-63993745	NUDT22
chr11	63992925	63994425	chr11:63992729-63993729	NUDT22
chr11	63992925	63994425	chr11:63992745-63993745	NUDT22
chr11	63992925	63994425	chr11:63993726-63994726	TRPT1
chr11	63992925	63994425	chr11:63993341-63994341	TRPT1
chr11	63992925	63994425	chr11:63993726-63994726	TRPT1
chr11	63997375	63998875	chr11:63996752-63997752	DNAJC4
chr11	64007600	64009850	chr11:64007603-64008603	FKBP2
chr11	64007600	64009850	chr11:64007412-64008412	FKBP2
chr11	64007600	64009850	chr11:64008587-64009587	FKBP2
chr11	64013425	64015600	chr11:64014413-64015413	PPP1R14B
chr11	64017975	64020150	chr11:64017994-64018994	PLCB3
chr11	64051375	64053950	chr11:64052176-64053176	BAD
chr11	64051375	64053950	chr11:64050810-64051810	GPR137
chr11	64051375	64053950	chr11:64052581-64053581	GPR137
chr11	64051375	64053950	chr11:64051284-64052284	GPR137
chr11	64051375	64053950	chr11:64051282-64052282	GPR137
chr11	64051375	64053950	chr11:64052581-64053581	GPR137
chr11	64072150	64074200	chr11:64072043-64073043	ESRRA
chr11	64084300	64086450	chr11:64084559-64085559	PRDX5
chr11	64084300	64086450	chr11:64085033-64086033	TRMT112
chr11	64126150	64127375	chr11:64125624-64126624	RPS6KA4
chr11	64490150	64491525	chr11:64490660-64491660	NRXN2
chr11	64544775	64546725	chr11:64545938-64546938	SF1
chr11	64544775	64546725	chr11:64545232-64546232	SF1
chr11	64544775	64546725	chr11:64546316-64547316	SF1
chr11	64570050	64571375	chr11:64570713-64571713	MAP4K2
chr11	64645150	64647150	chr11:64646191-64647191	EHD1
chr11	64683975	64685625	chr11:64684722-64685722	ATG2A
chr11	64691075	64692675	chr11:64691142-64692142	PPP2R5B
chr11	64780700	64782625	chr11:64780584-64781584	ARL2
chr11	64780700	64782625	chr11:64780584-64781584	ARL2-SNX15
chr11	64794425	64795825	chr11:64793879-64794879	SNX15
chr11	64807975	64809600	chr11:64807375-64808375	SAC3D1
chr11	64850525	64852525	chr11:64851615-64852615	CDCA5
chr11	64850525	64852525	chr11:64850693-64851693	ZFPL1
chr11	64862950	64864675	chr11:64862586-64863586	VPS51
chr11	64879150	64880600	chr11:64878340-64879340	TM7SF2
chr11	64884300	64885650	chr11:64885170-64886170	ZNHIT2
chr11	64888825	64890525	chr11:64889672-64890672	FAU
chr11	64888825	64890525	chr11:64888715-64889715	MRPL49
chr11	64888825	64890525	chr11:64888654-64889654	MRPL49
chr11	64888825	64890525	chr11:64888715-64889715	MRPL49
chr11	64901325	64903125	chr11:64902003-64903003	SYVN1
chr11	65028550	65030350	chr11:65028431-65029431	POLA2
chr11	65081825	65083675	chr11:65081288-65082288	CDC42EP2
chr11	65153425	65154525	chr11:65153040-65154040	FRMD8
chr11	65189000	65193000	chr11:65189268-65190268	NEAT1
chr11	65264225	65269575	chr11:65264232-65265232	MALAT1
chr11	65292125	65293400	chr11:65291547-65292547	SCYL1
chr11	65324875	65326600	chr11:65325699-65326699	LTBP3
chr11	65336875	65342400	chr11:65337884-65338884	LOC254100
chr11	65336875	65342400	chr11:65336942-65337942	SSSCA1
chr11	65336875	65342400	chr11:65338819-65339819	FAM89B
chr11	65381025	65384250	chr11:65381720-65382720	MAP3K11
chr11	65381025	65384250	chr11:65382782-65383782	PCNXL3
chr11	65405450	65406550	chr11:65404577-65405577	SIPA1
chr11	65429650	65431575	chr11:65430443-65431443	RELA
chr11	65478975	65480500	chr11:65478472-65479472	KAT5
chr11	65487550	65488725	chr11:65488409-65489409	RNASEH2C
chr11	65547825	65549275	chr11:65548062-65549062	AP5B1
chr11	65600575	65601900	chr11:65600409-65601409	SNX32
chr11	65622175	65628850	chr11:65625804-65626804	CFL1
chr11	65622175	65628850	chr11:65626871-65627871	MUS81
chr11	65655300	65656675	chr11:65656010-65657010	FIBP
chr11	65657625	65659650	chr11:65656874-65657874	CCDC85B
chr11	65685800	65687750	chr11:65686531-65687531	C11orf68
chr11	65685800	65687750	chr11:65685727-65686727	DRAP1
chr11	65728500	65730250	chr11:65728159-65729159	SART1
chr11	65768800	65770950	chr11:65768549-65769549	BANF1
chr11	65768800	65770950	chr11:65769637-65770637	EIF1AD
chr11	65818650	65820625	chr11:65818815-65819815	SF3B2
chr11	65837025	65838950	chr11:65836823-65837823	PACS1
chr11	66024350	66026325	chr11:66024173-66025173	KLC2
chr11	66024350	66026325	chr11:66023764-66024764	KLC2
chr11	66024350	66026325	chr11:66024090-66025090	KLC2
chr11	66024350	66026325	chr11:66024173-66025173	KLC2
chr11	66034825	66037175	chr11:66035055-66036055	RAB1B
chr11	66045200	66046625	chr11:66044671-66045671	CNIH2
chr11	66055900	66057500	chr11:66056638-66057638	YIF1A
chr11	66112125	66113325	chr11:66112582-66113582	BRMS1
chr11	66114475	66115850	chr11:66115161-66116161	B3GNT1
chr11	66138400	66140175	chr11:66139291-66140291	SLC29A2
chr11	66205700	66206875	chr11:66206310-66207310	MRPL11
chr11	66233775	66235175	chr11:66233335-66234335	PELI3
chr11	66233775	66235175	chr11:66232797-66233797	PELI3
chr11	66233775	66235175	chr11:66233335-66234335	PELI3
chr11	66246625	66248725	chr11:66246483-66247483	DPP3
chr11	66277500	66279000	chr11:66277118-66278118	BBS1
chr11	66312775	66313950	chr11:66313311-66314311	ACTN3
chr11	66312775	66313950	chr11:66312865-66313865	ACTN3
chr11	66312775	66313950	chr11:66313311-66314311	ACTN3
chr11	66312775	66313950	chr11:66313671-66314671	ZDHHC24
chr11	66383100	66385550	chr11:66383052-66384052	RBM14
chr11	66383100	66385550	chr11:66383052-66384052	RBM14-RBM4
chr11	66405275	66407200	chr11:66405087-66406087	RBM4
chr11	66443550	66446300	chr11:66445275-66446275	RBM4B
chr11	66511450	66512825	chr11:66511206-66512206	C11orf80
chr11	66610050	66611500	chr11:66609882-66610882	RCE1
chr11	66623300	66625175	chr11:66623875-66624875	LRFN4
chr11	66725175	66726375	chr11:66725847-66726847	PC
chr11	66885625	66888450	chr11:66885739-66886739	KDM2A
[truncated: 9,485 more rows]

## Sheet: hNSC_specific_Chd8_prom
CHD8 peak chr	CHD8 peak start	CHD8 peak stop	promoter region	Gene
chr1	713500	714675	chr1:714068-715068	LOC100288069
chr1	858900	860475	chr1:860120-861120	SAMD11
chr1	1050575	1051975	chr1:1051736-1052736	C1orf159
chr1	1259325	1261025	chr1:1260067-1261067	CPSF3L
chr1	1259325	1261025	chr1:1259142-1260142	GLTPD1
chr1	1283975	1285800	chr1:1284492-1285492	DVL1
chr1	1341900	1343350	chr1:1342693-1343693	MRPL20
chr1	1534750	1536100	chr1:1535476-1536476	C1orf233
chr1	1550250	1552000	chr1:1549794-1550794	MIB2
chr1	1550250	1552000	chr1:1550244-1551244	MIB2
chr1	1550250	1552000	chr1:1549794-1550794	MIB2
chr1	1677275	1678500	chr1:1677438-1678438	SLC35E2
chr1	1709250	1710775	chr1:1710297-1711297	NADK
chr1	1709250	1710775	chr1:1709909-1710909	NADK
chr1	2125525	2127225	chr1:2126214-2127214	C1orf86
chr1	2158275	2161900	chr1:2159133-2160133	SKI
chr1	2343300	2345000	chr1:2344010-2345010	PEX10
chr1	2516550	2518900	chr1:2517188-2518188	FAM213B
chr1	2516550	2518900	chr1:2516898-2517898	FAM213B
chr1	3527475	3528375	chr1:3528059-3529059	MEGF6
chr1	3565950	3567100	chr1:3566671-3567671	WRAP73
chr1	3663175	3664375	chr1:3663937-3664937	TP73-AS1
chr1	3663175	3664375	chr1:3663335-3664335	TP73-AS1
chr1	6295125	6296550	chr1:6296044-6297044	ICMT
chr1	6319875	6321825	chr1:6321035-6322035	GPR153
chr1	6544850	6546125	chr1:6546014-6547014	PLEKHG5
chr1	6544850	6546125	chr1:6545529-6546529	PLEKHG5
chr1	6549775	6551350	chr1:6550640-6551640	PLEKHG5
chr1	6549775	6551350	chr1:6550654-6551654	PLEKHG5
chr1	6556800	6558025	chr1:6557484-6558484	PLEKHG5
chr1	6556800	6558025	chr1:6557156-6558156	PLEKHG5
chr1	6639625	6640950	chr1:6639062-6640062	ZBTB48
chr1	6844075	6846600	chr1:6844383-6845383	CAMTA1
chr1	8482425	8484925	chr1:8483747-8484747	RERE
chr1	8937650	8940000	chr1:8939151-8940151	ENO1
chr1	8937650	8940000	chr1:8937893-8938893	ENO1-AS1
chr1	10532000	10533250	chr1:10532613-10533613	DFFA
chr1	10534425	10535725	chr1:10534002-10535002	PEX14
chr1	10856200	10857225	chr1:10856733-10857733	CASZ1
chr1	11119300	11121050	chr1:11120091-11121091	SRM
chr1	11740450	11741800	chr1:11741271-11742271	MAD2L2
chr1	12078925	12080475	chr1:12078298-12079298	MIIP
chr1	14924275	14926550	chr1:14924212-14925212	KAZN
chr1	15250425	15251625	chr1:15249624-15250624	KAZN
chr1	15479025	15480950	chr1:15478027-15479027	TMEM51
chr1	15479025	15480950	chr1:15479228-15480228	TMEM51
chr1	15479025	15480950	chr1:15478960-15479960	TMEM51-AS1
chr1	15735550	15736850	chr1:15735390-15736390	EFHD2
chr1	16010225	16011875	chr1:16009826-16010826	PLEKHM2
chr1	16084775	16086075	chr1:16084254-16085254	FBLIM1
chr1	16481300	16483000	chr1:16482582-16483582	EPHA2
chr1	16766750	16767925	chr1:16766166-16767166	NECAP2
chr1	17337550	17338525	chr1:17338423-17339423	ATP13A2
chr1	17379925	17381100	chr1:17380665-17381665	SDHB
chr1	19637750	19639875	chr1:19638640-19639640	AKR7A2
chr1	19637750	19639875	chr1:19637739-19638739	PQLC2
chr1	20987200	20989025	chr1:20988037-20989037	DDOST
chr1	21671200	21672925	chr1:21672034-21673034	ECE1
chr1	22263050	22264625	chr1:22263750-22264750	HSPG2
chr1	22777775	22779550	chr1:22777343-22778343	ZBTB40
chr1	23809725	23812000	chr1:23810750-23811750	ASAP3
chr1	24117175	24118800	chr1:24116645-24117645	LYPLA2
chr1	24150975	24152400	chr1:24151949-24152949	HMGCL
chr1	24305675	24307625	chr1:24306953-24307953	SRSF10
chr1	25558100	25560025	chr1:25559013-25560013	SYF2
chr1	25869875	25871025	chr1:25869075-25870075	LDLRAP1
chr1	25942275	25945800	chr1:25942958-25943958	MAN1C1
chr1	26495900	26497075	chr1:26495387-26496387	ZNF593
chr1	26606075	26608025	chr1:26605212-26606212	SH3BGRL3
chr1	26735025	26738800	chr1:26736268-26737268	LIN28A
chr1	26855650	26856775	chr1:26855248-26856248	RPS6KA1
chr1	27152525	27153875	chr1:27152200-27153200	ZDHHC18
chr1	27216075	27217300	chr1:27216869-27217869	GPN2
chr1	27226225	27227800	chr1:27226962-27227962	GPATCH3
chr1	27319650	27321425	chr1:27319194-27320194	TRNP1
chr1	27338850	27339850	chr1:27339333-27340333	FAM46B
chr1	27691725	27693925	chr1:27693337-27694337	MAP3K6
chr1	27815200	27817250	chr1:27816678-27817678	WASF2
chr1	28052050	28053350	chr1:28051489-28052489	FAM76A
chr1	28240425	28241800	chr1:28241236-28242236	RPA2
chr1	28585700	28587500	chr1:28584962-28585962	SESN2
chr1	28831550	28834200	chr1:28831454-28832454	RCC1
chr1	28831550	28834200	chr1:28831454-28832454	SNHG3
chr1	28969175	28970375	chr1:28969604-28970604	TAF12
chr1	28974475	28975850	chr1:28974111-28975111	RNU11
chr1	29240575	29242425	chr1:29240087-29241087	EPB41
chr1	31191375	31192250	chr1:31190618-31191618	MATN1-AS1
chr1	31380550	31382075	chr1:31381480-31382480	SDC3
chr1	32229350	32230500	chr1:32229648-32230648	BAI2
chr1	32644450	32646650	chr1:32644344-32645344	TXLNA
chr1	33336075	33336950	chr1:33336414-33337414	FNDC5
chr1	33429100	33431175	chr1:33430286-33431286	RNF19B
chr1	33645700	33648475	chr1:33647671-33648671	TRIM62
chr1	33937400	33939325	chr1:33937231-33938231	ZSCAN20
chr1	35324650	35326075	chr1:35324646-35325646	SMIM12
chr1	35324650	35326075	chr1:35325338-35326338	SMIM12
chr1	35324650	35326075	chr1:35325417-35326417	SMIM12
chr1	35450500	35451550	chr1:35450948-35451948	ZMYM6NB
chr1	35496475	35498275	chr1:35497569-35498569	ZMYM6
chr1	36106275	36108050	chr1:36107152-36108152	PSMB2
chr1	36106275	36108050	chr1:36107445-36108445	PSMB2
chr1	36234250	36235975	chr1:36235551-36236551	CLSPN
chr1	36863050	36863775	chr1:36863493-36864493	LSM10
chr1	36915525	36916725	chr1:36916086-36917086	OSCP1
chr1	36929000	36930750	chr1:36930040-36931040	MRPS15
chr1	38019175	38020200	chr1:38019945-38020945	SNIP1
chr1	38412100	38413175	chr1:38412729-38413729	INPP5B
chr1	38470600	38471550	chr1:38471187-38472187	FHL3
chr1	38477650	38479325	chr1:38477383-38478383	UTP11L
chr1	38509650	38513500	chr1:38512450-38513450	POU3F1
chr1	39324725	39326525	chr1:39325495-39326495	RRAGC
chr1	39338550	39339725	chr1:39339050-39340050	MYCBP
chr1	39491575	39492950	chr1:39490966-39491966	NDUFS5
chr1	39546625	39547850	chr1:39546088-39547088	MACF1
chr1	39873250	39875875	chr1:39874175-39875175	KIAA0754
chr1	40420450	40421800	chr1:40419783-40420783	MFSD2A
chr1	40838800	40840950	chr1:40839304-40840304	SMAP2
chr1	40838800	40840950	chr1:40838377-40839377	SMAP2
chr1	40915100	40916725	chr1:40915336-40916336	ZFP69B
chr1	40996250	40997825	chr1:40996232-40997232	ZNF684
chr1	41327225	41328400	chr1:41328018-41329018	CITED4
chr1	41444800	41446650	chr1:41444006-41445006	CTPS1
chr1	43231050	43233900	chr1:43231915-43232915	C1orf50
chr1	43231050	43233900	chr1:43232755-43233755	LEPRE1
chr1	43309975	43312950	chr1:43311243-43312243	ZNF691
chr1	43637450	43638725	chr1:43638241-43639241	EBNA1BP2
chr1	43637450	43638725	chr1:43637986-43638986	EBNA1BP2
chr1	43637450	43638725	chr1:43637000-43638000	WDR65
chr1	43833225	43834400	chr1:43833409-43834409	ELOVL1
chr1	43833225	43834400	chr1:43833745-43834745	ELOVL1
chr1	43854650	43856250	chr1:43855483-43856483	MED8
chr1	43854650	43856250	chr1:43854555-43855555	SZT2
chr1	43995700	43997625	chr1:43995546-43996546	PTPRF
chr1	44114825	44117075	chr1:44114796-44115796	KDM4A
chr1	44172425	44174125	chr1:44173012-44174012	KDM4A-AS1
chr1	44172425	44174125	chr1:44172203-44173203	ST3GAL3
chr1	44440200	44441525	chr1:44439601-44440601	ATP6V0B
chr1	44820075	44821525	chr1:44820939-44821939	ERI3
chr1	44870225	44874000	chr1:44869959-44870959	RNF220
chr1	45139425	45140550	chr1:45139393-45140393	C1orf228
chr1	45139425	45140550	chr1:45140099-45141099	TMEM53
chr1	45265200	45266775	chr1:45265035-45266035	PLK3
chr1	45273150	45274250	chr1:45273153-45274153	BTBD19
chr1	45273150	45274250	chr1:45272957-45273957	TCTEX1D4
chr1	45476350	45478525	chr1:45477027-45478027	HECTD3
chr1	45476350	45478525	chr1:45476804-45477804	UROD
chr1	45768650	45770400	chr1:45768581-45769581	LOC400752
chr1	45804725	45806525	chr1:45806142-45807142	MUTYH
chr1	45804725	45806525	chr1:45805787-45806787	MUTYH
chr1	45804725	45806525	chr1:45805629-45806629	MUTYH
chr1	45804725	45806525	chr1:45806142-45807142	MUTYH
chr1	45804725	45806525	chr1:45804341-45805341	TOE1
chr1	46663450	46664650	chr1:46664121-46665121	POMGNT1
chr1	46712425	46714200	chr1:46712366-46713366	RAD54L
chr1	46805450	46807225	chr1:46805849-46806849	NSUN4
chr1	46805450	46807225	chr1:46804848-46805848	NSUN4
chr1	48937050	48938275	chr1:48937876-48938876	SPATA6
chr1	51433750	51435600	chr1:51433366-51434366	CDKN2C
chr1	51433750	51435600	chr1:51434641-51435641	CDKN2C
chr1	51983225	51985550	chr1:51984995-51985995	EPS15
chr1	52082300	52083525	chr1:52081545-52082545	OSBPL9
chr1	52194450	52196300	chr1:52194485-52195485	OSBPL9
chr1	52831025	52832650	chr1:52831877-52832877	CC2D1B
chr1	52869025	52871100	chr1:52870143-52871143	ORC1
chr1	52869025	52871100	chr1:52869218-52870218	PRPF38A
chr1	53662025	53663325	chr1:53661100-53662100	CPT2
chr1	54665250	54666475	chr1:54665746-54666746	CYB5RL
chr1	54665250	54666475	chr1:54664839-54665839	MRPL37
chr1	55180875	55182375	chr1:55180494-55181494	TTC4
chr1	59247450	59250875	chr1:59249785-59250785	JUN
chr1	59247450	59250875	chr1:59249822-59250822	LOC100131060
chr1	59761500	59763350	chr1:59761624-59762624	FGGY
chr1	62190000	62191600	chr1:62191095-62192095	TM2D1
chr1	64239200	64241275	chr1:64238689-64239689	ROR1
chr1	64935375	64939000	chr1:64935475-64936475	CACHD1
chr1	66797000	66798000	chr1:66796792-66797792	PDE4B
chr1	68297575	68299150	chr1:68296970-68297970	GNG12-AS1
chr1	68695875	68698650	chr1:68698229-68699229	WLS
chr1	68695875	68698650	chr1:68698284-68699284	WLS
chr1	68961650	68963525	chr1:68962799-68963799	DEPDC1
chr1	76189325	76191150	chr1:76189042-76190042	ACADM
chr1	76251475	76252725	chr1:76252573-76253573	SNORD45A
chr1	76251475	76252725	chr1:76251756-76252756	SNORD45C
chr1	76251475	76252725	chr1:76250878-76251878	RABGGTB
chr1	78224550	78226025	chr1:78225564-78226564	USP33
chr1	78244800	78245850	chr1:78244308-78245308	FAM73A
chr1	84464400	84465400	chr1:84464833-84465833	TTLL7
chr1	84970850	84972950	chr1:84972262-84973262	GNG5
chr1	85155200	85156525	chr1:85156240-85157240	SSX2IP
chr1	85155200	85156525	chr1:85156151-85157151	SSX2IP
chr1	85155200	85156525	chr1:85156240-85157240	SSX2IP
chr1	85929350	85931725	chr1:85930889-85931889	DDAH1
chr1	86041950	86049325	chr1:86045443-86046443	CYR61
chr1	86041950	86049325	chr1:86044046-86045046	DDAH1
chr1	86173375	86174425	chr1:86174116-86175116	ZNHIT6
chr1	87378950	87381900	chr1:87379334-87380334	HS2ST1
chr1	87378950	87381900	chr1:87380107-87381107	2014-09-15
chr1	89457400	89459350	chr1:89458643-89459643	CCBL2
chr1	89457400	89459350	chr1:89458643-89459643	RBMXL1
chr1	91965575	91967700	chr1:91965403-91966403	CDC7
chr1	91965575	91967700	chr1:91965664-91966664	CDC7
chr1	91965575	91967700	chr1:91965403-91966403	CDC7
chr1	92350875	92352200	chr1:92351836-92352836	TGFBR3
chr1	93644800	93647325	chr1:93645280-93646280	CCDC18
chr1	93644800	93647325	chr1:93646246-93647246	TMED5
chr1	93810350	93812325	chr1:93810477-93811477	DR1
chr1	93810350	93812325	chr1:93811368-93812368	LOC100131564
chr1	94145800	94147825	chr1:94146926-94147926	BCAR3
chr1	94145800	94147825	chr1:94147394-94148394	BCAR3
chr1	100314900	100316275	chr1:100315044-100316044	AGL
chr1	100314900	100316275	chr1:100314639-100315639	AGL
chr1	100314900	100316275	chr1:100315044-100316044	AGL
chr1	100314900	100316275	chr1:100315530-100316530	AGL
chr1	100434925	100436350	chr1:100434344-100435344	SLC35A3
chr1	100434925	100436350	chr1:100434991-100435991	SLC35A3
chr1	100434925	100436350	chr1:100434344-100435344	SLC35A3
chr1	100816100	100819075	chr1:100817022-100818022	CDC14A
chr1	101359900	101362525	chr1:101360735-101361735	EXTL2
chr1	101359900	101362525	chr1:101360631-101361631	SLC30A7
chr1	101359900	101362525	chr1:101360633-101361633	SLC30A7
chr1	101700950	101703900	chr1:101701304-101702304	S1PR1
chr1	103572750	103575475	chr1:103574052-103575052	COL11A1
chr1	108507075	108508525	chr1:108507545-108508545	VAV3
chr1	109288750	109290450	chr1:109288284-109289284	STXBP3
chr1	109505375	109506700	chr1:109506111-109507111	CLCC1
chr1	109583275	109585525	chr1:109584850-109585850	WDR47
chr1	109631975	109634150	chr1:109632402-109633402	TMEM167B
chr1	109642175	109643800	chr1:109641814-109642814	SCARNA2
chr1	109825300	109826450	chr1:109825790-109826790	PSRC1
chr1	109968225	109970100	chr1:109969070-109970070	PSMA5
chr1	109968225	109970100	chr1:109969081-109970081	PSMA5
chr1	109968225	109970100	chr1:109969108-109970108	PSMA5
chr1	109968225	109970100	chr1:109969070-109970070	PSMA5
chr1	110036200	110037425	chr1:110035700-110036700	CYB561D1
chr1	110036200	110037425	chr1:110035657-110036657	CYB561D1
chr1	110036200	110037425	chr1:110035700-110036700	CYB561D1
chr1	110051800	110052825	chr1:110052336-110053336	AMIGO1
chr1	110161950	110164100	chr1:110161434-110162434	AMPD2
chr1	110161950	110164100	chr1:110162202-110163202	AMPD2
chr1	110161950	110164100	chr1:110161434-110162434	AMPD2
chr1	110198575	110199125	chr1:110197697-110198697	GSTM4
chr1	110452875	110454300	chr1:110452232-110453232	CSF1
chr1	111681625	111683450	chr1:111681248-111682248	CEPT1
chr1	111681625	111683450	chr1:111681832-111682832	CEPT1
chr1	111681625	111683450	chr1:111682838-111683838	DRAM2
chr1	112161875	112163775	chr1:112161404-112162404	RAP1A
chr1	112280950	112283025	chr1:112282046-112283046	FAM212B
chr1	112280950	112283025	chr1:112281462-112282462	LOC100506343
chr1	113216375	113218450	chr1:113216047-113217047	MOV10
chr1	113248675	113250475	chr1:113250025-113251025	RHOC
chr1	113248675	113250475	chr1:113249678-113250678	RHOC
chr1	113248675	113250475	chr1:113250025-113251025	RHOC
chr1	113498150	113500600	chr1:113498685-113499685	SLC16A1
chr1	113498150	113500600	chr1:113498975-113499975	SLC16A1
chr1	116184275	116185350	chr1:116183573-116184573	VANGL1
chr1	116184275	116185350	chr1:116184249-116185249	VANGL1
chr1	116184275	116185350	chr1:116183573-116184573	VANGL1
chr1	117452200	117453925	chr1:117451688-117452688	PTGFRN
chr1	118471250	118472675	chr1:118471371-118472371	WDR3
chr1	118471250	118472675	chr1:118472302-118473302	GDAP2
chr1	119682625	119683900	chr1:119683295-119684295	WARS2
chr1	120189950	120191625	chr1:120190390-120191390	ZNF697
chr1	120254150	120256350	chr1:120253418-120254418	PHGDH
chr1	144995800	145001000	chr1:144995033-144996033	PDE4DIP
chr1	144995800	145001000	chr1:144995022-144996022	PDE4DIP
chr1	144995800	145001000	chr1:144997111-144998111	PDE4DIP
chr1	144995800	145001000	chr1:144995082-144996082	PDE4DIP
chr1	144995800	145001000	chr1:144995033-144996033	PDE4DIP
chr1	144995800	145001000	chr1:144995022-144996022	PDE4DIP
chr1	145208650	145209975	chr1:145208110-145209110	NOTCH2NL
chr1	150227875	150230825	chr1:150229217-150230217	CA14
chr1	150293500	150294625	chr1:150292927-150293927	PRPF3
chr1	150459125	150460600	chr1:150458839-150459839	TARS2
chr1	150487550	150488900	chr1:150487232-150488232	LINC00568
chr1	151019875	151021075	chr1:151019258-151020258	C1orf56
chr1	151161750	151163250	chr1:151162689-151163689	VPS72
chr1	151226900	151228025	chr1:151226196-151227196	PSMD4
chr1	151299250	151300950	chr1:151300133-151301133	PI4KB
chr1	151299250	151300950	chr1:151300191-151301191	PI4KB
chr1	151299250	151300950	chr1:151300133-151301133	PI4KB
chr1	151371500	151372900	chr1:151371040-151372040	PSMB4
chr1	151735350	151736950	chr1:151736040-151737040	MRPL9
chr1	151735350	151736950	chr1:151734444-151735444	OAZ3
chr1	151881200	151882950	chr1:151882361-151883361	THEM4
chr1	153630600	153631875	chr1:153630129-153631129	SNAPIN
chr1	153700075	153701825	chr1:153699566-153700566	INTS3
chr1	153930225	153931650	chr1:153931132-153932132	CRTC2
chr1	153935275	153937075	chr1:153935844-153936844	SLC39A1
chr1	153935275	153937075	chr1:153936117-153937117	SLC39A1
chr1	153935275	153937075	chr1:153935968-153936968	SLC39A1
chr1	153935275	153937075	chr1:153936117-153937117	SLC39A1
chr1	153939200	153940800	chr1:153939314-153940314	CREB3L4
chr1	153939200	153940800	chr1:153939674-153940674	CREB3L4
chr1	153939200	153940800	chr1:153939314-153940314	CREB3L4
chr1	153939200	153940800	chr1:153939674-153940674	CREB3L4
chr1	153939200	153940800	chr1:153939314-153940314	CREB3L4
chr1	153939200	153940800	chr1:153940660-153941660	SLC39A1
chr1	153939200	153940800	chr1:153940208-153941208	SLC39A1
chr1	153949525	153950500	chr1:153950451-153951451	JTB
chr1	154154625	154156450	chr1:154155725-154156725	TPM3
chr1	154579475	154581800	chr1:154580724-154581724	ADAR
chr1	154579475	154581800	chr1:154578776-154579776	ADAR
chr1	154579475	154581800	chr1:154580724-154581724	ADAR
chr1	154945000	154948325	chr1:154946117-154947117	CKS1B
chr1	154945000	154948325	chr1:154947168-154948168	MIR4258
chr1	154945000	154948325	chr1:154946959-154947959	SHC1
chr1	154971375	154977125	chr1:154974105-154975105	ZBTB7B
chr1	155107475	155109100	chr1:155107287-155108287	SLC50A1
chr1	155112100	155113450	chr1:155112883-155113883	DPM3
chr1	155112100	155113450	chr1:155112996-155113996	DPM3
chr1	155162925	155166875	chr1:155163967-155164967	MIR92B
chr1	155162925	155166875	chr1:155162706-155163706	MUC1
chr1	155196125	155198325	chr1:155197325-155198325	GBAP1
chr1	155213750	155215225	chr1:155214653-155215653	GBA
chr1	155224325	155225750	chr1:155225274-155226274	FAM189B
chr1	155242075	155243750	chr1:155243281-155244281	CLK2
chr1	155246325	155248075	chr1:155246217-155247217	HCN3
chr1	155278225	155279900	chr1:155277704-155278704	FDPS
chr1	155278225	155279900	chr1:155277538-155278538	FDPS
chr1	155880425	155881700	chr1:155881193-155882193	RIT1
chr1	155880425	155881700	chr1:155880706-155881706	RIT1
chr1	155880425	155881700	chr1:155881193-155882193	RIT1
chr1	156182000	156183725	chr1:156181778-156182778	PMF1
chr1	156182000	156183725	chr1:156181778-156182778	PMF1-BGLAP
chr1	156560825	156562150	chr1:156560557-156561557	APOA1BP
chr1	156570700	156572025	chr1:156571279-156572279	GPATCH4
chr1	156710250	156712250	chr1:156710923-156711923	MRPL24
chr1	157962525	157964575	chr1:157962062-157963062	KIRREL
chr1	159894900	159895825	chr1:159895284-159896284	TAGLN2
chr1	161146625	161147850	chr1:161147758-161148758	B4GALT3
chr1	161283600	161284800	chr1:161283165-161284165	SDHC
chr1	162038625	162040225	chr1:162038580-162039580	NOS1AP
chr1	162467075	162468225	chr1:162466594-162467594	UHMK1
chr1	166943950	166945200	chr1:166944561-166945561	ILDR2
chr1	167690500	167692400	chr1:167690186-167691186	MPZL1
chr1	168147400	168149375	chr1:168147170-168148170	TIPRL
chr1	168194450	168195950	chr1:168194254-168195254	SFT2D2
chr1	170500325	170502125	chr1:170500262-170501262	GORAB
chr1	171710550	171711900	chr1:171711379-171712379	VAMP4
chr1	173445600	173447475	chr1:173446294-173447294	LOC100506023
chr1	173445600	173447475	chr1:173445485-173446485	PRDX6
chr1	173638250	173639375	chr1:173639001-173640001	ANKRD45
chr1	173683350	173684700	chr1:173683079-173684079	KLHL20
chr1	173792375	173794750	chr1:173793777-173794777	CENPL
chr1	173792375	173794750	chr1:173793270-173794270	CENPL
chr1	173792375	173794750	chr1:173793777-173794777	CENPL
chr1	173792375	173794750	chr1:173792796-173793796	DARS2
chr1	174991825	174993225	chr1:174992591-174993591	MRPS14
chr1	176175075	176177150	chr1:176176370-176177370	RFWD2
chr1	178062575	178063700	chr1:178061863-178062863	RASAL2
chr1	178062575	178063700	chr1:178063128-178064128	RASAL2-AS1
chr1	178693875	178695975	chr1:178693299-178694299	RALGPS2
chr1	179334425	179335900	chr1:179333854-179334854	AXDND1
chr1	179334425	179335900	chr1:179334106-179335106	AXDND1
chr1	180991150	180992725	chr1:180992046-180993046	STX6
chr1	181057375	181059200	chr1:181056637-181057637	IER5
chr1	184005900	184007275	chr1:184006863-184007863	GLT25D2
chr1	184019575	184021875	chr1:184019810-184020810	TSEN15
chr1	184723175	184724525	chr1:184724041-184725041	EDEM3
chr1	197114725	197116625	chr1:197115824-197116824	ASPM
chr1	197871075	197873675	chr1:197870681-197871681	C1orf53
chr1	198904225	198906700	chr1:198906558-198907558	LOC100131234
chr1	200589025	200590500	chr1:200589862-200590862	KIF14
chr1	201923775	201925475	chr1:201923618-201924618	TIMM17A
chr1	202309925	202311400	chr1:202311094-202312094	UBE2T
chr1	202829850	202831175	chr1:202829881-202830881	LOC148709
chr1	202895550	202896925	chr1:202896371-202897371	KLHL12
chr1	204042025	204044125	chr1:204041245-204042245	SOX13
chr1	204484825	204486475	chr1:204484506-204485506	MDM4
chr1	205289600	205291175	chr1:205290883-205291883	NUAK2
chr1	205781600	205782925	chr1:205782161-205783161	SLC41A1
chr1	206643525	206644725	chr1:206642585-206643585	IKBKE
chr1	206784875	206786450	chr1:206785904-206786904	EIF2D
chr1	210501700	210503275	chr1:210501639-210502639	HHAT
chr1	210501700	210503275	chr1:210501249-210502249	HHAT
chr1	211750675	211753450	chr1:211752099-211753099	SLC30A1
chr1	212457400	212459800	chr1:212457878-212458878	PPP2R5A
chr1	212605675	212606975	chr1:212605228-212606228	NENF
chr1	212781300	212783150	chr1:212780969-212781969	ATF3
chr1	214160500	214161925	chr1:214160277-214161277	PROX1
chr1	214160500	214161925	chr1:214160843-214161843	PROX1
chr1	214723925	214726300	chr1:214725024-214726024	PTPN14
chr1	214776300	214778075	chr1:214775531-214776531	CENPF
chr1	219346725	219347925	chr1:219347130-219348130	LOC643723
chr1	219346725	219347925	chr1:219346191-219347191	LYPLAL1
chr1	220266700	220268375	chr1:220266454-220267454	IARS2
chr1	220445100	220446525	chr1:220445843-220446843	RAB3GAP2
chr1	220959850	220960925	chr1:220959038-220960038	2014-03-01
chr1	222762350	222764075	chr1:222763275-222764275	TAF1A
chr1	222884850	222887425	chr1:222885864-222886864	AIDA
chr1	222884850	222887425	chr1:222884905-222885905	BROX
chr1	224301225	224303125	chr1:224300788-224301788	FBXO28
chr1	224544325	224545375	chr1:224543594-224544594	CNIH4
chr1	226373750	226375300	chr1:226374423-226375423	ACBD3
chr1	226594500	226596475	chr1:226595801-226596801	PARP1
chr1	226925475	226927450	chr1:226926876-226927876	ITPKB
chr1	227750775	227752300	chr1:227750219-227751219	ZNF678
chr1	227922150	227923775	chr1:227923112-227924112	JMJD4
chr1	227922150	227923775	chr1:227921696-227922696	SNAP47
chr1	228327050	228328675	chr1:228326928-228327928	GUK1
chr1	228327050	228328675	chr1:228326784-228327784	GUK1
chr1	228327050	228328675	chr1:228326928-228327928	GUK1
chr1	228593050	228595525	chr1:228594517-228595517	TRIM11
chr1	228673950	228676075	chr1:228674067-228675067	RNF187
chr1	229406475	229408075	chr1:229405808-229406808	RAB4A
chr1	229643300	229644550	chr1:229644088-229645088	NUP133
chr1	229693200	229695675	chr1:229694442-229695442	ABCB10
chr1	229760575	229762675	chr1:229761794-229762794	TAF5L
chr1	229760575	229762675	chr1:229760980-229761980	URB2
chr1	230561050	230562900	chr1:230561674-230562674	PGBD5
chr1	230777600	230778875	chr1:230777201-230778201	COG2
chr1	231175025	231176225	chr1:231175995-231176995	FAM89A
chr1	231472950	231474825	chr1:231473578-231474578	EXOC8
chr1	231472950	231474825	chr1:231472681-231473681	SPRTN
chr1	231761825	231763250	chr1:231761560-231762560	DISC1
chr1	233085500	233087725	chr1:233085369-233086369	NTPCR
chr1	234508475	234510000	chr1:234508428-234509428	COA6
chr1	234508475	234510000	chr1:234508213-234509213	COA6
chr1	234613650	234615450	chr1:234614849-234615849	TARBP1
chr1	235666800	235668400	chr1:235667781-235668781	B3GALNT2
chr1	236304950	236306325	chr1:236304831-236305831	GPR137B
chr1	236957675	236959750	chr1:236957580-236958580	MTR
chr1	241681950	241683700	chr1:241683085-241684085	FH
chr1	241802450	241804150	chr1:241803701-241804701	OPN3
chr1	242687250	242689325	chr1:242687998-242688998	PLD5
chr1	244210050	244217400	chr1:244215581-244216581	ZBTB18
chr1	244210050	244217400	chr1:244213560-244214560	ZBTB18
chr1	244614325	244616025	chr1:244615436-244616436	ADSS
chr1	245316125	245320750	chr1:245317286-245318286	KIF26B
chr1	247266775	247268200	chr1:247267674-247268674	ZNF669
chr1	247274025	247275725	chr1:247275719-247276719	C1orf229
chr1	249152325	249154025	chr1:249153125-249154125	ZNF692
chr1	249152325	249154025	chr1:249153315-249154315	ZNF692
chr10	1093475	1096175	chr10:1095061-1096061	IDI1
chr10	3214175	3215875	chr10:3215033-3216033	PITRM1
chr10	5453900	5455475	chr10:5453513-5454513	NET1
chr10	5725925	5727475	chr10:5725800-5726800	FAM208B
chr10	6186100	6187700	chr10:6185842-6186842	PFKFB3
chr10	7859650	7861350	chr10:7859466-7860466	TAF3
chr10	11206100	11208225	chr10:11205992-11206992	CELF2
chr10	14994925	14997000	chr10:14996094-14997094	DCLRE1C
chr10	15000950	15002850	chr10:15000437-15001437	MEIG1
chr10	15901825	15903175	chr10:15902519-15903519	FAM188A
chr10	17269350	17273625	chr10:17269257-17270257	VIM
chr10	17658650	17659825	chr10:17659373-17660373	PTPLA
chr10	20103925	20106075	chr10:20104371-20105371	PLXDC2
chr10	22291975	22293400	chr10:22292650-22293650	DNAJC1
chr10	22725100	22727800	chr10:22726858-22727858	LOC100499489
chr10	23001675	23004075	chr10:23003503-23004503	PIP4K2A
chr10	23384100	23385450	chr10:23383426-23384426	MSRB2
chr10	23632375	23633800	chr10:23633772-23634772	C10orf67
chr10	28286750	28288500	chr10:28287977-28288977	ARMC4
chr10	30023925	30025200	chr10:30024730-30025730	SVIL
chr10	30721750	30723650	chr10:30721949-30722949	MAP3K8
chr10	32216100	32218800	chr10:32217804-32218804	ARHGAP12
chr10	32734250	32736000	chr10:32734040-32735040	CCDC7
chr10	33622375	33626200	chr10:33623833-33624833	NRP1
chr10	35484250	35485575	chr10:35483829-35484829	CREM
chr10	35930450	35931275	chr10:35930362-35931362	FZD8
chr10	35930450	35931275	chr10:35930180-35931180	MIR4683
chr10	38264700	38266225	chr10:38265453-38266453	ZNF25
chr10	38382825	38384000	chr10:38382263-38383263	ZNF37A
chr10	43133200	43134625	chr10:43133992-43134992	ZNF33B
chr10	43277350	43278900	chr10:43276953-43277953	BMS1
chr10	43632600	43634850	chr10:43632892-43633892	CSGALNACT2
chr10	43891325	43893375	chr10:43892794-43893794	HNRNPF
chr10	43891325	43893375	chr10:43892279-43893279	HNRNPF
chr10	43931325	43933050	chr10:43931573-43932573	ZNF487P
chr10	45454375	45455600	chr10:45454218-45455218	RASSF4
chr10	45454375	45455600	chr10:45455137-45456137	TMEM72-AS1
chr10	46167500	46168775	chr10:46168251-46169251	ZFAND4
chr10	48354275	48355250	chr10:48354088-48355088	ZNF488
chr10	50323100	50323900	chr10:50323559-50324559	VSTM4
chr10	50746225	50747475	chr10:50747147-50748147	ERCC6
chr10	50969600	50970850	chr10:50970425-50971425	OGDHL
chr10	51564650	51566125	chr10:51564107-51565107	NCOA4
chr10	51827075	51828100	chr10:51826683-51827683	FAM21A
chr10	51827075	51828100	chr10:51827563-51828563	FLJ31813
chr10	52499000	52500175	chr10:52498687-52499687	ASAH2B
chr10	60026375	60029650	chr10:60027861-60028861	CISD1
chr10	60026375	60029650	chr10:60027694-60028694	IPMK
chr10	60144275	60146025	chr10:60143902-60144902	TFAM
chr10	60272100	60273125	chr10:60271903-60272903	BICC1
chr10	61468500	61470200	chr10:61469649-61470649	SLC16A9
chr10	62537850	62539275	chr10:62537088-62538088	CDK1
chr10	62537850	62539275	chr10:62537211-62538211	CDK1
chr10	64576400	64579025	chr10:64576126-64577126	EGR2
chr10	64576400	64579025	chr10:64578927-64579927	EGR2
chr10	64576400	64579025	chr10:64576126-64577126	EGR2
chr10	65224475	65226575	chr10:65225722-65226722	JMJD1C
chr10	65224475	65226575	chr10:65223988-65224988	JMJD1C-AS1
chr10	69425050	69425900	chr10:69425416-69426416	CTNNA3
chr10	70230725	70232175	chr10:70231730-70232730	DNA2
chr10	70319675	70323175	chr10:70319116-70320116	TET1
chr10	70883250	70885100	chr10:70882907-70883907	VPS26A
chr10	71077750	71079875	chr10:71077602-71078602	HK1
chr10	72163475	72165000	chr10:72162860-72163860	EIF4EBP2
chr10	72237450	72239125	chr10:72237563-72238563	PALD1
chr10	72647475	72648975	chr10:72648541-72649541	PCBD1
chr10	73610175	73611400	chr10:73611082-73612082	PSAP
chr10	73723675	73725425	chr10:73723119-73724119	CHST3
chr10	74385200	74386575	chr10:74385949-74386949	MICU1
chr10	74855075	74857500	chr10:74856732-74857732	P4HA1
chr10	75172875	75174600	chr10:75173841-75174841	ANXA7
chr10	75489625	75491050	chr10:75490272-75491272	BMS1P4
chr10	75489625	75491050	chr10:75490298-75491298	GLUD1P3
chr10	75503100	75504950	chr10:75503130-75504130	SEC24C
chr10	75633275	75634900	chr10:75634349-75635349	CAMK2G
chr10	75756900	75759475	chr10:75756871-75757871	VCL
chr10	76870400	76872125	chr10:76870392-76871392	SAMD8
chr10	76969600	76971700	chr10:76969299-76970299	VDAC2
chr10	76969600	76971700	chr10:76968911-76969911	VDAC2
chr10	76969600	76971700	chr10:76969299-76970299	VDAC2
chr10	81204275	81206375	chr10:81205383-81206383	ZCCHC24
chr10	82167800	82169100	chr10:82167241-82168241	FAM213A
chr10	89419225	89420375	chr10:89418475-89419475	PAPSS2
chr10	89576975	89578425	chr10:89577917-89578917	ATAD1
chr10	89576975	89578425	chr10:89577069-89578069	CFL1P1
chr10	91173800	91175175	chr10:91173324-91174324	IFIT5
chr10	92922025	92924100	chr10:92921768-92922768	PCGF5
chr10	93667200	93669725	chr10:93669258-93670258	FGFBP3
chr10	93682875	93684375	chr10:93682735-93683735	BTAF1
chr10	94352475	94353675	chr10:94351824-94352824	KIF11
chr10	95241150	95242875	chr10:95242074-95243074	MYOF
chr10	95255925	95257100	chr10:95255368-95256368	CEP55
chr10	95255925	95257100	chr10:95255388-95256388	CEP55
chr10	95653275	95654275	chr10:95652729-95653729	SLC35G1
chr10	96304300	96306600	chr10:96304573-96305573	HELLS
chr10	99051475	99052800	chr10:99052430-99053430	ARHGAP19
chr10	99051475	99052800	chr10:99052430-99053430	ARHGAP19-SLIT1
chr10	99160350	99161275	chr10:99161127-99162127	RRP12
chr10	99185225	99188350	chr10:99185026-99186026	PGAM1
chr10	99257125	99259550	chr10:99258366-99259366	MMS19
chr10	99257125	99259550	chr10:99257767-99258767	UBTD1
chr10	99473200	99474525	chr10:99472464-99473464	MARVELD1
chr10	101189575	101190950	chr10:101190530-101191530	GOT1
chr10	101418525	101419800	chr10:101418262-101419262	ENTPD7
chr10	101768600	101770325	chr10:101769676-101770676	DNMBP
chr10	101945275	101946525	chr10:101945814-101946814	ERLIN1
chr10	101945275	101946525	chr10:101945734-101946734	ERLIN1
chr10	101988325	101989975	chr10:101989344-101990344	CHUK
chr10	102132375	102134600	chr10:102132332-102133332	LINC00263
chr10	102746525	102748000	chr10:102746292-102747292	C10orf2
chr10	102746525	102748000	chr10:102747272-102748272	MRPL43
chr10	103347325	103348925	chr10:103347088-103348088	DPCD
chr10	103347325	103348925	chr10:103348027-103349027	POLL
chr10	103824725	103826100	chr10:103824123-103825123	HPS6
chr10	103873700	103877625	chr10:103874723-103875723	LDB1
chr10	103911375	103912725	chr10:103910932-103911932	NOLC1
chr10	104153475	104155950	chr10:104153336-104154336	NFKB2
chr10	104153475	104155950	chr10:104154431-104155431	NFKB2
chr10	104153475	104155950	chr10:104154426-104155426	NFKB2
chr10	104153475	104155950	chr10:104152866-104153866	NFKB2
chr10	104503325	104504550	chr10:104502726-104503726	WBP1L
chr10	105109675	105111350	chr10:105110891-105111891	PCGF6
chr10	105155600	105157100	chr10:105155411-105156411	PDCD11
chr10	105155600	105157100	chr10:105156270-105157270	USMG5
chr10	105614600	105616000	chr10:105615164-105616164	SH3PXD2A
chr10	105677175	105678675	chr10:105678045-105679045	OBFC1
chr10	105726325	105727825	chr10:105726469-105727469	SLK
chr10	106028275	106029525	chr10:106027630-106028630	GSTO2
chr10	106028275	106029525	chr10:106028163-106029163	MIR4482-1
chr10	106087950	106089450	chr10:106088750-106089750	ITPRIP
chr10	111766625	111768850	chr10:111766710-111767710	ADD3
chr10	111766625	111768850	chr10:111768139-111769139	LOC100505933
chr10	111985200	111987725	chr10:111984761-111985761	MXI1
chr10	112063675	112065525	chr10:112064707-112065707	SMNDC1
chr10	112256775	112258400	chr10:112256624-112257624	DUSP5
chr10	114709175	114713900	chr10:114709008-114710008	TCF7L2
chr10	115439025	115440025	chr10:115438427-115439427	CASP7
chr10	116697450	116699000	chr10:116696951-116697951	TRUB1
chr10	118031400	118034250	chr10:118032796-118033796	GFRA1
chr10	118031400	118034250	chr10:118033126-118034126	GFRA1
chr10	118031400	118034250	chr10:118031819-118032819	GFRA1
chr10	118501400	118502925	chr10:118502085-118503085	HSPA12A
chr10	120513575	120515375	chr10:120514758-120515758	CACUL1
chr10	120924725	120925700	chr10:120925204-120926204	SFXN4
chr10	121302400	121303500	chr10:121302222-121303222	RGS10
chr10	121410025	121412325	chr10:121409881-121410881	BAG3
chr10	121484600	121486225	chr10:121484558-121485558	INPP5F
chr10	123922275	123924375	chr10:123922104-123923104	TACC2
chr10	124133325	124135100	chr10:124133093-124134093	PLEKHA1
chr10	124220350	124222675	chr10:124220040-124221040	HTRA1
chr10	124712750	124714250	chr10:124713919-124714919	C10orf88
chr10	124739475	124740725	chr10:124738555-124739555	PSTK
chr10	124913475	124915100	chr10:124912759-124913759	BUB3
chr10	126106200	126107975	chr10:126107545-126108545	OAT
chr10	126149900	126151075	chr10:126149340-126150340	LHPP
chr10	126489900	126491125	chr10:126489353-126490353	FAM175B
chr10	127511025	127512850	chr10:127511103-127512103	BCCIP
chr10	127511025	127512850	chr10:127511837-127512837	UROS
chr10	128593425	128595100	chr10:128593022-128594022	DOCK1
chr10	134000000	134001550	chr10:133999413-134000413	DPYSL4
chr10	134120750	134122375	chr10:134121477-134122477	STK32C
chr10	134755625	134756650	chr10:134756089-134757089	TTC40
chr10	135170650	135171850	chr10:135171529-135172529	FUOM
chr10	135207225	135208500	chr10:135206620-135207620	MTG1
chr11	206700	209525	chr11:207422-208422	BET1L
chr11	206700	209525	chr11:207529-208529	RIC8A
chr11	235575	237650	chr11:235807-236807	PSMD13
chr11	235575	237650	chr11:236362-237362	SIRT3
chr11	534525	536475	chr11:535550-536550	HRAS
chr11	560050	561750	chr11:560779-561779	C11orf35
chr11	560050	561750	chr11:559970-560970	RASSF7
chr11	560050	561750	chr11:560449-561449	RASSF7
chr11	567850	569475	chr11:568198-569198	MIR210
chr11	567850	569475	chr11:568457-569457	MIR210HG
chr11	575325	577325	chr11:575885-576885	LOC143666
chr11	575325	577325	chr11:575482-576482	PHRF1
chr11	746375	748300	chr11:746431-747431	TALDO1
chr11	776575	778400	chr11:777487-778487	PDDC1
chr11	797075	798700	chr11:797995-798995	SLC25A22
chr11	797075	798700	chr11:798269-799269	SLC25A22
chr11	797075	798700	chr11:796263-797263	SLC25A22
chr11	804625	806075	chr11:805250-806250	PIDD
chr11	832250	833875	chr11:831951-832951	CD151
chr11	910100	911625	chr11:910874-911874	CHID1
chr11	2420825	2422725	chr11:2422522-2423522	TSSC4
chr11	2720600	2722450	chr11:2721228-2722228	KCNQ1OT1
chr11	2905225	2907800	chr11:2906995-2907995	CDKN1C
chr11	3012525	3014425	chr11:3013607-3014607	NAP1L4
chr11	3077875	3079500	chr11:3078681-3079681	CARS
chr11	3399350	3400875	chr11:3400452-3401452	ZNF195
chr11	3817950	3819800	chr11:3819022-3820022	NUP98
chr11	3817950	3819800	chr11:3818048-3819048	PGAP2
chr11	3817950	3819800	chr11:3817953-3818953	PGAP2
chr11	3817950	3819800	chr11:3818048-3819048	PGAP2
chr11	3817950	3819800	chr11:3818188-3819188	PGAP2
chr11	3817950	3819800	chr11:3818048-3819048	PGAP2
chr11	3875925	3877500	chr11:3876291-3877291	MIR4687
chr11	3875925	3877500	chr11:3875932-3876932	STIM1
chr11	4628650	4629800	chr11:4629489-4630489	TRIM68
chr11	6623650	6626050	chr11:6623963-6624963	ILK
chr11	6623650	6626050	chr11:6624206-6625206	ILK
chr11	6623650	6626050	chr11:6623963-6624963	ILK
chr11	6623650	6626050	chr11:6624880-6625880	RRP8
chr11	6632650	6634575	chr11:6633475-6634475	TAF10
chr11	6676125	6677900	chr11:6677074-6678074	DCHS1
chr11	7534325	7535775	chr11:7533995-7534995	PPFIBP2
chr11	8831325	8832225	chr11:8832224-8833224	ST5
chr11	9685275	9686250	chr11:9684627-9685627	SWAP70
chr11	10323400	10331500	chr11:10325641-10326641	ADM
chr11	10771900	10773525	chr11:10771810-10772810	CTR9
chr11	12030425	12031225	chr11:12030186-12031186	DKK3
chr11	12030425	12031225	chr11:12030917-12031917	DKK3
chr11	12030425	12031225	chr11:12030629-12031629	DKK3
chr11	12695425	12698350	chr11:12694968-12695968	TEAD1
chr11	14912825	14913975	chr11:14913751-14914751	CYP2R1
chr11	17034575	17036750	chr11:17035963-17036963	PLEKHA7
chr11	17373150	17375925	chr11:17372308-17373308	NCR3LG1
chr11	18655400	18656975	chr11:18656020-18657020	SPTY2D1
chr11	19262150	19263775	chr11:19263167-19264167	E2F8
chr11	19262150	19263775	chr11:19263202-19264202	E2F8
chr11	19262150	19263775	chr11:19262507-19263507	E2F8
chr11	19732975	19734675	chr11:19733880-19734880	NAV2
chr11	22646225	22647875	chr11:22647387-22648387	FANCF
chr11	27493075	27494350	chr11:27494334-27495334	LGR4
chr11	27721700	27722625	chr11:27722600-27723600	BDNF
chr11	27721700	27722625	chr11:27722447-27723447	BDNF
chr11	27721700	27722625	chr11:27722035-27723035	BDNF
chr11	27721700	27722625	chr11:27721214-27722214	BDNF
chr11	28129075	28132600	chr11:28129746-28130746	KIF18A
chr11	28129075	28132600	chr11:28128797-28129797	METTL15
chr11	31390775	31391975	chr11:31390376-31391376	DNAJC24
chr11	31390775	31391975	chr11:31391357-31392357	DCDC1
chr11	31530450	31532175	chr11:31530296-31531296	ELP4
chr11	31530450	31532175	chr11:31531169-31532169	IMMP1L
chr11	31830000	31835925	chr11:31832901-31833901	PAX6
chr11	31830000	31835925	chr11:31832690-31833690	PAX6
chr11	31830000	31835925	chr11:31832901-31833901	PAX6
chr11	31830000	31835925	chr11:31833731-31834731	PAX6
chr11	32112400	32114450	chr11:32111476-32112476	RCN1
chr11	32604625	32606425	chr11:32604312-32605312	EIF3M
chr11	33757300	33758500	chr11:33758025-33759025	CD59
chr11	35964675	35966325	chr11:35964611-35965611	LDLRAD3
chr11	36310325	36311550	chr11:36310999-36311999	COMMD9
chr11	36615325	36616550	chr11:36615092-36616092	C11orf74
chr11	43963500	43964550	chr11:43963105-43964105	C11orf96
chr11	45167250	45169525	chr11:45167893-45168893	PRDM11
chr11	45938850	45940825	chr11:45939674-45940674	PEX16
chr11	46638250	46639900	chr11:46637825-46638825	ATG13
chr11	46638250	46639900	chr11:46638777-46639777	HARBI1
chr11	46937825	46940800	chr11:46940173-46941173	LRP4
chr11	47207575	47208450	chr11:47208010-47209010	PACSIN3
chr11	47207575	47208450	chr11:47207432-47208432	PACSIN3
chr11	47207575	47208450	chr11:47208010-47209010	PACSIN3
chr11	47446825	47448425	chr11:47448024-47449024	PSMC3
chr11	57091075	57093400	chr11:57092413-57093413	TNKS1BP1
chr11	57102400	57103950	chr11:57103351-57104351	SSRP1
chr11	57297550	57299150	chr11:57298232-57299232	TIMM10
chr11	57334400	57336200	chr11:57335180-57336180	UBE2L6
chr11	57334400	57336200	chr11:57335803-57336803	UBE2L6
chr11	57364475	57366100	chr11:57364026-57365026	SERPING1
chr11	57364475	57366100	chr11:57364704-57365704	SERPING1
chr11	57405125	57407875	chr11:57407670-57408670	MIR130A
chr11	57434150	57436425	chr11:57434473-57435473	ZDHHC5
chr11	57479000	57480875	chr11:57479673-57480673	MED19
chr11	57479000	57480875	chr11:57478994-57479994	TMX2
chr11	57479000	57480875	chr11:57478994-57479994	TMX2-CTNND1
chr11	57508050	57510750	chr11:57507721-57508721	C11orf31
chr11	58874000	58875300	chr11:58873657-58874657	FAM111B
chr11	59382400	59384200	chr11:59383617-59384617	OSBP
chr11	59435500	59437950	chr11:59436511-59437511	PATL1
chr11	60609050	60610075	chr11:60608428-60609428	CCDC86
chr11	60672775	60674400	chr11:60674061-60675061	PRPF19
chr11	60680625	60683075	chr11:60680370-60681370	TMEM109
chr11	61159600	61160550	chr11:61158831-61159831	TMEM216
chr11	61159600	61160550	chr11:61158864-61159864	TMEM216
chr11	61447375	61448175	chr11:61446904-61447904	DAGLA
chr11	61559050	61561675	chr11:61559108-61560108	FEN1
chr11	61559050	61561675	chr11:61560033-61561033	MIR611
chr11	61559050	61561675	chr11:61560085-61561085	TMEM258
chr11	61890975	61892325	chr11:61890444-61891444	INCENP
chr11	62312550	62314575	chr11:62314332-62315332	AHNAK
chr11	62340425	62342275	chr11:62341460-62342460	EEF1G
chr11	62358100	62359725	chr11:62359109-62360109	TUT1
chr11	62368000	62369750	chr11:62369312-62370312	MTA2
chr11	62379475	62380825	chr11:62380237-62381237	EML3
chr11	62379475	62380825	chr11:62379212-62380212	ROM1
chr11	62388675	62390300	chr11:62389647-62390647	B3GAT3
chr11	62420125	62421500	chr11:62420774-62421774	INTS5
chr11	62431850	62433200	chr11:62431778-62432778	METTL12
chr11	62431850	62433200	chr11:62431893-62432893	SNORA57
chr11	62438400	62439850	chr11:62438125-62439125	C11orf83
chr11	62438400	62439850	chr11:62439241-62440241	C11orf48
chr11	62521025	62522200	chr11:62521656-62522656	ZBTB3
chr11	62537550	62539625	chr11:62537774-62538774	TAF6L
chr11	62572150	62573375	chr11:62572964-62573964	NXF1
chr11	62598375	62600050	chr11:62599563-62600563	STX5
chr11	63437950	63439650	chr11:63439083-63440083	ATL3
chr11	63705800	63707700	chr11:63705441-63706441	NAA40
chr11	63753300	63754950	chr11:63752324-63753324	OTUB1
chr11	63933150	63934375	chr11:63933585-63934585	MACROD1
chr11	63952250	63954725	chr11:63952586-63953586	STIP1
chr11	63992925	63994425	chr11:63992729-63993729	NUDT22
chr11	63992925	63994425	chr11:63992745-63993745	NUDT22
chr11	63992925	63994425	chr11:63992729-63993729	NUDT22
chr11	63992925	63994425	chr11:63992745-63993745	NUDT22
chr11	63992925	63994425	chr11:63993726-63994726	TRPT1
chr11	63992925	63994425	chr11:63993341-63994341	TRPT1
chr11	63992925	63994425	chr11:63993726-63994726	TRPT1
chr11	63997375	63998875	chr11:63996752-63997752	DNAJC4
chr11	64007600	64009850	chr11:64007603-64008603	FKBP2
chr11	64007600	64009850	chr11:64007412-64008412	FKBP2
chr11	64007600	64009850	chr11:64008587-64009587	FKBP2
chr11	64017975	64020150	chr11:64017994-64018994	PLCB3
chr11	64072150	64074200	chr11:64072043-64073043	ESRRA
chr11	64084300	64086450	chr11:64084559-64085559	PRDX5
chr11	64084300	64086450	chr11:64085033-64086033	TRMT112
chr11	64126150	64127375	chr11:64125624-64126624	RPS6KA4
chr11	64570050	64571375	chr11:64570713-64571713	MAP4K2
chr11	64683975	64685625	chr11:64684722-64685722	ATG2A
chr11	64807975	64809600	chr11:64807375-64808375	SAC3D1
chr11	64850525	64852525	chr11:64851615-64852615	CDCA5
chr11	64850525	64852525	chr11:64850693-64851693	ZFPL1
chr11	64879150	64880600	chr11:64878340-64879340	TM7SF2
chr11	64884300	64885650	chr11:64885170-64886170	ZNHIT2
chr11	64888825	64890525	chr11:64889672-64890672	FAU
chr11	64888825	64890525	chr11:64888715-64889715	MRPL49
chr11	64888825	64890525	chr11:64888654-64889654	MRPL49
chr11	64888825	64890525	chr11:64888715-64889715	MRPL49
chr11	64901325	64903125	chr11:64902003-64903003	SYVN1
chr11	65028550	65030350	chr11:65028431-65029431	POLA2
chr11	65081825	65083675	chr11:65081288-65082288	CDC42EP2
chr11	65153425	65154525	chr11:65153040-65154040	FRMD8
chr11	65324875	65326600	chr11:65325699-65326699	LTBP3
chr11	65405450	65406550	chr11:65404577-65405577	SIPA1
chr11	65487550	65488725	chr11:65488409-65489409	RNASEH2C
chr11	65728500	65730250	chr11:65728159-65729159	SART1
chr11	65837025	65838950	chr11:65836823-65837823	PACS1
chr11	66045200	66046625	chr11:66044671-66045671	CNIH2
chr11	66055900	66057500	chr11:66056638-66057638	YIF1A
chr11	66112125	66113325	chr11:66112582-66113582	BRMS1
chr11	66114475	66115850	chr11:66115161-66116161	B3GNT1
chr11	66138400	66140175	chr11:66139291-66140291	SLC29A2
chr11	66233775	66235175	chr11:66233335-66234335	PELI3
chr11	66233775	66235175	chr11:66232797-66233797	PELI3
chr11	66233775	66235175	chr11:66233335-66234335	PELI3
chr11	66312775	66313950	chr11:66313311-66314311	ACTN3
chr11	66312775	66313950	chr11:66312865-66313865	ACTN3
chr11	66312775	66313950	chr11:66313311-66314311	ACTN3
chr11	66312775	66313950	chr11:66313671-66314671	ZDHHC24
chr11	66511450	66512825	chr11:66511206-66512206	C11orf80
chr11	66610050	66611500	chr11:66609882-66610882	RCE1
chr11	66725175	66726375	chr11:66725847-66726847	PC
chr11	67055375	67057650	chr11:67055761-67056761	ANKRD13D
chr11	67055375	67057650	chr11:67055815-67056815	ANKRD13D
chr11	67139750	67141675	chr11:67141648-67142648	CLCF1
chr11	67139750	67141675	chr11:67141206-67142206	CLCF1
chr11	67158525	67160025	chr11:67159775-67160775	RAD9A
chr11	67158525	67160025	chr11:67158422-67159422	RAD9A
chr11	67195350	67196550	chr11:67194934-67195934	RPS6KB2
chr11	67210425	67212100	chr11:67211292-67212292	CORO1B
chr11	67210425	67212100	chr11:67210983-67211983	CORO1B
chr11	67236050	67237450	chr11:67236748-67237748	TMEM134
chr11	67249775	67251400	chr11:67249504-67250504	AIP
chr11	67271275	67273150	chr11:67272843-67273843	PITPNM1
chr11	67274850	67276575	chr11:67275658-67276658	CDK2AP2
chr11	67274850	67276575	chr11:67276199-67277199	CDK2AP2
chr11	67274850	67276575	chr11:67275658-67276658	CDK2AP2
chr11	67572275	67573200	chr11:67572807-67573807	FAM86C2P
chr11	67797275	67798925	chr11:67797083-67798083	NDUFS8
chr11	67887600	67889850	chr11:67888858-67889858	CHKA
chr11	68038425	68040350	chr11:68039469-68040469	C11orf24
chr11	68079525	68081375	chr11:68079107-68080107	LRP5
chr11	69452875	69458475	chr11:69454872-69455872	CCND1
chr11	70048850	70050600	chr11:70048268-70049268	FADD
chr11	70116050	70117575	chr11:70115805-70116805	PPFIA1
chr11	71158625	71160075	chr11:71159477-71160477	DHCR7
chr11	71790875	71791875	chr11:71790376-71791376	LRTOMT
chr11	71790875	71791875	chr11:71791573-71792573	NUMA1
chr11	71822500	71824650	chr11:71823822-71824822	ANAPC15
chr11	71933775	71936600	chr11:71934881-71935881	INPPL1
chr11	72524450	72526150	chr11:72524450-72525450	ATG16L2
chr11	73018150	73020825	chr11:73018662-73019662	ARHGEF17
chr11	73086975	73088525	chr11:73086712-73087712	RELT
chr11	73086975	73088525	chr11:73086404-73087404	RELT
chr11	73586200	73588700	chr11:73587890-73588890	COA4
chr11	73586200	73588700	chr11:73587013-73588013	PAAF1
chr11	73586200	73588700	chr11:73586743-73587743	PAAF1
chr11	73586200	73588700	chr11:73587013-73588013	PAAF1
chr11	73881075	73883075	chr11:73882064-73883064	C2CD3
chr11	73881075	73883075	chr11:73881107-73882107	PPME1
chr11	74108750	74110550	chr11:74109502-74110502	PGM2L1
chr11	74699075	74700350	chr11:74698949-74699949	NEU3
chr11	74951850	74953150	chr11:74950949-74951949	TPBGL
chr11	75272700	75275150	chr11:75272100-75273100	SERPINH1
chr11	76381475	76382275	chr11:76381044-76382044	LRRC32
chr11	76381475	76382275	chr11:76381791-76382791	LRRC32
chr11	76493575	76496075	chr11:76493284-76494284	TSKU
chr11	76777625	76778975	chr11:76776991-76777991	CAPN5
chr11	77183675	77186050	chr11:77185108-77186108	PAK1
chr11	77300150	77301025	chr11:77299679-77300679	AQP11
chr11	77790150	77791650	chr11:77791265-77792265	NDUFC2
chr11	77790150	77791650	chr11:77791265-77792265	NDUFC2-KCTD14
chr11	82903950	82905200	chr11:82904290-82905290	ANKRD42
chr11	85429450	85430550	chr11:85430383-85431383	SYTL2
chr11	85429450	85430550	chr11:85430196-85431196	SYTL2
chr11	85429450	85430550	chr11:85430383-85431383	SYTL2
chr11	85565175	85566425	chr11:85565143-85566143	CCDC83
chr11	86510950	86514200	chr11:86510490-86511490	PRSS23
chr11	89223575	89225400	chr11:89224653-89225653	NOX4
chr11	93394525	93395725	chr11:93393815-93394815	KIAA1731
chr11	93473625	93475450	chr11:93473792-93474792	C11orf54
chr11	93473625	93475450	chr11:93474703-93475703	TAF1D
chr11	93516850	93518550	chr11:93516404-93517404	MED17
chr11	94501000	94503000	chr11:94500507-94501507	AMOTL1
chr11	94705875	94707550	chr11:94706776-94707776	CWC15
chr11	94705875	94707550	chr11:94705844-94706844	KDM4D
chr11	94799850	94802150	chr11:94799055-94800055	SRSF8
chr11	96075000	96076700	chr11:96076344-96077344	MAML2
chr11	96122075	96123775	chr11:96123083-96124083	CCDC82
chr11	96122075	96123775	chr11:96122157-96123157	JRKL
chr11	101917925	101918825	chr11:101917168-101918168	C11orf70
chr11	101980300	101983875	chr11:101980191-101981191	YAP1
chr11	101980300	101983875	chr11:101982170-101983170	YAP1
chr11	101980300	101983875	chr11:101980191-101981191	YAP1
chr11	102216775	102219025	chr11:102216912-102217912	BIRC2
chr11	102216775	102219025	chr11:102217104-102218104	BIRC2
chr11	102216775	102219025	chr11:102216912-102217912	BIRC2
chr11	102322200	102324450	chr11:102323775-102324775	TMEM123
chr11	102961575	102963625	chr11:102962944-102963944	DCUN1D5
chr11	106888200	106889475	chr11:106889171-106890171	GUCY1A2
chr11	107798775	107800500	chr11:107798276-107799276	RAB39A
chr11	108093400	108094725	chr11:108092558-108093558	ATM
chr11	108093400	108094725	chr11:108093365-108094365	NPAT
chr11	108368025	108369725	chr11:108369159-108370159	KDELC2
chr11	111636075	111637450	chr11:111637169-111638169	PPP2R1B
chr11	112096700	112098100	chr11:112096087-112097087	PTS
chr11	113184550	113186175	chr11:113184250-113185250	TTC12
chr11	113643575	113645325	chr11:113644485-113645485	ZW10
chr11	113929750	113932250	chr11:113930287-113931287	ZBTB16
chr11	113929750	113932250	chr11:113929430-113930430	ZBTB16
chr11	116967550	116969900	chr11:116968993-116969993	SIK3
chr11	118229825	118230925	chr11:118229295-118230295	UBE4A
chr11	118271000	118273225	chr11:118271103-118272103	ATP5L
chr11	118779625	118781950	chr11:118781613-118782613	BCL9L
chr11	118779625	118781950	chr11:118780416-118781416	MIR4492
chr11	118867925	118869375	chr11:118867851-118868851	CCDC84
chr11	118927050	118928800	chr11:118927925-118928925	HYOU1
chr11	118927050	118928800	chr11:118927916-118928916	HYOU1
chr11	118937925	118939150	chr11:118937492-118938492	VPS11
chr11	118964350	118966625	chr11:118966177-118967177	H2AFX
chr11	119075750	119078300	chr11:119075985-119076985	CBL
chr11	119204500	119206050	chr11:119204209-119205209	RNF26
chr11	120080975	120082475	chr11:120080746-120081746	OAF
chr11	124668775	124671200	chr11:124670299-124671299	MSANTD2
chr11	124822900	124825050	chr11:124823016-124824016	CCDC15
chr11	124980825	124982350	chr11:124981604-124982604	TMEM218
chr11	124980825	124982350	chr11:124981659-124982659	TMEM218
chr11	124980825	124982350	chr11:124981604-124982604	TMEM218
chr11	124980825	124982350	chr11:124981659-124982659	TMEM218
chr11	124980825	124982350	chr11:124981604-124982604	TMEM218
chr11	125364050	125366750	chr11:125366206-125367206	FEZ1
chr11	125495100	125497175	chr11:125495250-125496250	CHEK1
chr11	125495100	125497175	chr11:125495123-125496123	CHEK1
chr11	126137650	126139700	chr11:126137934-126138934	FOXRED1
chr11	126137650	126139700	chr11:126138039-126139039	FOXRED1
chr11	126137650	126139700	chr11:126138877-126139877	SRPR
chr11	126152100	126153575	chr11:126151981-126152981	TIRAP
chr11	128562550	128565525	chr11:128562810-128563810	FLI1
chr11	129764675	129766025	chr11:129765490-129766490	NFRKB
chr11	133938650	133940600	chr11:133937819-133938819	JAM3
chr11	134201525	134202475	chr11:134200767-134201767	GLB1L2
chr11	134281300	134282950	chr11:134281812-134282812	B3GAT1
chr12	568950	569900	chr12:568542-569542	B4GALNT3
chr12	3067600	3069450	chr12:3067477-3068477	TEAD4
chr12	3067600	3069450	chr12:3067747-3068747	TEAD4
chr12	4377925	4386275	chr12:4381901-4382901	CCND2
chr12	4429400	4431300	chr12:4429358-4430358	C12orf5
chr12	4646975	4648675	chr12:4647637-4648637	C12orf4
chr12	4646975	4648675	chr12:4646949-4647949	RAD51AP1
chr12	6450250	6451500	chr12:6451283-6452283	TNFRSF1A
chr12	6663025	6665675	chr12:6665249-6666249	IFFO1
chr12	6676750	6677575	chr12:6677498-6678498	NOP2
chr12	6715100	6717825	chr12:6716551-6717551	CHD4
chr12	6976300	6977650	chr12:6975692-6976692	TPI1
chr12	6976300	6977650	chr12:6975583-6976583	TPI1
chr12	6976300	6977650	chr12:6976277-6977277	TPI1
chr12	6981375	6983225	chr12:6982449-6983449	SPSB2
chr12	6981375	6983225	chr12:6982521-6983521	SPSB2
chr12	7125075	7126750	chr12:7125842-7126842	LPCAT3
chr12	7260575	7262075	chr12:7261869-7262869	C1RL
chr12	7260575	7262075	chr12:7259903-7260903	C1RL-AS1
chr12	7282275	7283325	chr12:7281966-7282966	CLSTN3
chr12	7282275	7283325	chr12:7281466-7282466	RBP5
chr12	9101175	9103275	chr12:9102357-9103357	M6PR
chr12	9216600	9217625	chr12:9216772-9217772	A2M-AS1
chr12	9799850	9801700	chr12:9799642-9800642	LOC374443
chr12	9799850	9801700	chr12:9799514-9800514	LOC374443
chr12	13152875	13155025	chr12:13153243-13154243	HEBP1
chr12	13152875	13155025	chr12:13152375-13153375	HTR7P1
chr12	14926700	14927700	chr12:14926269-14927269	H2AFJ
chr12	15940950	15943500	chr12:15942510-15943510	EPS8
chr12	16034400	16036450	chr12:16034287-16035287	STRAP
chr12	19282125	19284050	chr12:19281625-19282625	PLEKHA5
chr12	20520875	20522750	chr12:20521178-20522178	PDE3A
chr12	21653600	21655375	chr12:21653698-21654698	GOLT1B
chr12	21653600	21655375	chr12:21654603-21655603	RECQL
chr12	21809400	21811350	chr12:21810728-21811728	LDHB
chr12	21809400	21811350	chr12:21810789-21811789	LDHB
chr12	21927250	21928275	chr12:21927755-21928755	KCNJ8
chr12	22777000	22778900	chr12:22777075-22778075	ETNK1
chr12	24102025	24104575	chr12:24103966-24104966	SOX5
chr12	24102025	24104575	chr12:24102637-24103637	SOX5
chr12	24713575	24717575	chr12:24715383-24716383	SOX5
chr12	25099375	25102475	chr12:25102393-25103393	BCAT1
chr12	25403025	25404525	chr12:25403854-25404854	KRAS
chr12	26110700	26113150	chr12:26110518-26111518	LOC100506451
chr12	26110700	26113150	chr12:26112375-26113375	LOC100506451
chr12	26110700	26113150	chr12:26110963-26111963	RASSF8
chr12	26985125	26986750	chr12:26986131-26987131	ITPR2
chr12	27485475	27486675	chr12:27484786-27485786	ARNTL2
chr12	29533050	29534625	chr12:29534143-29535143	ERGIC2
chr12	30847875	30849300	chr12:30848929-30849929	IPO8
chr12	31079125	31080075	chr12:31078837-31079837	TSPAN11
chr12	31476675	31479975	chr12:31479121-31480121	FAM60A
chr12	31476675	31479975	chr12:31479159-31480159	FAM60A
chr12	31476675	31479975	chr12:31479121-31480121	FAM60A
chr12	31476675	31479975	chr12:31476249-31477249	FLJ13224
chr12	34174775	34176050	chr12:34174215-34175215	ALG10
chr12	42537625	42539575	chr12:42538673-42539673	GXYLT1
chr12	42876200	42878350	chr12:42877416-42878416	PRICKLE1
chr12	42876200	42878350	chr12:42877797-42878797	PRICKLE1
chr12	42983000	42984175	chr12:42983572-42984572	PRICKLE1
chr12	45609075	45611250	chr12:45608769-45609769	ANO6
chr12	45609075	45611250	chr12:45609789-45610789	PLEKHA8P1
chr12	48098900	48100325	chr12:48099844-48100844	RPAP3
chr12	48396150	48399175	chr12:48398285-48399285	COL2A1
chr12	48576700	48578050	chr12:48576365-48577365	C12orf68
chr12	49074900	49076525	chr12:49076035-49077035	KANSL2
chr12	49208175	49209650	chr12:49208356-49209356	CACNB3
chr12	49208175	49209650	chr12:49207214-49208214	CACNB3
chr12	49259200	49260175	chr12:49259653-49260653	RND1
chr12	49349450	49352175	chr12:49351252-49352252	ARF3
chr12	49463200	49464500	chr12:49463775-49464775	RHEBL1
chr12	50099775	50101875	chr12:50101197-50102197	FMNL3
chr12	50134950	50136450	chr12:50134591-50135591	TMBIM6
chr12	50134950	50136450	chr12:50134292-50135292	TMBIM6
chr12	50221150	50222600	chr12:50221325-50222325	BCDIN3D-AS1
chr12	50221150	50222600	chr12:50222208-50223208	NCKAP5L
chr12	50418500	50420050	chr12:50419307-50420307	RACGAP1
chr12	50677000	50677900	chr12:50677353-50678353	LIMA1
chr12	51984050	51985700	chr12:51984019-51985019	SCN8A
chr12	53440150	53442100	chr12:53441732-53442732	TENC1
chr12	53440150	53442100	chr12:53439809-53440809	TENC1
chr12	53573625	53575600	chr12:53574430-53575430	CSAD
chr12	53573625	53575600	chr12:53573534-53574534	ZNF740
chr12	53573625	53575600	chr12:53574693-53575693	CSAD
chr12	53613500	53616200	chr12:53614197-53615197	RARG
chr12	53645425	53646600	chr12:53644875-53645875	MFSD5
chr12	53661525	53662750	chr12:53661082-53662082	ESPL1
chr12	53692975	53694150	chr12:53692469-53693469	C12orf10
chr12	54582125	54583425	chr12:54582778-54583778	SMUG1
chr12	54582125	54583425	chr12:54582741-54583741	SMUG1
chr12	54582125	54583425	chr12:54582778-54583778	SMUG1
chr12	54652600	54654050	chr12:54653370-54654370	CBX5
chr12	54652600	54654050	chr12:54653329-54654329	CBX5
chr12	54811925	54813425	chr12:54813050-54814050	ITGA5
chr12	56210750	56212400	chr12:56210805-56211805	ORMDL2
chr12	56210750	56212400	chr12:56211540-56212540	SARNP
chr12	56367725	56368775	chr12:56366794-56367794	RAB5B
chr12	56413850	56416375	chr12:56413688-56414688	IKZF4
chr12	56509425	56512750	chr12:56509373-56510373	RPL41
chr12	56509425	56512750	chr12:56511029-56512029	ZC3H10
chr12	56709100	56710650	chr12:56710128-56711128	CNPY2
chr12	56861700	56863125	chr12:56861300-56862300	SPRYD4
chr12	57144800	57146550	chr12:57146146-57147146	PRIM1
chr12	57479875	57484200	chr12:57481676-57482676	NAB2
chr12	57504600	57506500	chr12:57505196-57506196	STAT6
chr12	57504600	57506500	chr12:57504089-57505089	STAT6
chr12	57504600	57506500	chr12:57505196-57506196	STAT6
chr12	57623150	57624200	chr12:57623142-57624142	SHMT2
chr12	57623150	57624200	chr12:57622827-57623827	SHMT2
chr12	57623150	57624200	chr12:57623110-57624110	SHMT2
chr12	57623150	57624200	chr12:57622827-57623827	SHMT2
chr12	57623150	57624200	chr12:57623148-57624148	SHMT2
chr12	57623150	57624200	chr12:57622355-57623355	SHMT2
chr12	57852750	57856825	chr12:57852917-57853917	GLI1
chr12	57852750	57856825	chr12:57852933-57853933	GLI1
chr12	57984325	57985550	chr12:57983941-57984941	PIP4K2C
chr12	58137800	58139700	chr12:58137783-58138783	TSPAN31
chr12	64173250	64174725	chr12:64172636-64173636	TMEM5
chr12	64615650	64616850	chr12:64616076-64617076	C12orf66
chr12	64845375	64846850	chr12:64844839-64845839	TBK1
chr12	65003300	65006125	chr12:65003292-65004292	RASSF3
chr12	65152825	65154075	chr12:65153226-65154226	GNS
chr12	65672100	65673575	chr12:65671422-65672422	MSRB3
chr12	65672100	65673575	chr12:65671766-65672766	MSRB3
chr12	65672100	65673575	chr12:65671422-65672422	MSRB3
chr12	66216300	66221075	chr12:66217239-66218239	HMGA2
chr12	66216300	66221075	chr12:66220754-66221754	RPSAP52
chr12	66523900	66525225	chr12:66524533-66525533	LLPH
chr12	69080125	69081625	chr12:69080639-69081639	LOC100507250
chr12	69080125	69081625	chr12:69079730-69080730	NUP107
chr12	69752925	69754550	chr12:69752531-69753531	YEATS4
chr12	70131975	70133400	chr12:70131630-70132630	RAB3IP
chr12	70131975	70133400	chr12:70132179-70133179	RAB3IP
chr12	70131975	70133400	chr12:70131630-70132630	RAB3IP
chr12	70131975	70133400	chr12:70132179-70133179	RAB3IP
chr12	70759325	70761800	chr12:70759061-70760061	KCNMB4
chr12	72079450	72080625	chr12:72078877-72079877	TMEM19
chr12	72233050	72234775	chr12:72232486-72233486	TBC1D15
chr12	75723600	75724725	chr12:75723836-75724836	CAPS2
chr12	75904525	75906050	chr12:75905418-75906418	KRR1
chr12	76424700	76427100	chr12:76425556-76426556	PHLDA1
chr12	77271350	77273750	chr12:77272799-77273799	CSRP2
chr12	77458325	77460325	chr12:77459360-77460360	E2F7
chr12	80083250	80085900	chr12:80084790-80085790	PAWR
chr12	83079525	83082850	chr12:83079933-83080933	TMTC2
chr12	95866700	95868450	chr12:95866821-95867821	METAP2
chr12	96587600	96590325	chr12:96587206-96588206	ELK3
chr12	99037350	99040000	chr12:99038077-99039077	APAF1
chr12	99037350	99040000	chr12:99038829-99039829	IKBIP
chr12	100593975	100595375	chr12:100593554-100594554	ACTR6
chr12	100659875	100662200	chr12:100660857-100661857	DEPDC4
chr12	100659875	100662200	chr12:100660548-100661548	SCYL2
chr12	102270600	102271900	chr12:102270104-102271104	DRAM1
chr12	102513375	102514925	chr12:102512955-102513955	PARPBP
chr12	104457600	104459125	chr12:104457235-104458235	HCFC2
chr12	104850300	104852400	chr12:104849691-104850691	CHST11
chr12	105628975	105630750	chr12:105630008-105631008	APPL2
chr12	106695875	106697150	chr12:106695580-106696580	TCP11L2
chr12	106975000	106977950	chr12:106975684-106976684	RFX4
chr12	107485725	107488325	chr12:107487635-107488635	CRY1
chr12	107711275	107715650	chr12:107711196-107712196	BTBD11
chr12	108154150	108155750	chr12:108154914-108155914	PRDM4
chr12	109535000	109536875	chr12:109534922-109535922	UNG
chr12	109535000	109536875	chr12:109534398-109535398	UNG
chr12	110317725	110318975	chr12:110318293-110319293	GLTP
chr12	111020150	111021550	chr12:111021064-111022064	PPTC7
chr12	111051250	111052700	chr12:111050831-111051831	TCTN1
chr12	111051250	111052700	chr12:111050911-111051911	TCTN1
chr12	111051250	111052700	chr12:111050831-111051831	TCTN1
chr12	112846325	112847825	chr12:112847443-112848443	RPL6
chr12	112856125	112857900	chr12:112855535-112856535	PTPN11
chr12	113772600	113773475	chr12:113772925-113773925	SLC24A6
chr12	113795750	113796800	chr12:113795370-113796370	PLBD2
chr12	117175175	117176750	chr12:117175843-117176843	C12orf49
chr12	117175175	117176750	chr12:117175095-117176095	RNFT2
chr12	118453875	118455375	chr12:118453505-118454505	RFC5
chr12	120553850	120555600	chr12:120554643-120555643	RAB35
chr12	120933300	120935025	chr12:120932858-120933858	DYNLL1
chr12	120933300	120935025	chr12:120933749-120934749	LOC100506668
chr12	120966300	120967725	chr12:120966964-120967964	COQ5
chr12	121123400	121125850	chr12:121123948-121124948	MLEC
chr12	122064025	122065925	chr12:122063454-122064454	ORAI1
chr12	122515925	122517425	chr12:122515651-122516651	MLXIP
chr12	122750300	122751650	chr12:122751068-122752068	VPS33A
chr12	123236825	123238125	chr12:123236370-123237370	DENR
chr12	123319225	123321050	chr12:123319038-123320038	HIP1R
chr12	123464475	123466125	chr12:123463879-123464879	ARL6IP4
chr12	123716350	123718250	chr12:123717290-123718290	C12orf65
chr12	123716350	123718250	chr12:123717027-123718027	C12orf65
chr12	123716350	123718250	chr12:123716843-123717843	C12orf65
chr12	123867625	123869600	chr12:123867703-123868703	SETD8
chr12	124085525	124087675	chr12:124085671-124086671	DDX55
chr12	124117425	124119225	chr12:124118323-124119323	EIF2B1
chr12	124117425	124119225	chr12:124117285-124118285	GTF2H3
chr12	124155050	124156325	chr12:124154659-124155659	TCTN2
chr12	124196350	124197525	chr12:124195864-124196864	ATP6V0A2
chr12	125347725	125348900	chr12:125348519-125349519	SCARB1
chr12	125477175	125479600	chr12:125477193-125478193	BRI3BP
chr12	129307525	129309650	chr12:129308541-129309541	SLC15A4
chr12	130645525	130647825	chr12:130646223-130647223	FLJ31485
chr12	130645525	130647825	chr12:130646003-130647003	FZD10
chr12	131322925	131324100	chr12:131323819-131324819	STX2
chr12	132378700	132381025	chr12:132378278-132379278	ULK1
chr12	132568425	132570050	chr12:132567827-132568827	EP400NL
chr12	133065775	133067700	chr12:133066156-133067156	FBRSL1
chr12	133286525	133288400	chr12:133286392-133287392	PGAM5
chr12	133532000	133533575	chr12:133532892-133533892	ZNF605
chr12	133532000	133533575	chr12:133532868-133533868	ZNF605
chr12	133562300	133563425	chr12:133561933-133562933	ZNF26
chr12	133613200	133615350	chr12:133612979-133613979	ZNF84
chr12	133613200	133615350	chr12:133612877-133613877	ZNF84
chr12	133656150	133658625	chr12:133656036-133657036	ZNF140
chr12	133757475	133758975	chr12:133757059-133758059	ZNF268
chr12	133757475	133758975	chr12:133756994-133757994	ZNF268
chr13	21346900	21348375	chr13:21348057-21349057	N6AMT2
chr13	21634475	21636100	chr13:21635722-21636722	LATS2
chr13	21871725	21872850	chr13:21871263-21872263	MIPEPP3
chr13	24152650	24154100	chr13:24152498-24153498	TNFRSF19
chr13	24734775	24735550	chr13:24733860-24734860	SPATA13
chr13	25086050	25087575	chr13:25086948-25087948	PARP4
chr13	25496375	25497900	chr13:25497027-25498027	CENPJ
chr13	25860575	25862175	chr13:25861704-25862704	MTMR6
chr13	25875175	25876750	chr13:25874665-25875665	NUPL1
chr13	29232325	29235500	chr13:29232140-29233140	POMP
chr13	30880450	30882425	chr13:30881191-30882191	KATNAL1
chr13	30880450	30882425	chr13:30881624-30882624	KATNAL1
chr13	31735050	31737425	chr13:31736117-31737117	HSPH1
chr13	34391625	34393350	chr13:34391205-34392205	RFC3
chr13	36049025	36050600	chr13:36049885-36050885	NBEA
chr13	37393000	37394600	chr13:37392338-37393338	RFXAP
chr13	39259850	39262075	chr13:39260172-39261172	FREM2
chr13	40174975	40177800	chr13:40177356-40178356	LHFP
chr13	41238000	41241700	chr13:41240734-41241734	FOXO1
chr13	41344375	41346050	chr13:41345347-41346347	MRPS31
chr13	41363000	41364525	chr13:41362546-41363546	SLC25A15
chr13	41837100	41838350	chr13:41837713-41838713	MTRF1
chr13	42534550	42536050	chr13:42535221-42536221	VWA8
chr13	42534550	42536050	chr13:42534304-42535304	VWA8-AS1
chr13	42621825	42623425	chr13:42621842-42622842	DGKH
chr13	44359475	44362550	chr13:44361116-44362116	ENOX1
chr13	45562900	45564425	chr13:45562686-45563686	KIAA1704
chr13	45562900	45564425	chr13:45563613-45564613	NUFIP1
chr13	46038375	46039900	chr13:46038029-46039029	COG3
chr13	50017000	50018900	chr13:50018221-50019221	CAB39L
chr13	50017000	50018900	chr13:50017428-50018428	SETDB2
chr13	50158775	50160300	chr13:50159719-50160719	RCBTB1
chr13	50654100	50657000	chr13:50655413-50656413	DLEU1
chr13	52157725	52159525	chr13:52157483-52158483	WDFY2
chr13	52377625	52378550	chr13:52378298-52379298	DHRS12
chr13	53029375	53030575	chr13:53028494-53029494	CKAP2
chr13	53190950	53192225	chr13:53190604-53191604	HNRNPA1L2
chr13	53422600	53427050	chr13:53422775-53423775	PCDH8
chr13	60737275	60739175	chr13:60738119-60739119	DIAPH3
chr13	67803625	67806025	chr13:67804468-67805468	PCDH9
chr13	72438250	72441675	chr13:72441330-72442330	DACH1
chr13	76054825	76057200	chr13:76056250-76057250	TBC1D4
chr13	77460150	77461550	chr13:77460540-77461540	KCTD12
chr13	77565925	77566850	chr13:77565058-77566058	CLN5
chr13	84455925	84457425	chr13:84456528-84457528	SLITRK1
chr13	88322825	88327300	chr13:88323218-88324218	MIR4500HG
chr13	88322825	88327300	chr13:88323869-88324869	SLITRK5
chr13	93878450	93881450	chr13:93878077-93879077	GPC6
chr13	95253875	95255000	chr13:95253103-95254103	GPR180
chr13	95362350	95366525	chr13:95364389-95365389	SOX21
chr13	95952975	95954275	chr13:95953687-95954687	ABCC4
chr13	98084725	98087425	chr13:98085474-98086474	RAP2A
chr13	100152925	100154500	chr13:100152627-100153627	TM9SF2
chr13	100620150	100624400	chr13:100624178-100625178	ZIC5
chr13	100630325	100636500	chr13:100633025-100634025	ZIC2
chr13	101240450	101241450	chr13:101241046-101242046	GGACT
chr13	103046350	103048275	chr13:103045927-103046927	FGF14-AS2
chr13	103046350	103048275	chr13:103046869-103047869	FGF14-IT1
chr13	103248000	103250600	chr13:103248285-103249285	TPP2
chr13	103497325	103499725	chr13:103497190-103498190	ERCC5
chr13	110957550	110961075	chr13:110959496-110960496	COL4A1
chr13	110957550	110961075	chr13:110958630-110959630	COL4A2
chr13	111267875	111268525	chr13:111266930-111267930	CARKD
chr13	113343675	113345200	chr13:113343642-113344642	ATP11A
chr13	114017750	114019375	chr13:114018463-114019463	GRTP1
chr14	20881150	20882525	chr14:20881579-20882579	TEP1
chr14	20928750	20930775	chr14:20929637-20930637	TMEM55B
chr14	22002250	22006050	chr14:22005337-22006337	SALL2
chr14	23234975	23236875	chr14:23234730-23235730	OXA1L
chr14	23340075	23342075	chr14:23339959-23340959	LRP10
chr14	23387425	23388925	chr14:23388396-23389396	RBM23
chr14	23397925	23399525	chr14:23398661-23399661	PRMT5
chr14	23447750	23452800	chr14:23451848-23452848	AJUBA
chr14	23526250	23527575	chr14:23526747-23527747	CDH24
chr14	23775650	23776675	chr14:23775068-23776068	BCL2L2
chr14	23775650	23776675	chr14:23774970-23775970	BCL2L2
chr14	23775650	23776675	chr14:23774970-23775970	BCL2L2-PABPN1
chr14	24422550	24423925	chr14:24421964-24422964	DHRS4
chr14	24422550	24423925	chr14:24423392-24424392	DHRS4-AS1
chr14	24604900	24606050	chr14:24604377-24605377	PSME1
chr14	24609650	24611700	chr14:24610797-24611797	EMC9
chr14	24657475	24658950	chr14:24658124-24659124	IPO4
chr14	24700875	24702750	chr14:24700647-24701647	GMPR2
chr14	24700875	24702750	chr14:24701102-24702102	GMPR2
chr14	24700875	24702750	chr14:24701576-24702576	NEDD8
chr14	24700875	24702750	chr14:24701576-24702576	NEDD8-MDP1
chr14	24740125	24741550	chr14:24740833-24741833	RABGGTA
chr14	24835425	24838500	chr14:24835144-24836144	NFATC4
chr14	24835425	24838500	chr14:24836225-24837225	NFATC4
chr14	24835425	24838500	chr14:24835144-24836144	NFATC4
chr14	24835425	24838500	chr14:24836225-24837225	NFATC4
chr14	24835425	24838500	chr14:24837301-24838301	NFATC4
chr14	24911000	24912925	chr14:24912007-24913007	SDR39U1
chr14	30396225	30397575	chr14:30396899-30397899	PRKD1
chr14	31926075	31927050	chr14:31926680-31927680	DTD2
chr14	35342250	35345100	chr14:35344853-35345853	BAZ1A
chr14	35451300	35452850	chr14:35451103-35452103	SRP54
chr14	35514725	35516150	chr14:35514609-35515609	FAM177A1
chr14	35760700	35762550	chr14:35760573-35761573	PSMA6
chr14	37640650	37642600	chr14:37640230-37641230	LOC100129794
chr14	37640650	37642600	chr14:37641865-37642865	SLC25A21
chr14	39582850	39584050	chr14:39582487-39583487	GEMIN2
chr14	39638950	39640525	chr14:39639634-39640634	TRAPPC6B
chr14	45366025	45367325	chr14:45365506-45366506	C14orf28
chr14	45552825	45554100	chr14:45552301-45553301	PRPF39
chr14	50863125	50864175	chr14:50862617-50863617	CDKL1
chr14	51561075	51563125	chr14:51562422-51563422	TRIM9
chr14	52535275	52536525	chr14:52535946-52536946	NID2
chr14	53196375	53197475	chr14:53195882-53196882	STYX
chr14	54975825	54977450	chr14:54975586-54976586	CGRRF1
chr14	55031950	55034975	chr14:55033329-55034329	SAMD4A
chr14	55368625	55370150	chr14:55369542-55370542	GCH1
chr14	55493525	55494800	chr14:55492843-55493843	SOCS4
chr14	55493525	55494800	chr14:55493819-55494819	WDHD1
chr14	55737600	55739375	chr14:55737020-55738020	FBXO34
chr14	55737600	55739375	chr14:55737871-55738871	FBXO34
chr14	55878050	55879325	chr14:55878576-55879576	ATG14
chr14	56045325	56048525	chr14:56045924-56046924	KTN1
chr14	56045325	56048525	chr14:56046810-56047810	KTN1-AS1
chr14	61115700	61116750	chr14:61116155-61117155	SIX1
chr14	61189150	61191350	chr14:61190852-61191852	SIX4
chr14	64107750	64109625	chr14:64108641-64109641	WDR89
chr14	64804250	64806575	chr14:64805268-64806268	ESR2
chr14	65170675	65172100	chr14:65170192-65171192	PLEKHG3
chr14	65380525	65382025	chr14:65380078-65381078	CHURC1
chr14	65380525	65382025	chr14:65380078-65381078	CHURC1-FNTB
chr14	67707250	67709125	chr14:67707011-67708011	MPP5
chr14	68066125	68067550	chr14:68067017-68068017	PIGH
chr14	69726125	69728375	chr14:69725680-69726680	GALNT16
chr14	73924550	73925975	chr14:73925286-73926286	NUMB
chr14	74352650	74354500	chr14:74352317-74353317	ZNF410
chr14	74416375	74417775	chr14:74417117-74418117	FAM161B
chr14	74416375	74417775	chr14:74415954-74416954	COQ6
chr14	74416375	74417775	chr14:74415636-74416636	COQ6
chr14	74485325	74486375	chr14:74485058-74486058	CCDC176
chr14	74485325	74486375	chr14:74486026-74487026	ENTPD5
chr14	75179275	75180425	chr14:75178849-75179849	FCF1
chr14	75179275	75180425	chr14:75179807-75180807	KIAA0317
chr14	75347875	75349375	chr14:75347593-75348593	DLST
chr14	75535550	75536550	chr14:75535298-75536298	ZC2HC1C
chr14	75592900	75594475	chr14:75593778-75594778	NEK9
chr14	75760675	75761900	chr14:75760106-75761106	LOC731223
chr14	76044525	76045275	chr14:76043939-76044939	FLVCR2
chr14	76126550	76128325	chr14:76127538-76128538	C14orf1
chr14	76126550	76128325	chr14:76126550-76127550	TTLL5
chr14	76451425	76452825	chr14:76451095-76452095	IFT43
chr14	76617500	76619300	chr14:76617258-76618258	GPATCH2L
chr14	77277950	77279750	chr14:77279283-77280283	ANGEL1
chr14	77607175	77608150	chr14:77608134-77609134	ZDHHC22
chr14	78082300	78083450	chr14:78083110-78084110	SPTLC2
chr14	85995650	86000525	chr14:85995487-85996487	FLRT2
chr14	89020050	89021925	chr14:89021123-89022123	PTPN21
chr14	89290650	89291925	chr14:89289977-89290977	TTC8
chr14	89881950	89884525	chr14:89883454-89884454	FOXN3
chr14	89881950	89884525	chr14:89882697-89883697	FOXN3-AS1
chr14	92979400	92980800	chr14:92979124-92980124	RIN3
chr14	93259825	93261325	chr14:93259649-93260649	GOLGA5
chr14	93650375	93652050	chr14:93651249-93652249	MOAP1
chr14	93650375	93652050	chr14:93650374-93651374	TMEM251
chr14	93650375	93652050	chr14:93650295-93651295	TMEM251
chr14	94640150	94641425	chr14:94639648-94640648	PPP4R4
chr14	95999925	96002075	chr14:96000322-96001322	GLRX5
chr14	95999925	96002075	chr14:95999966-96000966	SCARNA13
chr14	95999925	96002075	chr14:96001209-96002209	SNHG10
chr14	96342225	96344375	chr14:96342108-96343108	LINC00617
chr14	96505250	96506600	chr14:96504660-96505660	C14orf132
chr14	100841700	100843500	chr14:100841927-100842927	WARS
chr14	100841700	100843500	chr14:100841754-100842754	WDR25
chr14	100841700	100843500	chr14:100841832-100842832	WDR25
chr14	100841700	100843500	chr14:100842680-100843680	WARS
chr14	102605350	102607100	chr14:102606086-102607086	HSP90AA1
chr14	102605350	102607100	chr14:102605188-102606188	WDR20
chr14	102782575	102784275	chr14:102782713-102783713	ZNF839
chr14	102828350	102830125	chr14:102829051-102830051	CINP
chr14	102828350	102830125	chr14:102829253-102830253	CINP
chr14	102828350	102830125	chr14:102828299-102829299	TECPR2
chr14	102975225	102977150	chr14:102976128-102977128	ANKRD9
chr14	103243200	103245375	chr14:103242815-103243815	TRAF3
chr14	103994950	103996050	chr14:103994508-103995508	TRMT61A
chr14	104180850	104183075	chr14:104181823-104182823	XRCC3
chr14	104180850	104183075	chr14:104181080-104182080	ZFYVE21
chr14	104603925	104605825	chr14:104604059-104605059	KIF26A
chr14	105143950	105144750	chr14:105144086-105145086	MIR4710
chr14	105155375	105156850	chr14:105154942-105155942	INF2
chr14	105190075	105191150	chr14:105189533-105190533	ADSSL1
chr14	105218750	105220300	chr14:105218469-105219469	SIVA1
chr14	105261025	105262675	chr14:105262080-105263080	AKT1
chr14	105331025	105332850	chr14:105330649-105331649	CEP170B
chr14	105486250	105488775	chr14:105487425-105488425	CDCA4
chr14	105633900	105635725	chr14:105635161-105636161	JAG2
chr15	22832825	22834500	chr15:22832394-22833394	TUBGCP5
chr15	25199575	25202450	chr15:25199134-25200134	SNRPN
chr15	25199575	25202450	chr15:25199134-25200134	SNURF
chr15	25199575	25202450	chr15:25199069-25200069	SNURF
chr15	29861775	29864000	chr15:29862927-29863927	FAM189A1
chr15	30113250	30115100	chr15:30114706-30115706	TJP1
chr15	31195550	31196925	chr15:31195075-31196075	FAN1
chr15	31195550	31196925	chr15:31195054-31196054	FAN1
chr15	31195550	31196925	chr15:31195075-31196075	FAN1
chr15	34629500	34630700	chr15:34629961-34630961	SLC12A6
chr15	34629500	34630700	chr15:34630265-34631265	SLC12A6
chr15	34629500	34630700	chr15:34629961-34630961	SLC12A6
chr15	34629500	34630700	chr15:34629045-34630045	SLC12A6
chr15	34874825	34876150	chr15:34875771-34876771	GOLGA8B
chr15	35837425	35838975	chr15:35838404-35839404	ATPBD4
chr15	35837425	35838975	chr15:35837395-35838395	ATPBD4-AS1
chr15	39871375	39873675	chr15:39872279-39873279	THBS1
chr15	40225900	40227300	chr15:40225346-40226346	EIF2AK4
chr15	40400375	40401575	chr15:40401075-40402075	BMF
chr15	40400375	40401575	chr15:40401085-40402085	BMF
chr15	40674500	40676175	chr15:40673921-40674921	KNSTRN
chr15	40986375	40988175	chr15:40987303-40988303	LOC100505648
chr15	40986375	40988175	chr15:40986377-40987377	RAD51
chr15	40986375	40988175	chr15:40986326-40987326	RAD51
chr15	41047000	41048200	chr15:41047458-41048458	RMDN3
chr15	41098850	41100475	chr15:41099676-41100676	DNAJC17
chr15	41098850	41100475	chr15:41098273-41099273	ZFYVE19
chr15	41244975	41246400	chr15:41244635-41245635	CHAC1
chr15	41522450	41524100	chr15:41522436-41523436	CHP1
chr15	41522450	41524100	chr15:41522895-41523895	EXD1
chr15	41575375	41578050	chr15:41575200-41576200	OIP5-AS1
chr15	41624000	41626025	chr15:41623891-41624891	NUSAP1
chr15	41624000	41626025	chr15:41624819-41625819	OIP5
chr15	41693925	41695350	chr15:41694658-41695658	NDUFAF1
chr15	41784900	41786950	chr15:41785055-41786055	ITPKA
chr15	41952325	41954750	chr15:41951609-41952609	MGA
chr15	42119900	42120800	chr15:42119282-42120282	JMJD7
chr15	42119900	42120800	chr15:42119282-42120282	JMJD7-PLA2G4B
chr15	42263950	42265500	chr15:42264755-42265755	EHD4
chr15	42840225	42841725	chr15:42840010-42841010	HAUS2
chr15	42840225	42841725	chr15:42841002-42842002	LRRC57
chr15	43212175	43213300	chr15:43213007-43214007	TTBK2
chr15	43397400	43399000	chr15:43398286-43399286	UBR1
chr15	43477275	43478375	chr15:43476465-43477465	CCNDBP1
chr15	43662475	43664200	chr15:43662312-43663312	TUBGCP4
chr15	43662475	43664200	chr15:43662258-43663258	ZSCAN29
chr15	43784350	43785900	chr15:43785354-43786354	TP53BP1
chr15	43801750	43803475	chr15:43802707-43803707	TP53BP1
chr15	44083700	44086400	chr15:44085957-44086957	MIR1282
chr15	44083700	44086400	chr15:44083039-44084039	SERF2
chr15	44083700	44086400	chr15:44083173-44084173	SERF2
chr15	44083700	44086400	chr15:44083574-44084574	SERF2
chr15	44083700	44086400	chr15:44083173-44084173	SERF2
chr15	44083700	44086400	chr15:44083173-44084173	SERF2-C15ORF63
chr15	45693725	45695650	chr15:45693518-45694518	SPATA5L1
chr15	48936800	48938825	chr15:48937985-48938985	FBN1
chr15	49446875	49448650	chr15:49447854-49448854	COPS2
chr15	49446875	49448650	chr15:49446975-49447975	GALK2
chr15	49446875	49448650	chr15:49447494-49448494	NDUFAF4P1
chr15	52121400	52123100	chr15:52120824-52121824	TMOD3
chr15	52970500	52972500	chr15:52970820-52971820	FAM214A
chr15	55488275	55489625	chr15:55489231-55490231	RSL24D1
chr15	55610700	55611950	chr15:55610132-55611132	PIGB
chr15	56656875	56658175	chr15:56656643-56657643	TEX9
chr15	57668325	57669525	chr15:57667702-57668702	CGNL1
chr15	59040500	59042950	chr15:59042177-59043177	ADAM10
chr15	59279200	59280950	chr15:59278864-59279864	RNF111
chr15	59279200	59280950	chr15:59279344-59280344	RNF111
chr15	59279200	59280950	chr15:59278864-59279864	RNF111
chr15	59396625	59398375	chr15:59396283-59397283	CCNB2
chr15	59663700	59666125	chr15:59665071-59666071	MYO1E
chr15	59948975	59950050	chr15:59949737-59950737	GTF2A2
chr15	60289175	60299050	chr15:60295420-60296420	FOXB1
chr15	63334075	63337600	chr15:63333837-63334837	TPM1
chr15	64125375	64127000	chr15:64126147-64127147	HERC1
chr15	64454250	64456575	chr15:64455354-64456354	PPIB
chr15	64679350	64680700	chr15:64679002-64680002	TRIP4
chr15	65066350	65068625	chr15:65067770-65068770	RBPMS2
chr15	65321375	65322225	chr15:65321977-65322977	MTFMT
chr15	66678600	66679950	chr15:66678210-66679210	MAP2K1
chr15	66789450	66790500	chr15:66790146-66791146	SNAPC5
chr15	67356425	67361050	chr15:67357194-67358194	SMAD3
chr15	67546025	67547800	chr15:67547536-67548536	AAGAB
chr15	67546025	67547800	chr15:67547074-67548074	AAGAB
chr15	67546025	67547800	chr15:67546137-67547137	IQCH
chr15	69451975	69453625	chr15:69451972-69452972	GLCE
chr15	71055025	71056575	chr15:71055850-71056850	UACA
chr15	72564075	72565525	chr15:72563628-72564628	PARP6
chr15	72667425	72669225	chr15:72668520-72669520	HEXA
chr15	72667425	72669225	chr15:72667453-72668453	HEXA-AS1
chr15	72977800	72979425	chr15:72977519-72978519	BBS4
chr15	72977800	72979425	chr15:72978490-72979490	HIGD2B
chr15	74494750	74495425	chr15:74495220-74496220	STRA6
chr15	74832925	74834850	chr15:74832547-74833547	ARID3B
chr15	74987600	74989250	chr15:74988386-74989386	EDC3
chr15	75018400	75019325	chr15:75017877-75018877	CYP1A1
chr15	75134775	75136125	chr15:75135552-75136552	ULK3
chr15	75181400	75182975	chr15:75181409-75182409	MPI
chr15	75493875	75495400	chr15:75493220-75494220	C15orf39
chr15	75627775	75629075	chr15:75627373-75628373	COMMD4
chr15	75931525	75933600	chr15:75932664-75933664	IMP3
chr15	76603050	76604425	chr15:76603810-76604810	ETFA
chr15	77924100	77926300	chr15:77924709-77925709	LINGO1
chr15	78369050	78370525	chr15:78369994-78370994	TBC1D2B
chr15	78423050	78424750	chr15:78423877-78424877	CIB2
chr15	78440450	78442350	chr15:78440718-78441718	IDH3A
chr15	78591200	78592750	chr15:78591940-78592940	WDR61
chr15	78857500	78858525	chr15:78856861-78857861	CHRNA5
chr15	79102425	79104550	chr15:79103773-79104773	ADAMTS7
chr15	80444850	80445875	chr15:80444232-80445232	FAH
chr15	82554175	82555325	chr15:82555104-82556104	EFTUD1
chr15	82554175	82555325	chr15:82554151-82555151	FAM154B
chr15	83477800	83479750	chr15:83476972-83477972	WHAMM
chr15	83653925	83655625	chr15:83653954-83654954	FAM103A1
chr15	85113125	85114775	chr15:85113364-85114364	LOC100506874
chr15	85113125	85114775	chr15:85112879-85113879	LOC100506874
chr15	85113125	85114775	chr15:85114026-85115026	UBE2Q2P1
chr15	85174025	85177950	chr15:85173690-85174690	SCAND2P
chr15	85196625	85198125	chr15:85197521-85198521	WDR73
chr15	85923350	85925075	chr15:85922846-85923846	AKAP13
chr15	89164025	89165500	chr15:89163526-89164526	AEN
chr15	89455650	89457575	chr15:89456663-89457663	MFGE8
chr15	89786675	89788175	chr15:89786193-89787193	FANCI
chr15	90118050	90119925	chr15:90117817-90118817	TICRR
chr15	90198025	90199125	chr15:90198682-90199682	KIF7
chr15	90233350	90234550	chr15:90234015-90235015	PEX11A
chr15	90233350	90234550	chr15:90233027-90234027	WDR93
chr15	90293775	90295500	chr15:90294540-90295540	MESP1
chr15	90455075	90456675	chr15:90456222-90457222	C15orf38
chr15	90455075	90456675	chr15:90456222-90457222	C15orf38-AP3S2
chr15	90807950	90810450	chr15:90807894-90808894	NGRN
chr15	90931175	90932600	chr15:90930472-90931472	IQGAP1
chr15	91565250	91566475	chr15:91565833-91566833	VPS33B
chr15	93442900	93444250	chr15:93442550-93443550	CHD2
chr15	96866775	96871275	chr15:96868156-96869156	NR2F2
chr15	96872525	96877725	chr15:96875489-96876489	MIR1469
chr15	96872525	96877725	chr15:96874793-96875793	NR2F2
chr15	96872525	96877725	chr15:96875568-96876568	NR2F2
chr15	96872525	96877725	chr15:96873110-96874110	NR2F2
chr15	99644875	99646300	chr15:99644285-99645285	SYNM
chr15	100272750	100274025	chr15:100273626-100274626	LYSMD4
chr15	101817000	101818175	chr15:101817700-101818700	VIMP
chr16	102725	104600	chr16:103632-104632	POLR3K
chr16	102725	104600	chr16:102828-103828	SNRNP25
chr16	121375	123100	chr16:122629-123629	RHBDF1
chr16	187725	189425	chr16:188697-189697	NPRL3
chr16	283950	285500	chr16:283800-284800	ITFG3
chr16	419850	421025	chr16:420569-421569	MRPL28
chr16	430850	432825	chr16:431240-432240	LOC100134368
chr16	430850	432825	chr16:431950-432950	TMEM8A
chr16	446400	448175	chr16:446191-447191	NME4
chr16	576650	578750	chr16:577407-578407	LINC00235
chr16	576650	578750	chr16:576855-577855	SOLH
chr16	619175	620875	chr16:618967-619967	PIGQ
chr16	680100	681825	chr16:680011-681011	WFIKKN1
chr16	685525	687600	chr16:686347-687347	C16orf13
chr16	698525	700050	chr16:698362-699362	WDR90
chr16	717500	719175	chr16:717082-718082	RHOT2
chr16	739800	741050	chr16:740400-741400	WDR24
chr16	764450	766800	chr16:764172-765172	METRN
chr16	776675	778525	chr16:776473-777473	CCDC78
chr16	776675	778525	chr16:776265-777265	HAGHL
chr16	837750	839300	chr16:837621-838621	CHTF18
chr16	837750	839300	chr16:838383-839383	RPUSD1
chr16	1020025	1021200	chr16:1020984-1021984	LMF1
chr16	1030250	1032850	chr16:1030807-1031807	SOX8
chr16	1030250	1032850	chr16:1031318-1032318	LMF1
chr16	1202125	1204325	chr16:1202240-1203240	CACNA1H
chr16	1428925	1430075	chr16:1429684-1430684	UNKL
chr16	1463925	1465050	chr16:1464705-1465705	UNKL
chr16	1470150	1471625	chr16:1470801-1471801	C16orf91
chr16	1524350	1525825	chr16:1525085-1526085	CLCN7
chr16	1542825	1544250	chr16:1542351-1543351	TELO2
chr16	1659975	1665400	chr16:1663640-1664640	CRAMP1L
chr16	1659975	1665400	chr16:1662109-1663109	IFT140
chr16	1727700	1729500	chr16:1727277-1728277	HN1L
chr16	1992500	1993875	chr16:1993294-1994294	MSRB1
chr16	2009125	2010425	chr16:2008516-2009516	NDUFB10
chr16	2013800	2016025	chr16:2013996-2014996	SNHG9
chr16	2013800	2016025	chr16:2013107-2014107	SNORA64
chr16	2013800	2016025	chr16:2014184-2015184	SNORA78
chr16	2013800	2016025	chr16:2015874-2016874	RNF151
chr16	2013800	2016025	chr16:2014827-2015827	RPS2
chr16	2058950	2060800	chr16:2059822-2060822	ZNF598
chr16	2096850	2098850	chr16:2097867-2098867	NTHL1
chr16	2096850	2098850	chr16:2096989-2097989	TSC2
chr16	2244925	2247300	chr16:2246465-2247465	CASKIN1
chr16	2264025	2266050	chr16:2264822-2265822	PGP
chr16	2300750	2302350	chr16:2301602-2302602	ECI1
chr16	2478650	2480150	chr16:2478394-2479394	CCNF
chr16	2523550	2526075	chr16:2524146-2525146	TBC1D24
chr16	2569450	2571050	chr16:2569362-2570362	AMDHD2
chr16	2587300	2588700	chr16:2586964-2587964	PDPK1
chr16	2770450	2771975	chr16:2770552-2771552	PRSS27
chr16	2931975	2933825	chr16:2932195-2933195	FLYWCH2
chr16	2961550	2962675	chr16:2960979-2961979	FLYWCH1
chr16	3018400	3020350	chr16:3018341-3019341	PAQR4
chr16	3029800	3031275	chr16:3030540-3031540	PKMYT1
chr16	3070000	3072475	chr16:3069312-3070312	TNFRSF12A
chr16	3073350	3074775	chr16:3074287-3075287	HCFC1R1
chr16	3073350	3074775	chr16:3073031-3074031	THOC6
chr16	3284125	3285950	chr16:3285457-3286457	ZNF200
chr16	3284125	3285950	chr16:3285186-3286186	ZNF200
chr16	3284125	3285950	chr16:3285456-3286456	ZNF200
chr16	3284125	3285950	chr16:3285186-3286186	ZNF200
chr16	3284125	3285950	chr16:3285457-3286457	ZNF200
chr16	3284125	3285950	chr16:3285456-3286456	ZNF200
chr16	3313525	3315025	chr16:3312767-3313767	FLJ39639
chr16	3354600	3356550	chr16:3355439-3356439	TIGD7
chr16	3354600	3356550	chr16:3354432-3355432	ZNF75A
chr16	3450125	3452550	chr16:3450189-3451189	ZNF174
chr16	3450125	3452550	chr16:3451025-3452025	ZSCAN32
chr16	3661025	3662375	chr16:3661585-3662585	SLX4
chr16	4165450	4167100	chr16:4166186-4167186	ADCY9
chr16	4400600	4401725	chr16:4401373-4402373	PAM16
chr16	4421575	4422400	chr16:4420848-4421848	VASN
chr16	4465600	4467325	chr16:4466962-4467962	CORO7
chr16	4465600	4467325	chr16:4466962-4467962	CORO7-PAM16
chr16	4474675	4476750	chr16:4474805-4475805	DNAJA3
chr16	4526100	4527100	chr16:4525340-4526340	HMOX2
chr16	4743250	4744700	chr16:4742693-4743693	NUDT16L1
chr16	4783475	4785175	chr16:4784378-4785378	ANKS3
chr16	4783475	4785175	chr16:4784163-4785163	ANKS3
chr16	4783475	4785175	chr16:4784378-4785378	ANKS3
chr16	4783475	4785175	chr16:4783288-4784288	C16orf71
chr16	4896300	4898600	chr16:4897303-4898303	GLYR1
chr16	4896300	4898600	chr16:4896911-4897911	UBN1
chr16	5083175	5084625	chr16:5083942-5084942	NAGPA
chr16	5083175	5084625	chr16:5082702-5083702	NAGPA-AS1
chr16	5121325	5122475	chr16:5120809-5121809	ALG1
chr16	8767925	8768875	chr16:8767443-8768443	ABAT
chr16	8814475	8815825	chr16:8813572-8814572	ABAT
chr16	8890425	8892750	chr16:8890669-8891669	PMM2
chr16	8890425	8892750	chr16:8891505-8892505	TMEM186
chr16	10479425	10480925	chr16:10478911-10479911	ATF7IP2
chr16	10673575	10674950	chr16:10674539-10675539	EMP2
chr16	10837175	10838500	chr16:10836697-10837697	NUBP1
chr16	11035525	11038975	chr16:11037344-11038344	CLEC16A
chr16	11035525	11038975	chr16:11036257-11037257	DEXI
chr16	11438650	11440125	chr16:11438310-11439310	RMI2
chr16	11680075	11681500	chr16:11680229-11681229	LITAF
chr16	11680075	11681500	chr16:11680806-11681806	LITAF
chr16	11680075	11681500	chr16:11681322-11682322	LITAF
chr16	11835675	11837175	chr16:11836648-11837648	TXNDC11
chr16	12069825	12071125	chr16:12069601-12070601	SNX29
chr16	14723300	14724600	chr16:14724128-14725128	PARN
chr16	16043150	16044325	chr16:16042433-16043433	ABCC1
chr16	18812100	18813725	chr16:18812857-18813857	ARL6IP1
chr16	19078400	19080000	chr16:19078238-19079238	COQ7
chr16	19078400	19080000	chr16:19077916-19078916	COQ7
chr16	19124975	19126100	chr16:19124253-19125253	ITPRIPL2
chr16	19894050	19896550	chr16:19896151-19897151	GPRC5B
chr16	20752300	20753725	chr16:20753199-20754199	THUMPD1
chr16	21512875	21514050	chr16:21513602-21514602	LOC100271836
chr16	22018550	22020775	chr16:22018455-22019455	C16orf52
chr16	22307400	22310350	chr16:22307695-22308695	POLR3E
chr16	27324875	27326000	chr16:27324229-27325229	IL4R
chr16	28564775	28566100	chr16:28564248-28565248	CCDC101
chr16	28856925	28858575	chr16:28857729-28858729	TUFM
chr16	28890550	28891600	chr16:28891242-28892242	LOC100289092
chr16	28935750	28937500	chr16:28936532-28937532	RABEP2
chr16	29690175	29691525	chr16:29689440-29690440	QPRT
chr16	29801275	29802900	chr16:29801033-29802033	KIF22
chr16	29801275	29802900	chr16:29801288-29802288	KIF22
chr16	29801275	29802900	chr16:29801033-29802033	KIF22
chr16	29936800	29938425	chr16:29937545-29938545	KCTD13
chr16	29984575	29986350	chr16:29984187-29985187	TAOK2
chr16	30063775	30065075	chr16:30063410-30064410	ALDOA
chr16	30133750	30135300	chr16:30134630-30135630	MAPK3
chr16	30194125	30195300	chr16:30193730-30194730	CORO1A
chr16	30345825	30347075	chr16:30346695-30347695	LOC595101
chr16	30440550	30442050	chr16:30441373-30442373	DCTPP1
chr16	30581875	30583975	chr16:30583728-30584728	ZNF688
chr16	30596125	30597925	chr16:30597092-30598092	ZNF785
chr16	30904525	30906050	chr16:30905399-30906399	BCL7C
chr16	30904525	30906050	chr16:30904223-30905223	MIR762
chr16	30907050	30908775	chr16:30906927-30907927	CTF1
chr16	30958925	30961175	chr16:30959404-30960404	ORAI3
chr16	31044000	31045925	chr16:31043811-31044811	STX4
chr16	31044000	31045925	chr16:31043415-31044415	STX4
chr16	31044000	31045925	chr16:31043811-31044811	STX4
chr16	31119250	31120550	chr16:31118614-31119614	BCKDK
chr16	31128275	31129700	chr16:31127984-31128984	KAT8
chr16	31482675	31484075	chr16:31482475-31483475	TGFB1I1
chr16	31482675	31484075	chr16:31482528-31483528	TGFB1I1
chr16	31482675	31484075	chr16:31483525-31484525	TGFB1I1
chr16	31711525	31712575	chr16:31710933-31711933	CLUHP3
chr16	31724200	31725600	chr16:31723549-31724549	ZNF720
chr16	31884700	31886100	chr16:31884078-31885078	ZNF267
chr16	46654475	46655875	chr16:46655311-46656311	SHCBP1
chr16	49886300	49893325	chr16:49891830-49892830	ZNF423
chr16	50099550	50100625	chr16:50098880-50099880	HEATR3
chr16	50581750	50583200	chr16:50581240-50582240	NKD1
chr16	51183275	51187850	chr16:51184508-51185508	SALL1
chr16	51183275	51187850	chr16:51185183-51186183	SALL1
chr16	53536250	53538325	chr16:53537170-53538170	AKTIP
chr16	54318425	54321800	chr16:54320378-54321378	IRX3
chr16	55512775	55514175	chr16:55512080-55513080	MMP2
chr16	56484450	56486250	chr16:56485261-56486261	NUDT21
chr16	56484450	56486250	chr16:56484423-56485423	OGFOD1
chr16	56763225	56764725	chr16:56763016-56764016	NUP93
chr16	57125400	57127500	chr16:57125454-57126454	CPNE2
chr16	57219025	57221750	chr16:57219976-57220976	FAM192A
chr16	57219025	57221750	chr16:57219240-57220240	RSPRY1
chr16	57317975	57319075	chr16:57318584-57319584	PLLP
chr16	57569350	57571225	chr16:57570477-57571477	CCDC102A
chr16	57768450	57770325	chr16:57768659-57769659	KATNB1
chr16	58231200	58232725	chr16:58231782-58232782	CSNK2A2
chr16	58425750	58427400	chr16:58425297-58426297	GINS3
chr16	58718025	58718925	chr16:58718674-58719674	SLC38A7
chr16	66637425	66640000	chr16:66637227-66638227	CMTM3
chr16	66637425	66640000	chr16:66637566-66638566	CMTM3
chr16	66637425	66640000	chr16:66636934-66637934	CMTM3
chr16	66637425	66640000	chr16:66637633-66638633	CMTM3
chr16	66729650	66731100	chr16:66730610-66731610	CMTM4
chr16	67216850	67218375	chr16:67217883-67218883	KIAA0895L
chr16	67225450	67226875	chr16:67225067-67226067	E2F4
chr16	67571175	67572475	chr16:67570364-67571364	FAM65A
chr16	68001450	68002850	chr16:68002597-68003597	SLC12A4
chr16	68001450	68002850	chr16:68000781-68001781	SLC12A4
chr16	68001450	68002850	chr16:68002597-68003597	SLC12A4
chr16	68278725	68279900	chr16:68278246-68279246	PLA2G15
chr16	68297750	68299225	chr16:68297418-68298418	SLC7A6
chr16	68877050	68878700	chr16:68876508-68877508	TANGO6
chr16	69139600	69140825	chr16:69139128-69140128	HAS3
chr16	69139600	69140825	chr16:69140442-69141442	HAS3
chr16	69220225	69222175	chr16:69220049-69221049	SNTB2
chr16	69372775	69374400	chr16:69373526-69374526	COG8
chr16	69372775	69374400	chr16:69372414-69373414	NIP7
chr16	70379950	70381425	chr16:70379823-70380823	DDX19A
chr16	70379950	70381425	chr16:70380650-70381650	LOC100506083
chr16	70471925	70474050	chr16:70472991-70473991	ST3GAL2
chr16	70487475	70489300	chr16:70487497-70488497	FUK
chr16	71322325	71323925	chr16:71323315-71324315	FTSJD1
chr16	71322325	71323925	chr16:71323509-71324509	FTSJD1
chr16	71495475	71496775	chr16:71496117-71497117	ZNF23
chr16	71879225	71880550	chr16:71878893-71879893	ATXN1L
chr16	73081425	73083450	chr16:73082274-73083274	ZFHX3
chr16	74699850	74701800	chr16:74700779-74701779	RFWD3
chr16	75018100	75019350	chr16:75019017-75020017	WDR59
chr16	75181925	75183525	chr16:75181420-75182420	ZFP1
chr16	75284325	75286050	chr16:75285526-75286526	BCAR1
chr16	75497600	75499175	chr16:75498584-75499584	TMEM170A
chr16	75599775	75601025	chr16:75599248-75600248	GABARAPL2
chr16	75655975	75657925	chr16:75657221-75658221	ADAT1
chr16	77755975	77756925	chr16:77755388-77756388	NUDT7
chr16	77822075	77823225	chr16:77821482-77822482	VAT1L
chr16	79631700	79636400	chr16:79634622-79635622	MAF
chr16	80574025	80575125	chr16:80573853-80574853	DYNLRB2
chr16	81068950	81070925	chr16:81068457-81069457	ATMIN
chr16	81109850	81111600	chr16:81110872-81111872	C16orf46
chr16	81129050	81130675	chr16:81129980-81130980	GCSH
chr16	83841175	83842475	chr16:83840507-83841507	HSBP1
chr16	84001275	84002675	chr16:84001236-84002236	NECAB2
chr16	84219975	84221250	chr16:84220676-84221676	TAF1C
chr16	84537525	84538950	chr16:84538288-84539288	KIAA1609
chr16	85721875	85723450	chr16:85722588-85723588	GINS2
chr16	86588175	86589475	chr16:86587925-86588925	FLJ30679
chr16	86588175	86589475	chr16:86588841-86589841	MTHFSD
chr16	86588175	86589475	chr16:86588809-86589809	MTHFSD
chr16	86588175	86589475	chr16:86588841-86589841	MTHFSD
chr16	87350025	87351925	chr16:87351026-87352026	C16orf95
chr16	87425025	87426675	chr16:87425708-87426708	FBXO31
chr16	87425025	87426675	chr16:87424800-87425800	MAP1LC3B
chr16	87902450	87903675	chr16:87903100-87904100	SLC7A5
chr16	88518900	88522900	chr16:88519013-88520013	ZFPM1
chr16	88850625	88852575	chr16:88851372-88852372	PIEZO1
chr16	88869225	88871350	chr16:88869185-88870185	CDT1
chr16	88877375	88878675	chr16:88878342-88879342	APRT
chr16	88922475	88924175	chr16:88923374-88924374	GALNS
chr16	88922475	88924175	chr16:88922505-88923505	TRAPPC2L
chr16	89283175	89284800	chr16:89283110-89284110	ZNF778
chr16	89640825	89642800	chr16:89641175-89642175	CPNE7
chr16	89766525	89768900	chr16:89768121-89769121	SPATA2L
chr16	89882100	89883925	chr16:89883065-89884065	FANCA
chr16	90085450	90087550	chr16:90085937-90086937	DBNDD1
chr17	617450	618675	chr17:618096-619096	VPS53
chr17	881025	883925	chr17:882998-883998	NXN
chr17	1011575	1013425	chr17:1012340-1013340	ABR
chr17	1358350	1360100	chr17:1359561-1360561	CRK
chr17	1388300	1389825	chr17:1389051-1390051	MYO1C
chr17	1393800	1395550	chr17:1394972-1395972	MYO1C
chr17	1418925	1420975	chr17:1420182-1421182	INPP5K
chr17	1418925	1420975	chr17:1419212-1420212	PITPNA-AS1
chr17	1464950	1466650	chr17:1466110-1467110	PITPNA
chr17	1627375	1628675	chr17:1627124-1628124	WDR81
chr17	1627375	1628675	chr17:1626833-1627833	WDR81
chr17	1732225	1734100	chr17:1732272-1733272	RPA1
chr17	1732225	1734100	chr17:1733175-1734175	SMYD4
chr17	1932825	1934350	chr17:1932430-1933430	DPH1
chr17	1944625	1946250	chr17:1944276-1945276	OVCA2
chr17	1952850	1954500	chr17:1953302-1954302	MIR132
chr17	1952850	1954500	chr17:1953674-1954674	MIR212
chr17	2238825	2241800	chr17:2239807-2240807	SGSM2
chr17	2238825	2241800	chr17:2239805-2240805	SGSM2
chr17	2238825	2241800	chr17:2240678-2241678	TSR1
chr17	2414200	2415950	chr17:2415200-2416200	METTL16
chr17	3538875	3540600	chr17:3539616-3540616	SHPK
chr17	3538875	3540600	chr17:3538761-3539761	CTNS
chr17	3570925	3572825	chr17:3571973-3572973	TAX1BP3
chr17	3570925	3572825	chr17:3571089-3572089	EMC6
chr17	3795400	3797050	chr17:3796337-3797337	CAMKK1
chr17	4166300	4167825	chr17:4167142-4168142	ANKFY1
chr17	4166300	4167825	chr17:4167274-4168274	ANKFY1
chr17	4709550	4711175	chr17:4709395-4710395	PLD2
chr17	4900400	4902225	chr17:4900905-4901905	INCA1
chr17	4900400	4902225	chr17:4900242-4901242	KIF1C
chr17	5094325	5096075	chr17:5094378-5095378	LOC100130950
chr17	5094325	5096075	chr17:5095178-5096178	ZNF594
chr17	5341600	5342900	chr17:5342471-5343471	C1QBP
chr17	5388650	5390850	chr17:5388693-5389693	MIS12
chr17	5388650	5390850	chr17:5389212-5390212	MIS12
chr17	5388650	5390850	chr17:5389494-5390494	DERL2
chr17	5403700	5404775	chr17:5404319-5405319	LOC728392
chr17	5972975	5974800	chr17:5972933-5973933	WSCD1
chr17	6346375	6348375	chr17:6346734-6347734	FAM64A
chr17	6554000	6555375	chr17:6554058-6555058	C17orf100
chr17	6554000	6555375	chr17:6554954-6555954	MED31
chr17	6915075	6918850	chr17:6917055-6918055	C17orf49
chr17	6915075	6918850	chr17:6915653-6916653	LOC100506713
chr17	6915075	6918850	chr17:6914735-6915735	RNASEK
chr17	6915075	6918850	chr17:6914735-6915735	RNASEK-C17orf49
chr17	6938650	6940450	chr17:6938393-6939393	SLC16A13
chr17	7116700	7121350	chr17:7119443-7120443	ACADVL
chr17	7116700	7121350	chr17:7120928-7121928	DLG4
chr17	7136550	7138425	chr17:7137863-7138863	DVL2
chr17	7184425	7185850	chr17:7184053-7185053	SLC2A4
chr17	7217875	7219400	chr17:7218658-7219658	GPS2
chr17	7306500	7309475	chr17:7307450-7308450	C17orf61-PLSCR3
chr17	7306500	7309475	chr17:7307450-7308450	TMEM256
chr17	7340100	7344700	chr17:7341688-7342688	FGF11
chr17	7737800	7742325	chr17:7742234-7743234	KDM6B
chr17	7818400	7820175	chr17:7819265-7820265	LOC284023
chr17	7834575	7836275	chr17:7834441-7835441	CNTROB
chr17	7834575	7836275	chr17:7835317-7836317	TRAPPC1
chr17	7834575	7836275	chr17:7835267-7836267	TRAPPC1
chr17	7834575	7836275	chr17:7835317-7836317	TRAPPC1
chr17	8054125	8057850	chr17:8055753-8056753	PER1
chr17	8078975	8080750	chr17:8079714-8080714	TMEM107
chr17	8089425	8091100	chr17:8089492-8090492	MIR3676
chr17	8089425	8091100	chr17:8089262-8090262	MIR4521
chr17	8092800	8094150	chr17:8093564-8094564	C17orf59
chr17	8123900	8127550	chr17:8127361-8128361	LINC00324
chr17	8191450	8192875	chr17:8190968-8191968	RANGRF
chr17	8285525	8287725	chr17:8286565-8287565	RPL26
chr17	8924125	8926075	chr17:8923858-8924858	NTN1
chr17	10600100	10601775	chr17:10600885-10601885	SCO1
chr17	10600100	10601775	chr17:10599926-10600926	ADPRM
chr17	11900200	11901200	chr17:11900689-11901689	ZNF18
chr17	12920600	12921825	chr17:12921381-12922381	ELAC2
chr17	13504200	13506000	chr17:13505244-13506244	HS3ST3A1
chr17	13972075	13973475	chr17:13971718-13972718	COX10
chr17	13972075	13973475	chr17:13972775-13973775	COX10-AS1
chr17	14204275	14208000	chr17:14203505-14204505	HS3ST3B1
chr17	14204275	14208000	chr17:14206056-14207056	MGC12916
chr17	15163700	15164525	chr17:15164093-15165093	PMP22
chr17	16471825	16472775	chr17:16472520-16473520	ZNF287
chr17	16944975	16946700	chr17:16945073-16946073	MPRIP
chr17	17139850	17141650	chr17:17140502-17141502	FLCN
chr17	17494225	17496100	chr17:17495017-17496017	PEMT
chr17	17739400	17740825	chr17:17740325-17741325	SREBF1
chr17	17941875	17943650	chr17:17942480-17943480	ATPAF2
chr17	17941875	17943650	chr17:17941610-17942610	GID4
chr17	18127550	18129825	chr17:18127935-18128935	LLGL1
chr17	18265975	18267325	chr17:18266856-18267856	SHMT1
chr17	20058700	20060250	chr17:20058306-20059306	SPECC1
chr17	21116400	21118700	chr17:21117908-21118908	TMEM11
chr17	21187625	21188975	chr17:21186967-21187967	MAP2K3
chr17	26645400	26647725	chr17:26645120-26646120	TMEM97
chr17	26661950	26663900	chr17:26662515-26663515	IFT20
chr17	26661950	26663900	chr17:26661547-26662547	TNFAIP1
chr17	26684025	26685475	chr17:26684603-26685603	POLDIP2
chr17	26684025	26685475	chr17:26683686-26684686	TMEM199
chr17	26697800	26699700	chr17:26697986-26698986	SARM1
chr17	26697800	26699700	chr17:26697373-26698373	VTN
chr17	26878825	26880000	chr17:26879646-26880646	UNC119
chr17	26897725	26899325	chr17:26898887-26899887	PIGS
chr17	26970900	26972950	chr17:26972177-26973177	KIAA0100
chr17	27052450	27056550	chr17:27054831-27055831	NEK8
chr17	27052450	27056550	chr17:27053949-27054949	TLCD1
chr17	27052450	27056550	chr17:27053230-27054230	TLCD1
chr17	27169150	27170025	chr17:27169841-27170841	FAM222B
chr17	27223700	27225225	chr17:27224715-27225715	FLOT2
chr17	27893400	27896125	chr17:27894042-27895042	ABHD15
chr17	27893400	27896125	chr17:27894738-27895738	TP53I13
chr17	29150875	29152275	chr17:29151778-29152778	CRLF3
chr17	29232675	29234200	chr17:29233286-29234286	TEFM
chr17	29885625	29886925	chr17:29886014-29887014	MIR193A
chr17	31254350	31256000	chr17:31253927-31254927	TMEM98
chr17	33446175	33447350	chr17:33446888-33447888	RAD51D
chr17	33468300	33469775	chr17:33469322-33470322	NLE1
chr17	33759325	33760900	chr17:33759543-33760543	SLFN12
chr17	33905025	33906600	chr17:33905656-33906656	PEX12
chr17	33913625	33915250	chr17:33913281-33914281	AP2B1
chr17	34058200	34059300	chr17:34057678-34058678	RASL10B
chr17	34841775	34843225	chr17:34841472-34842472	ZNHIT3
chr17	34889825	34892175	chr17:34891305-34892305	MYO19
chr17	34889825	34892175	chr17:34890402-34891402	PIGW
chr17	34948000	34949175	chr17:34947225-34948225	DHRS11
chr17	34957550	34958675	chr17:34957024-34958024	MRM1
chr17	35305350	35307225	chr17:35305174-35306174	AATF
chr17	35715300	35716900	chr17:35716059-35717059	ACACA
chr17	35766000	35768100	chr17:35766902-35767902	ACACA
chr17	35766000	35768100	chr17:35766311-35767311	TADA2A
chr17	35766000	35768100	chr17:35765976-35766976	TADA2A
chr17	35849600	35851475	chr17:35848950-35849950	DUSP14
chr17	35968475	35970250	chr17:35969486-35970486	SYNRG
chr17	36584175	36585675	chr17:36583719-36584719	ARHGAP23
chr17	36830300	36831600	chr17:36831187-36832187	C17orf96
chr17	36885875	36887250	chr17:36885509-36886509	CISD3
chr17	36980850	36982400	chr17:36981603-36982603	CWC25
chr17	36980850	36982400	chr17:36981090-36982090	MIR4727
chr17	37023525	37028075	chr17:37025111-37026111	LASP1
chr17	37556875	37559225	chr17:37557909-37558909	FBXL20
chr17	37606600	37608400	chr17:37607527-37608527	MED1
chr17	37843575	37845225	chr17:37843392-37844392	ERBB2
chr17	37843575	37845225	chr17:37844310-37845310	PGAP3
chr17	37855975	37857375	chr17:37855253-37856253	ERBB2
chr17	37886125	37887250	chr17:37886788-37887788	MIEN1
chr17	38083200	38084750	chr17:38083884-38084884	ORMDL3
chr17	38443725	38444925	chr17:38443145-38444145	CDC6
chr17	38497100	38498975	chr17:38497270-38498270	RARA
chr17	38599275	38600450	chr17:38598675-38599675	IGFBP4
chr17	39890500	39891400	chr17:39890898-39891898	HAP1
chr17	39941125	39943250	chr17:39942964-39943964	JUP
chr17	39967300	39970100	chr17:39967961-39968961	FKBP10
chr17	39967300	39970100	chr17:39968451-39969451	LEPREL4
chr17	39991350	39992975	chr17:39992523-39993523	NT5C3B
chr17	39991350	39992975	chr17:39992488-39993488	NT5C3B
chr17	39991350	39992975	chr17:39992523-39993523	NT5C3B
chr17	40074350	40076350	chr17:40075272-40076272	ACLY
chr17	40118050	40119800	chr17:40117758-40118758	CNP
chr17	40272650	40273850	chr17:40273755-40274755	HSPB9
chr17	40272650	40273850	chr17:40273382-40274382	KAT2A
chr17	40539500	40541500	chr17:40540513-40541513	STAT3
chr17	40539500	40541500	chr17:40540405-40541405	STAT3
chr17	40574800	40575775	chr17:40575338-40576338	PTRF
chr17	40718475	40719925	chr17:40718077-40719077	MLX
chr17	40729175	40730475	chr17:40729734-40730734	PSMC3IP
chr17	40729175	40730475	chr17:40729849-40730849	PSMC3IP
chr17	40729175	40730475	chr17:40729734-40730734	PSMC3IP
chr17	40760550	40762475	chr17:40761445-40762445	FAM134C
chr17	40760550	40762475	chr17:40760357-40761357	TUBG1
chr17	40827825	40832900	chr17:40829048-40830048	PLEKHH3
chr17	40827825	40832900	chr17:40828108-40829108	PLEKHH3
chr17	40834500	40835300	chr17:40833845-40834845	CCR10
chr17	40834500	40835300	chr17:40833631-40834631	CNTNAP1
chr17	40895900	40897400	chr17:40897071-40898071	EZH1
chr17	40950000	40951125	chr17:40949853-40950853	CNTD1
chr17	40950000	40951125	chr17:40950743-40951743	COA3
chr17	41132025	41133400	chr17:41132545-41133545	PTGES3L
chr17	41132025	41133400	chr17:41132545-41133545	PTGES3L-AARSD1
chr17	41132025	41133400	chr17:41132020-41133020	PTGES3L-AARSD1
chr17	41132025	41133400	chr17:41131581-41132581	RUNDC1
chr17	41276325	41278500	chr17:41277500-41278500	BRCA1
chr17	41276325	41278500	chr17:41277468-41278468	BRCA1
chr17	41276325	41278500	chr17:41276132-41277132	BRCA1
chr17	41276325	41278500	chr17:41277468-41278468	BRCA1
chr17	41276325	41278500	chr17:41277500-41278500	BRCA1
chr17	41276325	41278500	chr17:41277340-41278340	BRCA1
chr17	41276325	41278500	chr17:41276599-41277599	NBR2
chr17	41622325	41624125	chr17:41623800-41624800	ETV4
chr17	41622325	41624125	chr17:41623305-41624305	ETV4
chr17	41909775	41910925	chr17:41910547-41911547	MPP3
chr17	42218800	42220225	chr17:42218273-42219273	C17orf53
chr17	42275775	42278750	chr17:42275529-42276529	ATXN7L3
chr17	42401500	42404750	chr17:42402217-42403217	SLC25A39
chr17	42579725	42581575	chr17:42580957-42581957	GPATCH8
chr17	42906400	42908575	chr17:42908179-42909179	GJC1
chr17	42906400	42908575	chr17:42907607-42908607	GJC1
chr17	43023750	43025925	chr17:43025079-43026079	KIF18B
chr17	43127850	43129950	chr17:43128978-43129978	DCAKD
chr17	43137650	43139475	chr17:43137679-43138679	NMT1
chr17	43137650	43139475	chr17:43138473-43139473	DCAKD
chr17	44894850	44897850	chr17:44896082-44897082	WNT3
chr17	45908150	45909400	chr17:45907992-45908992	LRRC46
chr17	45908150	45909400	chr17:45908907-45909907	MRPL10
chr17	46177475	46179475	chr17:46178883-46179883	CBX1
chr17	46177475	46179475	chr17:46178560-46179560	CBX1
chr17	46184425	46185850	chr17:46183946-46184946	SNX11
chr17	46184425	46185850	chr17:46183919-46184919	SNX11
chr17	46985100	46987100	chr17:46984730-46985730	UBE2Z
chr17	47652925	47654250	chr17:47652297-47653297	NXPH3
chr17	47840375	47842300	chr17:47841518-47842518	FAM117A
chr17	48171825	48173525	chr17:48171100-48172100	PDK2
chr17	48171825	48173525	chr17:48172058-48173058	PDK2
chr17	48171825	48173525	chr17:48171638-48172638	PDK2
chr17	48423075	48424325	chr17:48422392-48423392	XYLT2
chr17	48474150	48475450	chr17:48474914-48475914	LRRC59
chr17	48624025	48625100	chr17:48623449-48624449	SPATA20
chr17	48637200	48638825	chr17:48637428-48638428	CACNA1G
chr17	49243325	49245075	chr17:49243082-49244082	NME2
chr17	49243325	49245075	chr17:49242861-49243861	NME2
chr17	49243325	49245075	chr17:49242632-49243632	NME2
chr17	53498100	53499725	chr17:53499341-53500341	MMD
chr17	53827925	53829575	chr17:53827465-53828465	PCTP
chr17	53827925	53829575	chr17:53827339-53828339	PCTP
chr17	54910425	54912200	chr17:54911256-54912256	C17orf67
chr17	54910425	54912200	chr17:54910459-54911459	DGKE
chr17	55161600	55164075	chr17:55162134-55163134	AKAP1
chr17	55161600	55164075	chr17:55162077-55163077	AKAP1
chr17	55161600	55164075	chr17:55161552-55162552	AKAP1
chr17	55926725	55928375	chr17:55927433-55928433	MRPS23
chr17	56160025	56162575	chr17:56159779-56160779	DYNLL2
chr17	56428925	56430575	chr17:56429599-56430599	SUPT4H1
chr17	56594525	56596700	chr17:56595251-56596251	MTMR4
chr17	56769225	56770700	chr17:56768962-56769962	RAD51C
chr17	56769225	56770700	chr17:56769416-56770416	TEX14
chr17	56832550	56834700	chr17:56832229-56833229	PPM1E
chr17	57183300	57185100	chr17:57184266-57185266	TRIM37
chr17	57408550	57409900	chr17:57408052-57409052	YPEL2
chr17	57783775	57785425	chr17:57784856-57785856	PTRH2
chr17	57783775	57785425	chr17:57783862-57784862	VMP1
chr17	58754300	58755750	chr17:58754171-58755171	BCAS3
chr17	59474150	59478100	chr17:59476256-59477256	TBX2
chr17	59486475	59490650	chr17:59488111-59489111	C17orf82
chr17	59939925	59941400	chr17:59940920-59941920	BRIP1
chr17	60703950	60706525	chr17:60703761-60704761	MRC2
chr17	61523175	61524200	chr17:61523545-61524545	CYB561
chr17	61523175	61524200	chr17:61523722-61524722	CYB561
chr17	61626725	61629000	chr17:61626795-61627795	DCAF7
chr17	61818225	61820225	chr17:61819330-61820330	STRADA
chr17	62222325	62224075	chr17:62222698-62223698	SNORA76
chr17	62222325	62224075	chr17:62222437-62223437	SNORD104
chr17	62339900	62341350	chr17:62340653-62341653	TEX2
chr17	62492575	62494150	chr17:62493184-62494184	POLG2
chr17	62914950	62916225	chr17:62914903-62915903	LRRC37A3
chr17	62970650	62972375	chr17:62971703-62972703	AMZ2P1
chr17	64187125	64188550	chr17:64188212-64189212	CEP112
chr17	64187125	64188550	chr17:64187987-64188987	CEP112
chr17	64298075	64300150	chr17:64297925-64298925	PRKCA
chr17	64960375	64962225	chr17:64959979-64960979	CACNG4
chr17	65361900	65363325	chr17:65362721-65363721	PSMD12
chr17	65989225	65992400	chr17:65989765-65990765	C17orf58
chr17	66029875	66032950	chr17:66030847-66031847	KPNA2
chr17	66097350	66098925	chr17:66096695-66097695	LINC00674
chr17	66243075	66245150	chr17:66243144-66244144	AMZ2
chr17	66452925	66453775	chr17:66453653-66454653	WIPI1
chr17	67410625	67411725	chr17:67409837-67410837	MAP2K6
chr17	70116400	70119375	chr17:70116160-70117160	SOX9
chr17	71187600	71190100	chr17:71188172-71189172	COG1
chr17	71227500	71229400	chr17:71227775-71228775	C17orf80
chr17	71227500	71229400	chr17:71228533-71229533	FAM104A
chr17	71638675	71641975	chr17:71640227-71641227	SDK2
chr17	72209375	72210525	chr17:72209460-72210460	MGC16275
chr17	72209375	72210525	chr17:72208695-72209695	TTYH2
chr17	72744475	72745625	chr17:72743751-72744751	MIR3615
chr17	72744475	72745625	chr17:72743750-72744750	SLC9A3R1
chr17	73126625	73128675	chr17:73127890-73128890	NT5C
chr17	73266175	73268050	chr17:73266379-73267379	LOC100287042
chr17	73266175	73268050	chr17:73267311-73268311	MIF4GD
chr17	73266175	73268050	chr17:73266326-73267326	MIF4GD
chr17	73266175	73268050	chr17:73267311-73268311	MIF4GD
chr17	73400325	73402525	chr17:73401789-73402789	GRB2
chr17	73400325	73402525	chr17:73401790-73402790	GRB2
chr17	73400325	73402525	chr17:73401149-73402149	MIR3678
chr17	73892025	73893600	chr17:73893084-73894084	TRIM65
chr17	73900300	73901675	chr17:73901181-73902181	MRPL38
chr17	74067850	74069200	chr17:74068607-74069607	SRP68
chr17	74378050	74381425	chr17:74379689-74380689	SPHK1
chr17	74378050	74381425	chr17:74380288-74381288	SPHK1
chr17	74378050	74381425	chr17:74379689-74380689	SPHK1
chr17	74706250	74707400	chr17:74707056-74708056	MXRA7
chr17	75136150	75138250	chr17:75136004-75137004	SEC14L1
chr17	75368525	75371225	chr17:75368271-75369271	2014-09-09
chr17	75368525	75371225	chr17:75371164-75372164	2014-09-09
chr17	75446525	75448325	chr17:75445612-75446612	2014-09-09
chr17	76123700	76125450	chr17:76124861-76125861	TMC6
chr17	76182425	76183850	chr17:76182397-76183397	AFMID
chr17	76182425	76183850	chr17:76183285-76184285	TK1
chr17	76354900	76357225	chr17:76356158-76357158	SOCS3
chr17	76374100	76375600	chr17:76373734-76374734	PGS1
chr17	76777125	76779300	chr17:76778376-76779376	CYTH1
chr17	77005150	77006375	chr17:77005899-77006899	CANT1
chr17	77070525	77071825	chr17:77070018-77071018	ENGASE
chr17	77769975	77773075	chr17:77770915-77771915	CBX8
chr17	77923375	77926150	chr17:77924656-77925656	TBC1D16
chr17	78119925	78121950	chr17:78120982-78121982	EIF4A3
chr17	78193525	78195075	chr17:78194199-78195199	SGSH
chr17	78193525	78195075	chr17:78193199-78194199	SLC26A11
chr17	78233675	78236050	chr17:78233659-78234659	RNF213
chr17	79007700	79009875	chr17:79007946-79008946	BAIAP2
chr17	79007700	79009875	chr17:79008519-79009519	BAIAP2-AS1
chr17	79196050	79197425	chr17:79196751-79197751	AZI1
chr17	79212200	79214250	chr17:79212110-79213110	C17orf89
chr17	79212200	79214250	chr17:79212891-79213891	ENTHD2
chr17	79268225	79269925	chr17:79269096-79270096	SLC38A10
chr17	79518700	79520450	chr17:79519429-79520429	C17orf70
chr17	79632350	79634575	chr17:79632760-79633760	CCDC137
chr17	79632350	79634575	chr17:79633618-79634618	OXLD1
[truncated: 2,676 more rows]

## Sheet: human_brain_Chd8_prom
CHD8 peak chr	CHD8 peak start	CHD8 peak stop	promoter region	Gene
chr1	936175	936225	chr1:935552-936552	HES4
chr1	955200	955700	chr1:954502-955502	AGRN
chr1	1446900	1447800	chr1:1446522-1447522	ATAD3A
chr1	1446900	1447800	chr1:1446909-1447909	ATAD3A
chr1	1446900	1447800	chr1:1446522-1447522	ATAD3A
chr1	1475375	1476350	chr1:1475740-1476740	TMEM240
chr1	1509600	1510700	chr1:1510262-1511262	SSU72
chr1	1821950	1822825	chr1:1822526-1823526	GNB1
chr1	2144025	2144350	chr1:2144159-2145159	C1orf86
chr1	2322600	2323225	chr1:2322993-2323993	MORN1
chr1	2322600	2323225	chr1:2322213-2323213	RER1
chr1	3712450	3713150	chr1:3713068-3714068	LRRC47
chr1	3774050	3774800	chr1:3773797-3774797	CEP104
chr1	3817150	3817375	chr1:3816857-3817857	C1orf174
chr1	6259250	6259775	chr1:6259679-6260679	RPL22
chr1	6453750	6454250	chr1:6453826-6454826	ACOT7
chr1	6673150	6673875	chr1:6672755-6673755	PHF13
chr1	6761425	6762150	chr1:6761966-6762966	DNAJC11
chr1	7831125	7831600	chr1:7830328-7831328	VAMP3
chr1	8021450	8021900	chr1:8020713-8021713	PARK7
chr1	9648475	9649050	chr1:9647931-9648931	TMEM201
chr1	10003300	10003750	chr1:10002826-10003826	LZIC
chr1	10003300	10003750	chr1:10002485-10003485	NMNAT1
chr1	10270375	10271025	chr1:10269763-10270763	KIF1B
chr1	10458925	10459450	chr1:10458084-10459084	PGD
chr1	10490075	10491025	chr1:10489158-10490158	APITD1
chr1	10490075	10491025	chr1:10489803-10490803	APITD1
chr1	10490075	10491025	chr1:10489803-10490803	APITD1-CORT
chr1	10490075	10491025	chr1:10489158-10490158	APITD1-CORT
chr1	10490075	10491025	chr1:10489803-10490803	APITD1-CORT
chr1	11538875	11539400	chr1:11538294-11539294	PTCHD2
chr1	11751250	11752100	chr1:11750780-11751780	DRAXIN
chr1	11751250	11752100	chr1:11751678-11752678	MAD2L2
chr1	11752125	11752150	chr1:11751678-11752678	MAD2L2
chr1	14026675	14027200	chr1:14025734-14026734	PRDM2
chr1	14075625	14076550	chr1:14074875-14075875	PRDM2
chr1	15853000	15853775	chr1:15852351-15853351	DNAJC16
chr1	15943475	15944100	chr1:15942952-15943952	DDI2
chr1	16173725	16174725	chr1:16174642-16175642	FLJ37453
chr1	16173725	16174725	chr1:16173358-16174358	SPEN
chr1	16678675	16679100	chr1:16678948-16679948	FBXO42
chr1	16693275	16694350	chr1:16692524-16693524	SZRD1
chr1	16939825	16940625	chr1:16939982-16940982	NBPF1
chr1	16971000	16971675	chr1:16971068-16972068	MST1P2
chr1	17765525	17765625	chr1:17765059-17766059	RCC2
chr1	19282375	19283000	chr1:19282826-19283826	IFFO2
chr1	19536850	19537075	chr1:19536746-19537746	UBR4
chr1	19577925	19578700	chr1:19577074-19578074	MRTO4
chr1	19577925	19578700	chr1:19578053-19579053	EMC1
chr1	19811500	19812275	chr1:19812066-19813066	CAPZB
chr1	19811500	19812275	chr1:19811201-19812201	CAPZB
chr1	19971375	19971600	chr1:19970865-19971865	NBL1
chr1	19971375	19971600	chr1:19971259-19972259	NBL1
chr1	20812625	20813250	chr1:20812728-20813728	CAMK2N1
chr1	21112750	21114050	chr1:21113181-21114181	HP1BP3
chr1	22109175	22109950	chr1:22109688-22110688	USP48
chr1	23345650	23346475	chr1:23344940-23345940	KDM1A
chr1	23670250	23671325	chr1:23670853-23671853	HNRNPR
chr1	24104600	24105325	chr1:24104787-24105787	LOC100506963
chr1	24104600	24105325	chr1:24103875-24104875	PITHD1
chr1	24126850	24127800	chr1:24127034-24128034	GALE
chr1	24126850	24127800	chr1:24127294-24128294	GALE
chr1	24126850	24127800	chr1:24126060-24127060	GALE
chr1	24969150	24970275	chr1:24968593-24969593	SRRM1
chr1	25071675	25072475	chr1:25070759-25071759	CLIC4
chr1	25664600	25665150	chr1:25663788-25664788	TMEM50A
chr1	25757300	25757775	chr1:25756387-25757387	TMEM57
chr1	26232625	26233300	chr1:26232945-26233945	MIR3917
chr1	26232625	26233300	chr1:26232993-26233993	STMN1
chr1	26232625	26233300	chr1:26232644-26233644	STMN1
chr1	26437225	26438900	chr1:26436655-26437655	PDIK1L
chr1	26437225	26438900	chr1:26437267-26438267	PDIK1L
chr1	27021700	27022825	chr1:27021521-27022521	ARID1A
chr1	27648375	27649175	chr1:27647635-27648635	TMEM222
chr1	28655225	28655900	chr1:28654512-28655512	MED18
chr1	28844475	28845075	chr1:28843744-28844744	RCC1
chr1	28908000	28908675	chr1:28908366-28909366	SNHG12
chr1	28908000	28908675	chr1:28907565-28908565	SNORA16A
chr1	28908000	28908675	chr1:28907024-28908024	SNORA44
chr1	28995050	28995275	chr1:28994239-28995239	GMEB1
chr1	29063175	29064150	chr1:29062451-29063451	YTHDF2
chr1	31537950	31538775	chr1:31538564-31539564	PUM1
chr1	31886525	31886925	chr1:31885659-31886659	SERINC2
chr1	32538200	32538725	chr1:32537502-32538502	TMEM39B
chr1	32573175	32574250	chr1:32572643-32573643	KPNA6
chr1	32665700	32666200	chr1:32665201-32666201	CCDC28B
chr1	33116675	33117575	chr1:33115748-33116748	RBBP4
chr1	33116675	33117575	chr1:33115958-33116958	RBBP4
chr1	33116675	33117575	chr1:33115748-33116748	RBBP4
chr1	33116675	33117575	chr1:33116185-33117185	ZBTB8OS
chr1	33721400	33722200	chr1:33721173-33722173	ZNF362
chr1	33814800	33816275	chr1:33815499-33816499	PHC2
chr1	35658625	35658800	chr1:35658743-35659743	SFPQ
chr1	35734100	35735000	chr1:35733567-35734567	ZMYM4
chr1	36396525	36397000	chr1:36395682-36396682	AGO3
chr1	36621375	36622550	chr1:36620802-36621802	MAP7D1
chr1	36621375	36622550	chr1:36621654-36622654	TRAPPC3
chr1	37979850	37980675	chr1:37980420-37981420	MEAF6
chr1	38259175	38260125	chr1:38258773-38259773	MANEAL
chr1	38273725	38274275	chr1:38273865-38274865	YRDC
chr1	40723000	40724125	chr1:40722721-40723721	ZMPSTE24
chr1	41707475	41708450	chr1:41707815-41708815	SCMH1
chr1	42800425	42801100	chr1:42800636-42801636	FOXJ3
chr1	42800425	42801100	chr1:42800886-42801886	FOXJ3
chr1	42800425	42801100	chr1:42800903-42801903	FOXJ3
chr1	42921825	42922475	chr1:42921172-42922172	PPCS
chr1	42921825	42922475	chr1:42921938-42922938	ZMYND12
chr1	43423475	43424100	chr1:43423719-43424719	SLC2A1-AS1
chr1	44412275	44413000	chr1:44411477-44412477	IPO13
chr1	45308600	45309175	chr1:45308616-45309616	PTCH2
chr1	45672200	45672600	chr1:45672250-45673250	ZSWIM5
chr1	46152525	46153325	chr1:46152302-46153302	GPBP1L1
chr1	46152525	46153325	chr1:46152846-46153846	TMEM69
chr1	46215975	46216875	chr1:46216485-46217485	IPP
chr1	46767800	46769275	chr1:46769038-46770038	LRRC41
chr1	46767800	46769275	chr1:46768379-46769379	UQCRH
chr1	46859875	46860450	chr1:46858938-46859938	FAAH
chr1	47133600	47134350	chr1:47134099-47135099	ATPAF1
chr1	47184300	47185125	chr1:47184736-47185736	EFCAB14
chr1	47799100	47800150	chr1:47798468-47799468	CMPK1
chr1	49242400	49243250	chr1:49242547-49243547	BEND5
chr1	51425700	51426325	chr1:51425936-51426936	FAF1
chr1	51701775	51702700	chr1:51700944-51701944	RNF11
chr1	52344375	52344900	chr1:52344609-52345609	NRD1
chr1	52344375	52344900	chr1:52343712-52344712	NRD1
chr1	52344375	52344900	chr1:52344609-52345609	NRD1
chr1	52607400	52608700	chr1:52607045-52608045	ZFYVE9
chr1	53018825	53019700	chr1:53018762-53019762	ZCCHC11
chr1	53685950	53686550	chr1:53686289-53687289	C1orf123
chr1	53703950	53704475	chr1:53703281-53704281	LOC100507564
chr1	53703950	53704475	chr1:53704282-53705282	MAGOH
chr1	53793800	53793925	chr1:53793821-53794821	LRP8
chr1	54872925	54873675	chr1:54872092-54873092	SSBP3
chr1	54872925	54873675	chr1:54871979-54872979	SSBP3
chr1	55680200	55681600	chr1:55680080-55681080	LOC100507634
chr1	55680200	55681600	chr1:55681039-55682039	USP24
chr1	57110700	57111375	chr1:57109989-57110989	PRKAA2
chr1	62207775	62208975	chr1:62207148-62208148	INADL
chr1	62901800	62902925	chr1:62900974-62901974	USP1
chr1	62901800	62902925	chr1:62901382-62902382	USP1
chr1	63153400	63154525	chr1:63154039-63155039	DOCK7
chr1	63249300	63249875	chr1:63248776-63249776	ATG4C
chr1	63988875	63989525	chr1:63988012-63989012	EFCAB7
chr1	63988875	63989525	chr1:63988944-63989944	ITGB3BP
chr1	65210175	65211150	chr1:65209777-65210777	RAVER2
chr1	65431675	65432325	chr1:65432187-65433187	JAK1
chr1	67395800	67396025	chr1:67394925-67395925	MIER1
chr1	67519900	67520275	chr1:67520080-67521080	SLC35D1
chr1	72748825	72749350	chr1:72748277-72749277	NEGR1
chr1	77333050	77333700	chr1:77332185-77333185	ST6GALNAC5
chr1	78444375	78444925	chr1:78444777-78445777	FUBP1
chr1	84543500	84544150	chr1:84542744-84543744	PRKACB
chr1	87169925	87170375	chr1:87169252-87170252	SH3GLB1
chr1	87794100	87795850	chr1:87793150-87794150	LMO4
chr1	89149625	89150400	chr1:89148921-89149921	PKN2
chr1	90286475	90287250	chr1:90285572-90286572	LRRC8D
chr1	90286475	90287250	chr1:90286479-90287479	LRRC8D
chr1	93426875	93427400	chr1:93427079-93428079	FAM69A
chr1	93544200	93544975	chr1:93543791-93544791	MTF2
chr1	93913075	93913900	chr1:93912687-93913687	FNBP1L
chr1	94311750	94312450	chr1:94311387-94312387	MIR760
chr1	94312700	94313000	chr1:94312706-94313706	BCAR3
chr1	94374825	94375500	chr1:94375012-94376012	GCLM
chr1	95699375	95700150	chr1:95698710-95699710	RWDD3
chr1	99470075	99470550	chr1:99470449-99471449	LPPR5
chr1	100503350	100504250	chr1:100502788-100503788	HIAT1
chr1	100598075	100598925	chr1:100598511-100599511	SASS6
chr1	100598075	100598925	chr1:100597705-100598705	TRMT13
chr1	100731625	100732125	chr1:100730713-100731713	RTCA
chr1	101491000	101491925	chr1:101491362-101492362	DPH5
chr1	108742850	108743700	chr1:108742980-108743980	SLC25A24
chr1	109618600	109618625	chr1:109618624-109619624	TAF13
chr1	109940625	109940825	chr1:109940563-109941563	SORT1
chr1	110026225	110027175	chr1:110025560-110026560	ATXN7L2
chr1	110950075	110950700	chr1:110950546-110951546	LAMTOR5
chr1	111217075	111218100	chr1:111217655-111218655	KCNA3
chr1	112532375	112532925	chr1:112531777-112532777	KCND3
chr1	112532375	112532925	chr1:112532189-112533189	LOC643355
chr1	113161625	113162625	chr1:113161074-113162074	CAPZA1
chr1	113161625	113162625	chr1:113162040-113163040	ST7L
chr1	114301575	114302275	chr1:114301777-114302777	PHTF1
chr1	114354575	114355250	chr1:114355070-114356070	RSBN1
chr1	114471925	114472225	chr1:114470995-114471995	HIPK1
chr1	115053325	115053875	chr1:115053781-115054781	TRIM33
chr1	116916000	116916925	chr1:116915488-116916488	ATP1A1
chr1	116960875	116961775	chr1:116961197-116962197	ATP1A1OS
chr1	116960875	116961775	chr1:116961205-116962205	ATP1A1OS
chr1	116960875	116961775	chr1:116961181-116962181	ATP1A1OS
chr1	116960875	116961775	chr1:116961197-116962197	ATP1A1OS
chr1	116960875	116961775	chr1:116961244-116962244	ATP1A1OS
chr1	117209725	117210575	chr1:117210314-117211314	IGSF3
chr1	117664325	117665225	chr1:117664411-117665411	TRIM45
chr1	117909100	117910075	chr1:117909084-117910084	MAN1A2
chr1	145476875	145477475	chr1:145476084-145477084	LIX1L
chr1	145515750	145516650	chr1:145516076-145517076	GNRHR2
chr1	145515750	145516650	chr1:145515559-145516559	PEX11B
chr1	145515750	145516650	chr1:145515164-145516164	PEX11B
chr1	145515750	145516650	chr1:145515597-145516597	PEX11B
chr1	145610450	145611425	chr1:145610884-145611884	POLR3C
chr1	145610450	145611425	chr1:145610035-145611035	RNF115
chr1	146643900	146644675	chr1:146644129-146645129	PRKAB2
chr1	147012525	147013300	chr1:147012181-147013181	BCL9
chr1	149859200	149859700	chr1:149859466-149860466	HIST2H2AB
chr1	149859200	149859700	chr1:149858232-149859232	HIST2H2BE
chr1	150039200	150039800	chr1:150038341-150039341	VPS45
chr1	150121650	150122950	chr1:150121169-150122169	PLEKHO1
chr1	150241600	150241650	chr1:150241609-150242609	APH1A
chr1	150335925	150336800	chr1:150335989-150336989	RPRD2
chr1	150551400	150552225	chr1:150552214-150553214	MCL1
chr1	150946200	150947750	chr1:150947479-150948479	CERS2
chr1	151031825	151032325	chr1:151032125-151033125	CDC42SE1
chr1	151031825	151032325	chr1:151031150-151032150	MLLT11
chr1	151138125	151139050	chr1:151138424-151139424	LYSMD1
chr1	151138125	151139050	chr1:151138370-151139370	LYSMD1
chr1	151138125	151139050	chr1:151137497-151138497	SCNM1
chr1	151170925	151171375	chr1:151170020-151171020	PIP5K1A
chr1	151253625	151254125	chr1:151253790-151254790	ZNF687
chr1	151431300	151432075	chr1:151431941-151432941	POGZ
chr1	151584425	151585200	chr1:151583661-151584661	SNX27
chr1	151689400	151689950	chr1:151688792-151689792	CELF3
chr1	151689400	151689950	chr1:151688882-151689882	CELF3
chr1	151689400	151689950	chr1:151689290-151690290	CELF3
chr1	153606300	153607100	chr1:153605457-153606457	CHTOP
chr1	153606300	153607100	chr1:153606568-153607568	S100A13
chr1	153895125	153895600	chr1:153895451-153896451	GATAD2B
chr1	154192800	154194225	chr1:154193273-154194273	C1orf43
chr1	154192800	154194225	chr1:154192324-154193324	UBAP2L
chr1	154530875	154531425	chr1:154531120-154532120	UBE2Q1
chr1	154600250	154600700	chr1:154600456-154601456	ADAR
chr1	154934150	154934475	chr1:154934258-154935258	PYGO2
chr1	154955625	154956225	chr1:154954769-154955769	FLAD1
chr1	155178250	155179150	chr1:155177489-155178489	MTX1
chr1	155178250	155179150	chr1:155177772-155178772	THBS3
chr1	155532250	155532700	chr1:155532324-155533324	ASH1L
chr1	155657925	155658425	chr1:155657881-155658881	DAP3
chr1	155657925	155658425	chr1:155657884-155658884	DAP3
chr1	156470200	156470825	chr1:156470634-156471634	MEF2D
chr1	156646300	156647425	chr1:156647189-156648189	NES
chr1	156720850	156721725	chr1:156721543-156722543	HDGF
chr1	156736900	156737600	chr1:156736273-156737273	PRCC
chr1	157015150	157016300	chr1:157015162-157016162	ARHGEF11
chr1	157108300	157108600	chr1:157108383-157109383	ETV3
chr1	157108300	157108600	chr1:157108177-157109177	ETV3
chr1	160254500	160255275	chr1:160254941-160255941	PEX19
chr1	161015250	161016250	chr1:161014727-161015727	USF1
chr1	161015250	161016250	chr1:161015769-161016769	USF1
chr1	161102025	161102875	chr1:161102478-161103478	DEDD
chr1	161102025	161102875	chr1:161102256-161103256	DEDD
chr1	161102025	161102875	chr1:161102478-161103478	DEDD
chr1	161135700	161136525	chr1:161135180-161136180	PPOX
chr1	161719350	161719775	chr1:161718580-161719580	DUSP12
chr1	161735525	161736575	chr1:161735033-161736033	ATF6
chr1	164528475	164529025	chr1:164527596-164528596	PBX1
chr1	165667500	165668050	chr1:165667900-165668900	ALDH9A1
chr1	165667500	165668050	chr1:165666986-165667986	LOC440700
chr1	165796475	165796775	chr1:165795731-165796731	UCK2
chr1	166808175	166808975	chr1:166807723-166808723	POGK
chr1	166845650	166845775	chr1:166845654-166846654	TADA1
chr1	167189975	167191675	chr1:167189065-167190065	POU2F1
chr1	167189975	167191675	chr1:167189122-167190122	POU2F1
chr1	168105650	168106275	chr1:168105674-168106674	GPR161
chr1	168105650	168106275	chr1:168105945-168106945	GPR161
chr1	169075325	169076175	chr1:169074946-169075946	ATP1B1
chr1	169455625	169455925	chr1:169455208-169456208	SLC19A2
chr1	174968575	174969175	chr1:174967891-174968891	CACYBP
chr1	178511650	178512250	chr1:178510930-178511930	C1orf220
chr1	178994875	178995375	chr1:178994073-178995073	FAM20B
chr1	179923875	179924525	chr1:179922907-179923907	CEP350
chr1	180123500	180123900	chr1:180122967-180123967	QSOX1
chr1	180472000	180472200	chr1:180472022-180473022	ACBD6
chr1	180881400	180882675	chr1:180881312-180882312	KIAA1614
chr1	182360200	182361425	chr1:182361341-182362341	GLUL
chr1	182360200	182361425	chr1:182360539-182361539	GLUL
chr1	182360200	182361425	chr1:182361341-182362341	GLUL
chr1	183440475	183441825	chr1:183440505-183441505	SMG7
chr1	183440475	183441825	chr1:183441117-183442117	SMG7-AS1
chr1	184355500	184356400	chr1:184355149-184356149	C1orf21
chr1	185285850	185286650	chr1:185286461-185287461	IVNS1ABP
chr1	193028175	193029125	chr1:193028003-193029003	TROVE2
chr1	193028175	193029125	chr1:193027551-193028551	TROVE2
chr1	193028175	193029125	chr1:193028003-193029003	TROVE2
chr1	193028175	193029125	chr1:193027551-193028551	TROVE2
chr1	193028175	193029125	chr1:193028523-193029523	UCHL5
chr1	197169600	197170000	chr1:197169591-197170591	CRB1
chr1	197169600	197170000	chr1:197169672-197170672	ZBTB41
chr1	197170650	197171050	chr1:197169672-197170672	ZBTB41
chr1	198126050	198126700	chr1:198125107-198126107	NEK7
chr1	200639025	200639325	chr1:200639126-200640126	DDX59
chr1	201437950	201438775	chr1:201438299-201439299	PHLDA3
chr1	201951450	201952400	chr1:201950765-201951765	RNPEP
chr1	202113750	202114225	chr1:202113871-202114871	ARL8A
chr1	202776950	202777725	chr1:202777549-202778549	KDM5B
chr1	203764575	203765250	chr1:203763750-203764750	ZC3H11A
chr1	204380525	204381450	chr1:204380944-204381944	PPP1R15B
chr1	205090800	205091525	chr1:205091150-205092150	RBBP5
chr1	205180175	205181100	chr1:205180727-205181727	DSTYK
chr1	210111350	210111925	chr1:210110518-210111518	SYT14
chr1	211307225	211308000	chr1:211307457-211308457	KCNH1
chr1	211431750	211433425	chr1:211431707-211432707	RCOR3
chr1	211431750	211433425	chr1:211432288-211433288	RCOR3
chr1	212003400	212004450	chr1:212004114-212005114	LPGAT1
chr1	212964675	212965600	chr1:212965139-212966139	NSL1
chr1	212964675	212965600	chr1:212964169-212965169	TATDN3
chr1	213031150	213032325	chr1:213030596-213031596	FLVCR1
chr1	213031150	213032325	chr1:213031480-213032480	FLVCR1-AS1
chr1	213123700	213124300	chr1:213122886-213123886	VASH2
chr1	213188775	213189425	chr1:213189168-213190168	ANGEL2
chr1	215740375	215741350	chr1:215739734-215740734	KCTD3
chr1	222791000	222791225	chr1:222790443-222791443	MIA3
chr1	223899800	223900825	chr1:223899118-223900118	CAPN2
chr1	224033550	224034475	chr1:224033674-224034674	TP53BP2
chr1	224370750	224371725	chr1:224369909-224370909	DEGS1
chr1	224517725	224518225	chr1:224517891-224518891	NVL
chr1	225615425	225616025	chr1:225615815-225616815	LBR
chr1	225840250	225841150	chr1:225840845-225841845	ENAH
chr1	226111825	226112300	chr1:226112040-226113040	PYCR2
chr1	226249250	226250650	chr1:226249407-226250407	H3F3A
chr1	226249250	226250650	chr1:226249427-226250427	H3F3AP4
chr1	227127150	227127975	chr1:227126937-227127937	ADCK3
chr1	227505600	227507000	chr1:227505826-227506826	CDC42BPA
chr1	228270250	228270575	chr1:228269360-228270360	ARF1
chr1	228270250	228270575	chr1:228269850-228270850	ARF1
chr1	228270250	228270575	chr1:228269360-228270360	ARF1
chr1	228290675	228291125	chr1:228291022-228292022	C1orf35
chr1	228353250	228353800	chr1:228352428-228353428	IBA57
chr1	229478275	229479125	chr1:229478688-229479688	CCSAP
chr1	230202475	230203200	chr1:230201955-230202955	GALNT2
chr1	231376550	231377575	chr1:231376924-231377924	C1orf131
chr1	231376550	231377575	chr1:231375918-231376918	GNPAT
chr1	234859625	234860600	chr1:234858788-234859788	LOC100506810
chr1	235291800	235292425	chr1:235291252-235292252	SNORA14B
chr1	235291800	235292425	chr1:235292256-235293256	TOMM20
chr1	235490600	235492125	chr1:235490802-235491802	ARID4B
chr1	235490600	235492125	chr1:235491532-235492532	ARID4B
chr1	235490600	235492125	chr1:235490752-235491752	GGPS1
chr1	235490600	235492125	chr1:235490868-235491868	GGPS1
chr1	235812675	235813450	chr1:235813293-235814293	GNG4
chr1	236686900	236687425	chr1:236686026-236687026	LGALS8
chr1	236767550	236768125	chr1:236767841-236768841	HEATR1
chr1	243418250	243418825	chr1:243418708-243419708	CEP170
chr1	243418250	243418825	chr1:243418306-243419306	SDCCAG8
chr1	244997675	244999350	chr1:244997638-244998638	COX20
chr1	245026425	245028050	chr1:245027827-245028827	HNRNPU
chr1	245132925	245134600	chr1:245132630-245133630	EFCAB2
chr1	245132925	245134600	chr1:245132170-245133170	EFCAB2
chr1	245132925	245134600	chr1:245132283-245133283	EFCAB2
chr1	245132925	245134600	chr1:245132630-245133630	EFCAB2
chr1	247494675	247495825	chr1:247495045-247496045	ZNF496
chr1	249132375	249132650	chr1:249131529-249132529	ZNF672
chr10	180425	182175	chr10:180423-181423	ZMYND11
chr10	735350	735800	chr10:735608-736608	DIP2C
chr10	3110350	3110750	chr10:3109818-3110818	PFKP
chr10	3110800	3111000	chr10:3109818-3110818	PFKP
chr10	5931650	5932250	chr10:5931860-5932860	ANKRD16
chr10	5931650	5932250	chr10:5931165-5932165	FBXO18
chr10	6130725	6131575	chr10:6130308-6131308	RBM17
chr10	6130725	6131575	chr10:6129948-6130948	RBM17
chr10	11047125	11047300	chr10:11046258-11047258	CELF2
chr10	11059425	11060375	chr10:11058892-11059892	CELF2
chr10	11653375	11653925	chr10:11653679-11654679	USP6NL
chr10	12084450	12085700	chr10:12084840-12085840	UPF2
chr10	12084450	12085700	chr10:12085169-12086169	UPF2
chr10	12237450	12238425	chr10:12236960-12237960	CDC123
chr10	12237450	12238425	chr10:12238143-12239143	NUDT5
chr10	12391025	12391725	chr10:12390582-12391582	CAMK1D
chr10	13389100	13390875	chr10:13390298-13391298	SEPHS1
chr10	14920525	14921425	chr10:14919781-14920781	SUV39H2
chr10	14920525	14921425	chr10:14919864-14920864	SUV39H2
chr10	14920525	14921425	chr10:14919781-14920781	SUV39H2
chr10	14920525	14921425	chr10:14919864-14920864	SUV39H2
chr10	14920525	14921425	chr10:14919898-14920898	SUV39H2
chr10	14920525	14921425	chr10:14919781-14920781	SUV39H2
chr10	15139050	15139575	chr10:15139318-15140318	C10orf111
chr10	15139050	15139575	chr10:15138178-15139178	RPP38
chr10	15412675	15413075	chr10:15413058-15414058	FAM171A1
chr10	17244025	17244075	chr10:17244070-17245070	TRDMT1
chr10	17685925	17686300	chr10:17685123-17686123	STAM
chr10	18947975	18948950	chr10:18947312-18948312	ARL5B
chr10	21785375	21786275	chr10:21786213-21787213	C10orf114
chr10	21785375	21786275	chr10:21785570-21786570	MIR1915
chr10	21814450	21815550	chr10:21814611-21815611	SKIDA1
chr10	21822525	21824200	chr10:21822100-21823100	MLLT10
chr10	21822525	21824200	chr10:21822573-21823573	MLLT10
chr10	22540850	22541975	chr10:22540000-22541000	LOC100130992
chr10	22609500	22610325	chr10:22609138-22610138	BMI1
chr10	23728025	23729200	chr10:23727197-23728197	OTUD1
chr10	25011875	25013325	chr10:25012597-25013597	ARHGAP21
chr10	25241050	25242225	chr10:25241533-25242533	PRTFDC1
chr10	27442800	27443075	chr10:27442752-27443752	MASTL
chr10	27530575	27531275	chr10:27531068-27532068	ACBD5
chr10	27530575	27531275	chr10:27529808-27530808	ACBD5
chr10	27530575	27531275	chr10:27531068-27532068	ACBD5
chr10	27530575	27531275	chr10:27529808-27530808	ACBD5
chr10	27793000	27793750	chr10:27792102-27793102	RAB18
chr10	28821100	28823075	chr10:28821420-28822420	WAC
chr10	28821100	28823075	chr10:28820421-28821421	WAC
chr10	28821100	28823075	chr10:28821283-28822283	WAC-AS1
chr10	31607575	31608750	chr10:31607100-31608100	ZEB1
chr10	31607575	31608750	chr10:31608024-31609024	ZEB1-AS1
chr10	32344200	32345600	chr10:32345371-32346371	KIF5B
chr10	32636075	32636425	chr10:32636146-32637146	EPC1
chr10	32668200	32668475	chr10:32667726-32668726	EPC1
chr10	33247025	33247600	chr10:33247293-33248293	ITGB1
chr10	33247025	33247600	chr10:33246822-33247822	ITGB1
chr10	35378925	35379875	chr10:35379570-35380570	CUL2
chr10	35378925	35379875	chr10:35379311-35380311	CUL2
chr10	38299450	38299975	chr10:38298577-38299577	ZNF33A
chr10	43904275	43904700	chr10:43904696-43905696	HNRNPF
chr10	43904275	43904700	chr10:43904332-43905332	HNRNPF
chr10	43904275	43904700	chr10:43903299-43904299	HNRNPF
chr10	43904275	43904700	chr10:43904656-43905656	HNRNPF
chr10	44070100	44070325	chr10:44070065-44071065	ZNF239
chr10	44070100	44070325	chr10:44070066-44071066	ZNF239
chr10	44143750	44144625	chr10:44144152-44145152	ZNF32
chr10	44143750	44144625	chr10:44144326-44145326	ZNF32
chr10	45496100	45497075	chr10:45496470-45497470	C10orf25
chr10	45496100	45497075	chr10:45495272-45496272	ZNF22
chr10	52384375	52384925	chr10:52383737-52384737	SGMS1
chr10	61666175	61666650	chr10:61666414-61667414	CCDC6
chr10	62703450	62704075	chr10:62704033-62705033	RHOBTB1
chr10	63660350	63661125	chr10:63660012-63661012	ARID5B
chr10	64564300	64564875	chr10:64563515-64564515	ADO
chr10	65281100	65282000	chr10:65280122-65281122	REEP3
chr10	69644100	69645150	chr10:69643938-69644938	SIRT1
chr10	69644100	69645150	chr10:69643426-69644426	SIRT1
chr10	70091050	70092925	chr10:70090767-70091767	HNRNPH3
chr10	70091050	70092925	chr10:70092684-70093684	PBLD
chr10	70166550	70167500	chr10:70167051-70168051	RUFY2
chr10	70166550	70167500	chr10:70166946-70167946	RUFY2
chr10	71906225	71906550	chr10:71906496-71907496	TYSND1
chr10	71992875	71993375	chr10:71993190-71994190	PPA1
chr10	72141975	72142475	chr10:72142382-72143382	LRRC20
chr10	72141975	72142475	chr10:72141414-72142414	LRRC20
chr10	75012225	75012700	chr10:75012451-75013451	MRPS16
chr10	75255100	75255975	chr10:75255782-75256782	PPP3CB
chr10	75544925	75545650	chr10:75544381-75545381	ZSWIM8
chr10	75570975	75571725	chr10:75571589-75572589	NDST2
chr10	76584700	76585200	chr10:76585170-76586170	KAT6B
chr10	77161625	77162850	chr10:77161513-77162513	ZNF503
chr10	77161625	77162850	chr10:77162513-77163513	ZNF503-AS2
chr10	79686225	79687150	chr10:79686348-79687348	DLG5
chr10	79686225	79687150	chr10:79685569-79686569	DLG5-AS1
chr10	80827650	80828900	chr10:80827791-80828791	ZMIZ1
chr10	80827650	80828900	chr10:80827205-80828205	ZMIZ1-AS1
chr10	81838075	81839375	chr10:81838949-81839949	TMEM254-AS1
chr10	81838075	81839375	chr10:81837778-81838778	TMEM254
chr10	81838075	81839375	chr10:81837401-81838401	TMEM254
chr10	81838075	81839375	chr10:81838000-81839000	TMEM254
chr10	81838075	81839375	chr10:81837401-81838401	TMEM254
chr10	81838075	81839375	chr10:81838000-81839000	TMEM254
chr10	82213700	82214425	chr10:82213037-82214037	TSPAN14
chr10	85898800	85899550	chr10:85898184-85899184	GHITM
chr10	86088225	86088975	chr10:86087409-86088409	CCSER2
chr10	88281375	88282275	chr10:88281541-88282541	WAPAL
chr10	88515700	88516625	chr10:88515395-88516395	BMPR1A
chr10	89621850	89623825	chr10:89623194-89624194	KLLN
chr10	89621850	89623825	chr10:89622194-89623194	PTEN
chr10	91404125	91405025	chr10:91403648-91404648	PANK1
chr10	93169250	93170600	chr10:93169095-93170095	HECTD2
chr10	94050750	94051275	chr10:94050875-94051875	CPEB3
chr10	94050750	94051275	chr10:94049919-94050919	2014-03-05
chr10	94333475	94333975	chr10:94333852-94334852	IDE
chr10	94351725	94351875	chr10:94351824-94352824	KIF11
chr10	94608125	94609025	chr10:94607224-94608224	EXOC6
chr10	95461975	95463500	chr10:95462329-95463329	FRA10AC1
chr10	97802775	97803850	chr10:97802158-97803158	CCNJ
chr10	97889275	97889575	chr10:97888471-97889471	ZNF518A
chr10	98346575	98347075	chr10:98346809-98347809	TM9SF3
chr10	99393325	99393600	chr10:99393344-99394344	MORN4
chr10	101380675	101381425	chr10:101380221-101381221	SLC25A28
chr10	101491900	101492200	chr10:101490957-101491957	CUTC
chr10	102027125	102027625	chr10:102027437-102028437	CWF19L1
chr10	102289150	102289825	chr10:102289636-102290636	NDUFB8
chr10	103453800	103455275	chr10:103454743-103455743	FBXW4
chr10	103578050	103579025	chr10:103577824-103578824	LOC100289509
chr10	103578050	103579025	chr10:103578222-103579222	MGEA5
chr10	103879875	103880500	chr10:103880210-103881210	LDB1
chr10	104180425	104181175	chr10:104179691-104180691	PSD
chr10	104180425	104181175	chr10:104179484-104180484	PSD
chr10	104402450	104404350	chr10:104403251-104404251	TRIM8
chr10	104473525	104474225	chr10:104474190-104475190	ARL3
chr10	104473525	104474225	chr10:104473297-104474297	SFXN2
chr10	104613550	104614500	chr10:104612966-104613966	C10orf32
chr10	104613550	104614500	chr10:104612966-104613966	C10orf32-AS3MT
chr10	104952375	104953200	chr10:104953063-104954063	NT5C2
chr10	105881175	105881825	chr10:105880928-105881928	SFR1
chr10	105881175	105881825	chr10:105880815-105881815	SFR1
chr10	111969525	111970225	chr10:111968988-111969988	MXI1
chr10	112631525	112632450	chr10:112630662-112631662	LOC282997
chr10	112631525	112632450	chr10:112630552-112631552	PDCD4
chr10	112679100	112679500	chr10:112679124-112680124	BBIP1
chr10	112679100	112679500	chr10:112678694-112679694	BBIP1
chr10	112679100	112679500	chr10:112679124-112680124	BBIP1
chr10	112679100	112679500	chr10:112678300-112679300	SHOC2
chr10	115613950	115614975	chr10:115614163-115615163	DCLRE1A
chr10	115613950	115614975	chr10:115613975-115614975	DCLRE1A
chr10	115613950	115614975	chr10:115613390-115614390	NHLRC2
chr10	116581100	116582275	chr10:116580502-116581502	FAM160B1
chr10	116852525	116853125	chr10:116852123-116853123	ATRNL1
chr10	118608900	118609525	chr10:118608022-118609022	ENO4
chr10	119134375	119135775	chr10:119134937-119135937	PDZD8
chr10	120101400	120101925	chr10:120101839-120102839	FAM204A
chr10	120788600	120789025	chr10:120788227-120789227	NANOS1
chr10	121356375	121356550	chr10:121356541-121357541	TIAL1
chr10	123356850	123357425	chr10:123356159-123357159	FGFR2
chr10	123687050	123688000	chr10:123687546-123688546	ATE1
chr10	123734325	123735125	chr10:123734743-123735743	NSMCE4A
chr10	124767950	124768900	chr10:124767428-124768428	ACADSB
chr10	124767950	124768900	chr10:124768203-124769203	IKZF5
chr10	124767950	124768900	chr10:124768366-124769366	IKZF5
chr10	126848200	126849400	chr10:126849103-126850103	CTBP2
chr10	127584400	127585475	chr10:127584107-127585107	FANK1
chr10	131908725	131909450	chr10:131909081-131910081	LOC387723
chr10	134145125	134146075	chr10:134144740-134145740	LRRC27
chr10	134145125	134146075	chr10:134144613-134145613	LRRC27
chr10	134209875	134210325	chr10:134209701-134210701	PWWP2B
chr11	507250	507275	chr11:506821-507821	RNH1
chr11	842225	843050	chr11:842529-843529	POLR2L
chr11	842225	843050	chr11:841940-842940	TSPAN4
chr11	842225	843050	chr11:841823-842823	TSPAN4
chr11	925800	926425	chr11:924808-925808	AP2A2
chr11	1785100	1785650	chr11:1785222-1786222	CTSD
chr11	1785100	1785650	chr11:1785501-1786501	MOB2
chr11	3186075	3186700	chr11:3186582-3187582	OSBPL5
chr11	3862400	3863000	chr11:3862213-3863213	RHOG
chr11	8704125	8704775	chr11:8704773-8705773	SNORA3
chr11	8932350	8933225	chr11:8931700-8932700	AKIP1
chr11	8932350	8933225	chr11:8931738-8932738	AKIP1
chr11	8932350	8933225	chr11:8932498-8933498	ST5
chr11	8985400	8986350	chr11:8985989-8986989	TMEM9B
chr11	8985400	8986350	chr11:8985221-8986221	TMEM9B-AS1
chr11	9406150	9406525	chr11:9405168-9406168	IPO7
chr11	9481600	9483300	chr11:9482245-9483245	LOC644656
chr11	9481600	9483300	chr11:9481511-9482511	ZNF143
chr11	9594825	9596125	chr11:9595233-9596233	WEE1
chr11	9594825	9596125	chr11:9594227-9595227	WEE1
chr11	10829500	10830850	chr11:10830582-10831582	EIF4G2
chr11	10829500	10830850	chr11:10829543-10830543	EIF4G2
chr11	10879225	10880125	chr11:10879620-10880620	ZBED5
chr11	10879225	10880125	chr11:10878763-10879763	LOC729013
chr11	10880300	10880400	chr11:10879620-10880620	ZBED5
chr11	13689950	13690850	chr11:13689205-13690205	FAR1
chr11	14380050	14380500	chr11:14380073-14381073	RRAS2
chr11	14380050	14380500	chr11:14380031-14381031	RRAS2
chr11	14520950	14521950	chr11:14521441-14522441	COPB1
chr11	14520950	14521950	chr11:14521415-14522415	COPB1
chr11	14520950	14521950	chr11:14521404-14522404	COPB1
chr11	14665675	14666225	chr11:14665180-14666180	PSMA1
chr11	16759575	16760875	chr11:16759147-16760147	C11orf58
chr11	17756525	17757400	chr11:17756494-17757494	KCNC1
chr11	18034600	18035100	chr11:18034637-18035637	SERGEF
chr11	18127625	18127925	chr11:18127638-18128638	SAAL1
chr11	30344150	30344725	chr11:30343648-30344648	ARL14EP
chr11	32913725	32915150	chr11:32913791-32914791	QSER1
chr11	33278175	33279975	chr11:33278167-33279167	HIPK3
chr11	34127050	34127550	chr11:34126110-34127110	NAT10
chr11	34937300	34938250	chr11:34937939-34938939	APIP
chr11	34937300	34938250	chr11:34936676-34937676	PDHX
chr11	35440575	35441300	chr11:35441105-35442105	SLC1A2
chr11	35639525	35640225	chr11:35638734-35639734	FJX1
chr11	43333400	43334050	chr11:43332504-43333504	API5
chr11	43702100	43702950	chr11:43701142-43702142	HSD17B12
chr11	44117275	44117675	chr11:44116746-44117746	EXT2
chr11	44971500	44971875	chr11:44971759-44972759	TP53I11
chr11	46142850	46144250	chr11:46142985-46143985	PHF21A
chr11	46402525	46403450	chr11:46402260-46403260	MDK
chr11	46402525	46403450	chr11:46401617-46402617	MDK
chr11	46402525	46403450	chr11:46402260-46403260	MDK
chr11	46402525	46403450	chr11:46402204-46403204	MDK
chr11	46615075	46615825	chr11:46615619-46616619	AMBRA1
chr11	46867175	46867900	chr11:46867859-46868859	CKAP5
chr11	46867175	46867900	chr11:46866961-46867961	LRP4-AS1
chr11	47198425	47199100	chr11:47198676-47199676	ARFGAP2
chr11	47291300	47291825	chr11:47290670-47291670	MADD
chr11	47788800	47789150	chr11:47788993-47789993	FNBP4
chr11	58345825	58346725	chr11:58345639-58346639	LPXN
chr11	58345825	58346725	chr11:58345586-58346586	ZFP91
chr11	58345825	58346725	chr11:58345586-58346586	ZFP91-CNTF
chr11	58939650	58940175	chr11:58938811-58939811	DTX4
chr11	61595150	61596275	chr11:61594712-61595712	FADS2
chr11	62446350	62446875	chr11:62446527-62447527	UBXN1
chr11	62477000	62477400	chr11:62477091-62478091	BSCL2
chr11	62608000	62608375	chr11:62607628-62608628	WDR74
chr11	63448800	63449625	chr11:63447921-63448921	RTN3
chr11	63535425	63536850	chr11:63536113-63537113	C11orf95
chr11	63606300	63607250	chr11:63605399-63606399	MARK2
chr11	63684225	63684475	chr11:63684316-63685316	RCOR2
chr11	64052500	64053250	chr11:64052176-64053176	BAD
chr11	64052500	64053250	chr11:64052581-64053581	GPR137
chr11	64545575	64546450	chr11:64545938-64546938	SF1
chr11	64545575	64546450	chr11:64545232-64546232	SF1
chr11	64545575	64546450	chr11:64546316-64547316	SF1
chr11	64691775	64692175	chr11:64691142-64692142	PPP2R5B
chr11	65189800	65190275	chr11:65189268-65190268	NEAT1
chr11	65264500	65265625	chr11:65264232-65265232	MALAT1
chr11	65339675	65340375	chr11:65338819-65339819	FAM89B
chr11	65686150	65687250	chr11:65686531-65687531	C11orf68
chr11	65686150	65687250	chr11:65685727-65686727	DRAP1
chr11	65769275	65770175	chr11:65768549-65769549	BANF1
chr11	65769275	65770175	chr11:65769637-65770637	EIF1AD
chr11	65819175	65819650	chr11:65818815-65819815	SF3B2
chr11	66025100	66026175	chr11:66024173-66025173	KLC2
chr11	66035975	66036625	chr11:66035055-66036055	RAB1B
chr11	66247400	66248000	chr11:66246483-66247483	DPP3
chr11	66405975	66406475	chr11:66405087-66406087	RBM4
chr11	66623775	66624200	chr11:66623875-66624875	LRFN4
chr11	66886100	66886650	chr11:66885739-66886739	KDM2A
chr11	67350750	67351950	chr11:67350065-67351065	GSTP1
chr11	67980050	67981850	chr11:67980784-67981784	SUV420H1
chr11	68227875	68228875	chr11:68227185-68228185	PPP6R3
chr11	70244425	70244900	chr11:70243611-70244611	CTTN
chr11	72852650	72853800	chr11:72853143-72854143	FCHSD2
chr11	73498775	73499425	chr11:73497916-73498916	MRPL48
chr11	74204425	74204900	chr11:74204755-74205755	LIPT2
chr11	74660075	74660675	chr11:74659291-74660291	SPCS2
chr11	74660075	74660675	chr11:74660232-74661232	XRRA1
chr11	75141575	75141875	chr11:75141674-75142674	KLHL35
chr11	75378300	75379875	chr11:75379479-75380479	MAP6
chr11	77530425	77531400	chr11:77531207-77532207	AAMDC
chr11	77705300	77705775	chr11:77705717-77706717	INTS4
chr11	85375800	85376250	chr11:85376182-85377182	CREBZF
chr11	92930650	92931325	chr11:92931095-92932095	SLC36A4
chr11	93862075	93862150	chr11:93861093-93862093	PANX1
chr11	94276750	94277100	chr11:94276016-94277016	FUT4
chr11	94822775	94823100	chr11:94821973-94822973	ENDOD1
chr11	101785375	101786150	chr11:101784745-101785745	KIAA1377
chr11	105947775	105949100	chr11:105947291-105948291	AASDHPPT
chr11	105947775	105949100	chr11:105948465-105949465	KBTBD3
chr11	109963450	109965025	chr11:109963086-109964086	ZC3H12C
chr11	110167125	110167950	chr11:110167437-110168437	RDX
chr11	111741925	111742650	chr11:111742305-111743305	ALG9
chr11	111741925	111742650	chr11:111742004-111743004	ALG9
chr11	111741925	111742650	chr11:111742305-111743305	ALG9
chr11	116643225	116644200	chr11:116643714-116644714	BUD13
chr11	117049450	117049625	chr11:117048938-117049938	SIDT2
chr11	118306450	118307350	chr11:118306204-118307204	MLL
chr11	118401400	118402075	chr11:118400802-118401802	TMEM25
chr11	118661050	118662175	chr11:118661657-118662657	DDX6
chr11	118661050	118662175	chr11:118661972-118662972	DDX6
chr11	118972500	118973125	chr11:118972785-118973785	DPAGT1
chr11	119599400	119600325	chr11:119599435-119600435	PVRL1
chr11	120206575	120207950	chr11:120206617-120207617	ARHGEF12
chr11	121971050	121972600	chr11:121970552-121971552	MIR125B1
chr11	122933200	122934100	chr11:122932901-122933901	HSPA8
chr11	124543125	124543950	chr11:124543777-124544777	SIAE
chr11	124543125	124543950	chr11:124542739-124543739	SPA17
chr11	125439000	125439875	chr11:125438297-125439297	EI24
chr11	129871375	129872800	chr11:129871518-129872518	LINC00167
chr11	129871375	129872800	chr11:129872730-129873730	PRDM10
chr11	129939825	129940500	chr11:129939462-129940462	APLP2
chr11	130184650	130184800	chr11:130184607-130185607	ZBTB44
chr11	134094375	134095150	chr11:134094426-134095426	NCAPD3
chr11	134094375	134095150	chr11:134093560-134094560	VPS26B
chr12	498025	498875	chr12:497515-498515	CCDC77
chr12	498025	498875	chr12:498620-499620	KDM5A
chr12	861725	862500	chr12:861088-862088	WNK1
chr12	1058425	1058975	chr12:1058863-1059863	RAD52
chr12	1099425	1100450	chr12:1099403-1100403	ERC1
chr12	1702875	1703525	chr12:1703331-1704331	FBXL14
chr12	2903550	2904100	chr12:2903107-2904107	FKBP4
chr12	2986125	2987100	chr12:2986321-2987321	FOXM1
chr12	2986125	2987100	chr12:2985364-2986364	RHNO1
chr12	4757825	4758450	chr12:4757263-4758263	NDUFA9
chr12	6643225	6644150	chr12:6643408-6644408	GAPDH
chr12	6643225	6644150	chr12:6642584-6643584	GAPDH
chr12	6797950	6798750	chr12:6798738-6799738	ZNF384
chr12	6797950	6798750	chr12:6798541-6799541	ZNF384
chr12	6862100	6862400	chr12:6862082-6863082	MLF2
chr12	6875525	6876525	chr12:6874540-6875540	PTMS
chr12	7036650	7038075	chr12:7036479-7037479	ATN1
chr12	7341700	7342800	chr12:7341957-7342957	PEX5
chr12	7341700	7342800	chr12:7341281-7342281	PEX5
chr12	7341700	7342800	chr12:7340758-7341758	PEX5
chr12	8185200	8185800	chr12:8184358-8185358	FOXJ2
chr12	8850250	8850725	chr12:8849517-8850517	RIMKLB
chr12	11323625	11324400	chr12:11322779-11323779	LOC100129361
chr12	11323625	11324400	chr12:11324224-11325224	PRH1-PRR4
chr12	11802125	11802875	chr12:11801787-11802787	ETV6
chr12	12419175	12420525	chr12:12419811-12420811	LRP6
chr12	12764300	12765100	chr12:12763830-12764830	CREBL2
chr12	12878025	12879000	chr12:12877850-12878850	APOLD1
chr12	14956700	14957200	chr12:14956401-14957401	WBP11
chr12	19591925	19593725	chr12:19591607-19592607	AEBP2
chr12	19591925	19593725	chr12:19592514-19593514	AEBP2
chr12	19591925	19593725	chr12:19591607-19592607	AEBP2
chr12	27863425	27863925	chr12:27862705-27863705	MRPS35
chr12	27932525	27933875	chr12:27932186-27933186	KLHL42
chr12	30907450	30908300	chr12:30907448-30908448	CAPRIN2
chr12	31743600	31744350	chr12:31743952-31744952	DENND5B
chr12	31811775	31812775	chr12:31811608-31812608	METTL20
chr12	31811775	31812775	chr12:31811120-31812120	METTL20
chr12	32112075	32113075	chr12:32111352-32112352	KIAA1551
chr12	32259400	32259900	chr12:32259184-32260184	BICD1
chr12	32908875	32909700	chr12:32908887-32909887	YARS2
chr12	39836200	39837600	chr12:39837192-39838192	KIF21A
chr12	42631950	42632575	chr12:42632089-42633089	YAF2
chr12	42631950	42632575	chr12:42632151-42633151	YAF2
chr12	42631950	42632575	chr12:42632154-42633154	YAF2
chr12	42631950	42632575	chr12:42632151-42633151	YAF2
chr12	45269550	45270950	chr12:45270633-45271633	NELL2
chr12	45269550	45270950	chr12:45270247-45271247	NELL2
chr12	45269550	45270950	chr12:45269444-45270444	NELL2
chr12	45269550	45270950	chr12:45270247-45271247	NELL2
chr12	46121700	46123975	chr12:46122619-46123619	ARID2
chr12	46121700	46123975	chr12:46121704-46122704	LOC400027
chr12	46383925	46384950	chr12:46384401-46385401	SCAF11
chr12	48213150	48213950	chr12:48213763-48214763	HDAC7
chr12	48499650	48500250	chr12:48498655-48499655	PFKM
chr12	48499650	48500250	chr12:48500091-48501091	SENP1
chr12	48499650	48500250	chr12:48499775-48500775	SENP1
chr12	51157325	51158575	chr12:51156788-51157788	ATF1
chr12	51419550	51420475	chr12:51420199-51421199	SLC11A2
chr12	51419550	51420475	chr12:51419924-51420924	SLC11A2
chr12	51419550	51420475	chr12:51420199-51421199	SLC11A2
chr12	51611300	51611975	chr12:51611477-51612477	POU6F1
chr12	53773600	53774575	chr12:53772978-53773978	SP1
chr12	53773600	53774575	chr12:53773427-53774427	SP1
chr12	53773600	53774575	chr12:53772978-53773978	SP1
chr12	53845525	53846000	chr12:53844885-53845885	PCBP2
chr12	53894725	53895225	chr12:53894376-53895376	TARBP2
chr12	54069375	54070175	chr12:54070109-54071109	ATP5G2
chr12	54674375	54674550	chr12:54673915-54674915	CBX5
chr12	54674375	54674550	chr12:54673487-54674487	HNRNPA1
chr12	54674375	54674550	chr12:54673532-54674532	HNRNPA1P10
chr12	56435275	56436250	chr12:56434685-56435685	RPS26
chr12	56497925	56498675	chr12:56497102-56498102	PA2G4
chr12	56582975	56583575	chr12:56583351-56584351	SMARCC2
chr12	56651725	56652525	chr12:56652143-56653143	ANKRD52
chr12	57081625	57082125	chr12:57082078-57083078	PTGES3
chr12	57118875	57119375	chr12:57119326-57120326	NACA
chr12	57118875	57119375	chr12:57119066-57120066	NACA
chr12	58026400	58026525	chr12:58026464-58027464	B4GALNT1
chr12	58176050	58176800	chr12:58175527-58176527	TSFM
chr12	58240025	58241075	chr12:58240747-58241747	CTDSP2
chr12	62653850	62654325	chr12:62653120-62654120	USP15
chr12	62860075	62861075	chr12:62859596-62860596	MON2
chr12	62996125	62996950	chr12:62996465-62997465	MIRLET7I
chr12	64062300	64062425	chr12:64062354-64063354	DPY19L2
chr12	64237450	64238450	chr12:64237540-64238540	SRGAP1
chr12	64797950	64798625	chr12:64797152-64798152	XPOT
chr12	67662750	67663175	chr12:67662060-67663060	CAND1
chr12	69633100	69633575	chr12:69632316-69633316	CPSF6
chr12	69979275	69979650	chr12:69978461-69979461	CCT2
chr12	69979275	69979650	chr12:69978603-69979603	MIR3913-1
chr12	72057625	72058525	chr12:72057749-72058749	ZFC3H1
chr12	72057625	72058525	chr12:72056676-72057676	THAP2
chr12	74931475	74931625	chr12:74930550-74931550	ATXN7L3B
chr12	76477875	76478775	chr12:76478738-76479738	NAP1L1
chr12	77157550	77158525	chr12:77156853-77157853	ZDHHC17
chr12	88535425	88536025	chr12:88535993-88536993	CEP290
chr12	88535425	88536025	chr12:88535072-88536072	TMTC3
chr12	93322175	93323350	chr12:93323107-93324107	EEA1
chr12	93964700	93965275	chr12:93963756-93964756	SOCS2
chr12	93964700	93965275	chr12:93964456-93965456	SOCS2
chr12	93964700	93965275	chr12:93965174-93966174	SOCS2-AS1
chr12	95612075	95612750	chr12:95611240-95612240	FGD6
chr12	98908525	98909375	chr12:98908350-98909350	TMPO
chr12	100536250	100536775	chr12:100536642-100537642	UHRF1BP1L
chr12	101801125	101802225	chr12:101801572-101802572	ARL1
chr12	102091125	102091725	chr12:102090416-102091416	CHPT1
chr12	104359400	104359925	chr12:104358592-104359592	TDG
chr12	106532225	106533925	chr12:106533811-106534811	NUAK1
chr12	106640600	106642075	chr12:106641713-106642713	CKAP4
chr12	106751100	106751975	chr12:106750859-106751859	POLR3B
chr12	106751100	106751975	chr12:106750435-106751435	POLR3B
chr12	107168075	107168975	chr12:107168609-107169609	LOC100287944
chr12	107168075	107168975	chr12:107167398-107168398	RIC8B
chr12	107349200	107349925	chr12:107348543-107349543	C12orf23
chr12	108079275	108079975	chr12:108078589-108079589	PWP1
chr12	109490200	109490975	chr12:109489379-109490379	USP30
chr12	110011025	110011625	chr12:110011358-110012358	MMAB
chr12	110011025	110011625	chr12:110010499-110011499	MVK
chr12	110337950	110338500	chr12:110337078-110338078	TCHP
chr12	110337950	110338500	chr12:110337322-110338322	TCHP
chr12	110718525	110719450	chr12:110718031-110719031	ATP2A2
chr12	110841225	110841575	chr12:110841535-110842535	ANAPC7
chr12	110939450	110940450	chr12:110939004-110940004	RAD9B
chr12	110939450	110940450	chr12:110939916-110940916	VPS29
chr12	111180150	111180975	chr12:111180783-111181783	PPP1CC
chr12	112036825	112037800	chr12:112037480-112038480	ATXN2
chr12	112204400	112204750	chr12:112203690-112204690	ALDH2
chr12	112279500	112280450	chr12:112279031-112280031	MAPKAPK5
chr12	112546075	112546825	chr12:112546635-112547635	NAA25
chr12	113622575	113623525	chr12:113623284-113624284	DDX54
chr12	113622575	113623525	chr12:113622554-113623554	C12orf52
chr12	116714775	116715700	chr12:116714991-116715991	MED13L
chr12	118573750	118574175	chr12:118572869-118573869	PEBP1
chr12	120806525	120807200	chr12:120806983-120807983	MSI1
chr12	120906750	120907850	chr12:120906659-120907659	DYNLL1
chr12	120906750	120907850	chr12:120907558-120908558	SRSF9
chr12	121147850	121148725	chr12:121147237-121148237	UNC119B
chr12	121341550	121342500	chr12:121342155-121343155	SPPL3
chr12	121790125	121790550	chr12:121790265-121791265	ANAPC5
chr12	121837350	121837750	chr12:121836885-121837885	RNF34
chr12	121837350	121837750	chr12:121836920-121837920	RNF34
chr12	122241250	122242025	chr12:122241390-122242390	LOC338799
chr12	122241250	122242025	chr12:122241637-122242637	SETD1B
chr12	122326475	122327150	chr12:122326517-122327517	HPD
chr12	122326475	122327150	chr12:122325636-122326636	PSMD9
chr12	122459525	122460175	chr12:122458860-122459860	BCL7A
chr12	122906425	122907200	chr12:122907116-122908116	CLIP1
chr12	123010725	123011900	chr12:123011560-123012560	RSRC2
chr12	123010725	123011900	chr12:123010808-123011808	KNTC1
chr12	123459175	123460100	chr12:123458353-123459353	OGFOD2
chr12	123755450	123756350	chr12:123754781-123755781	CDK2AP1
chr12	123755450	123756350	chr12:123755649-123756649	CDK2AP1
chr12	124018475	124019125	chr12:124018265-124019265	RILPL1
chr12	124068475	124069125	chr12:124068075-124069075	TMED2
chr12	124456550	124457050	chr12:124456761-124457761	ZNF664
chr12	124456550	124457050	chr12:124456761-124457761	ZNF664-FAM101A
chr12	125398125	125399975	chr12:125399092-125400092	MIR5188
chr12	125398125	125399975	chr12:125399587-125400587	UBC
chr12	131356350	131357050	chr12:131355616-131356616	RAN
chr12	132195300	132196175	chr12:132194631-132195631	SFSWAP
chr12	132413425	132414050	chr12:132412797-132413797	PUS1
chr12	132413425	132414050	chr12:132412744-132413744	PUS1
chr12	132413425	132414050	chr12:132412812-132413812	PUS1
chr12	132433950	132434950	chr12:132433464-132434464	EP400
chr12	132628400	132629325	chr12:132628880-132629880	DDX51
chr12	132628400	132629325	chr12:132627992-132628992	NOC4L
chr12	133263600	133264500	chr12:133263945-133264945	POLE
chr12	133263600	133264500	chr12:133263191-133264191	PXMP2
chr12	133338175	133339150	chr12:133338451-133339451	ANKLE2
chr12	133706700	133707100	chr12:133706213-133707213	ZNF10
chr13	20207625	20208075	chr13:20206787-20207787	MPHOSPH8
chr13	20437000	20438900	chr13:20437776-20438776	ZMYM5
chr13	20531800	20533775	chr13:20531847-20532847	ZMYM2
chr13	20531800	20533775	chr13:20531973-20532973	ZMYM2
chr13	20531800	20533775	chr13:20531809-20532809	ZMYM2
chr13	21099575	21100125	chr13:21100012-21101012	CRYL1
chr13	21277050	21278500	chr13:21276481-21277481	IL17D
chr13	21476500	21477275	chr13:21476913-21477913	XPO4
chr13	22032950	22033550	chr13:22033508-22034508	ZDHHC20
chr13	26795650	26796925	chr13:26796508-26797508	RNF6
chr13	26795650	26796925	chr13:26796028-26797028	RNF6
chr13	26795650	26796925	chr13:26795894-26796894	RNF6
chr13	26828425	26828625	chr13:26827755-26828755	CDK8
chr13	27131550	27131925	chr13:27130839-27131839	WASF3
chr13	27745675	27746225	chr13:27746033-27747033	USP12
chr13	27825375	27826175	chr13:27824691-27825691	RPL21
chr13	27825375	27826175	chr13:27824692-27825692	RPL21P28
chr13	28024250	28025125	chr13:28024334-28025334	MTIF3
chr13	28024250	28025125	chr13:28024326-28025326	MTIF3
chr13	28024250	28025125	chr13:28024739-28025739	MTIF3
chr13	28712375	28712675	chr13:28711642-28712642	PAN3
chr13	28713300	28713525	chr13:28713311-28714311	PAN3-AS1
chr13	31191375	31192350	chr13:31190829-31191829	USPL1
chr13	38923500	38924100	chr13:38922941-38923941	UFM1
chr13	39611575	39612350	chr13:39611447-39612447	NHLRC3
chr13	39611575	39612350	chr13:39612213-39613213	PROSER1
chr13	41634600	41636225	chr13:41634696-41635696	WBP4
chr13	41884850	41885750	chr13:41884340-41885340	NAA16
chr13	45150500	45152275	chr13:45150701-45151701	TSC22D1
chr13	47126825	47127550	chr13:47126295-47127295	LRCH1
chr13	47370700	47371625	chr13:47371367-47372367	ESD
chr13	49106500	49107375	chr13:49107316-49108316	RCBTB2
chr13	50265075	50265825	chr13:50265623-50266623	EBPL
chr13	50366800	50367375	chr13:50367057-50368057	KPNA3
chr13	50571075	50571700	chr13:50570637-50571637	MIR3613
chr13	50571075	50571700	chr13:50570142-50571142	TRIM13
chr13	50699500	50700175	chr13:50699677-50700677	DLEU2
chr13	51483725	51484750	chr13:51482813-51483813	RNASEH2B
chr13	60971050	60971725	chr13:60970426-60971426	TDRD3
chr13	74707975	74709925	chr13:74708066-74709066	KLF12
chr13	77901100	77901600	chr13:77901177-77902177	MYCBP2
chr13	78271775	78272300	chr13:78272251-78273251	MIR3665
chr13	78271775	78272300	chr13:78272015-78273015	SLAIN1
chr13	78271775	78272300	chr13:78270988-78271988	SLAIN1
chr13	79233250	79233425	chr13:79233314-79234314	RNF219
chr13	79979725	79980900	chr13:79979923-79980923	RBM26
chr13	79979725	79980900	chr13:79979443-79980443	RBM26-AS1
chr13	80914925	80915700	chr13:80915086-80916086	SPRY2
chr13	91999800	92000150	chr13:91999073-92000073	MIR17HG
chr13	96296300	96297000	chr13:96296960-96297960	DZIP1
chr13	96328975	96329600	chr13:96328392-96329392	DNAJC3
chr13	99229175	99229750	chr13:99229396-99230396	STK24
chr13	99739550	99740050	chr13:99738660-99739660	DOCK9
chr13	101326700	101327675	chr13:101327103-101328103	TMTC4
chr13	103452375	103453200	chr13:103451404-103452404	KDELC1
chr13	107187325	107188575	chr13:107187388-107188388	EFNB2
chr13	108870325	108871050	chr13:108869762-108870762	ABHD13
chr13	108870325	108871050	chr13:108870716-108871716	LIG4
chr13	110438825	110439800	chr13:110438914-110439914	IRS2
chr13	111365325	111365825	chr13:111364609-111365609	ING1
chr13	111566800	111567650	chr13:111567416-111568416	ANKRD10
chr13	111805525	111806375	chr13:111805060-111806060	ARHGEF7
chr13	113242200	113242875	chr13:113242481-113243481	TUBGCP3
chr13	113862625	113863850	chr13:113862930-113863930	CUL4A
chr13	113862625	113863850	chr13:113862085-113863085	CUL4A
chr13	113862625	113863850	chr13:113863029-113864029	PCID2
chr13	113862625	113863850	chr13:113862962-113863962	PCID2
chr13	113862625	113863850	chr13:113863029-113864029	PCID2
chr13	114144650	114145700	chr13:114145023-114146023	DCUN1D2
chr13	114144650	114145700	chr13:114144307-114145307	TMCO3
chr13	114566425	114567100	chr13:114567046-114568046	GAS6
chr13	114566425	114567100	chr13:114566149-114567149	LOC100506394
chr13	115079725	115080525	chr13:115078964-115079964	CHAMP1
chr14	20811125	20812325	chr14:20810772-20811772	PARP2
chr14	20811125	20812325	chr14:20811570-20812570	RPPH1
chr14	21537900	21538925	chr14:21537526-21538526	ARHGEF40
chr14	21565800	21566575	chr14:21566095-21567095	TMEM253
chr14	23755025	23755650	chr14:23755309-23756309	HOMEZ
chr14	23833950	23835725	chr14:23834842-23835842	EFS
chr14	24664450	24665000	chr14:24664882-24665882	TM9SF1
chr14	31494500	31495900	chr14:31493675-31494675	AP4S1
chr14	31494500	31495900	chr14:31494848-31495848	AP4S1
chr14	31494500	31495900	chr14:31493675-31494675	AP4S1
chr14	31494500	31495900	chr14:31495607-31496607	STRN3
chr14	31676125	31677650	chr14:31676689-31677689	HECTD1
chr14	34931800	34932100	chr14:34931468-34932468	SPTSSA
chr14	35098825	35099400	chr14:35099315-35100315	SNX6
chr14	35098825	35099400	chr14:35099366-35100366	SNX6
chr14	35183325	35184250	chr14:35183761-35184761	CFL2
chr14	35183325	35184250	chr14:35183023-35184023	CFL2
chr14	35183325	35184250	chr14:35184029-35185029	CFL2
chr14	35873000	35874225	chr14:35873960-35874960	NFKBIA
chr14	37667050	37667625	chr14:37666117-37667117	MIPOL1
chr14	39572725	39572750	chr14:39572437-39573437	SEC23A
chr14	39644225	39645300	chr14:39643386-39644386	PNN
chr14	42075850	42076450	chr14:42075763-42076763	LRFN5
chr14	45722225	45722750	chr14:45722605-45723605	MIS18BP1
chr14	50065175	50065750	chr14:50064414-50065414	LRR1
chr14	50159625	50160275	chr14:50158822-50159822	KLHDC1
chr14	50234375	50235425	chr14:50233786-50234786	KLHDC2
chr14	50319050	50319925	chr14:50319539-50320539	NEMF
chr14	50359200	50360250	chr14:50358735-50359735	ARF6
chr14	50697825	50698825	chr14:50698099-50699099	SOS2
chr14	50778800	50779375	chr14:50778046-50779046	ATP5S
chr14	50778800	50779375	chr14:50778947-50779947	L2HGDH
chr14	50998350	50999700	chr14:50998799-50999799	ATL1
chr14	50998350	50999700	chr14:50999376-51000376	MAP4K5
chr14	53173525	53173900	chr14:53172895-53173895	PSMC6
chr14	54907650	54908200	chr14:54908148-54909148	CNIH
chr14	54955475	54955825	chr14:54955744-54956744	GMFB
chr14	56585050	56585375	chr14:56584092-56585092	PELI2
chr14	57046100	57046975	chr14:57045510-57046510	C14orf101
chr14	57735225	57735725	chr14:57734605-57735605	AP5M1
chr14	57735225	57735725	chr14:57735617-57736617	EXOC5
chr14	57856750	57857825	chr14:57856270-57857270	NAA30
chr14	58618475	58619125	chr14:58618847-58619847	C14orf37
chr14	58765725	58766450	chr14:58764855-58765855	FLJ31306
chr14	58893800	58894450	chr14:58893102-58894102	KIAA0586
chr14	58893800	58894450	chr14:58893709-58894709	KIAA0586
chr14	58893800	58894450	chr14:58894232-58895232	TIMM9
chr14	60558350	60559150	chr14:60557628-60558628	PCNXL4
chr14	60631700	60632450	chr14:60632211-60633211	DHRS7
chr14	60715750	60716750	chr14:60714965-60715965	PPM1A
chr14	61447575	61448450	chr14:61446831-61447831	SLC38A6
chr14	61447575	61448450	chr14:61446964-61447964	SLC38A6
chr14	61447575	61448450	chr14:61447782-61448782	TRMT5
chr14	64009425	64010125	chr14:64010079-64011079	PPP2R5E
chr14	64970250	64972000	chr14:64970291-64971291	ZBTB1
chr14	64970250	64972000	chr14:64970554-64971554	ZBTB25
chr14	65453150	65454200	chr14:65452506-65453506	FNTB
chr14	65878625	65879775	chr14:65878447-65879447	FUT8
chr14	65878625	65879775	chr14:65879335-65880335	FUT8-AS1
chr14	68141050	68141800	chr14:68141602-68142602	VTI1B
chr14	69658025	69658950	chr14:69657193-69658193	EXD2
chr14	69658025	69658950	chr14:69657482-69658482	EXD2
chr14	69658025	69658950	chr14:69657193-69658193	EXD2
chr14	69658025	69658950	chr14:69657482-69658482	EXD2
chr14	70234175	70234775	chr14:70234430-70235430	LOC100289511
chr14	71108275	71108900	chr14:71107503-71108503	TTC9
chr14	71373750	71374975	chr14:71373121-71374121	PCNX
chr14	73524875	73525650	chr14:73524220-73525220	RBM25
chr14	74180975	74181450	chr14:74181128-74182128	PNMA1
chr14	74253275	74254000	chr14:74253896-74254896	ELMSAN1
chr14	77227450	77228250	chr14:77227234-77228234	VASH1
chr14	77563950	77564825	chr14:77563577-77564577	KIAA1737
chr14	78227000	78227125	chr14:78226172-78227172	C14orf178
chr14	90863025	90864200	chr14:90862326-90863326	CALM1
chr14	91976275	91977425	chr14:91976644-91977644	SMEK1
chr14	92506075	92506725	chr14:92506403-92507403	TRIP11
chr14	92572600	92573175	chr14:92572965-92573965	ATXN3
chr14	92588125	92588650	chr14:92587297-92588297	CPSF2
chr14	92588125	92588650	chr14:92588153-92589153	NDUFB1
chr14	95623075	95624475	chr14:95623759-95624759	DICER1
chr14	95623075	95624475	chr14:95623024-95624024	DICER1-AS1
chr14	96968275	96968975	chr14:96967712-96968712	PAPOLA
chr14	100070675	100071775	chr14:100070727-100071727	CCDC85C
chr14	100150625	100151150	chr14:100149754-100150754	CYP46A1
chr14	100704300	100706050	chr14:100704101-100705101	YY1
chr14	102276100	102276625	chr14:102275139-102276139	PPP2R5C
chr14	102553300	102553650	chr14:102553512-102554512	HSP90AA1
chr14	102785650	102786200	chr14:102785087-102786087	ZNF839
chr14	103058050	103059775	chr14:103057995-103058995	RCOR1
chr14	103523550	103524500	chr14:103523742-103524742	CDC42BPB
chr14	103799650	103800425	chr14:103799338-103800338	EIF5
chr14	103799650	103800425	chr14:103800197-103801197	EIF5
chr14	104028550	104029800	chr14:104028298-104029298	APOPT1
chr14	104028550	104029800	chr14:104029151-104030151	BAG5
chr14	104028550	104029800	chr14:104028655-104029655	BAG5
chr14	104095200	104095725	chr14:104094524-104095524	KLC1
chr14	104387500	104388025	chr14:104387903-104388903	C14orf2
chr14	105766525	105767700	chr14:105767329-105768329	BRF1
chr14	105766525	105767700	chr14:105766169-105767169	PACS2
chr14	105864550	105865000	chr14:105863919-105864919	TEX22
chr14	105940275	105940975	chr14:105940111-105941111	CRIP2
chr14	105956100	105957375	chr14:105956585-105957585	C14orf80
chr14	105956100	105957375	chr14:105955519-105956519	C14orf80
chr14	105956100	105957375	chr14:105955191-105956191	C14orf80
chr15	22892675	22893425	chr15:22891683-22892683	CYFIP1
chr15	23931950	23932500	chr15:23932450-23933450	NDN
chr15	25683875	25684525	chr15:25684175-25685175	UBE3A
chr15	30917550	30918350	chr15:30917878-30918878	ARHGAP11B
chr15	31283650	31284450	chr15:31283807-31284807	MTMR10
chr15	31617800	31619700	chr15:31618082-31619082	KLF13
chr15	34330550	34331525	chr15:34331303-34332303	AVEN
chr15	34393800	34394350	chr15:34394053-34395053	EMC7
chr15	34393800	34394350	chr15:34393273-34394273	PGBD4
chr15	34501550	34502450	chr15:34502297-34503297	KATNBL1
chr15	35280075	35280600	chr15:35280497-35281497	ZNF770
chr15	37391700	37393625	chr15:37393500-37394500	MEIS2
chr15	37391700	37393625	chr15:37392341-37393341	MEIS2
chr15	37391700	37393625	chr15:37391597-37392597	MEIS2
chr15	37391700	37393625	chr15:37392341-37393341	MEIS2
chr15	38543850	38545025	chr15:38544051-38545051	SPRED1
chr15	38746050	38746900	chr15:38745327-38746327	FAM98B
chr15	40330775	40331525	chr15:40330511-40331511	LOC100131089
chr15	40330775	40331525	chr15:40331389-40332389	SRP14
chr15	41407875	41408800	chr15:41408340-41409340	INO80
chr15	41851000	41851825	chr15:41850219-41851219	TYRO3
chr15	42066225	42067225	chr15:42065631-42066631	MAPKBP1
chr15	42565000	42565725	chr15:42565365-42566365	GANC
chr15	43425575	43426500	chr15:43424721-43425721	TMEM62
chr15	43809350	43810175	chr15:43808805-43809805	MAP1A
chr15	44580025	44581000	chr15:44579908-44580908	CASC4
chr15	44719225	44720400	chr15:44718578-44719578	CTDSPL2
chr15	44829200	44829975	chr15:44828265-44829265	EIF3J
chr15	44829200	44829975	chr15:44829121-44830121	LOC645212
chr15	44829200	44829975	chr15:44829098-44830098	LOC645212
chr15	45670175	45670950	chr15:45669897-45670897	GATM-AS1
chr15	48470300	48470925	chr15:48470558-48471558	MYEF2
chr15	49338400	49339175	chr15:49338760-49339760	SECISBP2L
chr15	50646850	50648175	chr15:50647076-50648076	FLJ10038
chr15	50646850	50648175	chr15:50647605-50648605	GABPB1
chr15	50716300	50717000	chr15:50715578-50716578	USP8
chr15	51200575	51201425	chr15:51199868-51200868	AP4E1
chr15	51914975	51915525	chr15:51914967-51915967	DMXL2
chr15	52030300	52030425	chr15:52030320-52031320	LYSMD2
chr15	52263575	52264350	chr15:52263958-52264958	LEO1
chr15	52820550	52821875	chr15:52821247-52822247	MYO5A
chr15	52860475	52861500	chr15:52861213-52862213	ARPP19
chr15	56035300	56035925	chr15:56035177-56036177	PRTG
chr15	56535175	56536750	chr15:56535483-56536483	RFX7
chr15	57210225	57212175	chr15:57210697-57211697	LOC145783
chr15	57210225	57212175	chr15:57209832-57210832	TCF12
chr15	59225625	59226275	chr15:59225852-59226852	SLTM
chr15	60771525	60771575	chr15:60771359-60772359	NARG2
chr15	63481600	63482175	chr15:63480727-63481727	RAB8B
chr15	63796550	63797925	chr15:63795709-63796709	USP3
chr15	64995150	64995825	chr15:64995462-64996462	OAZ2
chr15	65425600	65426300	chr15:65426174-65427174	PDCD7
chr15	65477050	65478100	chr15:65477563-65478563	CLPX
chr15	65578750	65579400	chr15:65579018-65580018	PARP16
chr15	65670025	65670600	chr15:65670378-65671378	IGDCC3
chr15	65822825	65823400	chr15:65821826-65822826	PTPLAD1
chr15	65903100	65903800	chr15:65903627-65904627	VWA9
chr15	65903100	65903800	chr15:65903486-65904486	VWA9
chr15	65903100	65903800	chr15:65903627-65904627	VWA9
chr15	66084125	66085050	chr15:66084631-66085631	DENND4A
chr15	66585400	66586350	chr15:66584919-66585919	DIS3L
chr15	66585400	66586350	chr15:66584632-66585632	DIS3L
chr15	66993075	66993725	chr15:66993673-66994673	SMAD6
chr15	67834575	67834800	chr15:67834020-67835020	MAP2K5
chr15	68521650	68522175	chr15:68522080-68523080	CLN6
chr15	68569450	68570925	chr15:68569140-68570140	FEM1B
chr15	68870600	68871650	chr15:68870307-68871307	CORO2B
chr15	71146200	71146775	chr15:71146498-71147498	LARP6
chr15	72408875	72409375	chr15:72408191-72409191	SENP8
chr15	72408875	72409375	chr15:72408245-72409245	SENP8
chr15	72409675	72411125	chr15:72410440-72411440	MYO9A
chr15	72409675	72411125	chr15:72409630-72410630	SENP8
chr15	72522125	72523750	chr15:72523727-72524727	PKM
chr15	72522125	72523750	chr15:72522063-72523063	PKM
chr15	72522125	72523750	chr15:72523727-72524727	PKM
chr15	72766125	72766750	chr15:72765666-72766666	ARIH1
chr15	73075875	73076575	chr15:73076126-73077126	ADPGK
chr15	73343900	73345225	chr15:73343824-73344824	NEO1
chr15	73976275	73977325	chr15:73975621-73976621	CD276
chr15	74044725	74045625	chr15:74043816-74044816	C15orf59
chr15	74219425	74220150	chr15:74220127-74221127	LOXL1-AS1
chr15	75230050	75231000	chr15:75230495-75231495	COX5A
chr15	75660175	75661125	chr15:75660968-75661968	MAN2C1
chr15	75743400	75744300	chr15:75744087-75745087	SIN3A
chr15	75743400	75744300	chr15:75743926-75744926	SIN3A
chr15	75870525	75871925	chr15:75871625-75872625	PTPN9
chr15	75917575	75918675	chr15:75918446-75919446	SNUPN
chr15	76135350	76136500	chr15:76135384-76136384	UBE2Q2
chr15	76135350	76136500	chr15:76134621-76135621	UBE2Q2
chr15	77223850	77224400	chr15:77222961-77223961	RCN2
chr15	77712625	77712650	chr15:77712242-77713242	HMG20A
chr15	77712625	77712650	chr15:77712446-77713446	PEAK1
chr15	78729775	78730625	chr15:78729517-78730517	IREB2
chr15	78832375	78832925	chr15:78831746-78832746	PSMA4
chr15	80215525	80216300	chr15:80216096-80217096	ST20
chr15	80215525	80216300	chr15:80215664-80216664	ST20
chr15	80215525	80216300	chr15:80215448-80216448	ST20-MTHFS
chr15	80351825	80352625	chr15:80350909-80351909	ZFAND6
chr15	80351825	80352625	chr15:80351271-80352271	ZFAND6
chr15	80351825	80352625	chr15:80351501-80352501	ZFAND6
chr15	80351825	80352625	chr15:80350909-80351909	ZFAND6
chr15	80696000	80697250	chr15:80695691-80696691	ARNT2
chr15	80987400	80988100	chr15:80986651-80987651	FAM108C1
chr15	82338275	82339650	chr15:82338484-82339484	MEX3B
chr15	83378300	83378825	chr15:83378635-83379635	AP3B2
chr15	83680075	83680875	chr15:83680393-83681393	C15orf40
chr15	83735050	83736200	chr15:83736106-83737106	BTBD1
chr15	83735050	83736200	chr15:83735086-83736086	MIR4515
chr15	83876575	83877150	chr15:83876770-83877770	HDGFRP3
chr15	84115975	84116625	chr15:84115090-84116090	SH3GL3
chr15	85291050	85292225	chr15:85290817-85291817	ZNF592
chr15	85525100	85525250	chr15:85524204-85525204	PDE8A
chr15	86337525	86338725	chr15:86338189-86339189	KLHL25
chr15	89010350	89011250	chr15:89010633-89011633	MRPL46
chr15	89010350	89011250	chr15:89009683-89010683	MRPS11
chr15	89877575	89878300	chr15:89878026-89879026	POLG
chr15	90645050	90645875	chr15:90645708-90646708	IDH2
chr15	91072700	91073875	chr15:91072117-91073117	CRTC3
chr15	91446100	91446675	chr15:91446419-91447419	MAN2A2
chr15	91537400	91538025	chr15:91537881-91538881	PRC1
chr15	92936875	92938250	chr15:92936139-92937139	ST8SIA2
chr15	93426125	93426775	chr15:93425525-93426525	LOC100507217
chr15	93631900	93632900	chr15:93631752-93632752	RGMA
chr15	93631900	93632900	chr15:93632443-93633443	RGMA
chr15	99191425	99192625	chr15:99191760-99192760	IGF1R
chr15	100105575	100106300	chr15:100105132-100106132	MEF2A
chr15	100890000	100890575	chr15:100890438-100891438	FLJ42289
chr15	101142100	101143075	chr15:101141754-101142754	ASB7
chr15	101142100	101143075	chr15:101142445-101143445	LINS
chr15	101791825	101792800	chr15:101792137-101793137	CHSY1
chr15	101834900	101835550	chr15:101835460-101836460	SNRPA1
chr15	102192050	102192875	chr15:102192594-102193594	TM2D3
chr15	102264150	102264675	chr15:102264645-102265645	TARSL2
chr16	128050	128575	chr16:127168-128168	MPG
chr16	278900	279575	chr16:279449-280449	LUC7L
chr16	475150	476175	chr16:474667-475667	RAB11FIP3
chr16	770900	771250	chr16:770141-771141	FAM173A
chr16	1358800	1359850	chr16:1358627-1359627	UBE2I
chr16	1358800	1359850	chr16:1358153-1359153	UBE2I
chr16	1401800	1401975	chr16:1400899-1401899	GNPTG
chr16	1401800	1401975	chr16:1401873-1402873	TSR3
chr16	1822725	1823525	chr16:1822228-1823228	EME2
chr16	1822725	1823525	chr16:1823140-1824140	MRPS34
chr16	1831900	1832525	chr16:1831932-1832932	NUBP2
chr16	1876475	1877650	chr16:1876224-1877224	FAHD1
chr16	1876475	1877650	chr16:1877195-1878195	HAGH
chr16	2021575	2022275	chr16:2021063-2022063	TBL3
chr16	2273050	2273925	chr16:2272566-2273566	E4F1
chr16	2317825	2318800	chr16:2317858-2318858	RNPS1
chr16	2317825	2318800	chr16:2318413-2319413	RNPS1
chr16	2390475	2391100	chr16:2389922-2390922	ABCA17P
chr16	2390475	2391100	chr16:2390747-2391747	ABCA3
chr16	2563500	2564300	chr16:2562726-2563726	ATP6V0C
chr16	2563500	2564300	chr16:2562870-2563870	ATP6V0C
chr16	2801750	2803100	chr16:2802601-2803601	SRRM2-AS1
chr16	2801750	2803100	chr16:2801329-2802329	SRRM2
chr16	2827000	2828000	chr16:2827297-2828297	TCEB2
chr16	3507525	3508025	chr16:3506991-3507991	NAA60
chr16	3550900	3551225	chr16:3549944-3550944	CLUAP1
chr16	4321975	4323800	chr16:4323001-4324001	TFAP4
chr16	4674775	4675350	chr16:4673824-4674824	MGRN1
chr16	9056600	9057975	chr16:9057341-9058341	USP7
chr16	9185175	9186600	chr16:9184536-9185536	C16orf72
chr16	10911975	10912825	chr16:10912621-10913621	TVP23A
chr16	11349900	11350250	chr16:11350039-11351039	SOCS1
chr16	11890650	11891475	chr16:11891114-11892114	ZC3H7A
chr16	11944925	11945675	chr16:11945442-11946442	RSL1D1
chr16	12009475	12010425	chr16:12009825-12010825	GSPT1
chr16	15527850	15528725	chr16:15527324-15528324	C16orf45
chr16	21531275	21531875	chr16:21531765-21532765	SLC7A5P2
chr16	21610575	21611550	chr16:21609855-21610855	METTL9
chr16	21963900	21964725	chr16:21963608-21964608	UQCRC2
chr16	22385375	22386100	chr16:22385938-22386938	CDR2
chr16	23463975	23464900	chr16:23464512-23465512	COG7
chr16	23521075	23521950	chr16:23521815-23522815	GGA2
chr16	23568475	23569400	chr16:23568696-23569696	EARS2
chr16	23568475	23569400	chr16:23567861-23568861	UBFD1
chr16	23652575	23653150	chr16:23651686-23652686	DCTN5
chr16	23652575	23653150	chr16:23652678-23653678	PALB2
chr16	24550800	24551175	chr16:24549907-24550907	RBBP6
chr16	24740850	24741600	chr16:24740048-24741048	TNRC6A
chr16	25026425	25026875	chr16:25026675-25027675	ARHGAP17
chr16	25268650	25269775	chr16:25268855-25269855	ZKSCAN2
chr16	28222975	28223500	chr16:28223239-28224239	XPO6
chr16	28834175	28834425	chr16:28833368-28834368	ATXN2L
chr16	28985750	28986375	chr16:28985095-28986095	SPNS1
chr16	29816350	29819600	chr16:29816857-29817857	MAZ
chr16	29816350	29819600	chr16:29816416-29817416	MAZ
chr16	29816350	29819600	chr16:29816857-29817857	MAZ
chr16	29822450	29822825	chr16:29822408-29823408	PRRT2
chr16	29874125	29874725	chr16:29874578-29875578	CDIPT
chr16	29874125	29874725	chr16:29874154-29875154	LOC440356
chr16	29874125	29874725	chr16:29874003-29875003	LOC440356
chr16	30076075	30077025	chr16:30075993-30076993	ALDOA
chr16	30381125	30381925	chr16:30381522-30382522	TBC1D10B
chr16	30388925	30389800	chr16:30388632-30389632	ZNF48
chr16	30388925	30389800	chr16:30388634-30389634	ZNF48
chr16	30406250	30407300	chr16:30405432-30406432	ZNF48
chr16	30406250	30407300	chr16:30405739-30406739	ZNF48
chr16	30545750	30546425	chr16:30546194-30547194	ZNF747
chr16	30709425	30710225	chr16:30709810-30710810	LOC730183
chr16	30709425	30710225	chr16:30709461-30710461	SRCAP
chr16	30798475	30798950	chr16:30798523-30799523	ZNF629
chr16	30886350	30887050	chr16:30886644-30887644	MIR4519
chr16	30933850	30935025	chr16:30934895-30935895	FBXL19
chr16	30933850	30935025	chr16:30933391-30934391	FBXL19
chr16	30933850	30935025	chr16:30934590-30935590	FBXL19-AS1
chr16	31022125	31022625	chr16:31021829-31022829	STX1B
chr16	31083950	31085275	chr16:31084742-31085742	ZNF646
chr16	31083950	31085275	chr16:31084823-31085823	ZNF668
chr16	31191300	31191600	chr16:31190430-31191430	FUS
chr16	31519425	31520450	chr16:31519706-31520706	C16orf58
chr16	46722650	46723175	chr16:46722557-46723557	ORC6
chr16	46722650	46723175	chr16:46723144-46724144	VPS35
chr16	46864250	46865200	chr16:46865074-46866074	C16orf87
chr16	46917750	46918650	chr16:46918101-46919101	GPT2
chr16	46917750	46918650	chr16:46917307-46918307	GPT2
chr16	47007000	47008000	chr16:47007625-47008625	DNAJA2
chr16	47177075	47178325	chr16:47177936-47178936	NETO2
chr16	47494575	47495525	chr16:47495015-47496015	ITFG1
chr16	47494575	47495525	chr16:47494209-47495209	PHKB
chr16	48277850	48278800	chr16:48277210-48278210	LONP2
chr16	48419275	48419525	chr16:48419229-48420229	SIAH1
chr16	48644100	48644525	chr16:48644120-48645120	N4BP1
chr16	50058600	50059575	chr16:50058188-50059188	CNEP1R1
chr16	50186800	50187400	chr16:50185828-50186828	PAPD5
chr16	50402375	50403050	chr16:50402845-50403845	BRD7
chr16	53088725	53089350	chr16:53087944-53088944	CHD9
chr16	53468025	53468600	chr16:53467350-53468350	RBL2
chr16	54962900	54963350	chr16:54963101-54964101	CRNDE
chr16	54962900	54963350	chr16:54962690-54963690	CRNDE
chr16	56458525	56459825	chr16:56459450-56460450	AMFR
chr16	57278925	57279600	chr16:57278037-57279037	ARL2BP
chr16	58033700	58035050	chr16:58034276-58035276	USB1
chr16	58033700	58035050	chr16:58033762-58034762	ZNF319
chr16	58163225	58163750	chr16:58163296-58164296	C16orf80
chr16	65155900	65157550	chr16:65155919-65156919	CDH11
chr16	66583250	66584225	chr16:66584194-66585194	TK2
chr16	66583250	66584225	chr16:66583728-66584728	TK2
chr16	66785300	66785875	chr16:66785525-66786525	DYNC1LI2
chr16	66864225	66865150	chr16:66864879-66865879	NAE1
chr16	67063025	67063550	chr16:67062049-67063049	CBFB
chr16	67143675	67144175	chr16:67142914-67143914	C16orf70
chr16	67449850	67450650	chr16:67450339-67451339	ZDHHC1
chr16	67562600	67563400	chr16:67561719-67562719	FAM65A
chr16	67562600	67563400	chr16:67562539-67563539	FAM65A
chr16	67562600	67563400	chr16:67561716-67562716	FAM65A
chr16	67596050	67596800	chr16:67595309-67596309	CTCF
chr16	67694475	67694500	chr16:67693850-67694850	PARD6A
chr16	67876050	67876225	chr16:67875212-67876212	THAP11
chr16	67880275	67881300	chr16:67879818-67880818	NUTF2
chr16	67927025	67927750	chr16:67926174-67927174	PSKH1
chr16	68056700	68057450	chr16:68055846-68056846	DUS2L
chr16	68118425	68118925	chr16:68118268-68119268	NFATC3
chr16	68344425	68345200	chr16:68343876-68344876	PRMT7
chr16	68344425	68345200	chr16:68344868-68345868	SLC7A6OS
chr16	69345100	69345900	chr16:69344286-69345286	VPS4A
chr16	69364425	69364575	chr16:69364498-69365498	PDF
chr16	69419400	69420300	chr16:69419891-69420891	TERF2
chr16	69458200	69458775	chr16:69457497-69458497	CYB5B
chr16	69599650	69600900	chr16:69599771-69600771	MIR1538
chr16	69599650	69600900	chr16:69598868-69599868	NFAT5
chr16	70719525	70720500	chr16:70719954-70720954	MTSS1L
chr16	71842575	71843200	chr16:71842976-71843976	AP1G1
chr16	71917475	71918150	chr16:71918093-71919093	ZNF821
chr16	71917475	71918150	chr16:71917444-71918444	ZNF821
chr16	71917475	71918150	chr16:71918093-71919093	ZNF821
chr16	71917475	71918150	chr16:71917444-71918444	ZNF821
chr16	71929275	71930100	chr16:71928395-71929395	IST1
chr16	73092525	73093300	chr16:73092534-73093534	ZFHX3
chr16	75032525	75033075	chr16:75031914-75032914	ZNRF1
chr16	75299325	75300250	chr16:75299846-75300846	BCAR1
chr16	75299325	75300250	chr16:75299905-75300905	BCAR1
chr16	75467575	75468175	chr16:75467387-75468387	CFDP1
chr16	75590000	75590200	chr16:75590184-75591184	TMEM231
chr16	75590000	75590200	chr16:75590170-75591170	TMEM231
chr16	75590000	75590200	chr16:75590184-75591184	TMEM231
chr16	75681475	75682000	chr16:75681585-75682585	KARS
chr16	75681475	75682000	chr16:75680634-75681634	TERF2IP
chr16	81040150	81040800	chr16:81040502-81041502	CMC2
chr16	81348525	81348775	chr16:81347570-81348570	GAN
chr16	81478375	81479225	chr16:81477774-81478774	CMIP
chr16	84150050	84150675	chr16:84150517-84151517	MBTPS1
chr16	84682100	84682750	chr16:84681130-84682130	KLHL36
chr16	84733400	84733950	chr16:84732554-84733554	USP10
chr16	85044925	85045475	chr16:85045141-85046141	ZDHHC7
chr16	85644325	85644600	chr16:85644028-85645028	GSE1
chr16	85832925	85833625	chr16:85832172-85833172	COX4I1
chr16	85832925	85833625	chr16:85833148-85834148	EMC8
chr16	87417650	87417825	chr16:87417394-87418394	FBXO31
chr16	87526350	87526900	chr16:87525460-87526460	ZCCHC14
chr16	87984525	87985425	chr16:87984037-87985037	BANP
chr16	88636375	88637025	chr16:88635788-88636788	ZC3H18
chr16	88729425	88729875	chr16:88729495-88730495	MVD
chr16	88729425	88729875	chr16:88728780-88729780	SNAI3-AS1
chr16	88772350	88773325	chr16:88771890-88772890	CTU2
chr16	88772350	88773325	chr16:88772800-88773800	RNF166
chr16	88772350	88773325	chr16:88772829-88773829	RNF166
chr16	89159900	89160650	chr16:89159216-89160216	ACSF3
chr16	89574125	89575075	chr16:89573804-89574804	SPG7
chr16	89627150	89627325	chr16:89626837-89627837	SNORD68
chr16	89787125	89787525	chr16:89787394-89788394	VPS9D1
chr16	89787125	89787525	chr16:89786951-89787951	ZNF276
chr16	89787125	89787525	chr16:89786392-89787392	ZNF276
chr17	635100	636075	chr17:634846-635846	FAM57A
chr17	685250	685775	chr17:685571-686571	GLOD4
chr17	685250	685775	chr17:684512-685512	RNMTL1
chr17	1302875	1303925	chr17:1303556-1304556	YWHAE
chr17	1531700	1532675	chr17:1532130-1533130	SLC43A2
chr17	2206350	2207575	chr17:2207069-2208069	SMG6
chr17	2206350	2207575	chr17:2206247-2207247	SRR
chr17	2303700	2305400	chr17:2304258-2305258	MNT
chr17	2496625	2497650	chr17:2495922-2496922	PAFAH1B1
chr17	2614700	2615525	chr17:2614927-2615927	CLUH
chr17	4045650	4047425	chr17:4045461-4046461	CYB5D2
chr17	4045650	4047425	chr17:4045914-4046914	CYB5D2
chr17	4045650	4047425	chr17:4046253-4047253	ZZEF1
chr17	4269900	4270050	chr17:4269969-4270969	UBE2G1
chr17	4606975	4607675	chr17:4607632-4608632	PELP1
chr17	4699275	4699900	chr17:4698438-4699438	PSMB6
chr17	5185300	5185850	chr17:5184557-5185557	RABEP1
chr17	6543525	6544725	chr17:6544247-6545247	KIAA0753
chr17	6543525	6544725	chr17:6543221-6544221	TXNDC17
chr17	7146075	7146625	chr17:7145753-7146753	GABARAP
chr17	7232275	7233025	chr17:7232638-7233638	NEURL4
chr17	7254700	7255675	chr17:7254207-7255207	KCTD11
chr17	7386725	7387575	chr17:7386697-7387697	POLR2A
chr17	7386725	7387575	chr17:7387568-7388568	ZBTB4
chr17	7464825	7465850	chr17:7464308-7465308	SENP3
chr17	7464825	7465850	chr17:7464308-7465308	SENP3-EIF4A1
chr17	7589125	7589500	chr17:7588388-7589388	WRAP53
chr17	7607925	7608900	chr17:7607519-7608519	EFNB3
chr17	7760900	7761775	chr17:7760063-7761063	CYB5D1
chr17	7760900	7761775	chr17:7761172-7762172	LSMD1
chr17	11923850	11924925	chr17:11923134-11924134	MAP2K4
chr17	15902775	15903425	chr17:15903006-15904006	ZSWIM7
chr17	16118275	16119350	chr17:16118874-16119874	NCOR1
chr17	16256150	16257100	chr17:16256812-16257812	CENPV
chr17	16556525	16557375	chr17:16557167-16558167	ZNF624
chr17	17206525	17207175	chr17:17205679-17206679	NT5M
chr17	17584375	17586225	chr17:17583786-17584786	RAI1
chr17	18086500	18087375	chr17:18085866-18086866	ALKBH5
chr17	19281450	19282150	chr17:19281495-19282495	B9D1
chr17	19281450	19282150	chr17:19280773-19281773	MAPK7
chr17	19770425	19771725	chr17:19771239-19772239	ULK2
chr17	20945725	20946700	chr17:20946352-20947352	USP22
chr17	27044700	27045325	chr17:27044908-27045908	NARR
chr17	27044700	27045325	chr17:27045286-27046286	RAB34
chr17	27044700	27045325	chr17:27044908-27045908	RAB34
chr17	27044700	27045325	chr17:27045286-27046286	RAB34
chr17	27044700	27045325	chr17:27044908-27045908	RAB34
chr17	27229550	27230100	chr17:27230089-27231089	DHRS13
chr17	27507000	27507550	chr17:27507407-27508407	MYO18A
chr17	27717125	27718200	chr17:27716679-27717679	MIR4523
chr17	27717125	27718200	chr17:27716942-27717942	TAOK1
chr17	28257400	28258000	chr17:28257018-28258018	SSH2
chr17	28443650	28444275	chr17:28444178-28445178	MIR3184
chr17	28443650	28444275	chr17:28443096-28444096	MIR423
chr17	28443650	28444275	chr17:28442824-28443824	NSRP1
chr17	28618675	28619425	chr17:28619184-28620184	BLMH
chr17	29035425	29036475	chr17:29035625-29036625	SUZ12P1
chr17	29158750	29159225	chr17:29158022-29159022	ATAD5
chr17	29718325	29718750	chr17:29717641-29718641	RAB11FIP4
chr17	30468800	30469775	chr17:30468472-30469472	RHOT1
chr17	30668600	30669575	chr17:30669228-30670228	C17orf75
chr17	33288200	33288850	chr17:33288528-33289528	CCT6B
chr17	33288200	33288850	chr17:33287548-33288548	ZNF830
chr17	33307325	33307650	chr17:33306516-33307516	LIG3
chr17	34900475	34901000	chr17:34899736-34900736	GGNBP2
chr17	36507600	36508425	chr17:36507006-36508006	SOCS7
chr17	36904325	36905550	chr17:36904558-36905558	PCGF2
chr17	36955600	36956400	chr17:36956158-36957158	PIP4K2B
chr17	38136750	38137625	chr17:38136020-38137020	PSMD3
chr17	38277700	38279225	chr17:38277789-38278789	MSL1
chr17	38803675	38805000	chr17:38804103-38805103	SMARCE1
chr17	39844975	39845700	chr17:39844126-39845126	EIF1
chr17	40020925	40021875	chr17:40021629-40022629	KLHL11
chr17	40169025	40169450	chr17:40169183-40170183	DNAJC7
chr17	40169025	40169450	chr17:40168593-40169593	NKIRAS2
chr17	40307200	40307350	chr17:40307062-40308062	RAB5C
chr17	40346200	40346900	chr17:40346550-40347550	GHDC
chr17	40346200	40346900	chr17:40346255-40347255	GHDC
chr17	40427900	40428450	chr17:40428424-40429424	STAT5B
chr17	40713875	40714425	chr17:40713091-40714091	COASY
chr17	41322350	41323275	chr17:41322245-41323245	NBR1
chr17	41322350	41323275	chr17:41321510-41322510	NBR1
chr17	41322350	41323275	chr17:41321497-41322497	NBR1
chr17	41466275	41466475	chr17:41466266-41467266	LOC100130581
chr17	42147950	42148450	chr17:42147097-42148097	G6PC3
chr17	42200650	42201325	chr17:42201014-42202014	HDAC5
chr17	42295900	42298825	chr17:42298250-42299250	UBTF
chr17	42295900	42298825	chr17:42297041-42298041	UBTF
chr17	42385450	42386275	chr17:42384926-42385926	RUNDC3A
chr17	42440475	42441525	chr17:42441235-42442235	FAM171A2
chr17	42633750	42634800	chr17:42633811-42634811	FZD2
chr17	42785550	42786575	chr17:42784975-42785975	DBF4B
chr17	42976575	42977150	chr17:42976079-42977079	CCDC103
chr17	42976575	42977150	chr17:42976993-42977993	EFTUD2
chr17	42976575	42977150	chr17:42976736-42977736	EFTUD2
chr17	42976575	42977150	chr17:42976993-42977993	EFTUD2
chr17	43224550	43226500	chr17:43223683-43224683	HEXIM1
chr17	43238125	43238975	chr17:43237263-43238263	HEXIM2
chr17	43393850	43394550	chr17:43394414-43395414	MAP3K14
chr17	44269800	44271175	chr17:44270166-44271166	KANSL1
chr17	44269800	44271175	chr17:44270272-44271272	KANSL1
chr17	44269800	44271175	chr17:44269938-44270938	KANSL1-AS1
chr17	45266250	45266950	chr17:45266665-45267665	CDC27
chr17	45727050	45727925	chr17:45726203-45727203	KPNB1
chr17	45727050	45727925	chr17:45727561-45728561	KPNB1
chr17	47785175	47785600	chr17:47785282-47786282	SLC35B1
chr17	48206775	48207700	chr17:48207246-48208246	SAMD14
chr17	48784675	48785675	chr17:48785270-48786270	ANKRD40
chr17	48796725	48797425	chr17:48795925-48796925	LUC7L3
chr17	48943525	48944800	chr17:48943715-48944715	TOB1
chr17	48943525	48944800	chr17:48943039-48944039	TOB1-AS1
chr17	49124125	49124525	chr17:49124329-49125329	SPAG9
chr17	49337150	49337675	chr17:49337427-49338427	MBTD1
chr17	49337150	49337675	chr17:49336896-49337896	UTP18
chr17	53045575	53045725	chr17:53045125-53046125	STXBP4
chr17	53045975	53046550	chr17:53046064-53047064	COX11
chr17	53045975	53046550	chr17:53045125-53046125	STXBP4
chr17	55037875	55038750	chr17:55038411-55039411	COIL
chr17	55333675	55334275	chr17:55332930-55333930	MSI2
chr17	55333675	55334275	chr17:55333373-55334373	MSI2
chr17	56065125	56066050	chr17:56065615-56066615	VEZF1
chr17	57642575	57643275	chr17:57641885-57642885	DHX40
chr17	57696950	57697500	chr17:57696049-57697049	CLTC
chr17	57970200	57970750	chr17:57969406-57970406	RPS6KB1
chr17	57970200	57970750	chr17:57970306-57971306	TUBD1
chr17	58469400	58469925	chr17:58469586-58470586	USP32
chr17	58677000	58677950	chr17:58676543-58677543	PPM1D
chr17	60004925	60005800	chr17:60005377-60006377	INTS2
chr17	60143150	60143575	chr17:60142643-60143643	MED13
chr17	60556325	60557000	chr17:60555385-60556385	TLK2
chr17	61699650	61700400	chr17:61698800-61699800	MAP3K3
chr17	61776950	61778375	chr17:61777519-61778519	LIMD2
chr17	61776950	61778375	chr17:61776697-61777697	LOC729683
chr17	62502450	62502950	chr17:62502157-62503157	CEP95
chr17	62502450	62502950	chr17:62502484-62503484	DDX5
chr17	62657850	62658650	chr17:62658386-62659386	SMURF2
chr17	63052825	63052925	chr17:63052920-63053920	GNA13
chr17	63557375	63558025	chr17:63557740-63558740	AXIN2
chr17	65241450	65241950	chr17:65241319-65242319	HELZ
chr17	65821300	65822150	chr17:65820779-65821779	BPTF
chr17	66507800	66509175	chr17:66507519-66508519	PRKAR1A
chr17	66507800	66509175	chr17:66506920-66507920	PRKAR1A
chr17	66507800	66509175	chr17:66507519-66508519	PRKAR1A
chr17	68165100	68165425	chr17:68164675-68165675	KCNJ2
chr17	72199425	72200225	chr17:72198794-72199794	RPL38
chr17	72772300	72772700	chr17:72772470-72773470	NAT9
chr17	72772300	72772700	chr17:72771621-72772621	TMEM104
chr17	73008775	73009150	chr17:73007779-73008779	ICT1
chr17	73201275	73202050	chr17:73200596-73201596	NUP85
chr17	73452500	73453575	chr17:73451663-73452663	KIAA0195
chr17	73512050	73512850	chr17:73511627-73512627	CASKIN2
chr17	73512050	73512850	chr17:73511608-73512608	TSEN54
chr17	73780700	73781475	chr17:73780688-73781688	MIR4738
chr17	73780700	73781475	chr17:73779919-73780919	UNK
chr17	74261100	74261700	chr17:74260285-74261285	UBALD2
chr17	74732825	74734125	chr17:74732582-74733582	MFSD11
chr17	74732825	74734125	chr17:74732630-74733630	MIR636
chr17	74732825	74734125	chr17:74733493-74734493	SRSF2
chr17	76836325	76837425	chr17:76836969-76837969	USP36
chr17	78009175	78010725	chr17:78009430-78010430	CCDC40
chr17	78009175	78010725	chr17:78009657-78010657	TBC1D16
chr17	78518150	78519125	chr17:78517624-78518624	RPTOR
chr17	78965125	78966200	chr17:78964640-78965640	CHMP6
chr17	79479875	79481400	chr17:79479892-79480892	ACTG1
chr17	79603625	79604350	chr17:79604138-79605138	NPLOC4
chr17	79650250	79651300	chr17:79650954-79651954	ARL16
chr17	79650250	79651300	chr17:79649961-79650961	HGS
chr17	79829350	79829950	chr17:79828790-79829790	ARHGDIA
chr17	79829350	79829950	chr17:79829282-79830282	ARHGDIA
chr17	79885400	79885825	chr17:79885587-79886587	MAFG
chr17	79885400	79885825	chr17:79884704-79885704	MAFG-AS1
chr17	79935250	79936025	chr17:79934425-79935425	ASPSCR1
chr17	79988825	79989325	chr17:79988531-79989531	RAC3
chr17	80055700	80056400	chr17:80056106-80057106	FASN
chr17	80170575	80171225	chr17:80170689-80171689	CCDC57
chr17	80605925	80606750	chr17:80606411-80607411	WDR45B
chr17	80709425	80710225	chr17:80708939-80709939	TBCD
chr18	158275	158500	chr18:157482-158482	USP14
chr18	2655500	2656200	chr18:2655394-2656394	CBX3P2
chr18	2655500	2656200	chr18:2654885-2655885	SMCHD1
chr18	3012775	3013275	chr18:3011945-3012945	LPIN2
chr18	3261825	3262375	chr18:3261610-3262610	MYL12B
chr18	3261825	3262375	chr18:3261716-3262716	MYL12B
chr18	3261825	3262375	chr18:3261110-3262110	MYL12B
chr18	3449950	3450450	chr18:3449171-3450171	TGIF1
chr18	3449950	3450450	chr18:3449030-3450030	TGIF1
chr18	3449950	3450450	chr18:3448972-3449972	TGIF1
chr18	4454900	4455900	chr18:4455266-4456266	DLGAP1
chr18	5237450	5238275	chr18:5238028-5239028	LINC00526
chr18	5237450	5238275	chr18:5237098-5238098	LINC00667
chr18	5295550	5296425	chr18:5296194-5297194	ZBTB14
chr18	5295550	5296425	chr18:5295701-5296701	ZBTB14
chr18	5295550	5296425	chr18:5296194-5297194	ZBTB14
chr18	7566625	7567525	chr18:7566313-7567313	PTPRM
chr18	9102300	9103225	chr18:9101627-9102627	NDUFV2
chr18	9136700	9137675	chr18:9135750-9136750	ANKRD12
chr18	9136700	9137675	chr18:9136560-9137560	ANKRD12
chr18	9136700	9137675	chr18:9135750-9136750	ANKRD12
chr18	9475200	9475975	chr18:9474529-9475529	RALBP1
chr18	9613800	9615350	chr18:9614605-9615605	PPP4R1
chr18	10525500	10526525	chr18:10524872-10525872	NAPG
chr18	11851375	11851675	chr18:11850388-11851388	CHMP1B
chr18	11908375	11909275	chr18:11908796-11909796	MPPE1
chr18	12657050	12658250	chr18:12657737-12658737	PSMG2
chr18	12657050	12658250	chr18:12657912-12658912	SPIRE1
chr18	12657050	12658250	chr18:12656731-12657731	SPIRE1
chr18	12657050	12658250	chr18:12657912-12658912	SPIRE1
chr18	12702375	12703300	chr18:12702776-12703776	CEP76
chr18	12702375	12703300	chr18:12701986-12702986	PSMG2
chr18	12883850	12884400	chr18:12884334-12885334	PTPN2
chr18	13217850	13217975	chr18:13217785-13218785	LDLRAD4
chr18	13217850	13217975	chr18:13217728-13218728	LDLRAD4
chr18	13218300	13219050	chr18:13217785-13218785	LDLRAD4
chr18	13218300	13219050	chr18:13217728-13218728	LDLRAD4
chr18	19192075	19192700	chr18:19191259-19192259	SNRPD1
chr18	19320875	19321625	chr18:19320544-19321544	MIB1
chr18	23670075	23671025	chr18:23670611-23671611	SS18
chr18	24128175	24128625	chr18:24128500-24129500	KCTD1
chr18	24236450	24237475	chr18:24237365-24238365	KCTD1
chr18	25755425	25758500	chr18:25757445-25758445	CDH2
chr18	29264800	29265425	chr18:29264686-29265686	B4GALT6
chr18	29671700	29673350	chr18:29671568-29672568	RNF138
chr18	29671700	29673350	chr18:29670817-29671817	RNF138
chr18	33709050	33709900	chr18:33708836-33709836	ELP2
chr18	33709050	33709900	chr18:33709357-33710357	SLC39A6
chr18	33876925	33878175	chr18:33876701-33877701	FHOD3
chr18	34408500	34409450	chr18:34408079-34409079	KIAA1328
chr18	34408500	34409450	chr18:34409179-34410179	TPGS2
chr18	42259000	42260750	chr18:42259137-42260137	SETBP1
chr18	42259000	42260750	chr18:42259862-42260862	SETBP1
chr18	43546875	43547875	chr18:43547305-43548305	EPG5
chr18	43913500	43914250	chr18:43913186-43914186	RNF165
chr18	44676575	44677075	chr18:44676871-44677871	HDHD2
chr18	44702250	44703075	chr18:44702745-44703745	IER3IP1
chr18	45457125	45458200	chr18:45457517-45458517	SMAD2
chr18	45457125	45458200	chr18:45456970-45457970	SMAD2
chr18	46477775	46478550	chr18:46477081-46478081	SMAD7
chr18	47013275	47013575	chr18:47012742-47013742	MIR1539
chr18	48405250	48406125	chr18:48404431-48405431	ME2
chr18	48494275	48494900	chr18:48493386-48494386	ELAC1
chr18	48556075	48556925	chr18:48555582-48556582	SMAD4
chr18	48723150	48724100	chr18:48724051-48725051	MEX3C
chr18	52989400	52989775	chr18:52989090-52990090	TCF4
chr18	53255650	53256175	chr18:53255860-53256860	TCF4
chr18	54305425	54305975	chr18:54305920-54306920	TXNL1
chr18	54318000	54318850	chr18:54317615-54318615	WDR7
chr18	55711100	55712150	chr18:55710609-55711609	NEDD4L
chr18	56338575	56339150	chr18:56337617-56338617	MALT1
chr18	60382575	60383200	chr18:60381671-60382671	PHLPP1
chr18	61034375	61035150	chr18:61034506-61035506	KDSR
chr18	61089850	61090100	chr18:61089752-61090752	VPS4B
chr18	67067450	67068275	chr18:67067283-67068283	DOK6
chr18	67955850	67957075	chr18:67955136-67956136	SOCS6
chr18	72264500	72265775	chr18:72265071-72266071	LOC400657
chr18	74533950	74535425	chr18:74534251-74535251	LOC100131655
chr18	74533950	74535425	chr18:74535115-74536115	ZNF236
chr18	76828825	76829825	chr18:76828396-76829396	ATP9B
chr19	531400	531825	chr19:530732-531732	CDC34
chr19	662600	663750	chr19:663233-664233	RNF126
chr19	797125	798200	chr19:796391-797391	PTBP1
chr19	821750	822375	chr19:821952-822952	LPPR3
chr19	822400	822925	chr19:821952-822952	LPPR3
chr19	892700	893475	chr19:893218-894218	MED16
chr19	925625	926300	chr19:925036-926036	ARID3A
chr19	1020725	1021275	chr19:1021141-1022141	TMEM259
chr19	1269050	1269675	chr19:1268266-1269266	CIRBP
chr19	1383600	1384350	chr19:1382882-1383882	NDUFS7
chr19	1592450	1593000	chr19:1592652-1593652	MBD3
chr19	1847950	1849050	chr19:1848452-1849452	REXO1
chr19	1905150	1905875	chr19:1904370-1905370	ADAT3
chr19	1905150	1905875	chr19:1904372-1905372	SCAMP4
chr19	2096175	2096675	chr19:2095867-2096867	IZUMO4
chr19	2096175	2096675	chr19:2096269-2097269	MOB3A
chr19	2163550	2164275	chr19:2163147-2164147	DOT1L
chr19	2235725	2237075	chr19:2236328-2237328	PLEKHJ1
chr19	2235725	2237075	chr19:2235815-2236815	SF3A2
chr19	3224525	3225175	chr19:3223701-3224701	CELF5
chr19	3224525	3225175	chr19:3223700-3224700	CELF5
chr19	3224525	3225175	chr19:3224482-3225482	CELF5
chr19	3626575	3627100	chr19:3626813-3627813	CACTIN
chr19	4007125	4008050	chr19:4006748-4007748	PIAS4
chr19	4065400	4067800	chr19:4066816-4067816	ZBTB7A
chr19	4343250	4343625	chr19:4342523-4343523	MPND
chr19	5622625	5623575	chr19:5622045-5623045	SAFB
chr19	5622625	5623575	chr19:5622938-5623938	SAFB2
chr19	5977400	5978200	chr19:5977413-5978413	LOC100128568
chr19	6361250	6362075	chr19:6360462-6361462	CLPP
chr19	7293900	7294800	chr19:7294011-7295011	INSR
chr19	7985025	7985575	chr19:7984193-7985193	SNAPC2
chr19	7985025	7985575	chr19:7984866-7985866	SNAPC2
chr19	8273700	8274200	chr19:8273216-8274216	CERS4
chr19	8509625	8509975	chr19:8508802-8509802	HNRNPM
chr19	8675125	8675975	chr19:8675588-8676588	ADAMTS10
chr19	9731550	9732275	chr19:9731157-9732157	LOC284385
chr19	9731550	9732275	chr19:9731916-9732916	ZNF561
chr19	10216750	10217600	chr19:10215898-10216898	PPAN
chr19	10216750	10217600	chr19:10215898-10216898	PPAN-P2RY11
chr19	10216750	10217600	chr19:10217326-10218326	SNORD105
chr19	10679100	10679825	chr19:10679631-10680631	CDKN2D
chr19	10679100	10679825	chr19:10679655-10680655	CDKN2D
chr19	10946925	10947325	chr19:10946983-10947983	TMED1
chr19	10982100	10982175	chr19:10981252-10982252	CARM1
chr19	11071425	11072550	chr19:11070597-11071597	SMARCA4
chr19	11071425	11072550	chr19:11070807-11071807	SMARCA4
chr19	11071425	11072550	chr19:11070597-11071597	SMARCA4
chr19	11545975	11546675	chr19:11545980-11546980	CCDC151
chr19	11545975	11546675	chr19:11545268-11546268	PRKCSH
chr19	11909225	11910150	chr19:11908390-11909390	ZNF491
chr19	12476175	12476700	chr19:12476475-12477475	ZNF442
chr19	12792300	12792700	chr19:12792025-12793025	DHPS
chr19	12833000	12834050	chr19:12833462-12834462	TNPO2
chr19	12833000	12834050	chr19:12833105-12834105	TNPO2
chr19	12845275	12845775	chr19:12845529-12846529	C19orf43
chr19	13905950	13906925	chr19:13905273-13906273	ZSWIM4
chr19	14200950	14202075	chr19:14201232-14202232	SAMD1
chr19	14800500	14801250	chr19:14799869-14800869	ZNF333
chr19	15490100	15490875	chr19:15490612-15491612	AKAP8
chr19	15560350	15561325	chr19:15559358-15560358	MIR1470
chr19	15560350	15561325	chr19:15560762-15561762	WIZ
chr19	16187025	16187325	chr19:16186134-16187134	TPM4
chr19	16582375	16582875	chr19:16582823-16583823	EPS15L1
chr19	16652700	16653475	chr19:16653263-16654263	CHERP
chr19	16682950	16683550	chr19:16683193-16684193	SLC35E1
chr19	16739150	16739300	chr19:16739015-16740015	MED26
chr19	17447525	17448000	chr19:17447325-17448325	GTPBP3
chr19	17448250	17448425	chr19:17447325-17448325	GTPBP3
chr19	17622175	17623250	chr19:17621431-17622431	PGLS
chr19	18392050	18392925	chr19:18392432-18393432	JUND
chr19	18392050	18392925	chr19:18391886-18392886	MIR3188
chr19	18433525	18434450	chr19:18434001-18435001	LSM4
chr19	18530025	18530650	chr19:18529145-18530145	SSBP4
chr19	18699350	18700000	chr19:18698494-18699494	C19orf60
chr19	18942425	18943425	chr19:18941743-18942743	UPF1
chr19	19052050	19052200	chr19:19051161-19052161	HOMER3
chr19	19052050	19052200	chr19:19051113-19052113	HOMER3
chr19	19052050	19052200	chr19:19052041-19053041	HOMER3
chr19	19143850	19145225	chr19:19143386-19144386	ARMC6
chr19	19143850	19145225	chr19:19144380-19145380	SUGP2
chr19	19303000	19303975	chr19:19303400-19304400	MEF2BNB
chr19	19303000	19303975	chr19:19303400-19304400	MEF2BNB-MEF2B
chr19	19303000	19303975	chr19:19302007-19303007	RFXANK
chr19	19843600	19844125	chr19:19843921-19844921	ZNF14
chr19	19976550	19977425	chr19:19975713-19976713	ZNF253
chr19	20748625	20748825	chr19:20748626-20749626	ZNF737
chr19	30205800	30206625	chr19:30205963-30206963	C19orf12
chr19	30205800	30206625	chr19:30206452-30207452	C19orf12
chr19	30205800	30206625	chr19:30205963-30206963	C19orf12
chr19	30205800	30206625	chr19:30206452-30207452	C19orf12
chr19	32836475	32836975	chr19:32835513-32836513	ZNF507
chr19	32896325	32897175	chr19:32895654-32896654	DPY19L3
chr19	32896325	32897175	chr19:32896021-32897021	DPY19L3
chr19	32896325	32897175	chr19:32896445-32897445	LOC400684
chr19	33182475	33183500	chr19:33181866-33182866	NUDT19
chr19	33571550	33572425	chr19:33570785-33571785	GPATCH1
chr19	33685350	33686125	chr19:33684598-33685598	LRP3
chr19	33864425	33865025	chr19:33864429-33865429	CEBPG
chr19	33864425	33865025	chr19:33863574-33864574	CEBPG
chr19	34286325	34287775	chr19:34286750-34287750	KCTD15
chr19	34663100	34664175	chr19:34662351-34663351	LSM14A
chr19	34972050	34973500	chr19:34971879-34972879	WTIP
chr19	35168250	35169075	chr19:35167566-35168566	ZNF302
chr19	35263825	35264350	chr19:35264134-35265134	ZNF599
chr19	35759525	35760250	chr19:35758895-35759895	USF2
chr19	36208225	36209125	chr19:36207920-36208920	MLL4
chr19	36427000	36427750	chr19:36427021-36428021	LRFN3
chr19	36630500	36631125	chr19:36629917-36630917	CAPNS1
chr19	36705625	36706550	chr19:36705986-36706986	ZNF565
chr19	36705625	36706550	chr19:36705566-36706566	ZNF565
chr19	36870050	36870450	chr19:36870105-36871105	ZFP14
chr19	36909325	36909925	chr19:36909550-36910550	ZFP82
chr19	37095700	37096500	chr19:37095206-37096206	ZNF382
chr19	37095700	37096500	chr19:37096178-37097178	ZNF529
chr19	37568850	37569425	chr19:37568381-37569381	ZNF420
chr19	37997025	37998150	chr19:37996840-37997840	ZNF793
chr19	38145875	38147125	chr19:38146313-38147313	ZFP30
chr19	38806375	38806950	chr19:38806445-38807445	YIF1B
chr19	38806375	38806950	chr19:38806606-38807606	YIF1B
chr19	38806375	38806950	chr19:38806445-38807445	YIF1B
chr19	38806375	38806950	chr19:38806606-38807606	YIF1B
chr19	39970975	39971450	chr19:39970051-39971051	TIMM50
chr19	40791225	40791975	chr19:40791302-40792302	AKT2
chr19	41223000	41223375	chr19:41222790-41223790	ADCK4
chr19	41223000	41223375	chr19:41222007-41223007	ITPKC
chr19	41769875	41770850	chr19:41769119-41770119	HNRNPUL1
chr19	41815700	41816725	chr19:41815093-41816093	CCDC97
chr19	42746200	42747100	chr19:42746736-42747736	GSK3A
chr19	42757850	42759400	chr19:42759309-42760309	ERF
chr19	42788200	42788550	chr19:42787816-42788816	CIC
chr19	42806325	42806850	chr19:42806796-42807796	PAFAH1B3
chr19	44031050	44031850	chr19:44031396-44032396	ETHE1
chr19	44036950	44037700	chr19:44036339-44037339	ZNF575
chr19	44100175	44100600	chr19:44100287-44101287	IRGQ
chr19	44100175	44100600	chr19:44099737-44100737	ZNF576
chr19	44100175	44100600	chr19:44099543-44100543	ZNF576
chr19	44123650	44124200	chr19:44124014-44125014	ZNF428
chr19	45004350	45004850	chr19:45004574-45005574	ZNF180
chr19	45457725	45458875	chr19:45457598-45458598	CLPTM1
chr19	45457725	45458875	chr19:45457249-45458249	CLPTM1
chr19	45457725	45458875	chr19:45456841-45457841	CLPTM1
chr19	45873350	45874050	chr19:45873845-45874845	ERCC2
chr19	46388850	46389550	chr19:46389376-46390376	IRF2BP1
chr19	47103975	47104725	chr19:47104457-47105457	PPP5D1
chr19	47103975	47104725	chr19:47103511-47104511	CALM3
chr19	47249100	47249650	chr19:47248302-47249302	FKRP
chr19	47634075	47634275	chr19:47633079-47634079	SAE1
chr19	47634075	47634275	chr19:47633114-47634114	SAE1
chr19	47987325	47987775	chr19:47987521-47988521	KPTN
chr19	47987325	47987775	chr19:47986538-47987538	NAPA-AS1
chr19	48894625	48894850	chr19:48894810-48895810	KDELR1
chr19	49140750	49141650	chr19:49140639-49141639	DBP
chr19	49140750	49141650	chr19:49140295-49141295	SEC1P
chr19	49149325	49150100	chr19:49149451-49150451	CA11
chr19	49588300	49588875	chr19:49587464-49588464	SNRNP70
chr19	50093750	50095000	chr19:50093911-50094911	PRR12
chr19	50432175	50433325	chr19:50431399-50432399	ATF5
chr19	50432175	50433325	chr19:50432796-50433796	IL4I1
chr19	50432175	50433325	chr19:50432799-50433799	NUP62
chr19	50432175	50433325	chr19:50432773-50433773	NUP62
chr19	50432175	50433325	chr19:50432988-50433988	NUP62
chr19	50432175	50433325	chr19:50432788-50433788	NUP62
chr19	51071250	51071800	chr19:51071302-51072302	LRRC4B
chr19	51869475	51869975	chr19:51869672-51870672	ETFB
chr19	52407725	52408475	chr19:52408305-52409305	ZNF649
chr19	52429900	52431075	chr19:52429687-52430687	ZNF613
chr19	52489850	52490600	chr19:52490079-52491079	ZNF350
chr19	52531275	52532300	chr19:52531680-52532680	ZNF614
chr19	52551800	52552750	chr19:52552073-52553073	ZNF432
chr19	52692925	52693900	chr19:52692054-52693054	PPP2R1A
chr19	54023625	54024125	chr19:54023176-54024176	ZNF331
chr19	54618550	54619400	chr19:54617789-54618789	PRPF31
chr19	54618550	54619400	chr19:54619055-54620055	TFPT
chr19	54641100	54642000	chr19:54640435-54641435	CNOT3
chr19	54926550	54927000	chr19:54925604-54926604	TTYH1
chr19	54960000	54960900	chr19:54959064-54960064	LENG8
chr19	55769675	55770325	chr19:55770038-55771038	PPP6R1
chr19	55987350	55987850	chr19:55986698-55987698	ZNF628
chr19	56091925	56092500	chr19:56092211-56093211	ZNF579
chr19	56111175	56111825	chr19:56110893-56111893	FIZ1
chr19	56111175	56111825	chr19:56110729-56111729	ZNF524
chr19	56151475	56152950	chr19:56152462-56153462	ZNF580
chr19	56151475	56152950	chr19:56152417-56153417	ZNF580
chr19	56151475	56152950	chr19:56151391-56152391	ZNF580
chr19	56154675	56155400	chr19:56153985-56154985	ZNF581
chr19	57791375	57792425	chr19:57790852-57791852	ZNF460
chr19	57862200	57862850	chr19:57861644-57862644	ZNF304
chr19	57988225	57989225	chr19:57988938-57989938	ZNF772
chr19	58513750	58514425	chr19:58513261-58514261	LOC100128398
chr19	58570375	58571375	chr19:58569606-58570606	ZNF135
chr19	58873575	58874400	chr19:58874214-58875214	ZNF497
chr19	59030850	59031550	chr19:59030921-59031921	ZBTB45
chr19	59069700	59070750	chr19:59069552-59070552	LOC100131691
chr19	59069700	59070750	chr19:59070343-59071343	UBE2M
chr2	3381425	3382025	chr2:3381653-3382653	TSSC1
chr2	9143325	9144300	chr2:9143876-9144876	MBOAT2
chr2	9346800	9347275	chr2:9345893-9346893	ASAP2
chr2	9770900	9771350	chr2:9771106-9772106	YWHAQ
chr2	10587950	10589250	chr2:10588453-10589453	ODC1
chr2	10587950	10589250	chr2:10586975-10587975	SNORA80B
chr2	10952325	10953225	chr2:10952960-10953960	PDIA6
chr2	11484700	11485425	chr2:11484711-11485711	ROCK2
chr2	11886650	11887300	chr2:11885721-11886721	LPIN1
chr2	15701275	15702125	chr2:15701472-15702472	NBAS
chr2	18741400	18742275	chr2:18741959-18742959	RDH14
chr2	20101700	20102075	chr2:20101744-20102744	TTC32
chr2	20424725	20425200	chr2:20425194-20426194	SDC1
chr2	20424725	20425200	chr2:20424927-20425927	SDC1
chr2	24149750	24150475	chr2:24149936-24150936	ATAD2B
chr2	24346025	24346675	chr2:24345349-24346349	FAM228B
chr2	24346025	24346675	chr2:24346151-24347151	PFN4
chr2	24582625	24583625	chr2:24583397-24584397	ITSN2
chr2	25015650	25016300	chr2:25015174-25016174	CENPO
chr2	25015650	25016300	chr2:25015330-25016330	CENPO
chr2	25015650	25016300	chr2:25016251-25017251	PTRHD1
chr2	25194200	25195050	chr2:25194963-25195963	DNAJC27
chr2	25194200	25195050	chr2:25193980-25194980	DNAJC27-AS1
chr2	25474725	25475475	chr2:25475184-25476184	DNMT3A
chr2	25564525	25564975	chr2:25564784-25565784	DNMT3A
chr2	26204900	26205450	chr2:26205443-26206443	KIF3C
chr2	26467100	26467925	chr2:26467594-26468594	HADHA
chr2	26467100	26467925	chr2:26466615-26467615	HADHB
chr2	27070400	27071375	chr2:27070156-27071156	DPYSL5
chr2	27070400	27071375	chr2:27070291-27071291	DPYSL5
chr2	27070400	27071375	chr2:27069968-27070968	DPYSL5
chr2	27434575	27435650	chr2:27434218-27435218	ATRAID
chr2	27434575	27435650	chr2:27433898-27434898	ATRAID
chr2	27434575	27435650	chr2:27435175-27436175	SLC5A6
chr2	27579625	27580400	chr2:27579901-27580901	GTF3C2
chr2	27592825	27594125	chr2:27593324-27594324	EIF2B4
chr2	27592825	27594125	chr2:27592919-27593919	EIF2B4
chr2	27592825	27594125	chr2:27592362-27593362	SNX17
chr2	27651300	27652250	chr2:27650472-27651472	NRBP1
chr2	28615250	28615875	chr2:28614778-28615778	FOSL2
chr2	28974475	28974750	chr2:28973625-28974625	PPP1CB
chr2	28974475	28974750	chr2:28973613-28974613	PPP1CB
chr2	29117025	29117900	chr2:29116532-29117532	WDR43
chr2	30369700	30370100	chr2:30368749-30369749	YPEL5
chr2	32235650	32236350	chr2:32235698-32236698	MEMO1
chr2	32288625	32289325	chr2:32287679-32288679	SPAST
chr2	32581875	32582725	chr2:32581095-32582095	BIRC6
chr2	36582375	36583750	chr2:36582369-36583369	CRIM1
chr2	36582375	36583750	chr2:36582713-36583713	LOC100288911
chr2	37383550	37384450	chr2:37384190-37385190	EIF2AK2
chr2	37899025	37899575	chr2:37899342-37900342	CDC42EP3
chr2	38604025	38604775	chr2:38604432-38605432	ATL2
chr2	42795550	42796250	chr2:42794670-42795670	MTA3
chr2	43453150	43453550	chr2:43453349-43454349	LOC100129726
chr2	46925975	46926725	chr2:46925098-46926098	SOCS5
chr2	46925975	46926725	chr2:46925348-46926348	SOCS5
chr2	47403150	47404150	chr2:47403740-47404740	CALM2
chr2	48010100	48010900	chr2:48009220-48010220	MSH6
chr2	48132525	48133925	chr2:48132932-48133932	FBXO11
chr2	48667175	48667925	chr2:48666907-48667907	PPP1R21
chr2	54682950	54684675	chr2:54682453-54683453	SPTBN1
chr2	55276625	55277425	chr2:55276326-55277326	RTN4
chr2	55646475	55647425	chr2:55647057-55648057	CCDC88A
chr2	55844575	55845200	chr2:55844796-55845796	SMEK2
chr2	61244350	61245425	chr2:61243811-61244811	PEX13
chr2	61244350	61245425	chr2:61245365-61246365	PUS10
chr2	61292700	61293600	chr2:61292005-61293005	KIAA1841
chr2	61292700	61293600	chr2:61292362-61293362	KIAA1841
chr2	61697550	61698750	chr2:61697849-61698849	USP34
chr2	61765150	61765900	chr2:61765418-61766418	XPO1
chr2	62080975	62081500	chr2:62081278-62082278	FAM161A
chr2	64068300	64069025	chr2:64068013-64069013	UGP2
chr2	64245750	64246950	chr2:64246214-64247214	VPS54
chr2	65215625	65216775	chr2:65215494-65216494	SLC1A4
chr2	65454675	65455275	chr2:65453828-65454828	ACTR2
chr2	66662050	66662300	chr2:66661531-66662531	MEIS1
chr2	68289875	68290575	chr2:68290159-68291159	C1D
chr2	68384475	68385000	chr2:68384004-68385004	PNO1
chr2	68384475	68385000	chr2:68384692-68385692	WDR92
chr2	68384475	68385000	chr2:68384678-68385678	WDR92
chr2	68479200	68479700	chr2:68479651-68480651	PPP3R1
chr2	68546750	68547250	chr2:68547183-68548183	CNRIP1
chr2	70313400	70315025	chr2:70313584-70314584	PCBP1
chr2	70313400	70315025	chr2:70314147-70315147	PCBP1-AS1
chr2	70352125	70352725	chr2:70352448-70353448	LOC100133985
chr2	70994850	70995625	chr2:70994847-70995847	ADD2
chr2	70994850	70995625	chr2:70995375-70996375	ADD2
chr2	73052625	73053325	chr2:73053177-73054177	EXOC6B
chr2	73298450	73299125	chr2:73298965-73299965	SFXN5
chr2	73461075	73461925	chr2:73460363-73461363	CCT7
chr2	73461075	73461925	chr2:73460356-73461356	PRADC1
chr2	74375250	74375525	chr2:74375039-74376039	BOLA3
chr2	74375625	74375825	chr2:74375039-74376039	BOLA3
chr2	74709500	74710200	chr2:74709199-74710199	TTC31
chr2	84686200	84686625	chr2:84686586-84687586	SUCLG1
chr2	85197300	85199275	chr2:85197230-85198230	KCMF1
chr2	85581700	85582500	chr2:85580842-85581842	ELMOD3
chr2	85581700	85582500	chr2:85581821-85582821	RETSAT
chr2	85765350	85766550	chr2:85766009-85767009	LOC100630918
chr2	85765350	85766550	chr2:85765100-85766100	MAT2A
chr2	85788375	85789100	chr2:85788657-85789657	GGCX
chr2	86426525	86426975	chr2:86425555-86426555	MRPL35
chr2	86667700	86668425	chr2:86667583-86668583	KDM3A
chr2	86667700	86668425	chr2:86667270-86668270	KDM3A
chr2	86850100	86851125	chr2:86851000-86852000	RNF103
chr2	95830900	95831725	chr2:95830182-95831182	ZNF2
chr2	97481875	97482000	chr2:97480990-97481990	CNNM3
chr2	97523250	97524225	chr2:97523756-97524756	ANKRD39
chr2	97535475	97535975	chr2:97535735-97536735	SEMA4C
chr2	98280400	98280875	chr2:98280561-98281561	ACTR1B
chr2	98611650	98612950	chr2:98612354-98613354	TMEM131
chr2	99224575	99225600	chr2:99224981-99225981	COA5
chr2	99224575	99225600	chr2:99224041-99225041	UNC50
chr2	101869075	101869875	chr2:101868344-101869344	CNOT11
chr2	102313475	102314500	chr2:102313537-102314537	MAP4K4
chr2	102313475	102314500	chr2:102313164-102314164	MAP4K4
chr2	102313475	102314500	chr2:102313537-102314537	MAP4K4
chr2	105468775	105469525	chr2:105467934-105468934	LOC100506421
chr2	105945975	105946900	chr2:105946148-105947148	TGFBRAP1
chr2	106361450	106362150	chr2:106360519-106361519	NCK2
chr2	106810325	106811025	chr2:106810795-106811795	UXS1
chr2	109150725	109151325	chr2:109149810-109150810	LIMS1
chr2	110371650	110371825	chr2:110371783-110372783	2014-09-10
chr2	110371650	110371825	chr2:110370910-110371910	SOWAHC
chr2	113032550	113033525	chr2:113032177-113033177	ZC3H6
chr2	113239400	113239825	chr2:113238742-113239742	TTL
chr2	114513750	114514500	chr2:114514400-114515400	SLC35F5
chr2	114647050	114647775	chr2:114646536-114647536	ACTR3
chr2	120516825	120517700	chr2:120516206-120517206	PTPN4
chr2	120770575	120771050	chr2:120769603-120770603	EPB41L5
chr2	120770575	120771050	chr2:120769784-120770784	EPB41L5
chr2	120770575	120771050	chr2:120769603-120770603	EPB41L5
chr2	122288350	122288425	chr2:122287455-122288455	RNU4ATAC
chr2	122406725	122407975	chr2:122407052-122408052	CLASP1
chr2	122406725	122407975	chr2:122406564-122407564	LOC254128
chr2	122406725	122407975	chr2:122406229-122407229	LOC254128
chr2	122512925	122513350	chr2:122512120-122513120	TSN
chr2	128568300	128568975	chr2:128568761-128569761	WDR33
chr2	130939450	130940125	chr2:130938500-130939500	MZT2B
chr2	130939450	130940125	chr2:130939330-130940330	SMPD4
chr2	131099775	131100200	chr2:131099922-131100922	CCDC115
chr2	131099775	131100200	chr2:131099488-131100488	IMP4
chr2	132249675	132250300	chr2:132249385-132250385	LOC150776
chr2	132249675	132250300	chr2:132248809-132249809	MIR4784
chr2	132249675	132250300	chr2:132250064-132251064	MZT2A
chr2	135675475	135677025	chr2:135676176-135677176	LOC100129961
chr2	135675475	135677025	chr2:135675391-135676391	CCNT2
chr2	136288275	136289025	chr2:136288082-136289082	R3HDM1
chr2	136288275	136289025	chr2:136288806-136289806	ZRANB3
chr2	139259225	139259800	chr2:139258349-139259349	SPOPL
chr2	148601500	148602025	chr2:148601569-148602569	ACVR2A
chr2	149402150	149402600	chr2:149401559-149402559	EPC2
chr2	152266400	152266925	chr2:152265603-152266603	RIF1
chr2	152684650	152685300	chr2:152685009-152686009	ARL5A
chr2	153032000	153032800	chr2:153032506-153033506	STAM2
chr2	157292250	157293150	chr2:157291899-157292899	GPD2
chr2	159313300	159314175	chr2:159313265-159314265	CCDC148
chr2	159313300	159314175	chr2:159312475-159313475	PKP4
chr2	160568650	160569650	chr2:160568009-160569009	2014-03-07
chr2	162164575	162165425	chr2:162163785-162164785	PSMD14
chr2	163695000	163695475	chr2:163695257-163696257	KCNH7
chr2	166809975	166810475	chr2:166810348-166811348	TTC21B
chr2	169103700	169104575	chr2:169104105-169105105	STK39
chr2	170335700	170336475	chr2:170335005-170336005	BBS5
chr2	170440700	170441700	chr2:170439849-170440849	PPIG
chr2	171627400	171627900	chr2:171626603-171627603	LOC100505695
chr2	172016825	172017800	chr2:172017410-172018410	TLK1
chr2	172290675	172291150	chr2:172289760-172290760	DCAF17
chr2	172543825	172544325	chr2:172543181-172544181	DYNC1I2
chr2	172543825	172544325	chr2:172542918-172543918	DYNC1I2
chr2	172543825	172544325	chr2:172543181-172544181	DYNC1I2
chr2	172543825	172544325	chr2:172542918-172543918	DYNC1I2
chr2	172543825	172544325	chr2:172543181-172544181	DYNC1I2
chr2	172543825	172544325	chr2:172542918-172543918	DYNC1I2
chr2	172948725	172949600	chr2:172949207-172950207	DLX1
chr2	173940275	173941275	chr2:173939564-173940564	ZAK
chr2	174828250	174829775	chr2:174828947-174829947	SP3
chr2	176032375	176033075	chr2:176032934-176033934	ATF2
chr2	176032375	176033075	chr2:176032437-176033437	MIR933
chr2	177133850	177134600	chr2:177133122-177134122	MTX2
chr2	178077225	178078175	chr2:178076421-178077421	HNRNPA3
chr2	178077225	178078175	chr2:178076453-178077453	MIR4444-1
chr2	179315250	179316075	chr2:179315162-179316162	DFNB59
chr2	179315250	179316075	chr2:179315484-179316484	PRKRA
chr2	179315250	179316075	chr2:179315355-179316355	PRKRA
chr2	179315250	179316075	chr2:179315958-179316958	PRKRA
chr2	179344650	179345475	chr2:179344198-179345198	PLEKHA3
chr2	180128550	180129700	chr2:180129350-180130350	SESTD1
chr2	182756325	182757075	chr2:182755471-182756471	SSFA2
chr2	183580700	183580775	chr2:183579767-183580767	DNAJC10
chr2	183902375	183903450	chr2:183903229-183904229	NCKAP1
chr2	187350500	187350650	chr2:187349884-187350884	ZC3H15
chr2	187350800	187351350	chr2:187349884-187350884	ZC3H15
chr2	187454475	187455125	chr2:187453789-187454789	ITGAV
chr2	189157000	189157500	chr2:189156389-189157389	GULP1
chr2	190627550	190628200	chr2:190627924-190628924	OSGEPL1
chr2	191272725	191273375	chr2:191272080-191273080	MFSD6
chr2	191399400	191399750	chr2:191399468-191400468	TMEM194B
chr2	191513150	191514075	chr2:191512847-191513847	NAB1
chr2	192109975	192110575	chr2:192109106-192110106	MYO1B
chr2	192109975	192110575	chr2:192109253-192110253	MYO1B
chr2	192109975	192110575	chr2:192109106-192110106	MYO1B
chr2	193059575	193060750	chr2:193059644-193060644	TMEFF2
chr2	197457725	197458400	chr2:197457335-197458335	HECW2
chr2	197791025	197792050	chr2:197791454-197792454	PGAP1
chr2	198175075	198175600	chr2:198175521-198176521	ANKRD44
chr2	198364300	198364900	chr2:198364640-198365640	HSPD1
chr2	198364300	198364900	chr2:198363720-198364720	HSPE1
chr2	198364300	198364900	chr2:198363720-198364720	HSPE1-MOB4
chr2	198380350	198381175	chr2:198379766-198380766	MOB4
chr2	198380350	198381175	chr2:198380021-198381021	MOB4
chr2	198380350	198381175	chr2:198379766-198380766	MOB4
chr2	200819900	200821000	chr2:200819039-200820039	C2orf47
chr2	200819900	200821000	chr2:200820459-200821459	TYW5
chr2	201676375	201677050	chr2:201676055-201677055	BZW1
chr2	201676375	201677050	chr2:201675907-201676907	BZW1
chr2	201728850	201729475	chr2:201729284-201730284	CLK1
chr2	201728850	201729475	chr2:201729467-201730467	CLK1
chr2	201980750	201981725	chr2:201979876-201980876	CFLAR
chr2	201981925	201982475	chr2:201982268-201983268	CFLAR
chr2	202507350	202508175	chr2:202507667-202508667	TMEM237
chr2	202645575	202646300	chr2:202645895-202646895	ALS2
chr2	203240175	203241575	chr2:203240049-203241049	BMPR2
chr2	203499675	203500300	chr2:203498900-203499900	FAM117B
chr2	203735650	203736650	chr2:203736371-203737371	ICA1L
chr2	203735650	203736650	chr2:203736195-203737195	ICA1L
chr2	204399625	204400175	chr2:204400058-204401058	RAPH1
chr2	206949700	206951250	chr2:206950906-206951906	INO80D
chr2	207023575	207024550	chr2:207023317-207024317	EEF1B2
chr2	207023575	207024550	chr2:207024243-207025243	NDUFS1
chr2	207023575	207024550	chr2:207023918-207024918	NDUFS1
chr2	207023575	207024550	chr2:207024243-207025243	NDUFS1
chr2	208031050	208031600	chr2:208031580-208032580	KLF7
chr2	208031050	208031600	chr2:208030740-208031740	KLF7
chr2	208031050	208031600	chr2:208030910-208031910	KLF7
chr2	210288600	210289100	chr2:210287770-210288770	MAP2
chr2	211340825	211341750	chr2:211341405-211342405	CPS1
chr2	211340825	211341750	chr2:211341429-211342429	LANCL1
chr2	211340825	211341750	chr2:211341499-211342499	LANCL1
chr2	211340825	211341750	chr2:211341491-211342491	LANCL1
chr2	216002525	216003250	chr2:216003151-216004151	ABCA12
chr2	219575425	219576000	chr2:219574567-219575567	TTLL4
[truncated: 1,282 more rows]

## Sheet: hNSC+human_brain_Chd8_prom
CHD8 peak chr	CHD8 peak start	CHD8 peak stop	promoter region	Gene
chr1	934150	937950	chr1:935552-936552	HES4
chr1	954450	956800	chr1:954502-955502	AGRN
chr1	1446500	1447925	chr1:1446522-1447522	ATAD3A
chr1	1446500	1447925	chr1:1446909-1447909	ATAD3A
chr1	1446500	1447925	chr1:1446522-1447522	ATAD3A
chr1	1508925	1510850	chr1:1510262-1511262	SSU72
chr1	1820625	1823550	chr1:1822526-1823526	GNB1
chr1	2143650	2144800	chr1:2144159-2145159	C1orf86
chr1	2322000	2323925	chr1:2322993-2323993	MORN1
chr1	2322000	2323925	chr1:2322213-2323213	RER1
chr1	3712250	3714000	chr1:3713068-3714068	LRRC47
chr1	3773025	3774575	chr1:3773797-3774797	CEP104
chr1	3773025	3774575	chr1:3772844-3773844	DFFB
chr1	3815700	3818350	chr1:3815967-3816967	LOC100133612
chr1	3815700	3818350	chr1:3816857-3817857	C1orf174
chr1	6258575	6260500	chr1:6259679-6260679	RPL22
chr1	6452575	6454475	chr1:6453826-6454826	ACOT7
chr1	6672450	6675575	chr1:6672755-6673755	PHF13
chr1	6684700	6686250	chr1:6684209-6685209	THAP3
chr1	6684700	6686250	chr1:6683924-6684924	THAP3
chr1	6684700	6686250	chr1:6684209-6685209	THAP3
chr1	6761075	6762550	chr1:6761966-6762966	DNAJC11
chr1	7830575	7832000	chr1:7830328-7831328	VAMP3
chr1	8020925	8022625	chr1:8020713-8021713	PARK7
chr1	9648425	9649950	chr1:9647931-9648931	TMEM201
chr1	9882950	9884675	chr1:9884550-9885550	CLSTN1
chr1	10002300	10004150	chr1:10002826-10003826	LZIC
chr1	10002300	10004150	chr1:10002485-10003485	NMNAT1
chr1	10269450	10272475	chr1:10269763-10270763	KIF1B
chr1	10458375	10460050	chr1:10458084-10459084	PGD
chr1	10489975	10491225	chr1:10489158-10490158	APITD1
chr1	10489975	10491225	chr1:10489803-10490803	APITD1
chr1	10489975	10491225	chr1:10489803-10490803	APITD1-CORT
chr1	10489975	10491225	chr1:10489158-10490158	APITD1-CORT
chr1	10489975	10491225	chr1:10489803-10490803	APITD1-CORT
chr1	11538575	11539825	chr1:11538294-11539294	PTCHD2
chr1	11750675	11752425	chr1:11750780-11751780	DRAXIN
chr1	11750675	11752425	chr1:11751678-11752678	MAD2L2
chr1	14026050	14027625	chr1:14025734-14026734	PRDM2
chr1	14075075	14076925	chr1:14074875-14075875	PRDM2
chr1	15942775	15945225	chr1:15942952-15943952	DDI2
chr1	16173325	16177225	chr1:16174642-16175642	FLJ37453
chr1	16173325	16177225	chr1:16173358-16174358	SPEN
chr1	16678275	16679550	chr1:16678948-16679948	FBXO42
chr1	16692900	16694850	chr1:16692524-16693524	SZRD1
chr1	16939200	16940875	chr1:16939982-16940982	NBPF1
chr1	16970475	16971775	chr1:16971068-16972068	MST1P2
chr1	17763350	17766925	chr1:17765059-17766059	RCC2
chr1	17763350	17766925	chr1:17766250-17767250	RCC2
chr1	19281575	19283825	chr1:19282826-19283826	IFFO2
chr1	19535600	19537925	chr1:19536746-19537746	UBR4
chr1	19577075	19578875	chr1:19577074-19578074	MRTO4
chr1	19577075	19578875	chr1:19578053-19579053	EMC1
chr1	19811100	19813025	chr1:19812066-19813066	CAPZB
chr1	19811100	19813025	chr1:19811201-19812201	CAPZB
chr1	20810525	20813725	chr1:20812728-20813728	CAMK2N1
chr1	21112450	21115100	chr1:21113181-21114181	HP1BP3
chr1	21502175	21504125	chr1:21503381-21504381	EIF4G3
chr1	21502175	21504125	chr1:21501251-21502251	EIF4G3
chr1	22108725	22110600	chr1:22109688-22110688	USP48
chr1	22378700	22380300	chr1:22378119-22379119	CDC42
chr1	23345100	23347300	chr1:23344940-23345940	KDM1A
chr1	23669425	23671925	chr1:23670853-23671853	HNRNPR
chr1	24104425	24105500	chr1:24104787-24105787	LOC100506963
chr1	24104425	24105500	chr1:24103875-24104875	PITHD1
chr1	24126350	24127875	chr1:24127034-24128034	GALE
chr1	24126350	24127875	chr1:24127294-24128294	GALE
chr1	24126350	24127875	chr1:24126060-24127060	GALE
chr1	24305675	24307625	chr1:24306953-24307953	SRSF10
chr1	24968725	24971125	chr1:24968593-24969593	SRRM1
chr1	25071100	25073675	chr1:25070759-25071759	CLIC4
chr1	25664475	25665850	chr1:25663788-25664788	TMEM50A
chr1	25756050	25758450	chr1:25756387-25757387	TMEM57
chr1	26231025	26233425	chr1:26232945-26233945	MIR3917
chr1	26231025	26233425	chr1:26232993-26233993	STMN1
chr1	26231025	26233425	chr1:26233368-26234368	STMN1
chr1	26231025	26233425	chr1:26232644-26233644	STMN1
chr1	26437025	26439150	chr1:26436655-26437655	PDIK1L
chr1	26437025	26439150	chr1:26437267-26438267	PDIK1L
chr1	27018275	27025400	chr1:27021521-27022521	ARID1A
chr1	27560600	27562175	chr1:27560006-27561006	WDTC1
chr1	27648000	27649575	chr1:27649364-27650364	LOC644961
chr1	27648000	27649575	chr1:27647635-27648635	TMEM222
chr1	28654850	28656500	chr1:28654512-28655512	MED18
chr1	28695525	28697650	chr1:28695092-28696092	PHACTR4
chr1	28844450	28845625	chr1:28843744-28844744	RCC1
chr1	28974475	28975850	chr1:28974111-28975111	RNU11
chr1	28994400	28996550	chr1:28994239-28995239	GMEB1
chr1	29062500	29064925	chr1:29062451-29063451	YTHDF2
chr1	29062500	29064925	chr1:29062132-29063132	YTHDF2
chr1	29062500	29064925	chr1:29062135-29063135	YTHDF2
chr1	29507175	29509475	chr1:29508637-29509637	SRSF4
chr1	31191375	31192250	chr1:31190618-31191618	MATN1-AS1
chr1	31537175	31539350	chr1:31538564-31539564	PUM1
chr1	31885600	31887825	chr1:31885659-31886659	SERINC2
chr1	31885600	31887825	chr1:31884962-31885962	SERINC2
chr1	32537650	32539275	chr1:32537502-32538502	TMEM39B
chr1	32573050	32574850	chr1:32572643-32573643	KPNA6
chr1	33115250	33118025	chr1:33115748-33116748	RBBP4
chr1	33115250	33118025	chr1:33115958-33116958	RBBP4
chr1	33115250	33118025	chr1:33115748-33116748	RBBP4
chr1	33115250	33118025	chr1:33116185-33117185	ZBTB8OS
chr1	33281975	33284825	chr1:33282042-33283042	S100PBP
chr1	33281975	33284825	chr1:33282118-33283118	S100PBP
chr1	33281975	33284825	chr1:33283633-33284633	YARS
chr1	33719850	33723800	chr1:33721173-33722173	ZNF362
chr1	33813025	33816925	chr1:33815499-33816499	PHC2
chr1	35657025	35659475	chr1:35658743-35659743	SFPQ
chr1	35733550	35735550	chr1:35733567-35734567	ZMYM4
chr1	36395675	36397575	chr1:36395682-36396682	AGO3
chr1	36620000	36623150	chr1:36620802-36621802	MAP7D1
chr1	36620000	36623150	chr1:36621654-36622654	TRAPPC3
chr1	37979600	37980850	chr1:37980420-37981420	MEAF6
chr1	38258950	38260525	chr1:38258773-38259773	MANEAL
chr1	38258950	38260525	chr1:38260159-38261159	MANEAL
chr1	38273025	38274775	chr1:38273865-38274865	YRDC
chr1	38273025	38274775	chr1:38272472-38273472	C1orf122
chr1	39456000	39458525	chr1:39455915-39456915	AKIRIN1
chr1	40722625	40724550	chr1:40722721-40723721	ZMPSTE24
chr1	41706775	41708750	chr1:41707815-41708815	SCMH1
chr1	42799725	42801900	chr1:42801548-42802548	FOXJ3
chr1	42799725	42801900	chr1:42800636-42801636	FOXJ3
chr1	42799725	42801900	chr1:42800886-42801886	FOXJ3
chr1	42799725	42801900	chr1:42800903-42801903	FOXJ3
chr1	42921250	42922800	chr1:42921172-42922172	PPCS
chr1	42921250	42922800	chr1:42921938-42922938	ZMYND12
chr1	43147125	43149250	chr1:43147065-43148065	YBX1
chr1	43422525	43425400	chr1:43424847-43425847	SLC2A1
chr1	43422525	43425400	chr1:43423719-43424719	SLC2A1-AS1
chr1	43995700	43997625	chr1:43995546-43996546	PTPRF
chr1	44411725	44413550	chr1:44411477-44412477	IPO13
chr1	44495175	44497500	chr1:44497164-44498164	SLC6A9
chr1	45308350	45309300	chr1:45308616-45309616	PTCH2
chr1	46150975	46154800	chr1:46152302-46153302	GPBP1L1
chr1	46150975	46154800	chr1:46152846-46153846	TMEM69
chr1	46215425	46216650	chr1:46216485-46217485	IPP
chr1	46596725	46600125	chr1:46598708-46599708	PIK3R3
chr1	46596725	46600125	chr1:46598380-46599380	PIK3R3
chr1	46766850	46770175	chr1:46769038-46770038	LRRC41
chr1	46766850	46770175	chr1:46768379-46769379	UQCRH
chr1	47133350	47134675	chr1:47134099-47135099	ATPAF1
chr1	47798400	47801000	chr1:47798468-47799468	CMPK1
chr1	49241775	49243575	chr1:49242547-49243547	BEND5
chr1	51425025	51426500	chr1:51425936-51426936	FAF1
chr1	51701625	51703125	chr1:51700944-51701944	RNF11
chr1	51983225	51985550	chr1:51984995-51985995	EPS15
chr1	52343550	52345575	chr1:52344609-52345609	NRD1
chr1	52343550	52345575	chr1:52343712-52344712	NRD1
chr1	52343550	52345575	chr1:52344609-52345609	NRD1
chr1	52606900	52608975	chr1:52607045-52608045	ZFYVE9
chr1	53017375	53020150	chr1:53018762-53019762	ZCCHC11
chr1	53685450	53686900	chr1:53686289-53687289	C1orf123
chr1	53703525	53704575	chr1:53703281-53704281	LOC100507564
chr1	53703525	53704575	chr1:53704282-53705282	MAGOH
chr1	53791650	53793950	chr1:53793821-53794821	LRP8
chr1	54870025	54873950	chr1:54872092-54873092	SSBP3
chr1	54870025	54873950	chr1:54871979-54872979	SSBP3
chr1	55679900	55682325	chr1:55680080-55681080	LOC100507634
chr1	55679900	55682325	chr1:55681039-55682039	USP24
chr1	62901075	62903725	chr1:62900974-62901974	USP1
chr1	62901075	62903725	chr1:62901382-62902382	USP1
chr1	63152150	63154975	chr1:63154039-63155039	DOCK7
chr1	63249050	63250900	chr1:63248776-63249776	ATG4C
chr1	63988225	63989725	chr1:63988012-63989012	EFCAB7
chr1	63988225	63989725	chr1:63988944-63989944	ITGB3BP
chr1	65209925	65211525	chr1:65209777-65210777	RAVER2
chr1	65431075	65432650	chr1:65432187-65433187	JAK1
chr1	67395325	67397175	chr1:67394925-67395925	MIER1
chr1	67518525	67520575	chr1:67520080-67521080	SLC35D1
chr1	72747750	72750300	chr1:72748277-72749277	NEGR1
chr1	77332625	77334375	chr1:77332185-77333185	ST6GALNAC5
chr1	78443425	78445775	chr1:78444777-78445777	FUBP1
chr1	84542850	84544600	chr1:84542744-84543744	PRKACB
chr1	87169200	87171350	chr1:87169252-87170252	SH3GLB1
chr1	87793000	87798150	chr1:87793150-87794150	LMO4
chr1	89148975	89151425	chr1:89148921-89149921	PKN2
chr1	90285825	90287775	chr1:90285572-90286572	LRRC8D
chr1	90285825	90287775	chr1:90286479-90287479	LRRC8D
chr1	91965575	91967700	chr1:91965403-91966403	CDC7
chr1	91965575	91967700	chr1:91965664-91966664	CDC7
chr1	91965575	91967700	chr1:91965403-91966403	CDC7
chr1	93543900	93546075	chr1:93543791-93544791	MTF2
chr1	93913075	93915425	chr1:93912687-93913687	FNBP1L
chr1	94310850	94314350	chr1:94312706-94313706	BCAR3
chr1	94310850	94314350	chr1:94311387-94312387	MIR760
chr1	94374100	94375850	chr1:94375012-94376012	GCLM
chr1	95390675	95393850	chr1:95392735-95393735	CNN3
chr1	95390675	95393850	chr1:95392583-95393583	LOC729970
chr1	95699250	95700575	chr1:95698710-95699710	RWDD3
chr1	97186550	97188725	chr1:97186174-97187174	PTBP2
chr1	100502750	100504975	chr1:100502788-100503788	HIAT1
chr1	100597575	100599425	chr1:100598511-100599511	SASS6
chr1	100597575	100599425	chr1:100597705-100598705	TRMT13
chr1	100731375	100732775	chr1:100730713-100731713	RTCA
chr1	108741625	108743925	chr1:108742980-108743980	SLC25A24
chr1	109583275	109585525	chr1:109584850-109585850	WDR47
chr1	109617925	109619425	chr1:109618624-109619624	TAF13
chr1	110026075	110027475	chr1:110025560-110026560	ATXN7L2
chr1	113160875	113163550	chr1:113161074-113162074	CAPZA1
chr1	113160875	113163550	chr1:113162040-113163040	ST7L
chr1	114300675	114302850	chr1:114301777-114302777	PHTF1
chr1	114354075	114355950	chr1:114355070-114356070	RSBN1
chr1	114471250	114473250	chr1:114470995-114471995	HIPK1
chr1	115052250	115055125	chr1:115053781-115054781	TRIM33
chr1	116915500	116917450	chr1:116914794-116915794	ATP1A1
chr1	116915500	116917450	chr1:116915488-116916488	ATP1A1
chr1	116960425	116962050	chr1:116961197-116962197	ATP1A1OS
chr1	116960425	116962050	chr1:116961205-116962205	ATP1A1OS
chr1	116960425	116962050	chr1:116961181-116962181	ATP1A1OS
chr1	116960425	116962050	chr1:116961197-116962197	ATP1A1OS
chr1	116960425	116962050	chr1:116961244-116962244	ATP1A1OS
chr1	117209775	117210500	chr1:117210314-117211314	IGSF3
chr1	117908850	117910450	chr1:117909084-117910084	MAN1A2
chr1	144931375	144933050	chr1:144932032-144933032	PDE4DIP
chr1	145476850	145478000	chr1:145476084-145477084	LIX1L
chr1	145515750	145517425	chr1:145516076-145517076	GNRHR2
chr1	145515750	145517425	chr1:145515559-145516559	PEX11B
chr1	145515750	145517425	chr1:145515164-145516164	PEX11B
chr1	145515750	145517425	chr1:145515597-145516597	PEX11B
chr1	145610075	145611775	chr1:145610884-145611884	POLR3C
chr1	145610075	145611775	chr1:145610035-145611035	RNF115
chr1	146643100	146645525	chr1:146644129-146645129	PRKAB2
chr1	147011525	147014200	chr1:147012181-147013181	BCL9
chr1	149855925	149860775	chr1:149859466-149860466	HIST2H2AB
chr1	149855925	149860775	chr1:149857524-149858524	HIST2H2AC
chr1	149855925	149860775	chr1:149858232-149859232	HIST2H2BE
chr1	150038475	150040625	chr1:150038341-150039341	VPS45
chr1	150121325	150123450	chr1:150121169-150122169	PLEKHO1
chr1	150240675	150242275	chr1:150241609-150242609	APH1A
chr1	150335500	150338850	chr1:150335989-150336989	RPRD2
chr1	150550325	150553100	chr1:150552214-150553214	MCL1
chr1	150946225	150948050	chr1:150947479-150948479	CERS2
chr1	151030625	151034300	chr1:151032125-151033125	CDC42SE1
chr1	151030625	151034300	chr1:151031150-151032150	MLLT11
chr1	151137250	151139200	chr1:151138424-151139424	LYSMD1
chr1	151137250	151139200	chr1:151138370-151139370	LYSMD1
chr1	151137250	151139200	chr1:151137497-151138497	SCNM1
chr1	151170350	151172850	chr1:151170020-151171020	PIP5K1A
chr1	151253400	151255950	chr1:151253790-151254790	ZNF687
chr1	151430150	151432950	chr1:151431941-151432941	POGZ
chr1	151583950	151585700	chr1:151583661-151584661	SNX27
chr1	151689000	151690025	chr1:151688792-151689792	CELF3
chr1	151689000	151690025	chr1:151688882-151689882	CELF3
chr1	151689000	151690025	chr1:151689290-151690290	CELF3
chr1	153605950	153607975	chr1:153605457-153606457	CHTOP
chr1	153605950	153607975	chr1:153606568-153607568	S100A13
chr1	153894325	153896725	chr1:153895451-153896451	GATAD2B
chr1	154191950	154194850	chr1:154193273-154194273	C1orf43
chr1	154191950	154194850	chr1:154191654-154192654	UBAP2L
chr1	154191950	154194850	chr1:154192324-154193324	UBAP2L
chr1	154530200	154532125	chr1:154531120-154532120	UBE2Q1
chr1	154599700	154601200	chr1:154600456-154601456	ADAR
chr1	154933425	154935525	chr1:154934258-154935258	PYGO2
chr1	154954800	154956500	chr1:154954769-154955769	FLAD1
chr1	155176450	155179875	chr1:155177489-155178489	MTX1
chr1	155176450	155179875	chr1:155177772-155178772	THBS3
chr1	155531550	155533475	chr1:155530771-155531771	ASH1L-AS1
chr1	155531550	155533475	chr1:155532324-155533324	ASH1L
chr1	155657475	155659525	chr1:155657881-155658881	DAP3
chr1	155657475	155659525	chr1:155657884-155658884	DAP3
chr1	155657475	155659525	chr1:155658568-155659568	YY1AP1
chr1	155657475	155659525	chr1:155658819-155659819	YY1AP1
chr1	155657475	155659525	chr1:155658515-155659515	YY1AP1
chr1	155657475	155659525	chr1:155658447-155659447	YY1AP1
chr1	155657475	155659525	chr1:155658568-155659568	YY1AP1
chr1	155657475	155659525	chr1:155658823-155659823	YY1AP1
chr1	155657475	155659525	chr1:155658568-155659568	YY1AP1
chr1	155657475	155659525	chr1:155658823-155659823	YY1AP1
chr1	155657475	155659525	chr1:155658565-155659565	YY1AP1
chr1	155657475	155659525	chr1:155658764-155659764	YY1AP1
chr1	156469625	156471850	chr1:156470634-156471634	MEF2D
chr1	156643325	156648200	chr1:156647189-156648189	NES
chr1	156720100	156722650	chr1:156722240-156723240	HDGF
chr1	156720100	156722650	chr1:156722024-156723024	HDGF
chr1	156720100	156722650	chr1:156721543-156722543	HDGF
chr1	156736425	156738250	chr1:156736273-156737273	PRCC
chr1	157014025	157016550	chr1:157015162-157016162	ARHGEF11
chr1	157107375	157109400	chr1:157108383-157109383	ETV3
chr1	157107375	157109400	chr1:157108177-157109177	ETV3
chr1	160254150	160255625	chr1:160254941-160255941	PEX19
chr1	161014550	161016800	chr1:161014727-161015727	USF1
chr1	161014550	161016800	chr1:161015769-161016769	USF1
chr1	161101500	161103525	chr1:161102478-161103478	DEDD
chr1	161101500	161103525	chr1:161102256-161103256	DEDD
chr1	161101500	161103525	chr1:161102478-161103478	DEDD
chr1	161135125	161136875	chr1:161135180-161136180	PPOX
chr1	161719000	161720575	chr1:161718580-161719580	DUSP12
chr1	161734825	161737100	chr1:161735033-161736033	ATF6
chr1	164528200	164529875	chr1:164527596-164528596	PBX1
chr1	165796325	165798950	chr1:165795731-165796731	UCK2
chr1	166807900	166809800	chr1:166807723-166808723	POGK
chr1	167188625	167192300	chr1:167189065-167190065	POU2F1
chr1	167188625	167192300	chr1:167189122-167190122	POU2F1
chr1	168104825	168107225	chr1:168106905-168107905	GPR161
chr1	168104825	168107225	chr1:168106811-168107811	GPR161
chr1	168104825	168107225	chr1:168105674-168106674	GPR161
chr1	168104825	168107225	chr1:168105945-168106945	GPR161
chr1	168104825	168107225	chr1:168106811-168107811	GPR161
chr1	168104825	168107225	chr1:168105945-168106945	GPR161
chr1	169074600	169076975	chr1:169074946-169075946	ATP1B1
chr1	169454150	169456175	chr1:169455208-169456208	SLC19A2
chr1	174967400	174970075	chr1:174967570-174968570	CACYBP
chr1	174967400	174970075	chr1:174967891-174968891	CACYBP
chr1	178511200	178512575	chr1:178510930-178511930	C1orf220
chr1	178693875	178695975	chr1:178693299-178694299	RALGPS2
chr1	178994250	178996475	chr1:178994073-178995073	FAM20B
chr1	179922825	179924900	chr1:179922907-179923907	CEP350
chr1	180123125	180124650	chr1:180122967-180123967	QSOX1
chr1	180470775	180472600	chr1:180472022-180473022	ACBD6
chr1	182359800	182361750	chr1:182361341-182362341	GLUL
chr1	182359800	182361750	chr1:182360539-182361539	GLUL
chr1	182359800	182361750	chr1:182361341-182362341	GLUL
chr1	183439150	183442325	chr1:183440505-183441505	SMG7
chr1	183439150	183442325	chr1:183441117-183442117	SMG7-AS1
chr1	183603775	183605825	chr1:183605076-183606076	ARPC5
chr1	183603775	183605825	chr1:183604207-183605207	RGL1
chr1	184354525	184357200	chr1:184355149-184356149	C1orf21
chr1	185284725	185286775	chr1:185286461-185287461	IVNS1ABP
chr1	193027300	193029775	chr1:193028003-193029003	TROVE2
chr1	193027300	193029775	chr1:193027551-193028551	TROVE2
chr1	193027300	193029775	chr1:193028003-193029003	TROVE2
chr1	193027300	193029775	chr1:193027551-193028551	TROVE2
chr1	193027300	193029775	chr1:193028523-193029523	UCHL5
chr1	193027300	193029775	chr1:193029237-193030237	UCHL5
chr1	197169950	197171650	chr1:197169591-197170591	CRB1
chr1	197169950	197171650	chr1:197169672-197170672	ZBTB41
chr1	197743525	197744725	chr1:197744623-197745623	DENND1B
chr1	197871075	197873675	chr1:197870681-197871681	C1orf53
chr1	198125175	198128975	chr1:198125107-198126107	NEK7
chr1	200638125	200640075	chr1:200639126-200640126	DDX59
chr1	201437300	201439225	chr1:201438299-201439299	PHLDA3
chr1	201951425	201952950	chr1:201950765-201951765	RNPEP
chr1	202111975	202114375	chr1:202113871-202114871	ARL8A
chr1	202774875	202780850	chr1:202777549-202778549	KDM5B
chr1	202774875	202780850	chr1:202779073-202780073	KDM5B-AS1
chr1	203764100	203766125	chr1:203765650-203766650	ZBED6
chr1	203764100	203766125	chr1:203763750-203764750	ZC3H11A
chr1	204378975	204381875	chr1:204380944-204381944	PPP1R15B
chr1	205090750	205092275	chr1:205091150-205092150	RBBP5
chr1	205179725	205181525	chr1:205180727-205181727	DSTYK
chr1	205717450	205720400	chr1:205719372-205720372	NUCKS1
chr1	210110750	210112225	chr1:210110518-210111518	SYT14
chr1	211431250	211434750	chr1:211431707-211432707	RCOR3
chr1	211431250	211434750	chr1:211432288-211433288	RCOR3
chr1	212002850	212004650	chr1:212004114-212005114	LPGAT1
chr1	212457400	212459800	chr1:212457878-212458878	PPP2R5A
chr1	212964300	212966050	chr1:212965139-212966139	NSL1
chr1	212964300	212966050	chr1:212964169-212965169	TATDN3
chr1	213030725	213032800	chr1:213030596-213031596	FLVCR1
chr1	213030725	213032800	chr1:213031480-213032480	FLVCR1-AS1
chr1	213187775	213189625	chr1:213189168-213190168	ANGEL2
chr1	215739975	215741950	chr1:215739734-215740734	KCTD3
chr1	222791125	222792200	chr1:222790443-222791443	MIA3
chr1	223899550	223901250	chr1:223899118-223900118	CAPN2
chr1	224032725	224035025	chr1:224033674-224034674	TP53BP2
chr1	224370250	224372300	chr1:224369909-224370909	DEGS1
chr1	224517000	224518775	chr1:224517891-224518891	NVL
chr1	225613950	225616675	chr1:225615815-225616815	LBR
chr1	225613950	225616675	chr1:225616557-225617557	LBR
chr1	225839125	225841875	chr1:225840845-225841845	ENAH
chr1	226111175	226112900	chr1:226112040-226113040	PYCR2
chr1	226248725	226253025	chr1:226249407-226250407	H3F3A
chr1	226248725	226253025	chr1:226249427-226250427	H3F3AP4
chr1	227504975	227507250	chr1:227505826-227506826	CDC42BPA
chr1	228269350	228271775	chr1:228269360-228270360	ARF1
chr1	228269350	228271775	chr1:228269850-228270850	ARF1
chr1	228269350	228271775	chr1:228269360-228270360	ARF1
chr1	228289950	228291675	chr1:228291022-228292022	C1orf35
chr1	228327050	228328675	chr1:228326928-228327928	GUK1
chr1	228327050	228328675	chr1:228326784-228327784	GUK1
chr1	228327050	228328675	chr1:228326928-228327928	GUK1
chr1	228352900	228354525	chr1:228352428-228353428	IBA57
chr1	229476850	229479225	chr1:229478688-229479688	CCSAP
chr1	229693200	229695675	chr1:229694442-229695442	ABCB10
chr1	230202025	230204675	chr1:230201955-230202955	GALNT2
chr1	231003550	231005550	chr1:231005335-231006335	C1orf198
chr1	231003550	231005550	chr1:231004302-231005302	C1orf198
chr1	234741600	234749025	chr1:234745271-234746271	IRF2BP2
chr1	235290875	235292700	chr1:235291252-235292252	SNORA14B
chr1	235290875	235292700	chr1:235292256-235293256	TOMM20
chr1	235490100	235492950	chr1:235490802-235491802	ARID4B
chr1	235490100	235492950	chr1:235491532-235492532	ARID4B
chr1	235490100	235492950	chr1:235490752-235491752	GGPS1
chr1	235490100	235492950	chr1:235490868-235491868	GGPS1
chr1	235666800	235668400	chr1:235667781-235668781	B3GALNT2
chr1	235811675	235814150	chr1:235813293-235814293	GNG4
chr1	235811675	235814150	chr1:235814054-235815054	GNG4
chr1	243417000	243420100	chr1:243418708-243419708	CEP170
chr1	243417000	243420100	chr1:243418306-243419306	SDCCAG8
chr1	244210050	244217400	chr1:244215581-244216581	ZBTB18
chr1	244210050	244217400	chr1:244213560-244214560	ZBTB18
chr1	244997275	244999900	chr1:244997638-244998638	COX20
chr1	245025575	245029025	chr1:245027827-245028827	HNRNPU
chr1	245132600	245135300	chr1:245132630-245133630	EFCAB2
chr1	245132600	245135300	chr1:245132170-245133170	EFCAB2
chr1	245132600	245135300	chr1:245132283-245133283	EFCAB2
chr1	245132600	245135300	chr1:245132630-245133630	EFCAB2
chr1	246887025	246888500	chr1:246886377-246887377	SCCPDH
chr1	247494100	247496200	chr1:247495045-247496045	ZNF496
chr1	249131625	249133700	chr1:249131529-249132529	ZNF672
chr10	180300	182500	chr10:180423-181423	ZMYND11
chr10	180300	182500	chr10:179423-180423	ZMYND11
chr10	180300	182500	chr10:179404-180404	ZMYND11
chr10	180300	182500	chr10:179423-180423	ZMYND11
chr10	734475	736300	chr10:735608-736608	DIP2C
chr10	5854250	5856700	chr10:5855512-5856512	GDI2
chr10	5930650	5933650	chr10:5931860-5932860	ANKRD16
chr10	5930650	5933650	chr10:5931165-5932165	FBXO18
chr10	5930650	5933650	chr10:5930534-5931534	FBXO18
chr10	6130525	6131950	chr10:6130308-6131308	RBM17
chr10	6130525	6131950	chr10:6129948-6130948	RBM17
chr10	6243050	6246075	chr10:6243839-6244839	PFKFB3
chr10	11059150	11061000	chr10:11058892-11059892	CELF2
chr10	11652275	11654350	chr10:11653679-11654679	USP6NL
chr10	12084300	12085675	chr10:12084840-12085840	UPF2
chr10	12084300	12085675	chr10:12085169-12086169	UPF2
chr10	12236775	12238800	chr10:12236960-12237960	CDC123
chr10	12236775	12238800	chr10:12238143-12239143	NUDT5
chr10	12390550	12392900	chr10:12390582-12391582	CAMK1D
chr10	13388025	13392375	chr10:13390298-13391298	SEPHS1
chr10	14919550	14921975	chr10:14919781-14920781	SUV39H2
chr10	14919550	14921975	chr10:14919864-14920864	SUV39H2
chr10	14919550	14921975	chr10:14919781-14920781	SUV39H2
chr10	14919550	14921975	chr10:14919864-14920864	SUV39H2
chr10	14919550	14921975	chr10:14919898-14920898	SUV39H2
chr10	14919550	14921975	chr10:14919781-14920781	SUV39H2
chr10	15138600	15140225	chr10:15139318-15140318	C10orf111
chr10	15138600	15140225	chr10:15138178-15139178	RPP38
chr10	15411775	15413875	chr10:15413058-15414058	FAM171A1
chr10	17241250	17244575	chr10:17244070-17245070	TRDMT1
chr10	18947575	18949525	chr10:18947312-18948312	ARL5B
chr10	21783275	21786825	chr10:21786213-21787213	C10orf114
chr10	21783275	21786825	chr10:21785570-21786570	MIR1915
chr10	21812275	21818425	chr10:21814611-21815611	SKIDA1
chr10	21821850	21824600	chr10:21822100-21823100	MLLT10
chr10	21821850	21824600	chr10:21822573-21823573	MLLT10
chr10	22609000	22611900	chr10:22609138-22610138	BMI1
chr10	22725100	22727800	chr10:22726858-22727858	LOC100499489
chr10	23727475	23729400	chr10:23727197-23728197	OTUD1
chr10	25011025	25014500	chr10:25012597-25013597	ARHGAP21
chr10	25240450	25242425	chr10:25241533-25242533	PRTFDC1
chr10	27442475	27445400	chr10:27443349-27444349	YME1L1
chr10	27442475	27445400	chr10:27442752-27443752	MASTL
chr10	27528850	27532950	chr10:27531068-27532068	ACBD5
chr10	27528850	27532950	chr10:27529808-27530808	ACBD5
chr10	27528850	27532950	chr10:27531068-27532068	ACBD5
chr10	27528850	27532950	chr10:27529808-27530808	ACBD5
chr10	27792575	27794000	chr10:27792102-27793102	RAB18
chr10	28820825	28823650	chr10:28821420-28822420	WAC
chr10	28820825	28823650	chr10:28820421-28821421	WAC
chr10	28820825	28823650	chr10:28821283-28822283	WAC-AS1
chr10	31607325	31610075	chr10:31609063-31610063	ZEB1
chr10	31607325	31610075	chr10:31607100-31608100	ZEB1
chr10	31607325	31610075	chr10:31609063-31610063	ZEB1
chr10	31607325	31610075	chr10:31607100-31608100	ZEB1
chr10	31607325	31610075	chr10:31608024-31609024	ZEB1-AS1
chr10	32344025	32346075	chr10:32345371-32346371	KIF5B
chr10	32634650	32636925	chr10:32636146-32637146	EPC1
chr10	32667125	32668900	chr10:32667726-32668726	EPC1
chr10	33246225	33248450	chr10:33247293-33248293	ITGB1
chr10	33246225	33248450	chr10:33246822-33247822	ITGB1
chr10	35102675	35104875	chr10:35104253-35105253	PARD3
chr10	35378575	35380250	chr10:35379570-35380570	CUL2
chr10	35378575	35380250	chr10:35379311-35380311	CUL2
chr10	38299050	38300500	chr10:38298577-38299577	ZNF33A
chr10	43902150	43905125	chr10:43904696-43905696	HNRNPF
chr10	43902150	43905125	chr10:43904332-43905332	HNRNPF
chr10	43902150	43905125	chr10:43903299-43904299	HNRNPF
chr10	43902150	43905125	chr10:43904656-43905656	HNRNPF
chr10	44069300	44070550	chr10:44070065-44071065	ZNF239
chr10	44069300	44070550	chr10:44070066-44071066	ZNF239
chr10	44143325	44144850	chr10:44144152-44145152	ZNF32
chr10	44143325	44144850	chr10:44144326-44145326	ZNF32
chr10	45495450	45497500	chr10:45496470-45497470	C10orf25
chr10	45495450	45497500	chr10:45495272-45496272	ZNF22
chr10	52382700	52386000	chr10:52383737-52384737	SGMS1
chr10	61665550	61668800	chr10:61666414-61667414	CCDC6
chr10	62702825	62704600	chr10:62704033-62705033	RHOBTB1
chr10	63659825	63663200	chr10:63660012-63661012	ARID5B
chr10	64563550	64565825	chr10:64563515-64564515	ADO
chr10	65280200	65282500	chr10:65280122-65281122	REEP3
chr10	69643975	69645575	chr10:69643938-69644938	SIRT1
chr10	69643975	69645575	chr10:69643426-69644426	SIRT1
chr10	69834300	69835750	chr10:69835103-69836103	HERC4
chr10	70090700	70093325	chr10:70090767-70091767	HNRNPH3
chr10	70090700	70093325	chr10:70092684-70093684	PBLD
chr10	70165675	70167775	chr10:70167051-70168051	RUFY2
chr10	70165675	70167775	chr10:70166946-70167946	RUFY2
chr10	71811650	71814275	chr10:71811356-71812356	H2AFY2
chr10	71905000	71907350	chr10:71906496-71907496	TYSND1
chr10	71905000	71907350	chr10:71904484-71905484	TYSND1
chr10	75254600	75256800	chr10:75255782-75256782	PPP3CB
chr10	75531650	75533025	chr10:75531048-75532048	FUT11
chr10	75544500	75546075	chr10:75544381-75545381	ZSWIM8
chr10	75570375	75572000	chr10:75571589-75572589	NDST2
chr10	76584000	76587350	chr10:76585170-76586170	KAT6B
chr10	77159625	77163100	chr10:77161513-77162513	ZNF503
chr10	77159625	77163100	chr10:77160285-77161285	ZNF503-AS2
chr10	77159625	77163100	chr10:77162513-77163513	ZNF503-AS2
chr10	79685425	79687350	chr10:79686348-79687348	DLG5
chr10	79685425	79687350	chr10:79685569-79686569	DLG5-AS1
chr10	80826275	80831100	chr10:80827791-80828791	ZMIZ1
chr10	80826275	80831100	chr10:80827205-80828205	ZMIZ1-AS1
chr10	81838125	81839725	chr10:81838949-81839949	TMEM254-AS1
chr10	81838125	81839725	chr10:81837778-81838778	TMEM254
chr10	81838125	81839725	chr10:81837401-81838401	TMEM254
chr10	81838125	81839725	chr10:81838000-81839000	TMEM254
chr10	81838125	81839725	chr10:81837401-81838401	TMEM254
chr10	81838125	81839725	chr10:81838000-81839000	TMEM254
chr10	82213125	82215550	chr10:82213037-82214037	TSPAN14
chr10	85898450	85899775	chr10:85898184-85899184	GHITM
chr10	86088000	86089500	chr10:86087409-86088409	CCSER2
chr10	88280500	88282525	chr10:88281541-88282541	WAPAL
chr10	88514775	88517725	chr10:88515395-88516395	BMPR1A
chr10	89621625	89624675	chr10:89623194-89624194	KLLN
chr10	89621625	89624675	chr10:89622194-89623194	PTEN
chr10	91173800	91175175	chr10:91173324-91174324	IFIT5
chr10	91403725	91406025	chr10:91403648-91404648	PANK1
chr10	91403725	91406025	chr10:91405329-91406329	PANK1
chr10	91403725	91406025	chr10:91403648-91404648	PANK1
chr10	93168800	93171325	chr10:93169095-93170095	HECTD2
chr10	94050550	94052450	chr10:94050875-94051875	CPEB3
chr10	94050550	94052450	chr10:94049919-94050919	2014-03-05
chr10	94333025	94334775	chr10:94333852-94334852	IDE
chr10	94607850	94609325	chr10:94607224-94608224	EXOC6
chr10	95461300	95463350	chr10:95462329-95463329	FRA10AC1
chr10	96161600	96163825	chr10:96161185-96162185	TBC1D12
chr10	97802425	97804500	chr10:97802158-97803158	CCNJ
chr10	97888825	97890975	chr10:97888471-97889471	ZNF518A
chr10	98345425	98347675	chr10:98346809-98347809	TM9SF3
chr10	99392250	99394000	chr10:99393913-99394913	MORN4
chr10	99392250	99394000	chr10:99393344-99394344	MORN4
chr10	101379500	101381775	chr10:101380221-101381221	SLC25A28
chr10	101491225	101492775	chr10:101492423-101493423	COX15
chr10	101491225	101492775	chr10:101490957-101491957	CUTC
chr10	102026575	102028025	chr10:102027437-102028437	CWF19L1
chr10	103576750	103578925	chr10:103577824-103578824	LOC100289509
chr10	103576750	103578925	chr10:103578222-103579222	MGEA5
chr10	103873700	103877625	chr10:103874723-103875723	LDB1
chr10	103878900	103881150	chr10:103880210-103881210	LDB1
chr10	104178600	104181900	chr10:104178570-104179570	FBXL15
chr10	104178600	104181900	chr10:104179691-104180691	PSD
chr10	104178600	104181900	chr10:104179484-104180484	PSD
chr10	104178600	104181900	chr10:104178901-104179901	PSD
chr10	104401225	104407300	chr10:104403251-104404251	TRIM8
chr10	104472900	104475075	chr10:104474190-104475190	ARL3
chr10	104472900	104475075	chr10:104473297-104474297	SFXN2
chr10	104951775	104953425	chr10:104953063-104954063	NT5C2
chr10	105036475	105038000	chr10:105035919-105036919	INA
chr10	105880225	105882375	chr10:105880928-105881928	SFR1
chr10	105880225	105882375	chr10:105880815-105881815	SFR1
chr10	111966925	111971050	chr10:111966362-111967362	MXI1
chr10	111966925	111971050	chr10:111968988-111969988	MXI1
chr10	112631375	112633100	chr10:112630662-112631662	LOC282997
chr10	112631375	112633100	chr10:112630552-112631552	PDCD4
chr10	112677900	112680600	chr10:112679124-112680124	BBIP1
chr10	112677900	112680600	chr10:112678694-112679694	BBIP1
chr10	112677900	112680600	chr10:112679124-112680124	BBIP1
chr10	112677900	112680600	chr10:112678300-112679300	SHOC2
chr10	115613325	115615500	chr10:115614163-115615163	DCLRE1A
chr10	115613325	115615500	chr10:115613975-115614975	DCLRE1A
chr10	115613325	115615500	chr10:115613390-115614390	NHLRC2
chr10	116580875	116582575	chr10:116580502-116581502	FAM160B1
chr10	116851725	116854400	chr10:116852123-116853123	ATRNL1
chr10	119133800	119135750	chr10:119134937-119135937	PDZD8
chr10	120101075	120102625	chr10:120101839-120102839	FAM204A
chr10	120788425	120790350	chr10:120788227-120789227	NANOS1
chr10	121354325	121357400	chr10:121356541-121357541	TIAL1
chr10	123686375	123688600	chr10:123687546-123688546	ATE1
chr10	123733700	123735275	chr10:123734743-123735743	NSMCE4A
chr10	123922275	123924375	chr10:123922104-123923104	TACC2
chr10	124133325	124135100	chr10:124133093-124134093	PLEKHA1
chr10	124767400	124769125	chr10:124767428-124768428	ACADSB
chr10	124767400	124769125	chr10:124768203-124769203	IKZF5
chr10	124767400	124769125	chr10:124768366-124769366	IKZF5
chr10	126106200	126107975	chr10:126107545-126108545	OAT
chr10	126431150	126433725	chr10:126432930-126433930	FAM53B
chr10	126847025	126850950	chr10:126849624-126850624	CTBP2
chr10	126847025	126850950	chr10:126849103-126850103	CTBP2
chr10	127583150	127585500	chr10:127584107-127585107	FANK1
chr10	131908050	131910150	chr10:131909081-131910081	LOC387723
chr10	134144750	134146100	chr10:134144740-134145740	LRRC27
chr10	134144750	134146100	chr10:134144613-134145613	LRRC27
chr10	134209225	134211425	chr10:134209701-134210701	PWWP2B
chr11	506000	508075	chr11:506821-507821	RNH1
chr11	506000	508075	chr11:507283-508283	RNH1
chr11	841825	845050	chr11:842529-843529	POLR2L
chr11	841825	845050	chr11:843080-844080	TSPAN4
chr11	841825	845050	chr11:841940-842940	TSPAN4
chr11	841825	845050	chr11:843445-844445	TSPAN4
chr11	841825	845050	chr11:841823-842823	TSPAN4
chr11	925375	926950	chr11:924808-925808	AP2A2
chr11	1784675	1785850	chr11:1785222-1786222	CTSD
chr11	1784675	1785850	chr11:1785501-1786501	MOB2
chr11	3185500	3187125	chr11:3186582-3187582	OSBPL5
chr11	3861550	3863250	chr11:3862213-3863213	RHOG
chr11	8703375	8705350	chr11:8702994-8703994	RPL27A
chr11	8703375	8705350	chr11:8704773-8705773	SNORA3
chr11	8932025	8933975	chr11:8931700-8932700	AKIP1
chr11	8932025	8933975	chr11:8931738-8932738	AKIP1
chr11	8932025	8933975	chr11:8932498-8933498	ST5
chr11	8985325	8986725	chr11:8985989-8986989	TMEM9B
chr11	8985325	8986725	chr11:8985221-8986221	TMEM9B-AS1
chr11	9405675	9407000	chr11:9405168-9406168	IPO7
chr11	9480775	9483675	chr11:9482245-9483245	LOC644656
chr11	9480775	9483675	chr11:9481511-9482511	ZNF143
chr11	9593925	9597650	chr11:9595233-9596233	WEE1
chr11	9593925	9597650	chr11:9594227-9595227	WEE1
chr11	10828775	10831650	chr11:10830582-10831582	EIF4G2
chr11	10828775	10831650	chr11:10829543-10830543	EIF4G2
chr11	10878225	10880850	chr11:10879620-10880620	ZBED5
chr11	10878225	10880850	chr11:10878763-10879763	LOC729013
chr11	11862375	11864650	chr11:11861969-11862969	USP47
chr11	13689050	13691275	chr11:13689205-13690205	FAR1
chr11	14520500	14522050	chr11:14521441-14522441	COPB1
chr11	14520500	14522050	chr11:14521415-14522415	COPB1
chr11	14520500	14522050	chr11:14521404-14522404	COPB1
chr11	14664650	14666825	chr11:14664268-14665268	PDE3B
chr11	14664650	14666825	chr11:14665180-14666180	PSMA1
chr11	16759225	16761225	chr11:16759147-16760147	C11orf58
chr11	17755850	17757425	chr11:17756494-17757494	KCNC1
chr11	18033900	18035575	chr11:18034637-18035637	SERGEF
chr11	18126675	18128100	chr11:18127638-18128638	SAAL1
chr11	32913350	32916175	chr11:32913791-32914791	QSER1
chr11	33278050	33280750	chr11:33278167-33279167	HIPK3
chr11	34072275	34075650	chr11:34072229-34073229	CAPRIN1
chr11	34936750	34938775	chr11:34937939-34938939	APIP
chr11	34936750	34938775	chr11:34936676-34937676	PDHX
chr11	35639250	35642175	chr11:35638734-35639734	FJX1
chr11	43333075	43334450	chr11:43332504-43333504	API5
chr11	43701800	43703450	chr11:43701142-43702142	HSD17B12
chr11	44970750	44972950	chr11:44971759-44972759	TP53I11
chr11	44970750	44972950	chr11:44972857-44973857	TP53I11
chr11	44970750	44972950	chr11:44972608-44973608	TP53I11
chr11	44970750	44972950	chr11:44972857-44973857	TP53I11
chr11	44970750	44972950	chr11:44972608-44973608	TP53I11
chr11	46140500	46144700	chr11:46142985-46143985	PHF21A
chr11	46401625	46404575	chr11:46402260-46403260	MDK
chr11	46401625	46404575	chr11:46401617-46402617	MDK
chr11	46401625	46404575	chr11:46401333-46402333	MDK
chr11	46401625	46404575	chr11:46402260-46403260	MDK
chr11	46401625	46404575	chr11:46402204-46403204	MDK
chr11	46614525	46616325	chr11:46615619-46616619	AMBRA1
chr11	46866725	46868575	chr11:46867859-46868859	CKAP5
chr11	46866725	46868575	chr11:46866961-46867961	LRP4-AS1
chr11	47197450	47199325	chr11:47198676-47199676	ARFGAP2
chr11	47290200	47292325	chr11:47290670-47291670	MADD
chr11	47290200	47292325	chr11:47290198-47291198	MADD
chr11	47290200	47292325	chr11:47289926-47290926	MADD
chr11	47290200	47292325	chr11:47290198-47291198	MADD
chr11	47290200	47292325	chr11:47290670-47291670	MADD
chr11	47663000	47664650	chr11:47664206-47665206	MTCH2
chr11	47787725	47790250	chr11:47788993-47789993	FNBP4
chr11	48001700	48003450	chr11:48001109-48002109	PTPRJ
chr11	58344725	58347825	chr11:58345639-58346639	LPXN
chr11	58344725	58347825	chr11:58345586-58346586	ZFP91
chr11	58344725	58347825	chr11:58345586-58346586	ZFP91-CNTF
chr11	58938700	58941475	chr11:58938811-58939811	DTX4
chr11	61594075	61597300	chr11:61594712-61595712	FADS2
chr11	62445725	62447250	chr11:62446527-62447527	UBXN1
chr11	62476600	62477675	chr11:62477091-62478091	BSCL2
chr11	62493575	62496575	chr11:62494857-62495857	HNRNPUL2
chr11	62493575	62496575	chr11:62494856-62495856	HNRNPUL2-BSCL2
chr11	62493575	62496575	chr11:62494951-62495951	TTC9C
chr11	62606400	62610550	chr11:62607628-62608628	WDR74
chr11	63448825	63450500	chr11:63447921-63448921	RTN3
chr11	63534725	63537425	chr11:63536113-63537113	C11orf95
chr11	63579825	63582525	chr11:63579922-63580922	C11orf84
chr11	63605700	63607500	chr11:63605399-63606399	MARK2
chr11	63683425	63688425	chr11:63684316-63685316	RCOR2
chr11	64051375	64053950	chr11:64052176-64053176	BAD
chr11	64051375	64053950	chr11:64050810-64051810	GPR137
chr11	64051375	64053950	chr11:64052581-64053581	GPR137
chr11	64051375	64053950	chr11:64051284-64052284	GPR137
chr11	64051375	64053950	chr11:64051282-64052282	GPR137
chr11	64051375	64053950	chr11:64052581-64053581	GPR137
chr11	64544775	64546725	chr11:64545938-64546938	SF1
chr11	64544775	64546725	chr11:64545232-64546232	SF1
chr11	64544775	64546725	chr11:64546316-64547316	SF1
chr11	64691075	64692675	chr11:64691142-64692142	PPP2R5B
chr11	65189000	65193000	chr11:65189268-65190268	NEAT1
chr11	65264225	65269575	chr11:65264232-65265232	MALAT1
chr11	65336875	65342400	chr11:65337884-65338884	LOC254100
chr11	65336875	65342400	chr11:65336942-65337942	SSSCA1
chr11	65336875	65342400	chr11:65338819-65339819	FAM89B
chr11	65547825	65549275	chr11:65548062-65549062	AP5B1
chr11	65685800	65687750	chr11:65686531-65687531	C11orf68
chr11	65685800	65687750	chr11:65685727-65686727	DRAP1
chr11	65768800	65770950	chr11:65768549-65769549	BANF1
chr11	65768800	65770950	chr11:65769637-65770637	EIF1AD
chr11	65818650	65820625	chr11:65818815-65819815	SF3B2
chr11	66024350	66026325	chr11:66024173-66025173	KLC2
chr11	66024350	66026325	chr11:66023764-66024764	KLC2
chr11	66024350	66026325	chr11:66024090-66025090	KLC2
chr11	66024350	66026325	chr11:66024173-66025173	KLC2
chr11	66034825	66037175	chr11:66035055-66036055	RAB1B
chr11	66246625	66248725	chr11:66246483-66247483	DPP3
chr11	66405275	66407200	chr11:66405087-66406087	RBM4
chr11	66623300	66625175	chr11:66623875-66624875	LRFN4
chr11	66885625	66888450	chr11:66885739-66886739	KDM2A
chr11	67350600	67352200	chr11:67350065-67351065	GSTP1
chr11	67979525	67982300	chr11:67980784-67981784	SUV420H1
chr11	68079525	68081375	chr11:68079107-68080107	LRP5
chr11	68227275	68229300	chr11:68227185-68228185	PPP6R3
chr11	70244000	70245550	chr11:70243611-70244611	CTTN
chr11	72851275	72854450	chr11:72853143-72854143	FCHSD2
chr11	73497975	73499875	chr11:73497916-73498916	MRPL48
chr11	74203850	74205275	chr11:74204755-74205755	LIPT2
chr11	74659475	74661300	chr11:74659291-74660291	SPCS2
chr11	74659475	74661300	chr11:74660232-74661232	XRRA1
chr11	74951850	74953150	chr11:74950949-74951949	TPBGL
chr11	75140625	75141750	chr11:75141674-75142674	KLHL35
chr11	75378050	75379675	chr11:75379479-75380479	MAP6
chr11	77530300	77532850	chr11:77531207-77532207	AAMDC
chr11	77530300	77532850	chr11:77531880-77532880	RSF1
chr11	77705025	77706775	chr11:77705717-77706717	INTS4
chr11	85374975	85376725	chr11:85376182-85377182	CREBZF
chr11	92929975	92931850	chr11:92931095-92932095	SLC36A4
chr11	93861425	93863000	chr11:93861093-93862093	PANX1
chr11	105947225	105949500	chr11:105947291-105948291	AASDHPPT
chr11	105947225	105949500	chr11:105948465-105949465	KBTBD3
chr11	107879025	107881025	chr11:107878407-107879407	CUL5
chr11	109962850	109965150	chr11:109963086-109964086	ZC3H12C
chr11	110166175	110168125	chr11:110167437-110168437	RDX
chr11	111741325	111742850	chr11:111742305-111743305	ALG9
chr11	111741325	111742850	chr11:111742004-111743004	ALG9
chr11	111741325	111742850	chr11:111742305-111743305	ALG9
chr11	111895150	111897125	chr11:111894537-111895537	DLAT
chr11	116642700	116644350	chr11:116643714-116644714	BUD13
chr11	117048850	117050275	chr11:117048938-117049938	SIDT2
chr11	118304725	118308225	chr11:118306204-118307204	MLL
chr11	118400875	118402600	chr11:118400802-118401802	TMEM25
chr11	118660550	118664425	chr11:118661657-118662657	DDX6
chr11	118660550	118664425	chr11:118661972-118662972	DDX6
chr11	118971525	118973575	chr11:118972785-118973785	DPAGT1
chr11	119598150	119600500	chr11:119599435-119600435	PVRL1
chr11	120205925	120208250	chr11:120206617-120207617	ARHGEF12
chr11	121970100	121973100	chr11:121970552-121971552	MIR125B1
chr11	122931275	122934800	chr11:122932901-122933901	HSPA8
chr11	124543400	124544450	chr11:124543777-124544777	SIAE
chr11	124543400	124544450	chr11:124542739-124543739	SPA17
chr11	125438850	125439900	chr11:125438297-125439297	EI24
chr11	129871225	129874000	chr11:129871518-129872518	LINC00167
chr11	129871225	129874000	chr11:129872730-129873730	PRDM10
chr11	129938725	129941175	chr11:129938715-129939715	APLP2
chr11	129938725	129941175	chr11:129939462-129940462	APLP2
chr11	129938725	129941175	chr11:129938715-129939715	APLP2
chr11	134093125	134095450	chr11:134094426-134095426	NCAPD3
chr11	134093125	134095450	chr11:134093560-134094560	VPS26B
chr12	497525	499575	chr12:497515-498515	CCDC77
chr12	497525	499575	chr12:498620-499620	KDM5A
chr12	859950	863100	chr12:861088-862088	WNK1
chr12	1057850	1059350	chr12:1058863-1059863	RAD52
chr12	1098900	1101200	chr12:1099403-1100403	ERC1
chr12	1702625	1704650	chr12:1703331-1704331	FBXL14
chr12	2903900	2905550	chr12:2903107-2904107	FKBP4
chr12	2921300	2923025	chr12:2920786-2921786	ITFG2
chr12	2985075	2988100	chr12:2986321-2987321	FOXM1
chr12	2985075	2988100	chr12:2985364-2986364	RHNO1
chr12	2985075	2988100	chr12:2984423-2985423	RHNO1
chr12	4757550	4758925	chr12:4757263-4758263	NDUFA9
chr12	6641900	6647450	chr12:6643408-6644408	GAPDH
chr12	6641900	6647450	chr12:6642584-6643584	GAPDH
chr12	6797475	6799500	chr12:6798738-6799738	ZNF384
chr12	6797475	6799500	chr12:6798541-6799541	ZNF384
chr12	6861575	6863500	chr12:6862082-6863082	MLF2
chr12	6861575	6863500	chr12:6862636-6863636	MLF2
chr12	6873775	6876850	chr12:6874540-6875540	PTMS
chr12	7033475	7038475	chr12:7032625-7033625	ATN1
chr12	7033475	7038475	chr12:7036479-7037479	ATN1
chr12	7340875	7343000	chr12:7341957-7342957	PEX5
chr12	7340875	7343000	chr12:7341281-7342281	PEX5
chr12	7340875	7343000	chr12:7340758-7341758	PEX5
chr12	8184525	8186100	chr12:8184358-8185358	FOXJ2
chr12	8849550	8851775	chr12:8849517-8850517	RIMKLB
chr12	11323325	11324975	chr12:11322779-11323779	LOC100129361
chr12	11323325	11324975	chr12:11324224-11325224	PRH1-PRR4
chr12	11801150	11804525	chr12:11801787-11802787	ETV6
chr12	12418400	12420875	chr12:12419811-12420811	LRP6
chr12	12764000	12765250	chr12:12763830-12764830	CREBL2
chr12	12876425	12879350	chr12:12877850-12878850	APOLD1
chr12	14955600	14957225	chr12:14955505-14956505	C12orf60
chr12	14955600	14957225	chr12:14956401-14957401	WBP11
chr12	19591750	19594175	chr12:19591607-19592607	AEBP2
chr12	19591750	19594175	chr12:19592514-19593514	AEBP2
chr12	19591750	19594175	chr12:19591607-19592607	AEBP2
chr12	27863100	27864425	chr12:27862705-27863705	MRPS35
chr12	27932000	27934050	chr12:27932186-27933186	KLHL42
chr12	31742325	31744975	chr12:31743952-31744952	DENND5B
chr12	31742325	31744975	chr12:31741856-31742856	DENND5B-AS1
chr12	31811550	31812900	chr12:31811608-31812608	METTL20
chr12	31811550	31812900	chr12:31811120-31812120	METTL20
chr12	32111650	32113325	chr12:32111352-32112352	KIAA1551
chr12	32907725	32909650	chr12:32908887-32909887	YARS2
chr12	39836100	39837750	chr12:39837192-39838192	KIF21A
chr12	42631000	42633175	chr12:42632089-42633089	YAF2
chr12	42631000	42633175	chr12:42632151-42633151	YAF2
chr12	42631000	42633175	chr12:42632154-42633154	YAF2
chr12	42631000	42633175	chr12:42632151-42633151	YAF2
chr12	46120300	46125200	chr12:46122619-46123619	ARID2
chr12	46120300	46125200	chr12:46121704-46122704	LOC400027
chr12	46383100	46385775	chr12:46384401-46385401	SCAF11
chr12	46660275	46663600	chr12:46663208-46664208	SLC38A1
chr12	48212525	48214750	chr12:48213763-48214763	HDAC7
chr12	48498825	48500825	chr12:48498655-48499655	PFKM
chr12	48498825	48500825	chr12:48500091-48501091	SENP1
chr12	48498825	48500825	chr12:48499775-48500775	SENP1
chr12	49109725	49111750	chr12:49110781-49111781	CCNT1
chr12	50898350	50900000	chr12:50897767-50898767	DIP2B
chr12	51156600	51159000	chr12:51156788-51157788	ATF1
chr12	51418975	51420600	chr12:51420199-51421199	SLC11A2
chr12	51418975	51420600	chr12:51419924-51420924	SLC11A2
chr12	51418975	51420600	chr12:51420199-51421199	SLC11A2
chr12	51610775	51612300	chr12:51611477-51612477	POU6F1
chr12	53772325	53775425	chr12:53772978-53773978	SP1
chr12	53772325	53775425	chr12:53773427-53774427	SP1
chr12	53772325	53775425	chr12:53772978-53773978	SP1
chr12	53845275	53847300	chr12:53844885-53845885	PCBP2
chr12	53892650	53896000	chr12:53893444-53894444	MAP3K12
chr12	53892650	53896000	chr12:53893704-53894704	TARBP2
chr12	53892650	53896000	chr12:53894376-53895376	TARBP2
chr12	54068875	54070400	chr12:54070109-54071109	ATP5G2
chr12	54672625	54675800	chr12:54673915-54674915	CBX5
chr12	54672625	54675800	chr12:54673487-54674487	HNRNPA1
chr12	54672625	54675800	chr12:54673532-54674532	HNRNPA1P10
chr12	56434750	56437025	chr12:56434685-56435685	RPS26
chr12	56497325	56499600	chr12:56497102-56498102	PA2G4
chr12	56582500	56585025	chr12:56583351-56584351	SMARCC2
chr12	56651300	56652775	chr12:56652143-56653143	ANKRD52
chr12	57080400	57083275	chr12:57082078-57083078	PTGES3
chr12	57117975	57120000	chr12:57119326-57120326	NACA
chr12	57117975	57120000	chr12:57119066-57120066	NACA
chr12	57632600	57634575	chr12:57634475-57635475	NDUFA4L2
chr12	58025625	58027425	chr12:58026464-58027464	B4GALNT1
chr12	58025625	58027425	chr12:58027022-58028022	B4GALNT1
chr12	58175825	58177100	chr12:58175527-58176527	TSFM
chr12	58238325	58241200	chr12:58240747-58241747	CTDSP2
chr12	62653325	62654850	chr12:62653120-62654120	USP15
chr12	62995550	62998250	chr12:62997214-62998214	C12orf61
chr12	62995550	62998250	chr12:62996465-62997465	MIRLET7I
chr12	64236825	64239225	chr12:64237540-64238540	SRGAP1
chr12	64797650	64799425	chr12:64797152-64798152	XPOT
chr12	67661875	67664700	chr12:67662060-67663060	CAND1
chr12	69632550	69634850	chr12:69632316-69633316	CPSF6
chr12	69978800	69980150	chr12:69978461-69979461	CCT2
chr12	69978800	69980150	chr12:69978207-69979207	CCT2
chr12	69978800	69980150	chr12:69978603-69979603	MIR3913-1
chr12	72056525	72058950	chr12:72057749-72058749	ZFC3H1
chr12	72056525	72058950	chr12:72056676-72057676	THAP2
chr12	74931025	74932575	chr12:74930550-74931550	ATXN7L3B
chr12	76477200	76479175	chr12:76478738-76479738	NAP1L1
chr12	77157025	77158750	chr12:77156853-77157853	ZDHHC17
chr12	88535000	88536850	chr12:88535993-88536993	CEP290
chr12	88535000	88536850	chr12:88535072-88536072	TMTC3
chr12	93322000	93323775	chr12:93323107-93324107	EEA1
chr12	93834675	93836950	chr12:93836026-93837026	UBE2N
chr12	93963300	93967425	chr12:93963174-93964174	SOCS2
chr12	93963300	93967425	chr12:93963756-93964756	SOCS2
chr12	93963300	93967425	chr12:93964456-93965456	SOCS2
chr12	93963300	93967425	chr12:93965301-93966301	SOCS2
chr12	93963300	93967425	chr12:93962597-93963597	SOCS2
chr12	93963300	93967425	chr12:93965174-93966174	SOCS2-AS1
chr12	95610375	95613150	chr12:95611240-95612240	FGD6
chr12	95610375	95613150	chr12:95610521-95611521	VEZT
chr12	96792450	96795350	chr12:96794366-96795366	CDK17
chr12	98908275	98911450	chr12:98908350-98909350	TMPO
chr12	98908275	98911450	chr12:98910004-98911004	TMPO-AS1
chr12	100535650	100537125	chr12:100536642-100537642	UHRF1BP1L
chr12	101800975	101802550	chr12:101801572-101802572	ARL1
chr12	102090550	102092200	chr12:102090416-102091416	CHPT1
chr12	104358650	104360675	chr12:104358592-104359592	TDG
chr12	104850300	104852400	chr12:104849691-104850691	CHST11
chr12	106530200	106534500	chr12:106533811-106534811	NUAK1
chr12	106640475	106642725	chr12:106641713-106642713	CKAP4
chr12	106750925	106752350	chr12:106750859-106751859	POLR3B
chr12	106750925	106752350	chr12:106750435-106751435	POLR3B
chr12	107167375	107169150	chr12:107168609-107169609	LOC100287944
chr12	107167375	107169150	chr12:107167398-107168398	RIC8B
chr12	107348550	107351250	chr12:107348543-107349543	C12orf23
chr12	108078625	108080350	chr12:108078589-108079589	PWP1
chr12	109489725	109491300	chr12:109489379-109490379	USP30
chr12	110010350	110012325	chr12:110011358-110012358	MMAB
chr12	110010350	110012325	chr12:110010499-110011499	MVK
chr12	110337650	110338825	chr12:110337078-110338078	TCHP
chr12	110337650	110338825	chr12:110337322-110338322	TCHP
chr12	110718150	110720425	chr12:110718031-110719031	ATP2A2
chr12	110840575	110842550	chr12:110841535-110842535	ANAPC7
chr12	110939225	110940525	chr12:110939004-110940004	RAD9B
chr12	110939225	110940525	chr12:110939916-110940916	VPS29
chr12	111179400	111181750	chr12:111180783-111181783	PPP1CC
chr12	112035050	112038325	chr12:112037480-112038480	ATXN2
chr12	112204375	112205900	chr12:112203690-112204690	ALDH2
chr12	112279050	112280750	chr12:112280706-112281706	MAPKAPK5-AS1
chr12	112279050	112280750	chr12:112279031-112280031	MAPKAPK5
chr12	112545625	112547875	chr12:112546635-112547635	NAA25
chr12	112846325	112847825	chr12:112847443-112848443	RPL6
chr12	113622075	113624250	chr12:113623284-113624284	DDX54
chr12	113622075	113624250	chr12:113622554-113623554	C12orf52
chr12	116714100	116716375	chr12:116714991-116715991	MED13L
chr12	118573075	118574875	chr12:118572869-118573869	PEBP1
chr12	120804800	120807750	chr12:120806983-120807983	MSI1
chr12	120906000	120908225	chr12:120906659-120907659	DYNLL1
chr12	120906000	120908225	chr12:120907558-120908558	SRSF9
chr12	121147650	121149350	chr12:121147237-121148237	UNC119B
chr12	121341050	121342700	chr12:121342155-121343155	SPPL3
chr12	121789375	121791300	chr12:121790265-121791265	ANAPC5
chr12	121836975	121838800	chr12:121836885-121837885	RNF34
chr12	121836975	121838800	chr12:121836920-121837920	RNF34
chr12	122237425	122243975	chr12:122241390-122242390	LOC338799
chr12	122237425	122243975	chr12:122241637-122242637	SETD1B
chr12	122325950	122327425	chr12:122326517-122327517	HPD
chr12	122325950	122327425	chr12:122325636-122326636	PSMD9
chr12	122459175	122461850	chr12:122458860-122459860	BCL7A
chr12	122906100	122908250	chr12:122907116-122908116	CLIP1
chr12	123010450	123012700	chr12:123011560-123012560	RSRC2
chr12	123010450	123012700	chr12:123010808-123011808	KNTC1
chr12	123458600	123460300	chr12:123458353-123459353	OGFOD2
chr12	123464475	123466125	chr12:123463879-123464879	ARL6IP4
chr12	123753650	123757425	chr12:123754781-123755781	CDK2AP1
chr12	123753650	123757425	chr12:123752801-123753801	CDK2AP1
chr12	123753650	123757425	chr12:123756687-123757687	CDK2AP1
chr12	123753650	123757425	chr12:123756863-123757863	CDK2AP1
chr12	123753650	123757425	chr12:123755649-123756649	CDK2AP1
chr12	124017525	124019375	chr12:124018265-124019265	RILPL1
chr12	124067700	124069975	chr12:124068075-124069075	TMED2
chr12	124456325	124458900	chr12:124457163-124458163	CCDC92
chr12	124456325	124458900	chr12:124456761-124457761	ZNF664
chr12	124456325	124458900	chr12:124456761-124457761	ZNF664-FAM101A
chr12	125050450	125052950	chr12:125052010-125053010	NCOR2
chr12	125398000	125402925	chr12:125399092-125400092	MIR5188
chr12	125398000	125402925	chr12:125399587-125400587	UBC
chr12	131355925	131357975	chr12:131355616-131356616	RAN
chr12	132194650	132196850	chr12:132194631-132195631	SFSWAP
chr12	132413225	132414675	chr12:132412797-132413797	PUS1
chr12	132413225	132414675	chr12:132412744-132413744	PUS1
chr12	132413225	132414675	chr12:132412812-132413812	PUS1
chr12	132433900	132435375	chr12:132433464-132434464	EP400
chr12	132628175	132629650	chr12:132628880-132629880	DDX51
chr12	132628175	132629650	chr12:132627992-132628992	NOC4L
chr12	133262900	133265050	chr12:133263945-133264945	POLE
chr12	133262900	133265050	chr12:133263191-133264191	PXMP2
chr12	133337325	133339500	chr12:133338451-133339451	ANKLE2
chr12	133706100	133707950	chr12:133706213-133707213	ZNF10
chr13	20207000	20208275	chr13:20206787-20207787	MPHOSPH8
chr13	20436050	20439475	chr13:20437776-20438776	ZMYM5
chr13	20532150	20534350	chr13:20531847-20532847	ZMYM2
chr13	20532150	20534350	chr13:20531973-20532973	ZMYM2
chr13	20532150	20534350	chr13:20531809-20532809	ZMYM2
chr13	21476000	21477700	chr13:21476913-21477913	XPO4
chr13	22032375	22034275	chr13:22033508-22034508	ZDHHC20
chr13	26795175	26797350	chr13:26796508-26797508	RNF6
chr13	26795175	26797350	chr13:26796028-26797028	RNF6
chr13	26795175	26797350	chr13:26795894-26796894	RNF6
chr13	26827525	26829875	chr13:26827755-26828755	CDK8
chr13	27131525	27132850	chr13:27130839-27131839	WASF3
chr13	27744975	27746975	chr13:27746033-27747033	USP12
chr13	27824750	27827050	chr13:27824691-27825691	RPL21
chr13	27824750	27827050	chr13:27824692-27825692	RPL21P28
chr13	28023450	28025275	chr13:28024334-28025334	MTIF3
chr13	28023450	28025275	chr13:28024326-28025326	MTIF3
chr13	28023450	28025275	chr13:28024739-28025739	MTIF3
chr13	28711425	28714125	chr13:28711642-28712642	PAN3
chr13	28711425	28714125	chr13:28713311-28714311	PAN3-AS1
chr13	31037775	31040450	chr13:31040081-31041081	HMGB1
chr13	31190625	31193300	chr13:31190829-31191829	USPL1
chr13	31773650	31775350	chr13:31773111-31774111	B3GALTL
chr13	33160025	33162225	chr13:33159563-33160563	PDS5B
chr13	39611325	39613400	chr13:39611447-39612447	NHLRC3
chr13	39611325	39613400	chr13:39612213-39613213	PROSER1
chr13	41238000	41241700	chr13:41240734-41241734	FOXO1
chr13	41633375	41636550	chr13:41634696-41635696	WBP4
chr13	41884775	41886550	chr13:41884340-41885340	NAA16
chr13	45150200	45152625	chr13:45150701-45151701	TSC22D1
chr13	47125575	47129200	chr13:47126295-47127295	LRCH1
chr13	47370200	47372025	chr13:47371367-47372367	ESD
chr13	49106450	49107775	chr13:49107316-49108316	RCBTB2
chr13	49549400	49551500	chr13:49549047-49550047	FNDC3A
chr13	50264575	50265925	chr13:50265623-50266623	EBPL
chr13	50365625	50367775	chr13:50367057-50368057	KPNA3
chr13	50570375	50572200	chr13:50570637-50571637	MIR3613
chr13	50570375	50572200	chr13:50570142-50571142	TRIM13
chr13	50654100	50657000	chr13:50655413-50656413	DLEU1
chr13	50697700	50700975	chr13:50699677-50700677	DLEU2
chr13	51483425	51484950	chr13:51482813-51483813	RNASEH2B
chr13	51483425	51484950	chr13:51484848-51485848	RNASEH2B-AS1
chr13	52025225	52028400	chr13:52027275-52028275	INTS6
chr13	60969700	60972775	chr13:60970426-60971426	TDRD3
chr13	60969700	60972775	chr13:60969590-60970590	TDRD3
chr13	72438250	72441675	chr13:72441330-72442330	DACH1
chr13	74706300	74710825	chr13:74708066-74709066	KLF12
chr13	77900150	77901625	chr13:77901177-77902177	MYCBP2
chr13	78269925	78273575	chr13:78272251-78273251	MIR3665
chr13	78269925	78273575	chr13:78272015-78273015	SLAIN1
chr13	78269925	78273575	chr13:78270988-78271988	SLAIN1
chr13	79978850	79981275	chr13:79979923-79980923	RBM26
chr13	79978850	79981275	chr13:79979443-79980443	RBM26-AS1
chr13	80910800	80917500	chr13:80915086-80916086	SPRY2
chr13	91999125	92001975	chr13:92001858-92002858	MIR17
chr13	91999125	92001975	chr13:91999073-92000073	MIR17HG
chr13	93878450	93881450	chr13:93878077-93879077	GPC6
chr13	96295650	96297250	chr13:96296960-96297960	DZIP1
chr13	96328125	96330100	chr13:96328392-96329392	DNAJC3
chr13	98794850	98797525	chr13:98794433-98795433	FARP1
chr13	99228125	99230225	chr13:99229396-99230396	STK24
chr13	101325900	101327650	chr13:101327103-101328103	TMTC4
chr13	103450525	103453325	chr13:103450398-103451398	BIVM
chr13	103450525	103453325	chr13:103451404-103452404	KDELC1
chr13	107182875	107189075	chr13:107187388-107188388	EFNB2
chr13	108519125	108520400	chr13:108519460-108520460	FAM155A
chr13	108869825	108871725	chr13:108869762-108870762	ABHD13
chr13	108869825	108871725	chr13:108870716-108871716	LIG4
chr13	110437850	110440150	chr13:110438914-110439914	IRS2
chr13	111363850	111369200	chr13:111366783-111367783	ING1
chr13	111363850	111369200	chr13:111366358-111367358	ING1
chr13	111363850	111369200	chr13:111363969-111364969	ING1
chr13	111363850	111369200	chr13:111364609-111365609	ING1
chr13	111565875	111568625	chr13:111567416-111568416	ANKRD10
chr13	111767050	111768700	chr13:111766623-111767623	ARHGEF7
chr13	111805000	111806700	chr13:111805060-111806060	ARHGEF7
chr13	113241375	113243175	chr13:113242481-113243481	TUBGCP3
chr13	113861875	113865100	chr13:113862930-113863930	CUL4A
chr13	113861875	113865100	chr13:113862085-113863085	CUL4A
chr13	113861875	113865100	chr13:113863029-113864029	PCID2
chr13	113861875	113865100	chr13:113862962-113863962	PCID2
chr13	113861875	113865100	chr13:113863029-113864029	PCID2
chr13	114144275	114146050	chr13:114145023-114146023	DCUN1D2
chr13	114144275	114146050	chr13:114144307-114145307	TMCO3
chr13	115079125	115080950	chr13:115078964-115079964	CHAMP1
chr14	20810200	20812575	chr14:20810772-20811772	PARP2
chr14	20810200	20812575	chr14:20811570-20812570	RPPH1
chr14	21536925	21540275	chr14:21537526-21538526	ARHGEF40
chr14	21565425	21567475	chr14:21566095-21567095	TMEM253
chr14	21565425	21567475	chr14:21567173-21568173	ZNF219
chr14	21565425	21567475	chr14:21566808-21567808	ZNF219
chr14	23754675	23756725	chr14:23755309-23756309	HOMEZ
chr14	23833475	23836425	chr14:23834842-23835842	EFS
chr14	24664075	24665625	chr14:24664882-24665882	TM9SF1
chr14	31494075	31496875	chr14:31493675-31494675	AP4S1
chr14	31494075	31496875	chr14:31494848-31495848	AP4S1
chr14	31494075	31496875	chr14:31493311-31494311	AP4S1
chr14	31494075	31496875	chr14:31493675-31494675	AP4S1
chr14	31494075	31496875	chr14:31495607-31496607	STRN3
chr14	31675575	31678550	chr14:31676689-31677689	HECTD1
chr14	34930350	34932450	chr14:34931468-34932468	SPTSSA
chr14	35098425	35099775	chr14:35099315-35100315	SNX6
chr14	35098425	35099775	chr14:35099366-35100366	SNX6
chr14	35182725	35184300	chr14:35183761-35184761	CFL2
chr14	35182725	35184300	chr14:35183023-35184023	CFL2
chr14	35182725	35184300	chr14:35184029-35185029	CFL2
chr14	35342250	35345100	chr14:35344853-35345853	BAZ1A
chr14	35872825	35875500	chr14:35873960-35874960	NFKBIA
chr14	37666375	37667850	chr14:37666117-37667117	MIPOL1
chr14	39571450	39573375	chr14:39572437-39573437	SEC23A
chr14	39643300	39645600	chr14:39643386-39644386	PNN
chr14	45721525	45722850	chr14:45722605-45723605	MIS18BP1
chr14	50064675	50067275	chr14:50064414-50065414	LRR1
chr14	50233750	50236250	chr14:50233786-50234786	KLHDC2
chr14	50318850	50320350	chr14:50319539-50320539	NEMF
chr14	50358725	50360900	chr14:50358735-50359735	ARF6
chr14	50697175	50699150	chr14:50698099-50699099	SOS2
chr14	50778450	50780275	chr14:50778046-50779046	ATP5S
chr14	50778450	50780275	chr14:50778947-50779947	L2HGDH
chr14	50998225	50999775	chr14:50998799-50999799	ATL1
chr14	50998225	50999775	chr14:50999376-51000376	MAP4K5
chr14	51561075	51563125	chr14:51562422-51563422	TRIM9
chr14	53173100	53174750	chr14:53172895-53173895	PSMC6
chr14	53416225	53419350	chr14:53417815-53418815	FERMT2
chr14	53618425	53620575	chr14:53620046-53621046	DDHD1
chr14	54907050	54908575	chr14:54908148-54909148	CNIH
chr14	54954450	54956350	chr14:54955744-54956744	GMFB
chr14	55517625	55520050	chr14:55517361-55518361	MAPK1IP1L
chr14	56584450	56587225	chr14:56584092-56585092	PELI2
chr14	57045750	57047325	chr14:57045510-57046510	C14orf101
chr14	57734650	57736700	chr14:57734605-57735605	AP5M1
chr14	57734650	57736700	chr14:57735617-57736617	EXOC5
chr14	57856400	57858175	chr14:57856270-57857270	NAA30
chr14	58763800	58767150	chr14:58764221-58765221	ARID4A
chr14	58763800	58767150	chr14:58764855-58765855	FLJ31306
chr14	58893200	58895550	chr14:58893102-58894102	KIAA0586
chr14	58893200	58895550	chr14:58893709-58894709	KIAA0586
chr14	58893200	58895550	chr14:58894232-58895232	TIMM9
chr14	60557675	60559675	chr14:60557628-60558628	PCNXL4
chr14	60714775	60717650	chr14:60714965-60715965	PPM1A
chr14	61200825	61202800	chr14:61200458-61201458	MNAT1
chr14	61447000	61448525	chr14:61446831-61447831	SLC38A6
chr14	61447000	61448525	chr14:61446964-61447964	SLC38A6
chr14	61447000	61448525	chr14:61447782-61448782	TRMT5
chr14	64009025	64010925	chr14:64010079-64011079	PPP2R5E
chr14	64969675	64972750	chr14:64970291-64971291	ZBTB1
chr14	64969675	64972750	chr14:64970554-64971554	ZBTB25
chr14	65878000	65879850	chr14:65878447-65879447	FUT8
chr14	65878000	65879850	chr14:65879335-65880335	FUT8-AS1
chr14	68140350	68142250	chr14:68141602-68142602	VTI1B
chr14	69257575	69263875	chr14:69260631-69261631	ZFP36L1
chr14	69257575	69263875	chr14:69262960-69263960	ZFP36L1
chr14	69257575	69263875	chr14:69260631-69261631	ZFP36L1
chr14	69617400	69620800	chr14:69619914-69620914	DCAF5
chr14	69657600	69659200	chr14:69657193-69658193	EXD2
chr14	69657600	69659200	chr14:69657482-69658482	EXD2
chr14	69657600	69659200	chr14:69657193-69658193	EXD2
chr14	69657600	69659200	chr14:69657482-69658482	EXD2
chr14	70232950	70235150	chr14:70234430-70235430	LOC100289511
chr14	70232950	70235150	chr14:70232828-70233828	SRSF5
chr14	70232950	70235150	chr14:70232833-70233833	SRSF5
chr14	71107975	71109700	chr14:71107503-71108503	TTC9
chr14	71373500	71375650	chr14:71373121-71374121	PCNX
chr14	73524250	73526200	chr14:73524220-73525220	RBM25
chr14	74179950	74181575	chr14:74181128-74182128	PNMA1
chr14	74225650	74227475	chr14:74227001-74228001	ELMSAN1
chr14	74253100	74254600	chr14:74253896-74254896	ELMSAN1
chr14	77227300	77229500	chr14:77227234-77228234	VASH1
chr14	77490825	77495975	chr14:77495042-77496042	IRF2BPL
chr14	77563275	77565300	chr14:77563577-77564577	KIAA1737
chr14	78226300	78228100	chr14:78226172-78227172	C14orf178
chr14	78226300	78228100	chr14:78227497-78228497	SNW1
chr14	81685125	81688800	chr14:81687296-81688296	GTF2A1
chr14	81685125	81688800	chr14:81687575-81688575	GTF2A1
chr14	81685125	81688800	chr14:81687296-81688296	GTF2A1
chr14	85995650	86000525	chr14:85995487-85996487	FLRT2
chr14	89020050	89021925	chr14:89021123-89022123	PTPN21
chr14	90420425	90423000	chr14:90421089-90422089	EFCAB11
chr14	90420425	90423000	chr14:90421245-90422245	TDP1
chr14	90862650	90864925	chr14:90862326-90863326	CALM1
chr14	91975075	91977850	chr14:91976644-91977644	SMEK1
chr14	92505300	92507250	chr14:92506403-92507403	TRIP11
chr14	92572300	92573675	chr14:92572965-92573965	ATXN3
chr14	92587300	92589250	chr14:92587297-92588297	CPSF2
chr14	92587300	92589250	chr14:92588153-92589153	NDUFB1
chr14	93581175	93582950	chr14:93582263-93583263	ITPK1
chr14	95622500	95625025	chr14:95623759-95624759	DICER1
chr14	95622500	95625025	chr14:95623024-95624024	DICER1-AS1
chr14	96967625	96970000	chr14:96967712-96968712	PAPOLA
chr14	100068575	100072250	chr14:100070727-100071727	CCDC85C
chr14	100149125	100152775	chr14:100149754-100150754	CYP46A1
chr14	100703725	100707200	chr14:100704101-100705101	YY1
chr14	102275575	102277150	chr14:102275139-102276139	PPP2R5C
chr14	102430350	102432300	chr14:102429864-102430864	DYNC1H1
chr14	102552250	102554550	chr14:102553512-102554512	HSP90AA1
chr14	102785500	102786875	chr14:102784634-102785634	ZNF839
chr14	102785500	102786875	chr14:102785087-102786087	ZNF839
chr14	103057525	103060250	chr14:103057995-103058995	RCOR1
chr14	103522900	103524575	chr14:103523742-103524742	CDC42BPB
chr14	103799175	103801775	chr14:103799338-103800338	EIF5
chr14	103799175	103801775	chr14:103800197-103801197	EIF5
chr14	103850825	103852950	chr14:103850700-103851700	MARK3
chr14	104027700	104030325	chr14:104028298-104029298	APOPT1
chr14	104027700	104030325	chr14:104029151-104030151	BAG5
chr14	104027700	104030325	chr14:104028655-104029655	BAG5
chr14	104094375	104096700	chr14:104094524-104095524	KLC1
chr14	105331025	105332850	chr14:105330649-105331649	CEP170B
chr14	105766300	105768100	chr14:105767329-105768329	BRF1
chr14	105766300	105768100	chr14:105766169-105767169	PACS2
chr14	105864050	105865525	chr14:105863919-105864919	TEX22
chr14	105940175	105942450	chr14:105940111-105941111	CRIP2
chr14	105940175	105942450	chr14:105941195-105942195	CRIP2
chr14	105955800	105958425	chr14:105956585-105957585	C14orf80
chr14	105955800	105958425	chr14:105955519-105956519	C14orf80
chr14	105955800	105958425	chr14:105955191-105956191	C14orf80
chr15	22892125	22893775	chr15:22891683-22892683	CYFIP1
chr15	23810100	23811900	chr15:23809453-23810453	MKRN3
chr15	23931675	23932800	chr15:23932450-23933450	NDN
chr15	25682750	25685400	chr15:25684175-25685175	UBE3A
chr15	30917575	30918975	chr15:30917878-30918878	ARHGAP11B
chr15	31283250	31284775	chr15:31283807-31284807	MTMR10
chr15	31617550	31621125	chr15:31618082-31619082	KLF13
chr15	34330025	34332325	chr15:34331303-34332303	AVEN
chr15	34393600	34394600	chr15:34394053-34395053	EMC7
chr15	34393600	34394600	chr15:34393273-34394273	PGBD4
chr15	34501375	34502725	chr15:34502297-34503297	KATNBL1
chr15	35279675	35281450	chr15:35280497-35281497	ZNF770
chr15	37390175	37395600	chr15:37393500-37394500	MEIS2
chr15	37390175	37395600	chr15:37392341-37393341	MEIS2
chr15	37390175	37395600	chr15:37390562-37391562	MEIS2
chr15	37390175	37395600	chr15:37391597-37392597	MEIS2
chr15	37390175	37395600	chr15:37392341-37393341	MEIS2
chr15	38542425	38547425	chr15:38544051-38545051	SPRED1
chr15	38745675	38747425	chr15:38745327-38746327	FAM98B
chr15	40330100	40332350	chr15:40330511-40331511	LOC100131089
chr15	40330100	40332350	chr15:40331389-40332389	SRP14
chr15	41407075	41409750	chr15:41408340-41409340	INO80
chr15	41850675	41852150	chr15:41850219-41851219	TYRO3
chr15	42066225	42067850	chr15:42065631-42066631	MAPKBP1
chr15	42564750	42567075	chr15:42565755-42566755	TMEM87A
chr15	42564750	42567075	chr15:42565365-42566365	GANC
chr15	43212175	43213300	chr15:43213007-43214007	TTBK2
chr15	43477275	43478375	chr15:43476465-43477465	CCNDBP1
chr15	44579750	44581975	chr15:44579908-44580908	CASC4
chr15	44719000	44720800	chr15:44718578-44719578	CTDSPL2
chr15	44828025	44830075	chr15:44828265-44829265	EIF3J
chr15	44828025	44830075	chr15:44829121-44830121	LOC645212
chr15	44828025	44830075	chr15:44829098-44830098	LOC645212
chr15	45490275	45493875	chr15:45493373-45494373	SHF
chr15	45878550	45880600	chr15:45878416-45879416	BLOC1S6
chr15	48469450	48471175	chr15:48470558-48471558	MYEF2
chr15	49337700	49339300	chr15:49338760-49339760	SECISBP2L
chr15	50645825	50648550	chr15:50647076-50648076	FLJ10038
chr15	50645825	50648550	chr15:50647605-50648605	GABPB1
chr15	50645825	50648550	chr15:50645370-50646370	GABPB1-AS1
chr15	50716050	50717525	chr15:50715578-50716578	USP8
chr15	51199650	51201550	chr15:51199868-51200868	AP4E1
chr15	51913775	51915925	chr15:51914967-51915967	DMXL2
chr15	52820450	52821725	chr15:52821247-52822247	MYO5A
chr15	52859850	52861850	chr15:52861213-52862213	ARPP19
chr15	55879400	55881375	chr15:55881050-55882050	PYGO1
chr15	56029525	56036475	chr15:56035177-56036177	PRTG
chr15	56534725	56538975	chr15:56535483-56536483	RFX7
chr15	57210225	57212850	chr15:57210697-57211697	LOC145783
chr15	57210225	57212850	chr15:57209832-57210832	TCF12
chr15	59040500	59042950	chr15:59042177-59043177	ADAM10
chr15	59224700	59226925	chr15:59225852-59226852	SLTM
chr15	60769925	60771900	chr15:60771359-60772359	NARG2
chr15	63795850	63798425	chr15:63795709-63796709	USP3
chr15	64994075	64996050	chr15:64995462-64996462	OAZ2
chr15	65425050	65426850	chr15:65426174-65427174	PDCD7
chr15	65476650	65478575	chr15:65477563-65478563	CLPX
chr15	65578375	65579600	chr15:65579018-65580018	PARP16
chr15	65669400	65671250	chr15:65670378-65671378	IGDCC3
chr15	65822025	65824125	chr15:65821826-65822826	PTPLAD1
chr15	65902600	65904250	chr15:65903627-65904627	VWA9
chr15	65902600	65904250	chr15:65903486-65904486	VWA9
chr15	65902600	65904250	chr15:65903627-65904627	VWA9
chr15	66083525	66085450	chr15:66084631-66085631	DENND4A
chr15	66585225	66587000	chr15:66584919-66585919	DIS3L
chr15	66585225	66587000	chr15:66584632-66585632	DIS3L
chr15	66992900	66996875	chr15:66993673-66994673	SMAD6
chr15	67834150	67835700	chr15:67834020-67835020	MAP2K5
chr15	68521075	68522600	chr15:68522080-68523080	CLN6
chr15	68568200	68571425	chr15:68569140-68570140	FEM1B
chr15	68870425	68872425	chr15:68870307-68871307	CORO2B
chr15	69109575	69114300	chr15:69113261-69114261	ANP32A
chr15	70387225	70392475	chr15:70390256-70391256	TLE3
chr15	71145625	71146875	chr15:71146498-71147498	LARP6
chr15	72408800	72412400	chr15:72410440-72411440	MYO9A
chr15	72408800	72412400	chr15:72408191-72409191	SENP8
chr15	72408800	72412400	chr15:72408245-72409245	SENP8
chr15	72408800	72412400	chr15:72409630-72410630	SENP8
chr15	72521875	72524925	chr15:72523727-72524727	PKM
chr15	72521875	72524925	chr15:72522063-72523063	PKM
chr15	72521875	72524925	chr15:72523727-72524727	PKM
chr15	72564075	72565525	chr15:72563628-72564628	PARP6
chr15	72765475	72768000	chr15:72765666-72766666	ARIH1
chr15	73075550	73078600	chr15:73076126-73077126	ADPGK
chr15	73343300	73346175	chr15:73343824-73344824	NEO1
chr15	73975950	73977950	chr15:73975621-73976621	CD276
chr15	74044775	74046050	chr15:74043816-74044816	C15orf59
chr15	74906700	74908975	chr15:74906334-74907334	CLK3
chr15	75198225	75199950	chr15:75199462-75200462	FAM219B
chr15	75229425	75230950	chr15:75230495-75231495	COX5A
chr15	75659950	75661600	chr15:75660968-75661968	MAN2C1
chr15	75742250	75748725	chr15:75748124-75749124	SIN3A
[truncated: 2,527 more rows]

## Sheet: hNSC+human+mouse_Chd8_prom
CHD8 peak chr	CHD8 peak start	CHD8 peak stop	promoter region	Gene
[truncated: 2,694 more rows]

[truncated: 6 more sheets: Active promoters hNSC, hNSC_Chd8_enhancer, hNSC+human_brain_Chd8_enhancer, human_brain_Chd8_enhancer, hNSC+human+mouse_Chd8_enhancer, hNSC_h3k27ac_enhancer]
