# Supplementary material for: The autism-associated chromatin modifier CHD8 regulates other autism risk genes during human neurodevelopment
Source: Nat Commun. 2015 Mar 10;6:6404. doi: 10.1038/ncomms7404 (PMC4355952; doi:10.1038/ncomms7404)
Supplement: Supplementary Data 2 — Homer and Dreme/TomTom detected motif enrichment within 200 bp of CHD8 promoter binding sites shared between hNSC and human brain. [file ncomms7404-s3.xlsx]

## Sheet: hNSC+brain_CHD8_pro_motif_homer
Homer de novo Motif Results (homer_promoter/)
Total target sequences = 1780
Total background sequences = 46947
* - possible false positive
Rank	Motif	P-value	log P-pvalue	% of Targets	% of Background	STD(Bg STD)	Best Match/Details
1		1e-49	-114.7	0.0893	0.0212	54.4bp (66.2bp)	MA0095.2_YY1/Jaspar(0.970)
							More Information | Similar Motifs Found
2		1e-23	-54.04	0.3343	0.2291	57.0bp (73.4bp)	MA0117.1_Mafb/Jaspar(0.632)
							More Information | Similar Motifs Found
3		1e-19	-43.8	0.4826	0.3772	56.3bp (71.9bp)	MA0028.1_ELK1/Jaspar(0.702)
							More Information | Similar Motifs Found
4		1e-16	-39.11	0.6101	0.5097	56.8bp (73.5bp)	PB0179.1_Sp100_2/Jaspar(0.661)
							More Information | Similar Motifs Found
5		1e-15	-36.66	0.118	0.0648	54.2bp (71.3bp)	MA0101.1_REL/Jaspar(0.620)
							More Information | Similar Motifs Found
6		1e-14	-32.84	0.0185	0.0033	58.6bp (70.1bp)	PB0092.1_Zbtb7b_1/Jaspar(0.834)
							More Information | Similar Motifs Found
7		1e-13	-31.22	0.1944	0.1305	57.9bp (67.5bp)	PB0168.1_Sox14_2/Jaspar(0.724)
							More Information | Similar Motifs Found
8		1e-13	-30.07	0.2045	0.1403	54.5bp (67.8bp)	MA0528.1_ZNF263/Jaspar(0.732)
							More Information | Similar Motifs Found
9		1e-13	-30.02	0.0421	0.0158	53.0bp (62.8bp)	PB0076.1_Sp4_1/Jaspar(0.663)
							More Information | Similar Motifs Found
10		1e-12	-28.81	0.4213	0.339	56.8bp (72.4bp)	T1ISRE(IRF)/Ifnb-Exp/Homer(0.665)
							More Information | Similar Motifs Found
11		1e-12	-28.55	0.0084	0.0006	45.4bp (61.9bp)	MA0520.1_Stat6/Jaspar(0.568)
							More Information | Similar Motifs Found
12		1e-12	-28.11	0.0045	0.0001	55.2bp (52.6bp)	PB0013.1_Eomes_1/Jaspar(0.681)
							More Information | Similar Motifs Found
13 *		1e-11	-27.6	0.0972	0.0551	54.7bp (71.6bp)	PB0146.1_Mafk_2/Jaspar(0.647)
							More Information | Similar Motifs Found
14 *		1e-11	-27.55	0.0084	0.0006	49.4bp (50.6bp)	NF-E2(bZIP)/K562-NFE2-ChIP-Seq(GSE31477)/Homer(0.684)
							More Information | Similar Motifs Found
15 *		1e-11	-25.45	0.0837	0.0464	53.9bp (67.0bp)	MF0001.1_ETS_class/Jaspar(0.677)
							More Information | Similar Motifs Found
16 *		1e-10	-23.97	0.0112	0.0016	55.0bp (63.8bp)	ZNF711(Zf)/SH-SY5Y-ZNF711-ChIP-Seq(GSE20673)/Homer(0.646)
							More Information | Similar Motifs Found
17 *		1e-10	-23.8	0.0916	0.0535	53.7bp (61.0bp)	PRDM9(Zf)/Testis-DMC1-ChIP-Seq(GSE35498)/Homer(0.756)
							More Information | Similar Motifs Found
18 *		1e-10	-23.21	0.0146	0.003	47.3bp (76.8bp)	PB0154.1_Osr1_2/Jaspar(0.621)
							More Information | Similar Motifs Found
19 *		1e-09	-22.87	0.0079	0.0007	54.7bp (91.4bp)	PB0045.1_Myb_1/Jaspar(0.676)
							More Information | Similar Motifs Found
20 *		1e-09	-22.77	0.0916	0.0543	56.3bp (68.5bp)	ZNF711(Zf)/SH-SY5Y-ZNF711-ChIP-Seq(GSE20673)/Homer(0.696)
							More Information | Similar Motifs Found
21 *		1e-09	-22.5	0.0079	0.0008	60.4bp (61.4bp)	PB0098.1_Zfp410_1/Jaspar(0.649)
							More Information | Similar Motifs Found
22 *		1e-09	-22.49	0.0219	0.0065	57.2bp (68.9bp)	GFX(?)/Promoter/Homer(0.946)
							More Information | Similar Motifs Found
23 *		1e-08	-20.34	0.0039	0.0001	58.2bp (28.8bp)	PB0077.1_Spdef_1/Jaspar(0.741)
							More Information | Similar Motifs Found
24 *		1e-08	-20.34	0.0039	0.0001	56.0bp (42.6bp)	Stat3(Stat)/mES-Stat3-ChIP-Seq(GSE11431)/Homer(0.692)
							More Information | Similar Motifs Found
25 *		1e-07	-16.75	0.0118	0.0028	59.5bp (62.1bp)	PB0131.1_Gmeb1_2/Jaspar(0.570)
							More Information | Similar Motifs Found
26 *		1e-07	-16.3	0.0022	0	45.6bp (30.9bp)	Oct4(POU/Homeobox)/mES-Oct4-ChIP-Seq(GSE11431)/Homer(0.737)
							More Information | Similar Motifs Found
27 *		1e-06	-15.15	0.0242	0.01	53.6bp (55.4bp)	PB0130.1_Gm397_2/Jaspar(0.742)
							More Information | Similar Motifs Found
28 *		1e-06	-14.77	0.0034	0.0002	67.5bp (64.3bp)	Elk1(ETS)/Hela-Elk1-ChIP-Seq(GSE31477)/Homer(0.731)
							More Information | Similar Motifs Found
29 *		1e-05	-13.62	0.0528	0.0313	49.6bp (57.3bp)	NRF1/Promoter/Homer(0.926)
							More Information | Similar Motifs Found
30 *		1e-05	-12.59	0.0062	0.001	52.4bp (70.6bp)	POL004.1_CCAAT-box/Jaspar(0.812)
							More Information | Similar Motifs Found
31 *		0.0001	-10.23	0.032	0.018	62.1bp (74.4bp)	MA0513.1_SMAD2::SMAD3::SMAD4/Jaspar(0.670)
							More Information | Similar Motifs Found

## Sheet: hNSC+brain_CHD8_pro_motif_dreme
#Query ID	Target ID	Name	Optimal offset	p-value	E-value	q-value	Overlap	Query consensus	Target consensus	Orientation
AANATGGC	MA0095.2	YY1	1	1.53756e-09	9.08698e-07	1.8174e-06	8	AAGATGGC	CAAGATGGCGGC	+
CCCMRCCC	MA0599.1	KLF5	1	2.56776e-07	0.000151755	0.000117839	8	CCCCGCCC	GCCCCGCCCC	+
CCCMRCCC	UP00093_1	Klf7_primary	4	2.82412e-07	0.000166905	0.000117839	8	CCCCGCCC	TCGACCCCGCCCCTAT	+
CCCMRCCC	MA0079.3	SP1	1	3.05337e-07	0.000180454	0.000117839	8	CCCCGCCC	GCCCCGCCCCC	+
CCCMRCCC	MA0039.2	Klf4	1	8.04641e-07	0.000475543	0.000214743	8	CCCCGCCC	GCCCCACCCA	-
CCCMRCCC	MA0162.2	EGR1	1	9.27385e-07	0.000548084	0.000214743	8	CCCCGCCC	CCCCCGCCCCCGCC	+
CCCMRCCC	MA0516.1	SP2	1	1.59921e-06	0.000945133	0.000308591	8	CCCCGCCC	GCCCCGCCCCCTCCC	+
CACTTMC	MA0080.3	Spi1	1	2.59312e-06	0.00153253	0.00163194	7	CACTTCC	TCACTTCCTCTTTTT	-
CCCMRCCC	UP00099_2	Ascl2_secondary	4	3.84556e-06	0.00227273	0.000636049	8	CCCCGCCC	CTATCCCCGCCCTATT	+
CACTTMC	MA0473.1	ELF1	0	3.95606e-06	0.00233803	0.00163194	7	CACTTCC	CACTTCCTGGTTC	-
CACTTMC	MA0062.2	GABPA	2	4.18499e-06	0.00247333	0.00163194	7	CACTTCC	GCCACTTCCGG	-
CACTTMC	MA0475.1	FLI1	1	7.32724e-06	0.0043304	0.00214294	7	CACTTCC	CCACTTCCTGT	-
GGRAGGGR	MA0079.3	SP1	2	8.75207e-06	0.00517247	0.00685698	8	GGGAGGGG	GGGGGCGGGGC	-
CACTTMC	MA0076.2	ELK4	1	9.89778e-06	0.00584959	0.00231578	7	CACTTCC	CCACTTCCGGC	+
GGRAGGGR	MA0599.1	KLF5	1	1.19225e-05	0.00704623	0.00685698	8	GGGAGGGG	GGGGCGGGGC	-
CCCMRCCC	UP00033_2	Zfp410_secondary	3	1.63977e-05	0.00969103	0.00213134	8	CCCCGCCC	TCACCCCGCCCCTAATT	+
CCCMRCCC	MA0472.1	EGR2	1	1.65678e-05	0.00979159	0.00213134	8	CCCCGCCC	CCCCCGCCCACGCAC	+
CACTTMC	MA0474.1	Erg	1	1.71641e-05	0.010144	0.00297742	7	CACTTCC	CCACTTCCTGT	-
CACTTMC	MA0098.2	Ets1	2	1.78159e-05	0.0105292	0.00297742	7	CACTTCC	CCCACTTCCTGTCTC	+
ATGKCGG	MA0095.2	YY1	4	1.92534e-05	0.0113787	0.0227575	7	ATGGCGG	CAAGATGGCGGC	+
CCCMRCCC	UP00043_2	Bcl6b_secondary	2	2.01238e-05	0.0118932	0.00232991	8	CCCCGCCC	ATCCCCGCCCCTAAAA	+
CCDCCKCC	MA0162.2	EGR1	0	4.31931e-05	0.0255271	0.0243153	8	CCGCCGCC	CCCCCGCCCCCGCC	+
CCDCCKCC	MA0079.3	SP1	3	4.94508e-05	0.0292254	0.0243153	8	CCGCCGCC	GCCCCGCCCCC	+
CCDCCKCC	MA0516.1	SP2	3	6.24341e-05	0.0368986	0.0243153	8	CCGCCGCC	GCCCCGCCCCCTCCC	+
CACTTMC	UP00408_1	Gabpa_primary	3	6.26715e-05	0.0370389	0.00916453	7	CACTTCC	TTACACTTCCGGTATTG	-
CCGCKGCC	MA0146.2	Zfx	4	6.70629e-05	0.0396341	0.0792561	8	CCGCGGCC	GGGGCCGAGGCCTG	+
CHGCAGC	MA0500.1	Myog	0	7.27482e-05	0.0429942	0.0382591	7	CCGCAGC	CTGCAGCTGTC	-
CCCMRCCC	UP00002_1	Sp4_primary	2	8.10057e-05	0.0478744	0.00852614	8	CCCCGCCC	GGTCCCGCCCCCTTCTC	+
GGRAGGGR	UP00021_1	Zfp281_primary	5	8.30105e-05	0.0490592	0.0230143	8	GGGAGGGG	GGGGGGGGGGGGGGA	-
GGRAGGGR	MA0162.2	EGR1	5	9.68553e-05	0.0572415	0.0230143	8	GGGAGGGG	GGCGGGGGCGGGGG	-
GGRAGGGR	UP00099_2	Ascl2_secondary	4	0.00010004	0.0591236	0.0230143	8	GGGAGGGG	AATAGGGCGGGGATAG	-
CCCMRCCC	UP00021_1	Zfp281_primary	2	0.000103098	0.0609312	0.00994718	8	CCCCGCCC	TCCCCCCCCCCCCCC	+
CHGCAGC	MA0521.1	Tcf12	0	0.000105457	0.0623253	0.0382591	7	CCGCAGC	CTGCAGCTGTT	-
CCCGGCCC	MA0079.3	SP1	2	0.000119209	0.0704528	0.0595107	8	CCCGGCCC	GCCCCGCCCCC	+
CCCMRCCC	UP00000_2	Smad3_secondary	4	0.000128612	0.0760099	0.0114543	8	CCCCGCCC	TACGCCCCGCCACTCTG	+
CCCGGCCC	MA0516.1	SP2	2	0.000149276	0.088222	0.0595107	8	CCCGGCCC	GCCCCGCCCCCTCCC	+
CHGCAGC	MA0048.1	NHLH1	0	0.000151469	0.0895185	0.0382591	7	CCGCAGC	GCGCAGCTGCGT	+
CCDCCKCC	UP00007_1	Egr1_primary	1	0.000164996	0.0975124	0.0471905	8	CCGCCGCC	TCCGCCCCCGCATT	+
CACTTMC	UP00085_1	Sfpi1_primary	1	0.000185288	0.109505	0.0240844	7	CACTTCC	TAACTTCCTCTTAA	-
CCCGGCCC	MA0599.1	KLF5	1	0.000185762	0.109785	0.0595107	8	CCCGGCCC	GCCCCGCCCC	+
AYAMA	MA0481.1	FOXP1	9	0.000191432	0.113136	0.225293	5	ACAAA	CAAAAGTAAACAAAG	+
CHGCAGC	UP00099_1	Ascl2_primary	2	0.000193038	0.114086	0.0382591	7	CCGCAGC	CTCAGCAGCTGCTCCTG	+
CCCMRCCC	MA0493.1	Klf1	2	0.00019307	0.114104	0.0159667	8	CCCCGCCC	GGCCACACCCA	+
CHGCAGC	MA0522.1	Tcf3	0	0.000194554	0.114982	0.0382591	7	CCGCAGC	CTGCAGCTGTG	-
CCDCCKCC	MA0469.1	E2F3	3	0.000201951	0.119353	0.0471905	8	CCGCCGCC	CTCCCGCCCCCACTC	+
GGRAGGGR	MA0516.1	SP2	6	0.000203293	0.120146	0.0389731	8	GGGAGGGG	GGGAGGGGGCGGGGC	-
CCCGGCCC	UP00093_1	Klf7_primary	4	0.000204183	0.120672	0.0595107	8	CCCGGCCC	TCGACCCCGCCCCTAT	+
CCCMRCCC	MA0470.1	E2F4	3	0.000243856	0.144119	0.0186938	8	CCCCGCCC	CCTTCCCGCCC	-
CCCMRCCC	MA0471.1	E2F6	3	0.000258338	0.152678	0.0186938	8	CCCCGCCC	CCTTCCCGCCC	-
GGRAGGGR	MA0039.2	Klf4	1	0.000291899	0.172512	0.044583	8	GGGAGGGG	TGGGTGGGGC	+
CCCMRCCC	UP00007_1	Egr1_primary	-1	0.000312895	0.184921	0.020309	7	CCCCGCCC	TCCGCCCCCGCATT	+
CCCMRCCC	UP00022_1	Zfp740_primary	3	0.000315741	0.186603	0.020309	8	CCCCGCCC	CCCCCCCCCCCACTTG	+
CCCGGCCC	MA0162.2	EGR1	2	0.000327233	0.193395	0.0613999	8	CCCGGCCC	CCCCCGCCCCCGCC	+
GGRAGGGR	UP00033_2	Zfp410_secondary	6	0.000328	0.193848	0.044583	8	GGGAGGGG	AATTAGGGGCGGGGTGA	-
AGGWAA	MA0156.1	FEV	1	0.000360213	0.212886	0.425739	6	AGGAAA	CAGGAAAT	+
ATGKCGG	UP00000_2	Smad3_secondary	4	0.000364496	0.215417	0.215417	7	ATGGCGG	CAGAGTGGCGGGGCGTA	-
GGRAGGGR	UP00002_1	Sp4_primary	1	0.000373323	0.220634	0.044583	8	GGGAGGGG	GAGAAGGGGGCGGGACC	-
CACTTMC	UP00015_1	Ehf_primary	1	0.000375294	0.221799	0.0439037	7	CACTTCC	TTACTTCCGGGTCCT	-
GGRAGGGR	UP00096_2	Sox13_secondary	5	0.000398087	0.235269	0.044583	8	GGGAGGGG	GTATTGGGTGGGTATTT	+
CCCGGCCC	MA0039.2	Klf4	1	0.000399908	0.236346	0.0613999	8	CCCGGCCC	GCCCCACCCA	-
CCCMRCCC	MA0469.1	E2F3	1	0.000400688	0.236807	0.0235008	8	CCCCGCCC	CTCCCGCCCCCACTC	+
CCCMRCCC	MA0024.2	E2F1	2	0.000405961	0.239923	0.0235008	8	CCCCGCCC	CCTCCCGCCCG	-
CCCGGCCC	UP00043_2	Bcl6b_secondary	3	0.000417301	0.246625	0.0613999	8	CCCGGCCC	ATCCCCGCCCCTAAAA	+
CCCGGCCC	UP00033_2	Zfp410_secondary	4	0.00042133	0.249006	0.0613999	8	CCCGGCCC	TCACCCCGCCCCTAATT	+
GGRAGGGR	MA0528.1	ZNF263	6	0.000426352	0.251974	0.044583	8	GGGAGGGG	GGAGGAGGAGGGGGAGGAGGA	+
CCCMRCCC	UP00048_2	Rara_secondary	7	0.000449663	0.265751	0.0247912	8	CCCCGCCC	TACTTGACCCCGCTCT	-
CCDCCKCC	MA0472.1	EGR2	0	0.000484868	0.286557	0.0774188	8	CCGCCGCC	CCCCCGCCCACGCAC	+
CCDCCKCC	UP00033_2	Zfp410_secondary	2	0.000496448	0.293401	0.0774188	8	CCGCCGCC	TCACCCCGCCCCTAATT	+
CCCMRCCC	UP00096_2	Sox13_secondary	4	0.000528325	0.31224	0.027804	8	CCCCGCCC	AAATACCCACCCAATAC	-
CCDCCKCC	UP00002_1	Sp4_primary	4	0.000530099	0.313288	0.0774188	8	CCGCCGCC	GGTCCCGCCCCCTTCTC	+
GGRAGGGR	UP00079_2	Esrra_secondary	1	0.000545514	0.322399	0.0493515	8	GGGAGGGG	GGCGAGGGGTCAAGGGC	+
CCCGGCCC	UP00002_1	Sp4_primary	3	0.000555544	0.328326	0.0657032	8	CCCGGCCC	GGTCCCGCCCCCTTCTC	+
GGRAGGGR	UP00022_1	Zfp740_primary	5	0.000557763	0.329638	0.0493515	8	GGGAGGGG	CAAGTGGGGGGGGGGG	-
AYAMA	UP00041_1	Foxj1_primary	7	0.000560918	0.331502	0.330068	5	ACAAA	AAAGTAAACAAAAATT	+
CCCGGCCC	UP00009_2	Nr2f2_secondary	7	0.000574685	0.339639	0.0657032	8	CCCGGCCC	TACGTGACCCGGCGCG	-
GGARRA	MA0528.1	ZNF263	3	0.000579393	0.342421	0.469606	6	GGAGGA	GGAGGAGGAGGGGGAGGAGGA	+
GGRAGGGR	MA0057.1	MZF1_5-13	-1	0.000626521	0.370274	0.0513276	7	GGGAGGGG	GGAGGGGGAA	+
CCCGGCCC	UP00099_2	Ascl2_secondary	4	0.000628801	0.371621	0.0657032	8	CCCGGCCC	CTATCCCCGCCCTATT	+
CCDCCKCC	MA0528.1	ZNF263	13	0.000648083	0.383017	0.0821279	8	CCGCCGCC	TCCTCCTCCCCCTCCTCCTCC	-
GGRAGGGR	UP00093_1	Klf7_primary	4	0.000669343	0.395582	0.0513276	8	GGGAGGGG	ATAGGGGCGGGGTCGA	-
CCDCCKCC	UP00043_2	Bcl6b_secondary	1	0.000702928	0.415431	0.0821279	8	CCGCCGCC	ATCCCCGCCCCTAAAA	+
CCCGGCCC	UP00007_1	Egr1_primary	0	0.000703894	0.416001	0.0657032	8	CCCGGCCC	TCCGCCCCCGCATT	+
CACTTMC	MA0598.1	EHF	-1	0.000715221	0.422695	0.0760637	6	CACTTCC	CCTTCCTG	+
CCCGGCCC	MA0469.1	E2F3	2	0.000732648	0.432995	0.0657032	8	CCCGGCCC	CTCCCGCCCCCACTC	+
GGRAGGGR	MA0472.1	EGR2	6	0.000759576	0.44891	0.0546066	8	GGGAGGGG	GTGCGTGGGCGGGGG	-
GGRAGGGR	UP00043_2	Bcl6b_secondary	6	0.000849457	0.502029	0.0574759	8	GGGAGGGG	TTTTAGGGGCGGGGAT	-
CACTTMC	MA0136.1	ELF5	0	0.000880923	0.520626	0.0797706	7	CACTTCC	TACTTCCTT	+
CACTTMC	MA0156.1	FEV	-1	0.000886455	0.523895	0.0797706	6	CACTTCC	ATTTCCTG	-
CACTTMC	UP00407_1	Elf3_primary	1	0.000966671	0.571303	0.0807757	7	CACTTCC	TTACTTCCTTGTA	-
GGARRA	MA0471.1	E2F6	5	0.00110929	0.655591	0.469606	6	GGAGGA	GGGCGGGAAGG	+
CCCGGCCC	MA0146.2	Zfx	5	0.00117951	0.697092	0.0982222	8	CCCGGCCC	CAGGCCTCGGCCCC	-
GGARRA	MA0152.1	NFATC2	1	0.00119189	0.704409	0.469606	6	GGAGGA	TGGAAAA	-
AYAMA	UP00101_2	Sox12_secondary	6	0.00129839	0.76735	0.397731	5	ACAAA	AAATAGACAAAGGAAT	+
CCCMRCCC	MA0146.2	Zfx	4	0.00131727	0.778505	0.0663095	8	CCCCGCCC	CAGGCCTCGGCCCC	-
GGRAGGGR	MA0471.1	E2F6	0	0.00132041	0.780363	0.0843782	8	GGGAGGGG	GGGCGGGAAGG	+
CCCGGCCC	MA0024.2	E2F1	3	0.00136504	0.806736	0.106093	8	CCCGGCCC	CCTCCCGCCCG	-
AYAMA	MA0442.1	SOX10	0	0.00157819	0.932713	0.397731	5	ACAAA	ACAAAG	-
CCCGGCCC	UP00048_2	Rara_secondary	7	0.00162859	0.962494	0.118666	8	CCCGGCCC	TACTTGACCCCGCTCT	-
GGRAGGGR	MA0474.1	Erg	3	0.00163648	0.967159	0.0941183	8	GGGAGGGG	ACAGGAAGTGG	+
GGRAGGGR	MA0475.1	FLI1	3	0.00163648	0.967159	0.0941183	8	GGGAGGGG	ACAGGAAGTGG	+
AYAMA	MA0514.1	Sox3	3	0.00168976	0.998649	0.397731	5	ACAAA	AAAACAAAGG	-
CCCMRCCC	MA0073.1	RREB1	11	0.00205155	1.21247	0.0989692	8	CCCCGCCC	CCCCAAACCACCCCCCCCCC	+
CCCMRCCC	UP00006_1	Zic3_primary	0	0.00225563	1.33308	0.104462	8	CCCCGCCC	ACCCCCCCGGGGGGG	-
CHGCAGC	MA0499.1	Myod1	-1	0.00246917	1.45928	0.364171	6	CCGCAGC	TGCAGCTGTCCCT	+
CACTTMC	MA0508.1	PRDM1	7	0.00252598	1.49285	0.197001	7	CACTTCC	TCACTTTCACTTTCT	-
CCCGGCCC	MA0472.1	EGR2	1	0.0025778	1.52348	0.176781	8	CCCGGCCC	CCCCCGCCCACGCAC	+
GGRAGGGR	MA0062.2	GABPA	2	0.00261641	1.5463	0.143311	8	GGGAGGGG	CCGGAAGTGGC	+
CCCMRCCC	UP00009_2	Nr2f2_secondary	7	0.00279128	1.64965	0.124297	8	CCCCGCCC	TACGTGACCCGGCGCG	-
CCDCCKCC	UP00000_2	Smad3_secondary	6	0.00288872	1.70723	0.306826	8	CCGCCGCC	TACGCCCCGCCACTCTG	+
GGRAGGGR	MA0073.1	RREB1	1	0.00297922	1.76072	0.155766	8	GGGAGGGG	TGGGGGGGGGTGGTTTGGGG	-
CCCGGCCC	MA0470.1	E2F4	4	0.0029957	1.77046	0.194026	7	CCCGGCCC	CCTTCCCGCCC	-
AYAMA	MA0042.1	FOXI1	2	0.00305341	1.80456	0.471066	5	ACAAA	AAACAAACATCC	-
GGRAGGGR	MA0076.2	ELK4	3	0.00320229	1.89255	0.16015	8	GGGAGGGG	GCCGGAAGTGG	-
CCCGGCCC	MA0471.1	E2F6	4	0.00323247	1.91039	0.198342	7	CCCGGCCC	CCTTCCCGCCC	-
CCCMRCCC	UP00102_1	Zic1_primary	0	0.00325399	1.92311	0.139535	8	CCCCGCCC	CCCCCCCGGGGGTG	-
GGRAGGGR	MA0493.1	Klf1	1	0.00336622	1.98944	0.161334	8	GGGAGGGG	TGGGTGTGGCC	-
CACTTMC	MA0122.1	Nkx3-2	2	0.00343732	2.03145	0.251321	7	CACTTCC	TCCACTTAA	-
CCCMRCCC	UP00057_1	Zic2_primary	0	0.00351783	2.07904	0.143357	8	CCCCGCCC	ACCCCCCCGGGGGGG	-
CCCMRCCC	MA0056.1	MZF1_1-4	1	0.00359076	2.12214	0.143357	5	CCCCGCCC	TCCCCA	-
AYAMA	UP00073_2	Foxa2_secondary	7	0.0036246	2.14214	0.471066	5	ACAAA	AAAAATAACAAACGG	+
AYAMA	UP00039_1	Foxj3_primary	9	0.00365754	2.16161	0.471066	5	ACAAA	AAAAAGTAAACAAACCC	+
GGRAGGGR	MA0098.2	Ets1	6	0.00374458	2.21305	0.172289	8	GGGAGGGG	GAGACAGGAAGTGGG	-
CACTTMC	MA0520.1	Stat6	0	0.00382461	2.26035	0.26319	7	CACTTCC	CATTTCCTGAGAAAT	+
GGRAGGGR	UP00006_1	Zic3_primary	7	0.00394142	2.32938	0.17437	8	GGGAGGGG	CCCCCCCGGGGGGGT	+
CCDCCKCC	MA0599.1	KLF5	0	0.00422711	2.49822	0.40987	8	CCGCCGCC	GCCCCGCCCC	+
CCCGGCCC	UP00097_1	Mtf1_primary	8	0.0042607	2.51807	0.248362	8	CCCGGCCC	TTTTTGCACACGGCCC	-
AYAMA	UP00025_1	Foxk1_primary	9	0.0042822	2.53078	0.471066	5	ACAAA	AAAATGTAAACAAACAG	+
CCCMRCCC	UP00002_2	Sp4_secondary	4	0.00446985	2.64168	0.172505	8	CCCCGCCC	CTGGCCACGCCTTTG	-
GGRAGGGR	MA0469.1	E2F3	6	0.0045892	2.71222	0.188212	8	GGGAGGGG	GAGTGGGGGCGGGAG	-
CCCGGCCC	UP00000_2	Smad3_secondary	4	0.00470542	2.7809	0.25193	8	CCCGGCCC	TACGCCCCGCCACTCTG	+
GGRAGGGR	UP00102_1	Zic1_primary	7	0.004723	2.7913	0.188212	7	GGGAGGGG	CACCCCCGGGGGGG	+
GGRAGGGR	MA0470.1	E2F4	4	0.00474516	2.80439	0.188212	7	GGGAGGGG	GGGCGGGAAGG	+
CCDCCKCC	MA0146.2	Zfx	4	0.00488827	2.88897	0.40987	8	CCGCCGCC	GGGGCCGAGGCCTG	+
CACTTMC	MA0259.1	HIF1A::ARNT	1	0.00492599	2.91126	0.320148	7	CACTTCC	GCACGTCC	-
GGRAGGGR	MA0155.1	INSM1	1	0.00495219	2.92674	0.188223	8	GGGAGGGG	TGTCAGGGGGCG	+
AYAMA	UP00062_1	Sox4_primary	6	0.00495705	2.92962	0.471066	5	ACAAA	AGAAGAACAAAGGACTA	+
AYAMA	UP00073_1	Foxa2_primary	9	0.00495705	2.92962	0.471066	5	ACAAA	AAAAAGTAAACAAAGAC	+
GGRAGGGR	MA0080.3	Spi1	7	0.00507271	2.99797	0.188223	8	GGGAGGGG	AAAAAGAGGAAGTGA	+
CCDCCKCC	MA0095.2	YY1	-2	0.00513878	3.03702	0.40987	6	CCGCCGCC	GCCGCCATCTTG	-
AYAMA	UP00072_1	IRC900814_primary	7	0.00525646	3.10657	0.471066	5	ACAAA	ATTTACGACAAATAGC	+
CCDCCKCC	UP00021_1	Zfp281_primary	4	0.00526209	3.10989	0.40987	8	CCGCCGCC	TCCCCCCCCCCCCCC	+
GGRAGGGR	UP00057_1	Zic2_primary	7	0.00533128	3.15078	0.191635	8	GGGAGGGG	CCCCCCCGGGGGGGT	+
CCCGGCCC	MA0028.1	ELK1	2	0.00551534	3.25957	0.279563	8	CCCGGCCC	CTTCCGGCTC	-
AYAMA	UP00061_1	Foxl1_primary	9	0.00569325	3.36471	0.471066	5	ACAAA	TAAATGTAAACAAAGGT	+
AYAMA	UP00026_2	Zscan4_secondary	6	0.00600398	3.54835	0.471066	5	ACAAA	CGAAGCACACAAAATA	+
AYAMA	UP00042_2	Gm397_secondary	6	0.00600398	3.54835	0.471066	5	ACAAA	AGCGGCACACACGCAA	+
CACTTMC	MA0518.1	Stat4	1	0.00613464	3.62557	0.36822	7	CACTTCC	CCATTTCCTGGAAA	-
CCCGGCCC	UP00021_1	Zfp281_primary	2	0.0062438	3.69009	0.3033	8	CCCGGCCC	TCCCCCCCCCCCCCC	+
CCDCCKCC	MA0139.1	CTCF	2	0.00628236	3.71288	0.455313	8	CCGCCGCC	TAGCGCCCCCTGGTGGCCA	-
CACTTMC	MA0050.2	IRF1	9	0.00629517	3.72045	0.36822	7	CACTTCC	TTTTACTTTCACTTTCACTTT	+
GGRAGGGR	MA0598.1	EHF	2	0.00645053	3.81226	0.22172	6	GGGAGGGG	CAGGAAGG	-
GGRAGGGR	UP00007_2	Egr1_secondary	2	0.00655375	3.87327	0.22172	8	GGGAGGGG	TGCGGAGTGGGACTGG	+
CCDCCKCC	MA0057.1	MZF1_5-13	2	0.00662491	3.91532	0.455313	8	CCGCCGCC	TTCCCCCTAC	-
GGRAGGGR	UP00066_1	Hnf4a_primary	1	0.00687722	4.06444	0.226016	8	GGGAGGGG	CTTCAGGGGTCAATTGA	+
CCCMRCCC	MA0528.1	ZNF263	7	0.0069461	4.10515	0.251316	8	CCCCGCCC	TCCTCCTCCCCCTCCTCCTCC	-
GGRAGGGR	UP00033_1	Zfp410_primary	6	0.00722269	4.26861	0.230776	8	GGGAGGGG	TATTATGGGATGGATAA	+
CCCGGCCC	MA0524.1	TFAP2C	0	0.0075039	4.43481	0.339966	8	CCCGGCCC	CATGGCCCCAGGGCA	+
CCCGGCCC	MA0112.2	ESR1	11	0.00758184	4.48087	0.339966	8	CCCGGCCC	GGCCCAGGTCACCCTGACCT	+
CCCMRCCC	MA0068.1	Pax4	22	0.00766668	4.53101	0.268982	8	CCCCGCCC	GAAAAATTTCCCATACTCCACTCCCCCCCC	+
GGRAGGGR	UP00153_1	Pitx1_2312.1	1	0.00796094	4.70492	0.247489	8	GGGAGGGG	TTAGAGGGATTAACAAT	+
GGRAGGGR	MA0024.2	E2F1	1	0.00834567	4.93229	0.252622	8	GGGAGGGG	CGGGCGGGAGG	+
CCCMRCCC	MA0057.1	MZF1_5-13	3	0.00861381	5.09076	0.293323	7	CCCCGCCC	TTCCCCCTAC	-
GGRAGGGR	UP00068_2	Eomes_secondary	1	0.00918348	5.42744	0.264502	8	GGGAGGGG	GCGGAGGTGTCGCCTC	+
GGRAGGGR	MA0068.1	Pax4	0	0.00919804	5.43604	0.264502	8	GGGAGGGG	GGGGGGGGAGTGGAGTATTGGAAATTTTTC	-
CCCGGCCC	UP00022_1	Zfp740_primary	3	0.0107573	6.35757	0.464488	8	CCCGGCCC	CCCCCCCCCCCACTTG	+
CCCMRCCC	MA0112.2	ESR1	11	0.0107635	6.36121	0.356052	8	CCCCGCCC	GGCCCAGGTCACCCTGACCT	+
GGRAGGGR	UP00000_2	Smad3_secondary	5	0.011112	6.56717	0.297246	8	GGGAGGGG	CAGAGTGGCGGGGCGTA	-
GGRAGGGR	UP00053_1	Rxra_primary	1	0.011112	6.56717	0.297246	8	GGGAGGGG	ATTAAGGGGTCACGACA	-
GGRAGGGR	UP00143_1	Dobox5_3493.1	0	0.011112	6.56717	0.297246	8	GGGAGGGG	GGAAGGGATTAATTATC	+
GGRAGGGR	UP00208_2	Obox5_3963.2	0	0.0116438	6.88151	0.304395	8	GGGAGGGG	AAGAGGGATTAATTATC	-
CCCMRCCC	UP00066_1	Hnf4a_primary	8	0.0119889	7.08542	0.385571	8	CCCCGCCC	TCAATTGACCCCTGAAG	-
CCCMRCCC	UP00024_1	Glis2_primary	6	0.0123879	7.32123	0.387636	8	CCCCGCCC	TATCGACCCCCCACAG	+
GGRAGGGR	UP00011_2	Irf6_secondary	6	0.0125501	7.41711	0.320796	8	GGGAGGGG	GTGACCGAGAGTGGT	-
GGRAGGGR	MA0149.1	EWSR1-FLI1	12	0.013314	7.86856	0.332923	6	GGGAGGGG	GGAAGGAAGGAAGGAAGG	+
CCCMRCCC	MA0258.2	ESR2	6	0.0137828	8.14565	0.409169	8	CCCCGCCC	AGGTCACCCTGACCT	+
CCCMRCCC	UP00036_2	Myf6_secondary	8	0.0137828	8.14565	0.409169	7	CCCCGCCC	AGCAACAGCCGCACC	+
GGRAGGGR	UP00216_1	Obox1_3970.2	0	0.0140082	8.27885	0.342829	8	GGGAGGGG	TTAAGGGGATTAACTAC	+
GGRAGGGR	UP00007_1	Egr1_primary	7	0.0146211	8.64106	0.344203	7	GGGAGGGG	AATGCGGGGGCGGA	-
GGRAGGGR	UP00070_2	Gcm1_secondary	9	0.0146628	8.66572	0.344203	8	GGGAGGGG	TGCGCATAGGGGAGGAG	+
CCCMRCCC	MA0597.1	THAP1	-2	0.0158476	9.36591	0.458703	6	CCCCGCCC	CTGCCCGCA	+
GGRAGGGR	UP00125_1	Pitx2_2274.3	0	0.016055	9.48849	0.369346	8	GGGAGGGG	TGAAGGGATTAATCATC	+
GGRAGGGR	UP00024_1	Glis2_primary	2	0.0167032	9.87161	0.371501	8	GGGAGGGG	CTGTGGGGGGTCGATA	-
GGRAGGGR	UP00160_1	Obox3_3439.1	1	0.0167946	9.9256	0.371501	8	GGGAGGGG	TGAGGGGGATTAACTAT	+
GGRAGGGR	UP00408_2	Gabpa_secondary	1	0.0174642	10.3214	0.374145	8	GGGAGGGG	GTGAGGGGGAAGACGG	-
GGRAGGGR	UP00267_1	Otx2_3441.1	0	0.0175647	10.3807	0.374145	8	GGGAGGGG	TGTAGGGATTAATTGTC	+
CCCMRCCC	UP00079_2	Esrra_secondary	8	0.0176816	10.4498	0.498311	8	CCCCGCCC	GCCCTTGACCCCTCGCC	-
GGRAGGGR	UP00229_1	Otx1_2325.1	-1	0.0183663	10.8545	0.377248	7	GGGAGGGG	GGAGGGGATTAATTTAT	+
CCCMRCCC	UP00053_1	Rxra_primary	8	0.018444	10.9004	0.498311	8	CCCCGCCC	TGTCGTGACCCCTTAAT	+
GGRAGGGR	MA0518.1	Stat4	6	0.0190408	11.2531	0.384242	8	GGGAGGGG	TTTCCAGGAAATGG	+
GGRAGGGR	UP00239_1	Obox2_3438.2	0	0.0209722	12.3945	0.415919	8	GGGAGGGG	TGAGGGGGATTAACTAT	+
GGRAGGGR	MA0473.1	ELF1	6	0.0216339	12.7856	0.42177	7	GGGAGGGG	GAACCAGGAAGTG	+
GGRAGGGR	MA0088.1	znf143	12	0.0233385	13.7931	0.447421	8	GGGAGGGG	GCAAGGCATGATGGGAAATC	-
GGRAGGGR	MA0056.1	MZF1_1-4	-3	0.0237754	14.0513	0.448324	5	GGGAGGGG	TGGGGA	+
