# Supplementary material for: The autism-associated chromatin modifier CHD8 regulates other autism risk genes during human neurodevelopment
Source: Nat Commun. 2015 Mar 10;6:6404. doi: 10.1038/ncomms7404 (PMC4355952; doi:10.1038/ncomms7404)
Supplement: Supplementary Data 3 — Permutation results for detecting enrichment of ASD risk genes within CHD8 bound promoters for each subset indicated in the text. For each indicated gene the mRNA size, GC content, coverage, mutability, promoter or enhancer activity (H3K27ac), binary expression level, ASD risk membership, and CHD8 binding status are listed. [file ncomms7404-s4.xlsx]

## Sheet: CHD8_bound_promoter_permutation
	Observed Number of Willsey et al. genes	p value	Observed Number of Liu et al. genes	p value
All hNSC	75	0.3707	91	0.3032
hNSC specific	18	0.9943	26	0.9808
hNSC + Human Brain	46	<0.0001	47	0.0002
Conserved in mouse	37	<0.0001	39	0.0001

## Sheet: hNSC_Willsey_permutation
Gene	Size	GC	AT	GCFraction	UniqueSize	Coverage	Mutability	Prom	Enh	Expression	ASD risk (Willsey et al)	hcASD	CHD8Prom	CHD8Enh
ENSG00000000003	769	319	450	0.415	769	769	732.923	1	1	1	0	0	1	0
ENSG00000000005	985	413	572	0.419	985	985	941.211	0	1	1	0	0	0	0
ENSG00000000419	934	409	525	0.438	934	818	780.875	1	0	1	0	0	1	0
ENSG00000000457	2290	1035	1255	0.452	2290	2290	2229.41	1	0	0	0	0	1	0
ENSG00000000460	2880	1229	1651	0.427	2880	2738	2614.62	1	0	0	0	0	1	0
ENSG00000000938	1641	962	679	0.586	1641	1599	1673.13	1	1	1	0	0	0	0
ENSG00000000971	3819	1525	2294	0.399	3819	3818	3606.31	0	0	1	0	0	0	0
ENSG00000001036	1463	702	761	0.48	1463	1411	1389.64	1	0	1	0	0	1	0
ENSG00000001084	2094	926	1168	0.442	2094	2078	2010	1	1	1	0	0	1	1
ENSG00000001167	1085	576	509	0.531	1085	1085	1103.45	1	1	1	0	0	1	0
ENSG00000001460	1145	533	612	0.466	1145	957	943.505	0	0	0	0	0	0	0
ENSG00000001461	1513	776	737	0.513	1513	1272	1291.83	0	1	1	0	0	0	0
ENSG00000001497	2437	1324	1113	0.543	2437	2250	2303.49	1	0	1	0	0	1	0
ENSG00000001561	1373	529	844	0.385	1373	1303	1220.78	0	0	1	0	0	0	0
ENSG00000001617	2463	1507	956	0.612	2463	2056	2173.29	0	1	1	0	0	0	0
ENSG00000001626	4707	1964	2743	0.417	4707	4602	4389.39	1	0	1	0	0	0	0
ENSG00000001629	3443	1536	1907	0.446	3443	3338	3242.85	1	1	0	0	0	1	0
ENSG00000001630	1603	710	893	0.443	1603	1492	1433.22	1	0	1	0	0	1	0
ENSG00000001631	2287	881	1406	0.385	2287	2287	2142.41	1	0	1	0	0	1	0
ENSG00000250132	1646	902	744	0.548	1646	1591	1629.52	1	1	1	0	0	1	0
ENSG00000002330	821	518	303	0.631	821	366	394.806	1	1	1	0	0	1	0
ENSG00000002549	1621	804	817	0.496	1621	1621	1617.42	1	0	1	0	0	0	0
ENSG00000002586	1193	674	519	0.565	1193	534	541.16	1	1	0	0	0	1	0
ENSG00000002587	925	558	367	0.603	925	648	684.849	1	0	1	0	0	0	0
ENSG00000002726	2329	1419	910	0.609	2329	1806	1914.41	0	1	1	0	0	0	0
ENSG00000002745	1182	635	547	0.537	1182	1137	1160.02	0	0	1	0	0	0	0
ENSG00000002746	5060	2831	2229	0.559	5060	4059	4149.14	1	0	1	0	0	0	0
ENSG00000002822	2531	1551	980	0.613	2531	2062	2187.53	1	1	1	0	0	1	0
ENSG00000002834	980	585	395	0.597	980	841	884.948	1	1	1	0	0	1	0
ENSG00000002919	908	472	436	0.52	908	854	863.31	1	0	1	0	0	1	0
ENSG00000002933	744	425	319	0.571	744	619	635.161	0	0	1	0	0	0	0
ENSG00000003056	1093	548	545	0.501	1093	909	908.725	1	0	1	0	0	1	0
ENSG00000003096	2167	958	1209	0.442	2167	2114	2046.35	0	0	1	0	0	0	0
ENSG00000003137	1716	1081	635	0.63	1716	1097	1171.55	0	1	1	0	0	0	0
ENSG00000003147	1868	821	1047	0.44	1868	1618	1575.16	1	1	1	0	0	0	0
ENSG00000003249	1117	723	394	0.647	1117	553	591.093	1	0	1	0	0	1	0
ENSG00000003393	5307	2485	2822	0.468	5307	5200	5111.98	1	0	1	0	0	1	0
ENSG00000003400	1827	875	952	0.479	1827	1743	1724.33	0	0	1	0	0	0	0
ENSG00000003402	2114	1009	1105	0.477	2114	1464	1433.33	1	0	1	0	0	1	0
ENSG00000003436	1077	421	656	0.391	1077	1077	1012.28	1	1	1	0	0	0	0
ENSG00000003509	1372	609	763	0.444	1372	1372	1329.59	1	1	1	0	0	0	0
ENSG00000003756	2651	1317	1334	0.497	2651	2585	2578.11	1	1	1	0	0	1	0
ENSG00000003987	2095	976	1119	0.466	2095	2095	2055.62	0	1	0	0	0	0	0
ENSG00000003989	2295	1105	1190	0.481	2295	2295	2271.59	1	0	1	0	0	0	0
ENSG00000004059	569	318	251	0.559	569	559	576.98	1	1	1	0	0	1	0
ENSG00000004139	2195	1422	773	0.648	2009.5	1292	1254.62	1	0	1	0	0	1	0
ENSG00000004142	1157	645	512	0.557	1157	994	1008.87	1	0	1	0	0	1	0
ENSG00000004399	6029	3812	2217	0.632	6029	4489	4755.01	1	0	1	0	0	1	1
ENSG00000004455	868	448	420	0.516	868	743	752.88	1	1	1	0	0	0	0
ENSG00000004468	939	459	480	0.489	939	939	933.217	0	1	1	0	0	0	0
ENSG00000004478	1588	842	746	0.53	1588	1384	1407.74	1	0	1	0	0	1	0
ENSG00000004487	2791	1407	1384	0.504	2791	2420	2380.34	1	0	1	0	0	1	0
ENSG00000004534	3562	1694	1868	0.476	3562	3502	3454.73	1	0	0	0	0	1	0
ENSG00000004660	1796	1050	746	0.585	1796	1653	1728.87	1	0	1	0	0	1	0
ENSG00000004700	2016	790	1226	0.392	2016	2013	1893.11	1	0	1	0	0	1	0
ENSG00000004766	3330	1329	2001	0.399	3330	3103	2913.25	1	1	1	0	0	0	0
ENSG00000004776	577	420	157	0.728	577	177	199.039	1	0	1	0	0	1	0
ENSG00000004777	4076	2686	1390	0.659	4076	2281	2458.86	1	0	1	0	0	1	0
ENSG00000004779	547	279	268	0.51	547	382	373.023	1	0	1	0	0	1	0
ENSG00000004799	1287	563	724	0.437	1287	1284	1239.38	0	0	1	0	0	0	0
ENSG00000004809	1920	929	991	0.484	1920	1757	1741.88	0	0	1	0	0	0	0
ENSG00000004838	1469	862	607	0.587	1469	1416	1483.21	0	0	1	0	0	0	0
ENSG00000004846	3962	1673	2289	0.422	3962	3935	3766.11	0	1	1	0	0	0	0
ENSG00000004848	1710	1236	474	0.723	1710	366	397.828	0	1	1	0	0	0	0
ENSG00000004864	2117	977	1140	0.462	2117	2099	2051.91	1	1	1	0	0	1	0
ENSG00000004866	2311	1021	1290	0.442	2311	2055	1993.78	1	0	1	0	0	1	0
ENSG00000004897	2688	1075	1613	0.4	2688	2656	2508.98	1	0	1	0	0	1	0
ENSG00000004939	2827	1680	1147	0.594	2827	2788	2931.28	0	0	1	0	0	0	0
ENSG00000004948	1619	757	862	0.468	1619	1593	1563.53	1	0	1	0	0	0	0
ENSG00000004961	833	395	438	0.474	833	823	811.035	1	0	1	0	0	1	0
ENSG00000004975	2293	1395	898	0.608	2293	2151	2275.93	1	0	1	0	0	1	0
ENSG00000005001	1273	811	462	0.637	1273	707	752.035	0	0	1	0	0	0	0
ENSG00000005007	3501	2103	1398	0.601	3501	3272	3442.49	1	1	1	0	0	1	0
ENSG00000005020	1161	476	685	0.41	1161	1136	1078.17	1	0	1	0	0	1	0
ENSG00000005022	913	476	437	0.521	913	913	923.741	1	0	0	0	0	0	0
ENSG00000005059	1124	507	617	0.451	1124	945	899.008	1	1	1	0	0	0	0
ENSG00000005073	1019	622	397	0.61	1019	729	771.83	0	0	1	0	0	0	0
ENSG00000005075	400	216	184	0.54	400	400	408.813	0	1	1	0	0	0	0
ENSG00000005100	2180	1200	980	0.55	2180	1855	1881.4	1	0	1	0	0	1	0
ENSG00000005102	776	482	294	0.621	776	736	784.554	1	1	1	0	0	0	0
ENSG00000005108	5110	2628	2482	0.514	5110	4922	4940.06	1	1	1	1	0	0	0
ENSG00000005156	3246	1692	1554	0.521	3246	3202	3238.44	1	0	1	0	0	1	0
ENSG00000005175	2074	785	1289	0.378	2074	2074	1935.2	1	1	1	0	0	1	0
ENSG00000005187	2029	887	1142	0.437	2029	1913	1839.47	0	0	1	0	0	0	0
ENSG00000005189	2416	1129	1287	0.467	2416	2353	2310.74	1	1	0	0	0	1	0
ENSG00000005194	975	498	477	0.511	975	975	980.783	1	0	0	0	0	1	0
ENSG00000005238	1676	1039	637	0.62	1676	1298	1379.35	1	0	0	0	0	0	0
ENSG00000005243	729	400	329	0.549	729	562	559.797	1	0	1	0	0	0	0
ENSG00000005249	1308	636	672	0.486	1308	998	952.284	1	1	1	0	0	1	0
ENSG00000005302	1774	847	927	0.477	1774	1705	1676.08	1	1	1	0	0	1	0
ENSG00000005339	7513	4266	3247	0.568	7513	6797	7019.85	1	1	1	0	0	1	0
ENSG00000005379	5908	3753	2155	0.635	5908	4127	4406.67	1	0	1	0	0	0	0
ENSG00000005381	2385	1484	901	0.622	2385	2303	2456.9	0	0	1	0	0	0	0
ENSG00000005421	1262	561	701	0.445	1186.5	1249	1138.44	0	1	1	0	0	0	0
ENSG00000005436	2544	1070	1474	0.421	2544	2186	2032.33	1	0	1	0	0	0	0
ENSG00000005448	1121	648	473	0.578	1121	1027	1067.65	1	0	1	0	0	0	0
ENSG00000005469	2036	837	1199	0.411	2036	2026	1926.31	1	1	1	0	0	0	0
ENSG00000005471	4052	1830	2222	0.452	4052	3992	3889.55	1	1	1	0	0	0	0
ENSG00000005483	5872	2554	3318	0.435	5872	5723	5517.46	1	0	1	1	0	1	0
ENSG00000005486	1176	723	453	0.615	1176	758	798.357	1	0	1	0	0	1	0
ENSG00000005513	1352	975	377	0.721	1352	350	386.939	1	1	1	0	0	1	0
ENSG00000005700	4254	1678	2576	0.394	4254	4213	3967.22	1	0	1	0	0	1	0
ENSG00000005801	2430	1065	1365	0.438	2430	1794	1717.07	1	0	1	0	0	1	0
ENSG00000005810	14633	6481	8152	0.443	14633	14156	13670.5	1	1	1	0	0	1	1
ENSG00000005812	1303	545	758	0.418	1303	1300	1241.47	1	1	1	0	0	1	0
ENSG00000005844	3889	2173	1716	0.559	3889	3684	3792.73	0	0	1	0	0	0	0
ENSG00000005882	1275	740	535	0.58	1275	1253	1307.69	1	0	1	0	0	1	0
ENSG00000005884	3624	2168	1456	0.598	3624	3290	3461.24	1	0	1	0	0	0	0
ENSG00000005889	2571	1151	1420	0.448	2571	2372	2292.32	1	0	1	0	0	1	0
ENSG00000005893	1563	663	900	0.424	1563	1563	1497.73	1	1	1	0	0	0	0
ENSG00000005955	2352	1047	1305	0.445	2352	2249	2170.69	1	0	1	0	0	1	0
ENSG00000005961	3476	2127	1349	0.612	3476	3039	3216.34	1	0	1	0	0	0	0
ENSG00000005981	1372	674	698	0.491	1372	1358	1351.05	1	1	1	0	0	0	0
ENSG00000006007	1054	512	542	0.486	1054	969	952.58	1	0	1	0	0	1	0
ENSG00000006015	646	439	207	0.68	646	286	305.681	1	0	1	0	0	1	0
ENSG00000006016	1310	870	440	0.664	1310	1032	1113.37	1	0	1	0	0	0	0
ENSG00000006025	2644	1597	1047	0.604	2644	2416	2548.42	1	1	1	0	0	0	0
ENSG00000006042	714	394	320	0.552	714	707	727.655	1	0	1	0	0	1	0
ENSG00000006047	1131	754	377	0.667	1131	792	844.981	0	0	1	0	0	0	0
ENSG00000006059	1246	757	489	0.608	1246	1240	1313.39	0	0	1	0	0	0	0
ENSG00000006071	4999	2892	2107	0.579	4999	4942	5153.37	0	1	1	0	0	0	0
ENSG00000006074	281	151	130	0.537	281	281	286.783	0	0	1	0	0	0	0
ENSG00000006075	290	167	123	0.576	290	290	302.118	0	0	0	0	0	0	0
ENSG00000006114	4245	1967	2278	0.463	4245	4089	3990.66	1	0	1	0	0	1	0
ENSG00000006116	964	500	464	0.519	964	938	947.65	0	0	1	0	0	0	0
ENSG00000006118	3151	2110	1041	0.67	3151	1853	2009.79	1	0	1	0	0	1	0
ENSG00000006125	3232	1467	1765	0.454	3232	2957	2897.24	1	0	1	0	0	1	0
ENSG00000006128	416	187	229	0.45	416	416	404.433	0	0	1	0	0	0	0
ENSG00000006194	2086	1156	930	0.554	2086	2063	2125.06	1	1	1	0	0	1	0
ENSG00000006210	1223	771	452	0.63	1223	778	827.844	1	0	1	0	0	0	0
ENSG00000006282	2671	1626	1045	0.609	2671	2335	2465.34	1	0	1	0	0	1	0
ENSG00000006283	7691	4680	3011	0.609	7691	6227	6565.46	1	0	1	0	0	1	0
ENSG00000006327	857	565	292	0.659	857	313	337.187	1	0	1	0	0	1	0
ENSG00000006377	943	567	376	0.601	943	752	785.058	0	0	1	0	0	0	0
ENSG00000006432	3596	2132	1464	0.593	3596	3058	3185.22	1	1	1	0	0	1	0
ENSG00000006451	655	277	378	0.423	655	637	608.634	1	1	1	0	0	1	0
ENSG00000006453	1602	791	811	0.494	1602	1587	1579.81	1	0	1	0	0	0	0
ENSG00000006459	2981	1330	1651	0.446	2981	2826	2724.29	1	0	0	0	0	1	0
ENSG00000006468	1713	817	896	0.477	1713	1554	1539.13	1	1	1	0	0	1	1
ENSG00000006530	1409	675	734	0.479	1409	1340	1325.13	1	1	1	0	0	1	0
ENSG00000006534	1537	988	549	0.643	1537	1335	1436.48	1	0	1	0	0	0	0
ENSG00000006555	1996	1316	680	0.659	1996	631	661.569	0	0	1	0	0	0	0
ENSG00000006576	2514	1021	1493	0.406	2514	2514	2384.01	1	0	1	0	0	1	0
ENSG00000006606	296	150	146	0.507	296	296	297.102	0	0	1	0	0	0	0
ENSG00000006607	4347	2331	2016	0.536	4347	3221	3270.09	1	0	1	0	0	1	0
ENSG00000006611	2982	1666	1316	0.559	2982	2740	2823.1	0	1	1	0	0	0	0
ENSG00000006625	744	333	411	0.448	744	583	563.997	1	1	1	0	0	1	0
ENSG00000006634	2081	755	1326	0.363	2081	1930	1784.51	1	1	1	0	0	1	0
ENSG00000006638	1419	951	468	0.67	1419	666	727.975	1	1	1	0	0	0	0
ENSG00000006652	1493	648	845	0.434	1493	1351	1289.04	1	1	1	0	0	1	0
ENSG00000006659	568	274	294	0.482	568	568	562.492	0	0	1	0	0	0	0
ENSG00000006695	1378	737	641	0.535	1378	1250	1265.61	1	0	1	0	0	1	0
ENSG00000006704	3217	1915	1302	0.595	3217	2933	3078.16	1	1	1	0	0	1	0
ENSG00000006712	1854	1004	850	0.542	1854	1704	1743.02	1	0	1	0	0	1	0
ENSG00000006715	2867	1198	1669	0.418	2867	2730	2612.13	1	1	1	0	0	1	0
ENSG00000006740	2611	1454	1157	0.557	2611	2331	2389.55	1	0	1	0	0	0	0
ENSG00000006744	2635	1484	1151	0.563	2635	2461	2531.45	1	1	1	0	0	1	0
ENSG00000006747	2465	1165	1300	0.473	2465	2224	2186.55	0	1	0	0	0	0	0
ENSG00000006756	1934	1113	821	0.575	1934	1665	1731.01	1	1	1	0	0	0	0
ENSG00000006757	788	385	403	0.489	788	788	783.043	1	1	1	0	0	1	0
ENSG00000006788	6008	3163	2845	0.526	6008	5838	5914.33	0	0	1	0	0	0	0
ENSG00000006831	1192	566	626	0.475	1192	1192	1175.48	1	0	1	0	0	0	0
ENSG00000273345	2427	932	1495	0.384	2427	2104	1962.44	1	0	1	0	0	1	0
ENSG00000007001	1166	539	627	0.462	1166	1075	1048.84	1	0	1	0	0	1	0
ENSG00000007038	971	575	396	0.592	971	847	882.477	0	0	1	0	0	0	0
ENSG00000007047	2425	1511	914	0.623	2425	1782	1873.32	1	0	1	0	0	1	0
ENSG00000007062	2837	1234	1603	0.435	2837	2724	2624.86	1	1	1	0	0	1	0
ENSG00000007080	688	442	246	0.642	688	595	641.089	1	0	1	0	0	1	0
ENSG00000007129	991	529	462	0.534	991	959	977.016	1	1	1	0	0	0	0
ENSG00000007168	1279	561	718	0.439	1279	1279	1235.76	1	0	0	0	0	1	0
ENSG00000007171	3588	2059	1529	0.574	3588	3507	3646.95	0	1	1	0	0	0	0
ENSG00000007174	13986	7227	6759	0.517	13986	13148	13222.8	1	0	1	0	0	0	0
ENSG00000007202	6903	3563	3340	0.516	6903	6886	6947.18	1	0	1	1	0	1	0
ENSG00000007216	1991	1186	805	0.596	1991	1886	1984.48	0	0	1	0	0	0	0
ENSG00000007237	1603	926	677	0.578	1603	1366	1408.96	0	1	1	0	0	0	0
ENSG00000007255	548	345	203	0.63	548	536	574.005	1	1	1	0	0	0	0
ENSG00000007264	1909	1215	694	0.636	1909	1431	1534.92	0	1	1	0	0	0	0
ENSG00000007306	814	403	411	0.495	814	814	811.797	0	0	1	0	0	0	0
ENSG00000007312	719	411	308	0.572	719	702	729.731	0	0	1	0	0	0	0
ENSG00000007314	5631	3236	2395	0.575	5631	5307	5519.2	0	0	1	0	0	0	0
ENSG00000007341	1918	837	1081	0.436	1918	1790	1723.93	1	0	1	0	0	1	0
ENSG00000007350	2027	1066	961	0.526	2027	1852	1878.99	0	0	1	0	0	0	0
ENSG00000007372	1362	708	654	0.52	1362	1357	1371.89	1	1	1	0	0	1	0
ENSG00000007376	1192	776	416	0.651	1192	697	754.931	1	0	1	0	0	1	0
ENSG00000007384	2957	1883	1074	0.637	2957	2258	2412.26	1	0	1	0	0	1	0
ENSG00000007392	1305	718	587	0.55	1305	1076	1094.38	1	0	1	0	0	1	0
ENSG00000007402	3656	2141	1515	0.586	3656	3267	3393.03	1	1	0	0	0	0	0
ENSG00000007516	3811	2425	1386	0.636	3811	2903	3106.42	1	0	1	0	0	0	0
ENSG00000007520	965	655	310	0.679	965	599	640.27	1	0	1	0	0	1	0
ENSG00000007541	2663	1736	927	0.652	2663	1670	1802.68	1	0	0	0	0	1	0
ENSG00000007545	3965	2471	1494	0.623	3861	2589	2640.45	1	0	1	0	0	1	0
ENSG00000007866	1430	844	586	0.59	1430	1324	1390.69	1	0	1	0	0	1	0
ENSG00000007908	1889	947	942	0.501	1889	1849	1851.43	0	0	1	0	0	0	0
ENSG00000007923	2187	1185	1002	0.542	2187	1756	1785.74	1	1	1	0	0	1	0
ENSG00000007933	1728	803	925	0.465	1728	1635	1601.13	0	0	1	0	0	0	0
ENSG00000007944	1369	706	663	0.516	1369	1328	1339.1	1	0	1	0	0	1	0
ENSG00000007952	1862	861	1001	0.462	1862	1756	1727.36	0	1	1	0	0	0	0
ENSG00000007968	1345	837	508	0.622	1345	1256	1336.13	1	1	1	0	0	0	0
ENSG00000008018	752	361	391	0.48	752	752	743.738	1	1	1	0	0	1	0
ENSG00000008056	2179	1405	774	0.645	2179	1174	1206.18	1	0	1	0	0	0	0
ENSG00000008083	4051	2261	1790	0.558	4051	3256	3344.88	1	1	1	0	0	1	0
ENSG00000008086	3189	1527	1662	0.479	3189	3164	3125.89	1	0	1	0	0	0	0
ENSG00000008118	1482	792	690	0.534	1482	1387	1409.37	0	0	1	0	0	0	0
ENSG00000008128	2512	1425	1087	0.567	2512	2481	2571.1	1	0	0	0	0	0	0
ENSG00000008130	2055	1260	795	0.613	2055	1418	1489.51	1	1	1	0	0	1	0
ENSG00000008196	1446	835	611	0.577	1446	1161	1196.65	0	1	1	0	0	0	0
ENSG00000008197	1395	734	661	0.526	1395	1242	1253.98	0	0	1	0	0	0	0
ENSG00000008226	5651	3148	2503	0.557	5651	5173	5319.69	0	0	1	0	0	0	0
ENSG00000008256	1458	754	704	0.517	1458	1213	1218.09	1	1	1	0	0	1	0
ENSG00000008277	3279	1459	1820	0.445	3279	3030	2918.42	1	1	1	0	0	0	0
ENSG00000008282	893	405	488	0.454	893	792	765.398	1	1	1	0	0	1	0
ENSG00000008283	1256	779	477	0.62	1256	846	905.784	1	0	1	0	0	1	0
ENSG00000008294	4374	2013	2361	0.46	4374	4036	3935.66	1	0	1	0	0	1	0
ENSG00000008300	10130	6311	3819	0.623	10130	7604	8106.92	1	0	1	0	0	1	0
ENSG00000008311	2977	1321	1656	0.444	2977	2892	2803.87	1	1	1	0	0	0	0
ENSG00000008323	2684	1645	1039	0.613	2684	2274	2414.8	1	1	1	0	0	0	0
ENSG00000008324	245	124	121	0.506	245	245	245.826	1	0	1	0	0	1	0
ENSG00000008382	1837	1200	637	0.653	1837	1140	1211.03	1	0	1	0	0	1	0
ENSG00000008394	525	215	310	0.41	525	479	457.243	1	0	1	0	0	0	0
ENSG00000008405	1817	821	996	0.452	1817	1817	1768.81	1	1	1	0	0	1	0
ENSG00000008438	602	375	227	0.623	602	520	554.062	0	0	1	0	0	0	0
ENSG00000008441	1666	999	667	0.6	1666	1325	1396.02	1	1	1	0	0	0	0
ENSG00000008513	1049	598	451	0.57	1049	1049	1089.48	1	1	1	0	0	1	0
ENSG00000008516	1735	1161	574	0.669	1735	1318	1426.53	1	0	1	0	0	0	0
ENSG00000008517	1004	567	437	0.565	1004	1004	1039.8	1	0	1	0	0	0	0
ENSG00000008710	13138	8814	4324	0.671	13138	5103	5555.12	1	1	1	0	0	0	0
ENSG00000008735	2835	1919	916	0.677	2835	1320	1414.2	1	0	1	0	0	1	0
ENSG00000008838	3542	2038	1504	0.575	3542	3197	3325.6	1	1	1	0	0	1	0
ENSG00000008853	2310	1364	946	0.59	2310	2258	2369.84	1	0	1	0	0	1	0
ENSG00000008869	6524	2922	3602	0.448	6524	6332	6140.08	1	0	0	0	0	0	0
ENSG00000008952	1395	574	821	0.411	1395	1268	1205.82	1	0	0	0	0	1	0
ENSG00000008988	488	217	271	0.445	488	476	461.679	1	0	1	0	0	1	0
ENSG00000009307	2626	1154	1472	0.439	2626	2626	2538.42	1	0	1	1	0	1	0
ENSG00000009335	3439	1575	1864	0.458	3439	3363	3285.61	1	1	1	0	0	1	0
ENSG00000009413	9557	3811	5746	0.399	9557	9464	8931.65	1	1	1	0	0	1	0
ENSG00000009694	8355	3931	4424	0.47	8355	7955	7827.96	0	1	1	0	0	0	0
ENSG00000009709	1718	1071	647	0.623	1718	1451	1545.83	0	1	1	0	0	0	0
ENSG00000009724	2129	1119	1010	0.526	2129	2078	2107.76	0	0	1	0	0	0	0
ENSG00000009765	1155	570	585	0.494	1155	1112	1108.36	0	0	1	0	0	0	0
ENSG00000009780	1202	577	625	0.48	1202	909	883.388	1	0	1	0	0	1	0
ENSG00000009790	1780	940	840	0.528	1780	1680	1701.05	0	1	1	0	0	0	0
ENSG00000009830	2619	1470	1149	0.561	2619	2130	2177.9	1	1	1	0	0	1	0
ENSG00000009844	960	427	533	0.445	960	944	915.192	1	1	1	0	0	0	0
ENSG00000009950	2841	1831	1010	0.644	2841	1945	2082.24	0	1	1	0	0	0	0
ENSG00000009954	4543	2126	2417	0.468	4543	4327	4248.94	1	1	1	0	0	1	0
ENSG00000010017	2256	1160	1096	0.514	2256	1822	1774.66	1	1	1	0	0	1	0
ENSG00000010030	1111	641	470	0.577	1111	1058	1107.8	0	1	1	0	0	0	0
ENSG00000010072	1536	680	856	0.443	1536	1432	1390.72	1	0	1	0	0	1	0
ENSG00000010165	2156	1192	964	0.553	2156	1833	1882.81	1	0	1	0	0	0	0
ENSG00000010219	2213	1078	1135	0.487	2213	1664	1660.2	1	1	1	0	0	1	0
ENSG00000010244	1608	765	843	0.476	1608	1584	1561.42	1	0	1	0	0	1	0
ENSG00000010256	1559	912	647	0.585	1559	1327	1374.66	1	0	1	0	0	1	0
ENSG00000010270	736	323	413	0.439	736	736	711.214	1	0	1	0	0	1	0
ENSG00000010278	797	402	395	0.504	797	723	727.131	1	1	1	0	0	0	0
ENSG00000010282	1566	900	666	0.575	1566	1536	1599.71	1	0	1	0	0	0	0
ENSG00000010292	4357	2274	2083	0.522	4357	4337	4389.16	1	0	1	0	0	1	0
ENSG00000010295	1763	1128	635	0.64	1763	1322	1411.71	1	0	1	0	0	1	0
ENSG00000010310	1526	961	565	0.63	1526	1378	1469.31	1	1	1	0	0	0	0
ENSG00000010318	1192	572	620	0.48	1192	1192	1178.78	1	0	1	1	0	1	0
ENSG00000010319	2484	1575	909	0.634	2484	2019	2165.95	0	0	1	0	0	0	0
ENSG00000010322	4861	2935	1926	0.604	4861	3716	3902.26	1	0	1	0	0	1	0
ENSG00000010327	8054	5009	3045	0.622	8054	7408	7890.36	0	0	1	0	0	0	0
ENSG00000010361	1479	919	560	0.621	1479	1275	1355.38	1	0	1	0	0	1	0
ENSG00000010379	2068	1163	905	0.562	2068	1959	2030.76	0	0	1	0	0	0	0
ENSG00000241489	1989	1022	967	0.514	1471	1799	1345.81	1	0	1	0	0	0	0
ENSG00000010438	1086	640	446	0.589	1086	871	908.323	0	0	1	0	0	0	0
ENSG00000010539	1204	544	660	0.452	1204	1204	1172.05	1	0	1	0	0	1	0
ENSG00000010610	1426	769	657	0.539	1426	1357	1386.08	1	1	1	0	0	0	0
ENSG00000010626	1312	709	603	0.54	1312	1237	1266.11	1	0	1	0	0	1	0
ENSG00000010671	2066	973	1093	0.471	2066	2059	2025.81	0	1	1	0	0	0	0
ENSG00000010704	1122	605	517	0.539	1122	1091	1114.63	1	1	1	0	0	0	0
ENSG00000010803	2172	1152	1020	0.53	2172	2053	2094.03	1	1	1	0	0	1	0
ENSG00000010810	1826	905	921	0.496	1826	1826	1821.59	1	1	1	0	0	1	1
ENSG00000010818	7367	3625	3742	0.492	7367	6840	6806.84	1	1	1	0	0	0	0
ENSG00000010932	1635	750	885	0.459	1635	1635	1597.82	0	0	1	0	0	0	0
ENSG00000011007	2448	1251	1197	0.511	2448	2099	2095.65	1	0	1	0	0	1	0
ENSG00000011009	807	480	327	0.595	807	698	732.95	1	0	0	0	0	1	0
ENSG00000011021	3078	1690	1388	0.549	3078	2672	2734.16	1	1	1	0	0	1	0
ENSG00000011028	4586	2886	1700	0.629	4586	3918	4177.4	1	1	1	0	0	1	0
ENSG00000243678	915	490	425	0.536	389.833	880	381.423	1	0	0	0	0	1	0
ENSG00000011083	2157	1271	886	0.589	2157	1937	2039.46	0	1	1	0	0	0	0
ENSG00000011105	1037	584	453	0.563	1037	821	848.906	1	1	0	0	0	0	0
ENSG00000011114	3835	1812	2023	0.472	3835	3584	3509.66	1	1	1	0	0	1	0
ENSG00000011132	1774	1173	601	0.661	1774	1084	1173	1	0	1	0	0	1	0
ENSG00000011143	2246	1221	1025	0.544	2246	1961	2009.26	1	0	1	0	0	1	0
ENSG00000011198	1103	501	602	0.454	1103	1098	1071.01	1	1	1	0	0	1	0
ENSG00000011201	2109	1108	1001	0.525	2109	1904	1906.05	0	1	1	0	0	0	0
ENSG00000011243	2239	1334	905	0.596	2239	1712	1767.48	1	1	1	0	0	1	0
ENSG00000011258	2018	863	1155	0.428	2018	1991	1909.21	1	0	1	0	0	1	0
ENSG00000011260	1904	878	1026	0.461	1904	1508	1444.63	1	0	1	0	0	1	0
ENSG00000011275	3045	1489	1556	0.489	3045	2848	2834.78	1	1	1	0	0	1	0
ENSG00000011295	1766	1014	752	0.574	1766	882	849.956	1	1	1	0	0	1	0
ENSG00000011304	1921	1181	740	0.615	1921	1706	1805.99	1	1	1	0	0	1	0
ENSG00000011332	1366	840	526	0.615	1366	1203	1270.61	1	1	1	0	0	1	0
ENSG00000011347	2147	1331	816	0.62	2147	1219	1281.52	1	1	1	0	0	1	0
ENSG00000011376	2808	1431	1377	0.51	2808	2808	2822.87	1	1	1	0	0	1	0
ENSG00000011405	5219	2064	3155	0.395	5219	5219	4918.54	1	1	1	0	0	1	0
ENSG00000011422	1355	757	598	0.559	1355	1134	1179.17	1	1	1	0	0	0	0
ENSG00000011426	3570	1502	2068	0.421	3570	3511	3358.7	1	0	1	0	0	1	0
ENSG00000011451	5552	3639	1913	0.655	5552	1519	1645.85	1	0	0	0	0	1	0
ENSG00000011454	3425	1481	1944	0.432	3425	3370	3246.26	1	0	1	0	0	1	0
ENSG00000011465	1458	665	793	0.456	1458	1195	1174.06	1	1	1	0	0	0	0
ENSG00000011478	1180	743	437	0.63	1180	1145	1225.92	1	0	1	0	0	1	0
ENSG00000011485	1588	893	695	0.562	1588	1551	1603.58	1	1	1	0	0	1	0
ENSG00000011523	2458	1404	1054	0.571	2458	2134	2216.97	1	1	1	0	0	1	0
ENSG00000011566	2889	1178	1711	0.408	2889	2883	2736.76	1	1	1	0	0	1	0
ENSG00000011590	1485	931	554	0.627	1485	1120	1200.09	0	1	1	0	0	0	1
ENSG00000011600	456	276	180	0.605	456	451	476.966	0	0	1	0	0	0	0
ENSG00000011638	623	322	301	0.517	623	502	505.856	1	0	1	0	0	0	0
ENSG00000011677	1520	736	784	0.484	1520	1520	1506.78	0	0	1	0	0	0	0
ENSG00000012048	5859	2431	3428	0.415	5859	5638	5370.03	1	0	1	0	0	1	0
ENSG00000012061	1144	665	479	0.581	1144	1062	1109.92	1	1	1	0	0	1	0
ENSG00000012124	2605	1418	1187	0.544	2605	2552	2614.32	0	1	0	0	0	0	0
ENSG00000012174	1632	698	934	0.428	1632	1632	1567.01	1	1	1	0	0	1	0
ENSG00000012211	2274	1442	832	0.634	2274	1409	1499.73	0	0	1	0	0	0	0
ENSG00000012223	2259	1217	1042	0.539	2259	2167	2212.2	0	0	1	0	0	0	0
ENSG00000012232	2856	1607	1249	0.563	2856	2495	2583.77	1	1	1	0	0	1	0
ENSG00000012504	1749	743	1006	0.425	1749	1467	1405.03	0	1	1	0	0	0	0
ENSG00000012660	1229	582	647	0.474	1229	931	912.548	1	0	1	0	0	1	0
ENSG00000012779	2091	1184	907	0.566	2091	1931	1993.57	0	1	1	0	0	0	0
ENSG00000012817	4844	2558	2286	0.528	4844	4154	4200.9	0	0	0	0	0	0	0
ENSG00000012822	2281	1301	980	0.57	2281	2146	2227.22	1	1	1	0	0	0	0
ENSG00000012963	1329	605	724	0.455	1178.5	1329	1149.44	1	0	1	0	0	0	0
ENSG00000012983	2692	1108	1584	0.412	2692	2671	2537.88	1	0	1	0	0	1	0
ENSG00000013016	1634	952	682	0.583	1634	1624	1697.8	1	0	1	0	0	0	0
ENSG00000013275	1308	716	592	0.547	1308	1221	1250.74	1	0	1	0	0	1	0
ENSG00000013288	3170	1943	1227	0.613	3170	2947	3122.44	1	1	1	0	0	0	0
ENSG00000013293	2347	1255	1092	0.535	2347	2224	2266.73	0	1	0	0	0	0	0
ENSG00000013297	745	441	304	0.592	745	628	669.555	1	1	1	0	0	0	0
ENSG00000013306	1242	762	480	0.614	1242	1120	1188.62	1	0	1	1	0	1	0
ENSG00000013364	2769	1704	1065	0.615	2769	2366	2514.22	0	0	1	0	0	0	0
ENSG00000013374	2277	1095	1182	0.481	2277	1931	1883.78	1	1	1	0	0	1	0
ENSG00000013375	2024	890	1134	0.44	2024	1691	1629.59	1	0	1	0	0	1	0
ENSG00000013392	922	382	540	0.414	922	883	841.372	1	0	1	0	0	1	0
ENSG00000013441	1657	701	956	0.423	1657	1649	1578.07	1	0	1	0	0	1	0
ENSG00000013503	3538	1558	1980	0.44	3538	3498	3383.22	1	1	1	0	0	1	0
ENSG00000013523	2173	1208	965	0.556	2173	1969	2026.81	1	0	1	0	0	1	0
ENSG00000013561	1456	668	788	0.459	1456	1445	1412.15	1	1	1	0	0	1	0
ENSG00000013563	940	564	376	0.6	940	786	827.973	1	0	1	0	0	1	0
ENSG00000013573	3459	1999	1460	0.578	3459	3166	3299.96	1	1	0	0	0	0	0
ENSG00000013583	595	312	283	0.524	595	588	595.711	1	0	1	0	0	1	0
ENSG00000013588	1122	594	528	0.529	1122	1078	1095.27	1	0	1	0	0	0	0
ENSG00000013619	3470	1967	1503	0.567	3470	1642	1692.92	1	1	1	0	0	1	0
ENSG00000013725	2139	1335	804	0.624	2139	1375	1441.07	0	0	1	0	0	0	0
ENSG00000013810	2614	1506	1108	0.576	2614	2019	2092.03	1	1	1	0	0	1	0
ENSG00000014123	2476	1009	1467	0.408	2476	2471	2344.35	1	1	1	0	0	1	0
ENSG00000014138	2076	1051	1025	0.506	2076	1944	1950.06	1	1	1	0	0	1	0
ENSG00000014164	3051	1962	1089	0.643	3051	2020	2183.3	1	1	1	0	0	1	0
ENSG00000014216	2266	1346	920	0.594	2266	2152	2261.21	1	0	1	0	0	0	0
ENSG00000014257	1439	673	766	0.468	1439	1329	1308.35	1	1	1	0	0	0	0
ENSG00000014641	1121	510	611	0.455	1121	1046	1020.11	1	1	1	0	0	1	0
ENSG00000014824	1822	763	1059	0.419	1822	1752	1667.77	1	0	1	0	0	0	0
ENSG00000014914	2249	1236	1013	0.55	2249	2202	2260.86	1	0	1	0	0	0	0
ENSG00000014919	1343	691	652	0.515	1343	1343	1353.74	1	1	1	0	0	1	0
ENSG00000015133	6482	3874	2608	0.598	6482	5216	5472.83	1	1	1	0	0	1	0
ENSG00000015153	1121	530	591	0.473	1121	554	548.822	1	0	1	0	0	1	0
ENSG00000015171	2012	919	1093	0.457	2012	1883	1842.31	1	0	1	1	0	1	0
ENSG00000015285	1565	976	589	0.624	1565	1313	1392.09	1	1	1	0	0	0	0
ENSG00000015413	1282	792	490	0.618	1282	1265	1347.09	1	1	1	0	0	0	0
ENSG00000015475	852	512	340	0.601	852	752	793.861	1	0	1	0	0	1	0
ENSG00000015479	2892	1260	1632	0.436	2892	2598	2489.69	1	1	1	0	0	1	0
ENSG00000015520	4176	2471	1705	0.592	4176	3918	4114.22	0	0	1	0	0	0	0
ENSG00000015532	2794	1762	1032	0.631	2794	2050	2185.56	1	1	1	0	0	1	0
ENSG00000015568	5525	2234	3291	0.404	5525	5234	4959.62	0	0	0	0	0	0	0
ENSG00000015592	885	472	413	0.533	885	759	771.978	0	1	1	0	0	0	0
ENSG00000015676	1112	622	490	0.559	1112	1083	1118.62	1	0	1	0	0	1	0
ENSG00000016082	1076	583	493	0.542	1076	1051	1074.28	0	0	1	0	0	0	0
ENSG00000016391	1816	1150	666	0.633	1816	1269	1339.99	1	0	1	0	0	0	0
ENSG00000016402	1742	846	896	0.486	1742	1581	1552.13	0	1	1	0	0	0	0
ENSG00000016490	2811	1270	1541	0.452	2811	2738	2667.79	0	1	1	0	0	0	0
ENSG00000016602	2932	1175	1757	0.401	2932	2822	2667.8	0	1	1	0	0	0	0
ENSG00000016864	1157	503	654	0.435	1157	1157	1115.41	1	1	1	0	0	1	0
ENSG00000017260	3121	1312	1809	0.42	3121	3010	2880.01	1	0	1	0	0	1	0
ENSG00000017373	3886	2619	1267	0.674	3886	2122	2279.86	1	0	1	0	0	1	0
ENSG00000017427	685	357	328	0.521	685	685	692.987	0	1	1	0	0	0	0
ENSG00000017483	1490	842	648	0.565	1490	1490	1543.43	0	1	1	0	0	0	0
ENSG00000017621	1190	786	404	0.661	1190	789	844.483	1	1	0	0	0	0	1
ENSG00000017797	2009	950	1059	0.473	2009	1858	1818.74	1	1	1	0	0	1	1
ENSG00000018189	2467	1232	1235	0.499	2467	2047	1989.44	1	1	1	0	0	1	0
ENSG00000018236	3322	1454	1868	0.438	3322	3168	3058.39	0	0	1	0	0	0	0
ENSG00000018280	1803	1087	716	0.603	1803	1715	1812.23	0	0	1	0	0	0	0
ENSG00000018408	1340	763	577	0.569	1340	1004	1034.9	1	1	1	0	0	1	0
ENSG00000018510	2073	916	1157	0.442	2073	1810	1707.55	1	0	1	0	0	1	0
ENSG00000018610	700	346	354	0.494	700	700	697.797	1	1	0	0	0	0	0
ENSG00000018625	3174	1811	1363	0.571	3174	3174	3297.38	1	0	1	0	0	0	0
ENSG00000018699	2778	1204	1574	0.433	2778	2628	2529.41	1	1	1	0	0	0	0
ENSG00000018869	1652	686	966	0.415	1652	1571	1493.61	1	0	1	0	0	1	0
ENSG00000019102	1017	593	424	0.583	1017	928	966.441	1	0	1	0	0	0	0
ENSG00000019144	4551	2826	1725	0.621	4551	3586	3811.78	1	1	1	0	0	0	0
ENSG00000019169	1644	957	687	0.582	1644	1644	1718.36	0	0	1	0	0	0	0
ENSG00000019186	1617	828	789	0.512	1617	1487	1485.81	0	1	1	0	0	0	0
ENSG00000019485	2572	1537	1035	0.598	2572	1414	1462.74	1	1	0	0	0	1	0
ENSG00000019505	1393	841	552	0.604	1393	1081	1137.7	0	1	1	0	0	0	0
ENSG00000019549	818	405	413	0.495	818	818	815.797	1	1	1	0	0	1	0
ENSG00000019582	1037	620	417	0.598	1037	1015	1070.57	1	1	1	0	0	0	0
ENSG00000019991	2368	1034	1334	0.437	2368	2292	2213.24	0	1	1	0	0	0	0
ENSG00000019995	2168	965	1203	0.445	2168	2048	1987.35	0	1	0	0	0	0	0
ENSG00000020129	2271	1441	830	0.635	2271	1698	1821.27	1	1	1	0	0	1	0
ENSG00000020181	4251	2816	1435	0.662	4251	2737	2944.05	1	1	1	0	0	1	0
ENSG00000020256	3586	2111	1475	0.589	3586	2979	3108.01	1	0	1	0	0	1	0
ENSG00000020426	997	416	581	0.417	997	966	921.936	1	1	1	0	0	1	0
ENSG00000020577	2326	1308	1018	0.562	2326	1931	1965.7	1	1	1	0	0	1	1
ENSG00000020633	1336	896	440	0.671	1336	833	904.364	0	0	1	0	0	0	0
ENSG00000020922	2260	913	1347	0.404	2260	2250	2130.48	1	0	1	0	0	0	0
ENSG00000021300	923	574	349	0.622	923	730	782.79	1	0	1	0	0	0	0
ENSG00000021355	1166	531	635	0.455	1166	1074	1047.72	1	1	1	0	0	1	0
ENSG00000021461	1871	818	1053	0.437	1871	1608	1534.74	0	0	1	0	0	0	0
ENSG00000021488	1520	809	711	0.532	1520	1520	1546.99	0	0	1	0	0	0	0
ENSG00000021574	1932	920	1012	0.476	1932	1705	1656.33	1	0	1	1	0	1	0
ENSG00000021645	5533	2916	2617	0.527	5533	3702	3731.54	1	0	1	0	0	0	0
ENSG00000021762	2741	1740	1001	0.635	2741	2632	2825.96	1	1	1	0	0	1	0
ENSG00000021776	4815	2035	2780	0.423	4815	4755	4551.76	1	0	1	0	0	1	0
ENSG00000021826	4712	2172	2540	0.461	4712	4712	4610.65	1	1	1	0	0	1	0
ENSG00000021852	1898	919	979	0.484	1898	1832	1816.03	0	0	1	0	0	0	0
ENSG00000022267	1186	634	552	0.535	1186	1186	1208.58	1	0	1	0	0	0	0
ENSG00000022277	1120	556	564	0.496	1120	962	963.102	1	0	1	0	0	1	0
ENSG00000022355	1435	647	788	0.451	1435	1429	1390.72	0	0	1	0	0	0	0
ENSG00000022556	3435	1824	1611	0.531	3435	2997	3040.12	0	0	1	0	0	0	0
ENSG00000022567	2725	1675	1050	0.615	2725	1875	1993.27	1	1	1	0	0	0	0
ENSG00000022840	2677	1373	1304	0.513	2677	2452	2470.84	1	0	1	0	0	1	0
ENSG00000022976	2844	1615	1229	0.568	2844	2482	2538.34	1	0	1	0	0	1	0
ENSG00000023041	1288	538	750	0.418	1288	1288	1229.62	1	0	1	0	0	1	0
ENSG00000023171	2522	1348	1174	0.534	2522	2319	2358.42	1	1	1	0	0	0	0
ENSG00000023191	1639	1063	576	0.649	1639	1240	1342.93	1	1	1	0	0	1	0
ENSG00000023228	2330	1057	1273	0.454	2330	2289	2227.59	1	0	1	0	0	1	0
ENSG00000023287	5086	1932	3154	0.38	5086	4808	4479.51	1	0	1	0	0	1	0
ENSG00000023318	1277	512	765	0.401	1277	1277	1207.32	1	0	1	0	0	1	0
ENSG00000023330	2054	1058	996	0.515	2054	2028	2044.59	1	1	1	0	0	0	0
ENSG00000023445	1979	812	1167	0.41	1979	1851	1748.83	0	0	0	0	0	0	0
ENSG00000023516	5757	2304	3453	0.4	5757	5218	4931.35	1	1	1	0	0	1	0
ENSG00000023572	636	314	322	0.494	636	514	495.273	1	1	1	0	0	1	0
ENSG00000023608	1153	460	693	0.399	1153	1153	1088.83	1	1	1	0	0	0	0
ENSG00000023697	1067	492	575	0.461	1067	965	941.04	1	1	1	0	0	0	0
ENSG00000023734	1143	489	654	0.428	1143	1099	1052.46	1	0	1	0	0	1	0
ENSG00000023839	4807	2282	2525	0.475	4807	4742	4674.72	1	1	1	0	0	0	0
ENSG00000023892	1992	1222	770	0.613	1992	1558	1641.06	1	0	1	0	0	0	0
ENSG00000023902	1269	732	537	0.577	1269	1106	1151.18	1	1	1	0	0	1	0
ENSG00000023909	856	393	463	0.459	856	727	691.473	1	0	1	0	0	1	0
ENSG00000024048	5708	2399	3309	0.42	5708	5510	5266	1	1	1	0	0	1	1
ENSG00000024422	1723	1101	622	0.639	1723	1249	1337.91	0	1	1	0	0	0	0
ENSG00000024526	2530	944	1586	0.373	2530	2492	2316.85	1	0	1	0	0	1	0
ENSG00000024862	851	417	434	0.49	851	851	846.318	1	1	1	0	0	1	0
ENSG00000025039	1234	561	673	0.455	1234	1173	1135.59	1	0	1	0	0	0	0
ENSG00000025156	1672	683	989	0.408	1672	1672	1587.73	1	1	1	0	0	1	0
ENSG00000025293	3221	1565	1656	0.486	3221	3028	3004.72	1	0	1	0	0	1	0
ENSG00000025423	970	487	483	0.502	970	970	971.102	1	0	1	0	0	1	0
ENSG00000025434	1702	1006	696	0.591	1702	1470	1537.89	1	0	1	0	0	1	0
ENSG00000025708	1505	1039	466	0.69	1505	699	749.095	0	0	1	0	0	0	0
ENSG00000025770	2077	1269	808	0.611	2077	1930	2051.25	1	0	1	0	0	1	0
ENSG00000025772	961	498	463	0.518	961	930	936.355	1	0	1	0	0	1	0
ENSG00000025796	2506	1050	1456	0.419	2506	2384	2269.98	1	0	1	0	0	1	0
ENSG00000025800	1699	832	867	0.49	1699	1677	1669.01	1	1	1	0	0	1	0
ENSG00000026025	1538	850	688	0.553	1538	1140	1149.66	1	1	1	0	0	1	0
ENSG00000026036	4453	2782	1671	0.625	2428.5	4029	2340.68	1	1	0	0	0	1	0
ENSG00000026103	1068	442	626	0.414	1068	1026	978.659	1	0	1	0	0	0	0
ENSG00000026297	924	467	457	0.505	724	780	615.616	1	0	1	0	0	0	0
ENSG00000026508	2350	1133	1217	0.482	2350	2323	2300.3	1	1	1	0	0	0	0
ENSG00000026559	1600	1058	542	0.661	1600	722	785.662	1	1	1	0	0	0	0
ENSG00000026652	1550	834	716	0.538	1550	1293	1320.17	1	1	1	0	0	1	0
ENSG00000026751	1039	521	518	0.501	1039	1016	1016.55	0	0	1	0	0	0	0
ENSG00000026950	1749	904	845	0.517	1749	1749	1765.25	1	0	1	0	0	0	0
ENSG00000027001	2277	1069	1208	0.469	2277	2041	1977.93	1	0	1	0	0	0	0
ENSG00000027075	2310	1194	1116	0.517	2139.5	1975	1831.19	1	1	1	0	0	0	0
ENSG00000027644	4000	2439	1561	0.61	4000	3338	3522.21	1	1	1	0	0	0	0
ENSG00000027697	1608	652	956	0.405	1608	1523	1445.48	1	1	1	0	0	1	0
ENSG00000027847	1036	654	382	0.631	1036	705	750.124	1	0	1	0	0	1	0
ENSG00000027869	1236	789	447	0.638	1236	1136	1217.98	1	0	1	0	0	0	0
ENSG00000028116	1662	658	1004	0.396	1662	1602	1510.57	0	1	1	0	0	0	0
ENSG00000028137	1446	899	547	0.622	1446	1106	1162.9	1	1	1	0	0	0	0
ENSG00000028203	2665	1148	1517	0.431	2665	2389	2289.59	1	0	1	0	0	1	0
ENSG00000028277	2547	1604	943	0.63	2547	1621	1729.68	1	0	1	0	0	0	0
ENSG00000028310	2150	1126	1024	0.524	2150	1945	1974.84	1	1	1	0	0	1	0
ENSG00000028528	1970	1009	961	0.512	1970	1624	1631.66	1	0	1	0	0	1	0
ENSG00000028839	596	220	376	0.369	596	596	553.038	1	1	1	0	0	1	0
ENSG00000029153	2025	853	1172	0.421	2025	2017	1928.06	1	1	1	0	0	1	0
ENSG00000029363	2937	1242	1695	0.423	2937	2809	2694.59	1	0	1	0	0	1	0
ENSG00000029364	964	482	482	0.5	964	955	955.826	1	1	1	0	0	1	0
ENSG00000029534	6334	3687	2647	0.582	6334	6149	6426.44	0	1	1	0	0	0	0
ENSG00000029559	980	447	533	0.456	980	980	956.316	0	0	1	0	0	0	0
ENSG00000029639	1072	484	588	0.451	1072	1072	1043.36	1	0	1	0	0	1	0
ENSG00000029725	3028	1330	1698	0.439	3028	2707	2613.52	1	0	1	0	0	1	0
ENSG00000029993	619	282	337	0.456	619	601	586.169	1	0	1	0	0	1	0
ENSG00000030066	4645	2100	2545	0.452	4645	4505	4376.92	1	1	1	0	0	0	0
ENSG00000030110	682	405	277	0.594	682	657	690.323	1	1	1	0	0	0	1
ENSG00000030304	2861	1398	1463	0.489	2861	2672	2654.82	0	1	1	0	0	0	0
ENSG00000030419	1833	876	957	0.478	1833	1740	1722.99	1	1	1	0	0	1	0
ENSG00000030582	1959	1231	728	0.628	1959	1903	2036.42	1	0	1	0	0	1	0
ENSG00000031003	2920	1175	1745	0.402	2920	2920	2763.02	1	0	1	0	0	1	0
ENSG00000031081	4407	2393	2014	0.543	4407	4049	4142.9	1	1	0	0	0	1	0
ENSG00000031691	843	312	531	0.37	843	843	782.687	1	0	1	0	0	0	0
ENSG00000031698	1667	851	816	0.51	1667	1596	1608.67	1	1	1	0	0	0	0
ENSG00000031823	2197	1260	937	0.574	2197	1796	1883.03	1	1	1	0	0	1	0
ENSG00000032219	3894	1504	2390	0.386	3894	3640	3417.34	1	0	1	0	0	1	0
ENSG00000032389	1953	1041	912	0.533	1953	1190	1220.57	1	1	1	0	0	1	0
ENSG00000032444	4289	2724	1565	0.635	4289	3461	3700.66	1	0	1	0	0	1	0
ENSG00000032742	2757	1075	1682	0.39	2757	2638	2475.15	1	1	1	0	0	1	0
ENSG00000033011	1501	861	640	0.574	1501	975	1006.71	1	0	1	0	0	1	0
ENSG00000033030	2191	1026	1165	0.468	2191	2175	2136.69	1	0	1	0	0	1	0
ENSG00000033050	1978	1017	961	0.514	1978	1929	1941.91	1	0	1	0	0	0	0
ENSG00000033100	2418	1507	911	0.623	2418	1750	1864.01	1	0	1	0	0	1	0
ENSG00000033122	4893	2192	2701	0.448	4893	4558	4423.27	1	1	1	0	0	0	0
ENSG00000033170	1867	820	1047	0.439	1867	1852	1789.99	1	0	1	0	0	1	0
ENSG00000033178	3394	1327	2067	0.391	3394	3394	3190.2	1	0	1	0	0	1	0
ENSG00000033327	2077	1161	916	0.559	2077	2065	2131.54	1	1	1	0	0	1	0
ENSG00000033627	2910	1404	1506	0.482	2910	2669	2626.86	1	0	1	0	0	1	0
ENSG00000033800	2114	936	1178	0.443	2114	2016	1955.98	1	1	0	0	0	1	0
ENSG00000033867	4007	1723	2284	0.43	4007	3712	3553.33	1	0	1	0	0	1	0
ENSG00000034053	2306	1383	923	0.6	2306	2060	2166.93	1	1	1	0	0	1	0
ENSG00000034152	1624	952	672	0.586	1624	1231	1284.11	1	1	1	0	0	1	1
ENSG00000034239	662	261	401	0.394	662	662	623.444	0	1	1	0	0	0	0
ENSG00000034510	141	73	68	0.518	141	141	142.377	1	0	1	0	0	1	0
ENSG00000034533	2189	975	1214	0.445	2189	1907	1849.36	0	1	1	0	0	0	0
ENSG00000034677	2558	1085	1473	0.424	2558	2474	2371.52	1	0	1	0	0	1	0
ENSG00000034693	1178	481	697	0.408	1178	1178	1118.51	1	0	1	0	0	1	0
ENSG00000034713	372	177	195	0.476	372	372	367.043	1	1	1	0	0	1	0
ENSG00000034971	1526	836	690	0.548	1526	1515	1555.1	0	1	1	0	0	0	0
ENSG00000035115	1236	533	703	0.431	1236	1175	1129.56	1	0	1	0	0	1	0
ENSG00000035141	945	590	355	0.624	945	495	517.865	1	0	1	0	0	0	0
ENSG00000035403	3511	1829	1682	0.521	3511	3432	3465.99	1	1	1	0	0	1	1
ENSG00000035499	1731	760	971	0.439	1731	1590	1527.76	1	0	1	0	0	1	0
ENSG00000035664	2019	1111	908	0.55	2019	1125	1147.28	1	1	1	0	0	0	0
ENSG00000035681	3131	1439	1692	0.46	3131	2865	2775.73	1	1	1	0	0	1	0
ENSG00000035687	1432	611	821	0.427	1432	1373	1308.18	1	1	1	0	0	1	0
ENSG00000035720	929	387	542	0.417	929	929	886.313	0	0	1	0	0	0	0
ENSG00000035862	778	461	317	0.593	778	610	631.602	1	1	1	0	0	1	1
ENSG00000035928	3643	1523	2120	0.418	3643	3553	3389.3	1	1	1	0	0	0	0
ENSG00000036054	2229	918	1311	0.412	2229	2165	2058.97	1	1	1	1	0	0	0
ENSG00000036257	2513	998	1515	0.397	2513	2383	2248.88	1	1	1	0	1	1	0
ENSG00000036448	4574	2450	2124	0.536	4574	4564	4653.17	1	1	1	0	0	0	0
ENSG00000036473	1111	488	623	0.439	1111	1111	1073.82	0	0	1	0	0	0	0
ENSG00000036530	1730	1031	699	0.596	1730	1324	1375.91	1	1	1	0	0	1	0
ENSG00000036549	2789	1149	1640	0.412	2789	2720	2589.05	1	0	1	0	0	1	0
ENSG00000036565	1664	895	769	0.538	1664	1581	1615.32	1	1	1	0	0	0	0
ENSG00000036672	2072	1195	877	0.577	2072	1819	1887.07	1	1	1	0	0	0	0
ENSG00000036828	3293	1787	1506	0.543	3293	2982	3046.89	0	0	1	0	0	0	0
ENSG00000037042	1407	821	586	0.584	1407	1402	1466.3	1	1	1	0	0	0	0
ENSG00000037241	449	218	231	0.486	449	449	445.42	1	0	0	0	0	1	0
ENSG00000037280	4276	2661	1615	0.622	4276	3619	3855.4	1	1	1	0	0	1	0
ENSG00000037474	2395	1168	1227	0.488	2395	2296	2265.71	1	0	1	0	0	1	0
ENSG00000037637	2211	1161	1050	0.525	2211	2102	2130.13	1	0	1	0	0	1	0
ENSG00000037749	1095	487	608	0.445	1095	1027	995.809	1	1	0	0	0	0	0
ENSG00000037757	1338	861	477	0.643	1338	1089	1166.09	0	0	1	0	0	0	0
ENSG00000037897	880	482	398	0.548	880	876	899.134	1	0	1	0	0	1	0
ENSG00000037965	735	403	332	0.548	735	618	631.608	0	0	1	0	0	0	0
ENSG00000038002	1082	505	577	0.467	1082	1082	1062.17	1	1	1	0	0	1	0
ENSG00000038210	1492	692	800	0.464	1492	1221	1151.32	1	1	1	0	0	0	0
ENSG00000038219	9470	4201	5269	0.444	9470	8958	8642.6	1	1	0	0	0	1	0
ENSG00000038274	1127	510	617	0.453	1127	1124	1094.58	1	1	1	0	0	1	0
ENSG00000038295	3279	1455	1824	0.444	3279	3173	3073.03	0	1	1	0	0	0	0
ENSG00000038358	4347	2577	1770	0.593	4347	3876	4057.64	1	0	1	0	0	1	0
ENSG00000038382	9819	5311	4508	0.541	9819	8296	8342.05	1	1	1	0	0	1	0
ENSG00000038427	10278	4448	5830	0.433	10278	9590	9236.41	1	1	1	0	0	1	0
ENSG00000038532	3684	2019	1665	0.548	3684	3134	3200.68	1	1	0	0	0	1	0
ENSG00000038945	1585	707	878	0.446	1585	1445	1404.01	1	1	1	0	0	0	0
ENSG00000039068	2792	1433	1359	0.513	2792	2707	2718.56	1	0	1	0	0	0	0
ENSG00000039123	3293	1305	1988	0.396	3293	3293	3104.9	1	0	1	0	0	1	0
ENSG00000039139	14266	6462	7804	0.453	14266	14101	13716.6	0	1	1	1	0	0	0
ENSG00000039319	4765	1799	2966	0.378	4765	4418	4116.63	1	1	1	0	0	1	0
ENSG00000039523	3887	2357	1530	0.606	3887	3327	3509.87	1	1	1	0	0	1	0
ENSG00000039537	2886	1293	1593	0.448	2886	2886	2803.38	0	0	1	0	0	0	0
ENSG00000039560	3137	1375	1762	0.438	3137	3014	2914.12	1	1	1	0	0	1	0
ENSG00000039600	2338	1296	1042	0.554	2338	1579	1594.3	0	0	1	0	0	0	0
ENSG00000039650	1665	1048	617	0.629	1665	1482	1582.32	1	0	1	0	0	1	0
ENSG00000039987	1573	979	594	0.622	1573	1233	1300.96	0	1	1	0	0	0	1
ENSG00000040199	4369	2185	2184	0.5	4369	3964	3943.19	1	1	0	0	0	1	0
ENSG00000040275	1899	764	1135	0.402	1899	1796	1698.16	1	0	1	0	0	1	0
ENSG00000040341	2080	916	1164	0.44	2080	1908	1839.29	1	0	1	0	0	1	0
ENSG00000040487	961	595	366	0.619	961	848	901.259	1	0	1	0	0	1	0
ENSG00000040531	1418	747	671	0.527	1418	1270	1288.93	1	0	1	0	0	1	0
ENSG00000040608	1794	1202	592	0.67	1794	512	561.347	1	1	1	0	0	1	0
ENSG00000040633	1307	741	566	0.567	1307	1166	1207.31	1	0	1	0	0	1	0
ENSG00000040731	2418	1055	1363	0.436	2418	2377	2293.56	1	1	1	0	0	0	0
ENSG00000040933	3254	1768	1486	0.543	3254	3194	3269.69	1	1	1	0	0	1	0
ENSG00000041353	876	366	510	0.418	876	678	652.663	1	0	1	0	0	0	0
ENSG00000041357	843	340	503	0.403	843	843	798.11	1	0	1	0	0	1	0
ENSG00000041515	5840	3018	2822	0.517	5840	5079	5044.29	1	1	0	0	0	0	0
ENSG00000041802	2062	984	1078	0.477	2062	2030	2003.31	1	0	1	0	0	1	0
ENSG00000041880	1679	973	706	0.58	1679	1577	1643.24	1	0	1	0	0	0	0
ENSG00000041982	7018	3860	3158	0.55	7018	6439	6620.19	1	0	1	0	0	0	0
ENSG00000041988	1186	694	492	0.585	1186	532	549.887	1	1	1	0	0	1	0
ENSG00000042062	2959	1814	1145	0.613	2959	2319	2442.07	1	1	0	0	0	0	0
ENSG00000042088	2203	1062	1141	0.482	2203	1923	1902.63	1	0	1	0	0	1	0
ENSG00000042286	1158	681	477	0.588	1158	1158	1214.18	1	1	1	0	0	0	0
ENSG00000042304	564	296	268	0.525	564	564	571.711	0	0	1	0	0	0	0
ENSG00000042317	2188	919	1269	0.42	2188	1798	1707.97	1	1	1	0	0	0	0
ENSG00000042429	2145	941	1204	0.439	2145	1911	1824.4	1	0	1	0	0	1	0
ENSG00000042445	2085	1160	925	0.556	2085	1989	2051.45	1	0	1	0	0	1	0
ENSG00000042493	1088	638	450	0.586	1088	1087	1138.7	1	1	1	0	0	1	0
ENSG00000042753	558	289	269	0.518	558	492	497.508	1	1	1	0	0	1	1
ENSG00000042781	16055	7369	8686	0.459	16055	15827	15469.6	1	1	1	0	0	0	1
ENSG00000042813	1204	530	674	0.44	1204	983	928.402	0	0	1	0	0	0	0
ENSG00000042832	8688	4724	3964	0.544	8688	8393	8596.16	0	0	1	0	0	0	0
ENSG00000042980	2603	1134	1469	0.436	2603	2573	2482.39	0	1	1	0	0	0	0
ENSG00000043039	976	575	401	0.589	976	859	900.69	0	1	1	0	0	0	0
ENSG00000043093	811	308	503	0.38	811	805	751.297	1	1	1	0	0	1	0
ENSG00000043143	2562	1551	1011	0.605	2562	2194	2318.37	1	1	1	0	0	1	0
ENSG00000043355	1610	1119	491	0.695	1610	574	625.39	1	0	1	0	0	1	0
ENSG00000043462	1707	887	820	0.52	1707	1657	1668.9	0	1	1	0	0	0	0
ENSG00000043514	1550	743	807	0.479	1550	1460	1441.64	1	0	1	0	0	1	0
ENSG00000043591	1435	1031	404	0.718	1435	193	216.224	0	1	1	0	0	0	0
ENSG00000044012	350	220	130	0.629	350	243	259.498	0	0	1	0	0	0	0
ENSG00000044090	5475	3251	2224	0.594	5475	5235	5492.48	1	0	1	0	0	1	0
ENSG00000044115	3010	1499	1511	0.498	3010	2802	2797.59	1	1	1	0	0	1	0
ENSG00000044446	3869	2004	1865	0.518	3869	3869	3907.28	1	1	1	0	0	1	0
ENSG00000044459	4481	1804	2677	0.403	4481	4226	3965.64	1	1	1	0	0	1	0
ENSG00000044524	3057	1419	1638	0.464	3057	3041	2981.14	1	1	1	0	0	0	0
ENSG00000044574	2001	954	1047	0.477	2001	1963	1936.3	1	0	1	0	0	1	0
ENSG00000046604	3435	1516	1919	0.441	3435	3363	3247.12	1	1	1	0	0	0	0
ENSG00000046647	740	393	347	0.531	740	740	752.668	1	0	0	0	0	1	0
ENSG00000046651	3202	1336	1866	0.417	3202	3117	2970.88	1	1	1	0	0	0	0
ENSG00000046653	1385	691	694	0.499	1385	1132	1129.45	1	1	1	0	0	1	0
ENSG00000046774	1123	572	551	0.509	1123	1122	1127.78	0	0	1	0	0	0	0
ENSG00000046889	5017	2206	2811	0.44	5017	4982	4812.17	1	1	1	0	0	1	0
ENSG00000047056	1610	860	750	0.534	1610	1568	1597.74	1	1	1	0	0	1	0
ENSG00000047188	4446	1875	2571	0.422	4446	4345	4143.52	1	1	1	0	0	0	0
ENSG00000047230	1985	895	1090	0.451	1985	1842	1786.92	1	0	1	0	0	1	0
ENSG00000047249	1531	681	850	0.445	1531	1501	1456.13	1	1	1	0	0	1	0
ENSG00000047315	3652	1520	2132	0.416	3652	3652	3483.46	1	0	1	0	0	1	0
ENSG00000047346	3340	1298	2042	0.389	3340	3276	3074.57	1	1	0	0	0	1	0
ENSG00000047365	5314	2113	3201	0.398	5314	5195	4905.9	1	1	1	0	0	0	0
ENSG00000047410	7576	3232	4344	0.427	7576	7360	7038.06	1	0	1	0	0	1	0
ENSG00000047457	3521	1482	2039	0.421	3521	3287	3148.94	1	1	1	0	0	0	0
ENSG00000047578	5127	2840	2287	0.554	5127	4745	4891.75	1	1	0	0	0	0	0
ENSG00000047579	1398	717	681	0.513	1398	1222	1231.97	1	1	1	0	0	1	0
ENSG00000047597	1346	686	660	0.51	1346	1177	1177.21	0	0	1	0	0	0	0
ENSG00000047617	3185	1652	1533	0.519	3185	3122	3154.12	1	1	0	0	0	0	0
ENSG00000047621	1746	694	1052	0.397	1746	1720	1623.61	1	1	1	0	0	1	0
ENSG00000047634	1024	451	573	0.44	1024	1020	986.442	1	0	1	0	0	1	0
ENSG00000047644	3385	1987	1398	0.587	3385	2573	2654.37	1	1	1	0	0	1	0
ENSG00000047648	3455	1954	1501	0.566	3455	2326	2369.23	1	1	1	0	0	0	0
ENSG00000047662	3269	1879	1390	0.575	3269	2690	2768.03	0	1	0	0	0	0	0
ENSG00000047849	8642	4244	4398	0.491	8642	4795	4785.72	1	1	1	0	0	1	0
ENSG00000047932	1463	682	781	0.466	1463	1378	1348.75	1	1	1	0	0	1	0
ENSG00000047936	7297	3110	4187	0.426	7297	7174	6878.97	0	0	1	0	0	0	0
ENSG00000048028	3667	1660	2007	0.453	3667	3365	3262.28	1	1	1	0	0	1	0
ENSG00000048052	3578	1770	1808	0.495	3578	3483	3471.16	1	1	1	0	0	0	0
ENSG00000048140	1126	656	470	0.583	1126	1126	1177.22	1	1	1	1	0	1	0
ENSG00000048162	915	500	415	0.546	915	732	754.186	1	0	1	0	0	1	0
ENSG00000048342	5242	2400	2842	0.458	5242	5150	5024.97	1	0	0	0	0	0	0
ENSG00000048392	1443	681	762	0.472	1443	1138	1092.91	1	1	1	0	0	0	0
ENSG00000048405	2016	760	1256	0.377	2016	1943	1811.45	1	0	1	0	0	1	0
ENSG00000048462	695	320	375	0.46	695	566	547.824	0	0	1	0	0	0	0
ENSG00000048471	2739	1466	1273	0.535	2739	2525	2582.47	1	0	1	0	0	1	0
ENSG00000048540	744	337	407	0.453	744	461	455.767	1	1	1	0	0	0	0
ENSG00000048544	637	266	371	0.418	637	637	608.083	1	1	1	0	0	1	0
ENSG00000048545	622	352	270	0.566	622	622	644.583	0	0	1	0	0	0	0
ENSG00000048649	4402	1917	2485	0.435	4402	4028	3856.78	1	0	1	0	0	1	0
ENSG00000048707	13635	6399	7236	0.469	13635	13395	13168.3	1	1	1	0	0	1	0
ENSG00000048740	1742	904	838	0.519	1742	1635	1652.33	1	1	1	0	0	1	0
ENSG00000048828	3728	2057	1671	0.552	3728	3046	3111.41	1	0	1	0	0	1	0
ENSG00000048991	3686	1715	1971	0.465	3686	3401	3333.86	1	0	1	0	0	1	0
ENSG00000049089	2269	1540	729	0.679	2269	1901	2076.22	1	0	1	0	0	0	0
ENSG00000049130	863	347	516	0.402	863	863	816.457	1	1	1	0	0	0	0
ENSG00000049167	1251	516	735	0.412	1251	1247	1187.24	1	0	1	0	0	1	0
ENSG00000049192	3662	1670	1992	0.456	3662	3524	3442.7	1	0	0	0	0	0	0
ENSG00000049239	2430	1510	920	0.621	2430	1601	1704.69	1	1	1	0	0	1	0
ENSG00000049245	324	153	171	0.472	324	319	314.318	1	0	1	0	0	1	0
ENSG00000049246	3736	1908	1828	0.511	3736	3526	3537.6	1	0	1	0	0	0	0
ENSG00000049247	610	260	350	0.426	610	519	498.896	0	0	1	0	0	0	0
ENSG00000049249	895	434	461	0.485	895	799	794.869	0	1	1	0	0	0	0
ENSG00000049283	2235	1465	770	0.655	2235	1584	1705.41	0	1	1	0	0	0	0
ENSG00000049323	5388	2818	2570	0.523	5388	4765	4759.61	1	0	1	0	0	1	0
ENSG00000049449	1239	637	602	0.514	1239	873	861.655	1	1	0	0	0	1	0
ENSG00000049540	2643	1669	974	0.631	2643	2528	2707.15	1	1	1	0	0	1	0
ENSG00000049541	1379	728	651	0.528	1379	1189	1202.38	1	1	1	0	0	1	0
ENSG00000049618	7373	4404	2969	0.597	7373	5092	5255.85	1	0	1	1	0	1	0
ENSG00000049656	1698	936	762	0.551	1698	1596	1634.9	1	1	1	0	0	1	0
ENSG00000049759	3114	1490	1624	0.478	3114	3106	3070.2	1	1	1	0	0	1	0
ENSG00000049768	1541	964	577	0.626	1541	1331	1422.47	0	0	1	0	0	0	0
ENSG00000049769	2512	1650	862	0.657	2512	1031	1087.16	1	0	0	0	0	1	0
ENSG00000049860	1762	807	955	0.458	1762	1435	1360.37	1	1	1	0	0	1	0
ENSG00000049883	1309	573	736	0.438	1309	1259	1211.43	1	0	1	0	0	1	0
ENSG00000050030	4562	2055	2507	0.45	4562	4318	4199.94	1	0	0	0	0	0	0
ENSG00000050130	1018	419	599	0.412	1018	969	921.356	1	0	1	0	0	1	0
ENSG00000050165	1126	682	444	0.606	1126	1029	1084.16	1	1	0	0	0	1	0
ENSG00000050327	4860	2756	2104	0.567	4860	4402	4562.5	0	0	1	0	0	0	0
ENSG00000050344	2147	1072	1075	0.499	2147	1574	1494.68	0	1	0	0	0	0	0
ENSG00000050393	1398	762	636	0.545	1398	703	672.431	1	1	1	0	0	1	0
ENSG00000050405	2359	1102	1257	0.467	2359	2258	2215.63	1	0	1	0	0	1	0
ENSG00000050426	1240	605	635	0.488	1240	1234	1225.61	1	0	1	0	0	0	0
ENSG00000050438	3885	1894	1991	0.488	3885	3507	3472.02	1	1	1	0	0	1	0
ENSG00000050555	4864	3134	1730	0.644	4864	3889	4173.12	1	1	1	0	0	0	0
ENSG00000050628	1946	1086	860	0.558	1946	1320	1337.56	0	0	1	0	0	0	0
ENSG00000050730	1394	612	782	0.439	1394	1052	1021.71	1	1	1	0	0	0	0
ENSG00000050748	1725	786	939	0.456	1725	1447	1401.01	1	0	1	0	0	1	0
ENSG00000050767	2088	1415	673	0.678	2088	1467	1603.32	1	1	1	0	0	0	0
ENSG00000050820	3050	2009	1041	0.659	3050	2059	2234.9	1	1	1	0	0	1	0
ENSG00000051009	3312	1949	1363	0.588	3312	2485	2601.76	1	0	1	0	0	0	0
ENSG00000051108	1339	686	653	0.512	1339	1227	1231.31	1	0	1	0	0	1	0
ENSG00000051128	1127	722	405	0.641	1015.5	836	803.049	1	0	1	0	0	1	0
ENSG00000051180	1187	576	611	0.485	1187	1061	1046.95	1	0	1	0	0	1	0
ENSG00000051341	7919	3269	4650	0.413	7919	7619	7255.31	1	0	1	0	0	1	0
ENSG00000051382	3334	1377	1957	0.413	3334	3334	3174.27	1	1	1	0	0	0	0
ENSG00000051523	1046	678	368	0.648	1046	411	441.714	1	1	1	0	0	0	0
ENSG00000051596	1436	768	668	0.535	1436	902	891.535	1	0	0	0	0	0	0
ENSG00000051620	849	447	402	0.527	849	529	507.794	1	0	1	0	0	1	0
ENSG00000051825	3783	1528	2255	0.404	3783	3191	3025.71	1	1	1	0	0	1	0
ENSG00000052126	4160	1841	2319	0.443	4160	3750	3609.75	1	1	1	0	0	1	0
ENSG00000052344	1058	670	388	0.633	1058	978	1049.28	0	0	1	0	0	0	0
ENSG00000052723	657	321	336	0.489	657	547	532.771	1	0	1	0	0	0	0
ENSG00000052749	4060	2386	1674	0.588	4060	4045	4240.5	1	1	1	0	0	1	0
ENSG00000052795	3700	1866	1834	0.504	3700	2924	2910.39	1	1	0	0	0	1	0
ENSG00000052802	905	322	583	0.356	905	905	833.121	1	1	1	0	0	1	0
ENSG00000052841	3868	1782	2086	0.461	3868	3473	3380.77	1	0	1	0	0	1	0
ENSG00000052850	1252	817	435	0.653	1252	755	811.915	1	1	1	0	0	0	0
ENSG00000053108	2735	1551	1184	0.567	2735	2464	2553.39	0	0	1	0	0	0	0
ENSG00000053254	1866	999	867	0.535	1866	1273	1302.82	1	0	1	0	0	1	0
ENSG00000053328	1122	639	483	0.57	1122	801	786.404	0	1	0	0	0	0	0
ENSG00000053371	1111	707	404	0.636	1111	862	911.956	1	0	1	0	0	1	0
ENSG00000053372	756	396	360	0.524	756	756	765.914	1	0	1	0	0	1	0
ENSG00000053438	257	155	102	0.603	257	257	271.596	0	0	1	0	0	0	0
ENSG00000053501	860	496	364	0.577	860	805	837.017	1	0	1	0	0	1	0
ENSG00000053524	3540	1712	1828	0.484	3540	3434	3393.26	0	1	1	0	0	0	0
ENSG00000053702	872	530	342	0.608	872	861	911.994	1	1	1	0	0	0	0
ENSG00000053747	10928	5545	5383	0.507	10928	10124	10122	1	0	1	0	0	0	0
ENSG00000053770	1583	626	957	0.395	1583	1533	1444.07	1	0	1	0	0	1	0
ENSG00000053900	2566	1010	1556	0.394	2566	2566	2415.63	1	1	1	0	0	1	0
ENSG00000053918	2325	1470	855	0.632	2325	1587	1674.69	0	1	1	0	0	0	0
ENSG00000054116	684	328	356	0.48	684	564	561.246	1	1	1	0	0	0	0
ENSG00000054118	2914	1444	1470	0.496	2914	2888	2880.29	1	1	1	0	0	1	0
ENSG00000054148	449	268	181	0.597	449	449	472.96	1	0	1	0	0	1	0
ENSG00000054179	1529	973	556	0.636	1529	1066	1131.25	0	0	1	0	0	0	0
ENSG00000054219	5995	2528	3467	0.422	2999.67	5898	2816.36	0	1	1	0	0	0	0
ENSG00000054267	4299	1764	2535	0.41	4299	4085	3857.37	1	0	1	0	0	1	0
ENSG00000054277	1313	701	612	0.534	1313	1055	1059.12	1	0	1	0	0	1	0
ENSG00000054282	2483	1119	1364	0.451	2483	2228	2161.35	1	0	1	0	0	1	0
ENSG00000054356	3117	1937	1180	0.621	3117	2785	2959.82	1	0	1	0	0	0	0
ENSG00000054392	1800	973	827	0.541	1800	1616	1667.03	1	1	1	0	0	1	0
ENSG00000054523	7242	3485	3757	0.481	7242	7023	6953.65	1	1	1	0	0	1	0
ENSG00000054598	1663	1197	466	0.72	1663	462	517.928	1	1	1	0	0	1	0
ENSG00000054611	1837	1036	801	0.564	1837	1392	1433.09	1	1	1	0	0	1	0
ENSG00000054654	22587	9677	12910	0.428	22587	21019	20171.3	1	1	1	0	0	1	0
ENSG00000054690	4541	2561	1980	0.564	4541	4105	4250.14	1	0	0	0	0	0	0
ENSG00000054793	3280	1818	1462	0.554	3280	3240	3333.85	1	1	0	0	0	1	0
ENSG00000054796	1290	518	772	0.402	1290	1242	1172.29	0	0	1	0	0	0	0
ENSG00000054803	617	333	284	0.54	617	535	540.66	0	0	1	0	0	0	0
ENSG00000054938	1529	917	612	0.6	1529	1426	1507.02	0	0	1	0	0	0	0
ENSG00000054965	766	442	324	0.577	766	734	767.599	1	1	0	0	0	1	0
ENSG00000054967	1339	860	479	0.642	1339	1146	1233.98	1	1	1	0	0	1	0
ENSG00000054983	2390	1116	1274	0.467	2390	1941	1869.67	0	0	1	0	0	0	0
ENSG00000055044	1696	684	1012	0.403	1696	1656	1564.6	1	0	1	0	0	1	0
ENSG00000055070	817	464	353	0.568	817	522	546.438	1	1	1	0	0	1	0
ENSG00000055118	3946	2582	1364	0.654	3946	2723	2907.86	1	1	1	0	0	0	0
ENSG00000055130	2432	1050	1382	0.432	2432	2432	2340.57	1	1	1	0	0	1	0
ENSG00000055147	1579	700	879	0.443	1579	1579	1529.7	1	1	1	0	0	0	0
ENSG00000055163	4024	2142	1882	0.532	4024	3909	3975.37	1	0	1	0	0	1	0
ENSG00000055208	2153	940	1213	0.437	2153	2064	1990.39	1	1	1	0	0	1	0
ENSG00000055211	1071	457	614	0.427	1071	906	847.615	1	0	0	0	0	1	0
ENSG00000055332	1727	659	1068	0.382	1727	1727	1614.36	1	0	0	0	0	1	0
ENSG00000055483	3701	2116	1585	0.572	3701	3001	3109.94	1	1	1	0	0	1	0
ENSG00000055609	15216	7004	8212	0.46	15216	14984	14646.8	1	0	1	1	0	1	0
ENSG00000055732	1770	703	1067	0.397	1770	1737	1640.89	0	0	1	0	0	0	0
ENSG00000055813	1688	1037	651	0.614	1688	1244	1307.28	0	0	0	0	0	0	0
ENSG00000055917	3357	1531	1826	0.456	3357	3282	3199.43	1	1	1	0	0	1	0
ENSG00000055950	1023	626	397	0.612	1023	608	639.725	1	0	1	0	0	1	0
ENSG00000055955	2999	1713	1286	0.571	2999	2999	3116.6	0	0	1	0	0	0	0
ENSG00000055957	2944	1642	1302	0.558	2944	2918	3011.18	0	0	1	0	0	0	0
ENSG00000056050	1077	430	647	0.399	1077	1026	958.802	1	1	1	0	0	1	0
ENSG00000056097	3321	1533	1788	0.462	3321	3321	3250.77	1	1	1	0	0	1	0
ENSG00000056277	2300	916	1384	0.398	2300	2289	2160.63	1	1	1	0	0	0	0
ENSG00000056291	1590	749	841	0.471	1590	1540	1510.38	0	1	1	0	0	0	0
ENSG00000056487	1678	1077	601	0.642	1678	1316	1414.14	1	1	1	0	0	1	0
ENSG00000056558	1282	771	511	0.601	1282	1068	1125.14	0	1	1	0	0	0	0
ENSG00000056586	4019	1773	2246	0.441	4019	3800	3677.33	1	0	1	0	0	1	0
ENSG00000056661	1178	702	476	0.596	1178	876	915.324	1	0	1	0	0	1	0
ENSG00000056736	1560	762	798	0.488	1560	1480	1467.12	1	0	1	0	0	0	0
ENSG00000056972	1766	935	831	0.529	1766	1708	1735.47	1	1	1	0	0	0	0
ENSG00000056998	1557	853	704	0.548	1557	1433	1470.53	1	1	1	0	0	1	0
ENSG00000057019	2517	1183	1334	0.47	2517	2400	2344.78	1	1	1	0	0	1	0
ENSG00000057149	1204	508	696	0.422	1204	1204	1152.22	0	1	1	0	0	0	0
ENSG00000057252	1724	741	983	0.43	1724	1707	1640.87	1	0	1	0	0	0	0
ENSG00000057294	2712	1453	1259	0.536	2712	2377	2398.1	0	0	1	0	0	0	0
ENSG00000057468	2907	1108	1799	0.381	2907	2749	2545.13	0	0	1	0	0	0	0
ENSG00000057593	1497	927	570	0.619	1497	1160	1228.14	0	0	1	0	0	0	0
ENSG00000057608	1449	606	843	0.418	1449	1382	1321.29	1	1	1	0	0	1	0
ENSG00000057657	2572	1374	1198	0.534	2572	2288	2327.43	1	1	1	0	0	0	0
ENSG00000057663	859	337	522	0.392	859	859	808.051	1	0	1	0	0	0	0
ENSG00000057704	1450	761	689	0.525	1450	1313	1322.44	0	1	1	0	0	0	0
ENSG00000057757	662	341	321	0.515	662	461	441.447	1	0	1	0	0	1	0
ENSG00000057935	1996	888	1108	0.445	1996	1583	1527.64	1	1	1	0	0	1	0
ENSG00000058056	2693	1302	1391	0.483	2693	2634	2603.88	1	0	1	0	0	1	0
ENSG00000058063	3840	1516	2324	0.395	3840	3722	3498.87	1	0	0	0	0	1	0
ENSG00000058085	3699	1954	1745	0.528	3699	3584	3631.18	0	1	1	0	0	0	0
ENSG00000058091	1548	716	832	0.463	1548	1417	1385.33	1	1	1	0	0	1	0
ENSG00000058262	1515	775	740	0.512	1515	1477	1485.54	1	1	1	0	0	1	0
ENSG00000058272	3335	1412	1923	0.423	3335	3214	3076.85	1	0	1	0	0	1	0
ENSG00000058335	3958	2161	1797	0.546	3958	3824	3914.71	1	1	0	0	0	0	0
ENSG00000058404	2553	1553	1000	0.608	2553	1782	1867.07	0	1	1	0	0	0	0
ENSG00000058453	6235	4207	2028	0.675	6235	3519	3821.01	1	0	1	0	0	0	0
ENSG00000058600	2385	1378	1007	0.578	2385	1855	1923.69	1	1	1	0	0	1	0
ENSG00000058668	3990	2015	1975	0.505	3990	3895	3909.94	1	1	1	0	0	0	0
ENSG00000058673	2529	1156	1373	0.457	2529	2354	2298.28	1	1	1	0	0	1	0
ENSG00000058729	1957	777	1180	0.397	1957	1745	1646.43	1	0	1	0	0	1	0
ENSG00000058799	1038	480	558	0.462	1038	1009	987.243	1	0	1	0	0	1	0
ENSG00000058804	2111	906	1205	0.429	2111	2051	1960.39	1	0	1	0	0	1	0
ENSG00000058866	2492	1319	1173	0.529	2492	2491	2531.17	0	1	1	0	0	0	0
ENSG00000059122	2785	1857	928	0.667	2785	1477	1611.86	1	1	1	0	0	1	1
ENSG00000059145	3482	2288	1194	0.657	3482	1125	1221.63	1	1	0	0	0	1	0
ENSG00000059377	1947	1037	910	0.533	1947	1791	1819.83	1	1	1	0	0	1	0
ENSG00000059378	2200	1211	989	0.55	2200	1787	1800.5	1	1	1	0	0	0	0
ENSG00000059573	2469	1263	1206	0.512	2469	2469	2484.7	1	1	1	0	0	0	0
ENSG00000059588	5012	2442	2570	0.487	5012	4060	3879.21	1	1	1	0	0	1	0
ENSG00000059691	1824	945	879	0.518	1824	1799	1817.1	1	1	1	0	0	0	0
ENSG00000059728	725	381	344	0.526	725	692	700.813	1	0	1	0	0	1	0
ENSG00000059758	1749	719	1030	0.411	1749	1715	1632.1	1	1	1	0	0	1	0
ENSG00000059769	1321	672	649	0.509	1066.67	727	563.129	1	0	1	0	0	1	0
ENSG00000059804	1569	784	785	0.5	1569	1569	1568.72	1	1	1	0	0	0	0
ENSG00000059915	3151	2015	1136	0.639	3151	2505	2690.23	1	0	1	0	0	1	0
ENSG00000060069	2947	1885	1062	0.64	2947	1931	2041.2	1	0	1	0	0	1	0
ENSG00000060138	1326	780	546	0.588	1326	884	912.145	1	0	1	0	0	1	0
ENSG00000060140	1335	681	654	0.51	1335	1334	1341.41	0	0	1	0	0	0	0
ENSG00000060237	9116	4520	4596	0.496	9116	7920	7860.75	1	1	1	0	0	1	0
ENSG00000060339	3839	1643	2196	0.428	3839	3659	3493.4	1	0	1	0	0	1	0
ENSG00000060491	2147	1431	716	0.667	2147	1312	1417.11	1	0	1	0	0	1	0
ENSG00000060558	1173	702	471	0.598	1173	1136	1197.7	0	0	1	0	0	0	0
ENSG00000060566	1432	869	563	0.607	1432	1255	1323.14	0	0	1	0	0	0	0
ENSG00000060642	1493	777	716	0.52	1493	1493	1509.8	1	1	1	0	0	1	0
ENSG00000060656	4538	2781	1757	0.613	4538	3917	4137.73	1	1	1	0	0	0	0
ENSG00000060688	1412	700	712	0.496	1412	1155	1150.13	1	0	1	0	0	0	0
ENSG00000060709	3255	1905	1350	0.585	3255	3044	3177.09	1	1	1	0	0	0	0
ENSG00000060718	5950	3054	2896	0.513	5950	5950	5993.51	1	1	1	0	0	1	0
ENSG00000060749	5598	2255	3343	0.403	5598	5217	4937.46	1	0	1	0	0	1	0
ENSG00000060762	360	184	176	0.511	360	352	354.448	1	1	1	0	0	1	0
ENSG00000060971	1398	829	569	0.593	1398	1155	1204.94	1	1	1	0	0	0	0
ENSG00000060982	1263	597	666	0.473	1263	1218	1192.66	1	1	1	0	0	1	0
ENSG00000061273	3342	2126	1216	0.636	3342	2748	2947.57	1	1	1	0	0	1	0
ENSG00000061337	1802	1159	643	0.643	1802	1063	1141.72	1	1	1	0	0	0	0
ENSG00000061455	1819	1127	692	0.62	1819	993	1011.11	0	0	0	0	0	0	0
ENSG00000061492	1240	661	579	0.533	1240	1169	1191.31	0	1	1	0	0	0	0
ENSG00000061656	1397	845	552	0.605	1397	1161	1216.95	1	0	1	0	0	1	0
ENSG00000061676	3561	1424	2137	0.4	3561	3561	3364.64	1	0	1	1	0	1	0
ENSG00000061794	1020	439	581	0.43	1020	985	945.947	1	0	1	0	0	1	0
ENSG00000061918	2146	928	1218	0.432	2146	1973	1902.46	1	0	1	0	0	0	0
ENSG00000061936	3103	1735	1368	0.559	3103	2701	2766.71	1	1	1	0	0	1	0
ENSG00000061938	4120	2731	1389	0.663	4120	2121	2285.61	1	1	1	0	0	1	0
ENSG00000061987	5440	2246	3194	0.413	5440	5359	5103.15	1	1	1	0	0	0	0
ENSG00000062038	2906	1650	1256	0.568	2906	2460	2545.38	1	0	1	0	0	0	0
ENSG00000062096	1833	968	865	0.528	1833	1789	1816.25	0	0	1	0	0	0	0
ENSG00000062194	1585	653	932	0.412	1585	1562	1488.74	1	1	1	0	0	1	0
ENSG00000062282	1203	683	520	0.568	1203	1079	1110.12	1	0	1	0	0	0	0
ENSG00000062370	2814	1196	1618	0.425	2700	2778	2552.54	1	0	0	0	0	1	0
ENSG00000062485	1501	761	740	0.507	1451.5	1452	1409.97	1	0	1	0	0	0	0
ENSG00000062524	2739	1762	977	0.643	2739	1993	2110.81	0	0	1	0	0	0	0
ENSG00000062582	569	346	223	0.608	532.5	404	391.487	1	1	1	0	0	1	0
ENSG00000062598	2593	1313	1280	0.506	2593	2381	2396.07	1	1	1	0	0	1	0
ENSG00000062650	3659	1516	2143	0.414	3659	3659	3486.32	1	0	1	0	0	1	0
ENSG00000062716	1316	576	740	0.438	1316	1272	1224.08	1	1	1	0	0	1	0
ENSG00000062725	1853	765	1088	0.413	1853	1819	1732.25	1	1	1	0	0	1	0
ENSG00000062822	3556	2307	1249	0.649	3349	3135	3191.09	1	0	1	0	0	1	0
ENSG00000063015	3357	2026	1331	0.604	3357	2924	3088.15	1	1	1	0	0	0	0
ENSG00000063046	2025	1009	1016	0.498	2025	1976	1974.9	1	1	1	0	0	1	0
ENSG00000063127	2350	1203	1147	0.512	2350	2281	2295.25	0	0	1	0	0	0	0
ENSG00000063169	4744	3344	1400	0.705	4744	1228	1323.49	1	1	1	0	0	1	0
ENSG00000063176	2682	1756	926	0.655	2682	1169	1270.38	1	0	1	0	0	1	0
ENSG00000063177	665	385	280	0.579	665	665	693.917	1	0	1	0	0	1	0
ENSG00000063180	1051	634	417	0.603	1051	1010	1066.4	1	0	1	0	0	1	0
ENSG00000063241	687	440	247	0.64	687	518	555.349	1	0	1	0	0	1	0
ENSG00000063244	1603	975	628	0.608	1603	1379	1449.94	1	0	1	0	0	1	0
ENSG00000063245	2191	1433	758	0.654	2191	1686	1823.94	1	0	1	0	0	1	0
ENSG00000063322	836	493	343	0.59	836	503	524.357	1	0	1	0	0	1	0
ENSG00000063438	2419	1531	888	0.633	2411	1878	2007.91	1	1	1	0	0	0	0
ENSG00000063515	629	475	154	0.755	629	43	47.3061	0	0	1	0	0	0	0
ENSG00000063587	1430	854	576	0.597	1430	915	957.978	1	0	0	0	0	1	0
ENSG00000063601	2279	1089	1190	0.478	2279	1902	1845.33	1	1	1	0	0	1	0
ENSG00000063660	2240	1517	723	0.677	2240	1083	1174.29	1	1	1	0	0	1	0
ENSG00000063761	1819	1013	806	0.557	1819	1529	1578.96	1	0	1	0	0	0	0
ENSG00000063854	1032	645	387	0.625	1032	911	963.918	1	0	1	0	0	1	0
ENSG00000063978	721	355	366	0.492	721	673	669.971	1	0	1	0	0	1	0
ENSG00000064012	1759	811	948	0.461	1759	1759	1721.27	1	0	1	0	0	1	0
ENSG00000064042	5213	2597	2616	0.498	5213	3415	3405.53	1	1	1	0	0	0	0
ENSG00000064102	2229	902	1327	0.405	2229	2197	2077.2	1	0	1	0	0	1	0
ENSG00000064115	1927	904	1023	0.469	1927	1743	1707.47	1	1	1	0	0	1	0
ENSG00000064195	875	551	324	0.63	875	790	845.412	1	1	1	0	0	0	0
ENSG00000064199	472	207	265	0.439	472	472	456.027	1	1	1	0	0	1	1
ENSG00000064201	1103	691	412	0.626	1103	1026	1096.12	1	0	1	0	0	0	0
ENSG00000064205	928	622	306	0.67	928	490	533.905	0	1	1	0	0	0	0
ENSG00000064218	1466	892	574	0.608	1466	953	987.69	0	1	1	0	0	0	0
ENSG00000064225	1499	669	830	0.446	1499	1050	988.31	1	1	1	0	0	0	0
ENSG00000064270	3076	1688	1388	0.549	3076	2980	3059.56	0	1	1	0	0	0	0
ENSG00000064300	1310	873	437	0.666	1310	733	791.597	0	1	1	0	0	0	0
ENSG00000064309	3987	1911	2076	0.479	3987	3928	3885.26	1	1	1	0	0	1	0
ENSG00000064313	3972	1645	2327	0.414	3972	3726	3538.18	1	0	1	0	0	1	0
ENSG00000064393	3780	2132	1648	0.564	3780	3592	3720.16	1	1	1	0	0	1	0
ENSG00000064419	2980	1415	1565	0.475	2980	2966	2924.92	1	1	1	0	0	1	0
ENSG00000213999	1541	999	542	0.648	971.5	1176	792.614	1	1	1	0	0	1	0
ENSG00000064490	916	551	365	0.602	916	819	868.847	1	1	1	0	0	1	0
ENSG00000064545	1515	954	561	0.63	1515	1287	1376.2	1	0	1	0	0	1	0
ENSG00000064547	1062	665	397	0.626	1062	548	583.663	0	0	1	0	0	0	0
ENSG00000064601	1575	891	684	0.566	1575	1496	1545.03	1	0	1	0	0	1	0
ENSG00000064607	3730	1953	1777	0.524	3730	2983	3009.04	1	0	1	0	0	1	0
ENSG00000064651	3791	1757	2034	0.463	3791	3214	3065.07	1	0	1	0	0	1	0
ENSG00000064652	741	316	425	0.426	741	527	503.163	1	0	1	0	0	1	0
ENSG00000064655	1688	933	755	0.553	1688	1688	1737.02	0	0	0	0	0	0	0
ENSG00000064666	1330	826	504	0.621	1330	786	836.619	1	0	1	0	0	1	0
ENSG00000064687	6749	4336	2413	0.642	6749	5533	5935.8	1	0	1	0	0	1	0
ENSG00000064692	3319	1613	1706	0.486	3319	2771	2755.9	1	1	1	0	0	0	0
ENSG00000064703	2558	1152	1406	0.45	2558	2253	2148.39	1	0	1	0	0	1	0
ENSG00000064726	1485	739	746	0.498	1485	1081	1027.85	1	0	1	0	0	1	0
ENSG00000064763	1657	748	909	0.451	1657	1599	1556.86	0	0	1	0	0	0	0
ENSG00000064787	2077	1067	1010	0.514	2077	1867	1884.9	0	1	1	0	0	0	0
ENSG00000064835	980	419	561	0.428	980	980	940.893	0	1	1	0	0	0	0
ENSG00000064886	1228	604	624	0.492	1228	1219	1214.32	1	1	1	0	0	0	0
ENSG00000064932	4363	2897	1466	0.664	4363	2961	3193.58	1	0	1	0	0	1	0
ENSG00000064933	3087	1105	1982	0.358	3087	2883	2650.21	1	0	1	0	0	1	0
ENSG00000064961	1274	823	451	0.646	1274	676	719.621	1	0	1	0	0	1	0
ENSG00000064989	1442	579	863	0.402	1442	1442	1363.79	1	1	1	0	0	0	0
ENSG00000064995	657	316	341	0.481	657	657	650.115	1	1	1	0	0	1	0
ENSG00000064999	3577	2048	1529	0.573	3577	3041	3134.83	1	1	1	0	0	1	0
ENSG00000065000	3914	2296	1618	0.587	3914	3669	3834.53	1	1	1	0	0	1	0
ENSG00000065029	1884	1094	790	0.581	1884	1755	1832.25	1	1	1	0	0	1	0
ENSG00000065054	1351	912	439	0.675	1351	765	824.311	1	1	1	0	0	0	0
ENSG00000065057	1021	654	367	0.641	1021	813	869.678	1	0	1	0	0	1	0
ENSG00000065060	4433	2291	2142	0.517	4433	4087	4122.44	1	0	1	0	0	1	0
ENSG00000065135	1101	467	634	0.424	1101	1101	1055.01	1	0	1	0	0	1	0
ENSG00000065150	3790	1663	2127	0.439	3790	3550	3420.56	1	0	1	0	0	1	0
ENSG00000065154	1361	613	748	0.45	1361	1329	1292.98	1	1	1	0	0	1	0
ENSG00000065183	3014	1331	1683	0.442	3014	2958	2862.71	1	1	1	0	0	1	0
ENSG00000065243	3223	1268	1955	0.393	3223	3123	2939.28	1	1	1	0	0	1	0
ENSG00000065268	1345	875	470	0.651	1345	1088	1171.8	1	1	1	0	0	1	0
ENSG00000065308	1164	607	557	0.521	1164	1153	1166.04	1	1	1	0	0	1	0
ENSG00000065320	2035	1325	710	0.651	2035	773	819.231	1	1	1	0	0	1	0
ENSG00000065325	1731	914	817	0.528	1731	1714	1739.64	0	0	1	0	0	0	0
ENSG00000065328	2744	1319	1425	0.481	2744	2744	2714.81	1	0	1	0	0	0	0
ENSG00000065357	2601	1323	1278	0.509	2601	2482	2492.67	1	1	1	0	0	1	0
ENSG00000065361	4416	2370	2046	0.537	4416	4416	4505.23	1	0	1	0	0	0	0
ENSG00000065371	719	376	343	0.523	719	719	728.088	0	1	1	0	0	0	1
ENSG00000065413	3315	1557	1758	0.47	3315	3049	2998.42	1	0	1	0	0	1	0
ENSG00000065427	2034	987	1047	0.485	2034	2034	2017.48	1	0	1	0	0	1	0
ENSG00000065457	1682	864	818	0.514	1682	1569	1578.67	1	0	1	0	0	1	0
ENSG00000065485	1662	859	803	0.517	1662	1652	1666.01	1	1	1	0	0	0	0
ENSG00000065491	1579	789	790	0.5	1579	1579	1578.72	1	0	1	0	0	1	0
ENSG00000065518	463	224	239	0.484	463	463	458.869	1	1	0	0	0	1	0
ENSG00000065526	11350	5852	5498	0.516	11350	9727	9826.27	1	0	1	0	0	1	0
ENSG00000065534	5896	3292	2604	0.558	5896	5652	5827.42	1	1	1	0	0	0	0
ENSG00000065548	1597	640	957	0.401	1597	1400	1322.07	1	0	1	0	0	1	0
ENSG00000065559	1289	580	709	0.45	1289	1133	1079.85	1	0	1	0	0	1	0
ENSG00000065600	1277	677	600	0.53	1277	1089	1101.39	1	0	1	0	0	0	0
ENSG00000065609	2939	1447	1492	0.492	2939	2860	2854.49	0	0	0	0	0	0	0
ENSG00000065613	3799	1526	2273	0.402	3799	3696	3497.26	1	0	1	0	0	1	0
ENSG00000065615	1665	662	1003	0.398	1665	1642	1547.81	1	0	1	0	0	0	0
ENSG00000065618	4795	2835	1960	0.591	4795	4582	4804.46	0	1	1	0	0	0	0
ENSG00000065621	794	392	402	0.494	794	758	759.102	1	1	1	0	0	1	0
ENSG00000065665	1654	743	911	0.449	1654	1575	1532.31	1	0	1	0	0	1	0
ENSG00000065675	2202	1069	1133	0.485	2202	2202	2184.37	1	1	1	0	0	0	0
ENSG00000065717	2504	1560	944	0.623	2504	1982	2102.26	1	1	1	0	0	1	0
ENSG00000065802	1029	615	414	0.598	1029	923	967.666	1	1	1	0	0	1	0
ENSG00000065809	990	481	509	0.486	990	942	938.144	1	0	0	0	0	1	0
ENSG00000065833	1785	777	1008	0.435	1785	1785	1721.38	0	0	1	0	0	0	0
ENSG00000065882	3988	2005	1983	0.503	3988	3212	3203.96	1	0	1	0	0	1	0
ENSG00000065883	4605	2398	2207	0.521	4605	3273	3169.33	1	0	1	0	0	1	0
ENSG00000065911	1089	507	582	0.466	1089	1081	1059.75	1	0	1	0	0	1	0
ENSG00000065923	2259	1195	1064	0.529	2259	1979	1984.28	1	1	1	0	0	0	0
ENSG00000065970	1813	1022	791	0.564	1813	1693	1748.47	1	1	1	0	0	1	1
ENSG00000065978	1388	855	533	0.616	1388	847	856.936	1	0	1	0	0	1	0
ENSG00000065989	3448	2181	1267	0.633	3448	2295	2416.16	1	1	1	0	0	1	0
ENSG00000066027	1535	632	903	0.412	1535	1360	1270.32	1	1	1	0	0	1	0
ENSG00000066032	3241	1617	1624	0.499	3241	2772	2776.1	1	1	1	0	0	1	0
ENSG00000066044	1344	717	627	0.533	1344	946	960.109	1	0	1	0	0	1	0
ENSG00000066056	3629	2229	1400	0.614	3629	3140	3318.6	1	1	1	0	0	0	0
ENSG00000066084	4917	2460	2457	0.5	4917	4841	4831.46	1	1	0	0	0	1	0
ENSG00000066117	1664	883	781	0.531	1664	1485	1497.56	1	1	1	0	0	1	0
ENSG00000066135	3296	1655	1641	0.502	3296	3296	3299.86	1	1	1	0	0	1	0
ENSG00000066136	1660	914	746	0.551	1660	1154	1178.75	1	1	0	0	0	1	0
ENSG00000066185	1134	544	590	0.48	1134	1134	1121.33	1	0	1	0	0	1	0
ENSG00000066230	2586	1616	970	0.625	2586	2126	2259.48	0	0	1	0	0	0	0
ENSG00000066248	2578	1498	1080	0.581	2578	2143	2218.66	1	0	1	0	0	0	0
ENSG00000066279	10570	3916	6654	0.37	10570	10196	9448.65	1	0	1	0	0	1	0
ENSG00000066294	1074	504	570	0.469	1074	1036	1018.37	0	0	1	0	0	0	0
ENSG00000066322	871	451	420	0.518	871	871	879.537	1	0	1	0	0	1	0
ENSG00000066336	1080	678	402	0.628	1080	718	764.092	0	0	1	0	0	0	0
ENSG00000066379	397	218	179	0.549	397	0	0	1	0	0	0	0	1	0
ENSG00000066382	1029	493	536	0.479	1029	982	971.535	1	1	1	0	0	0	0
ENSG00000066405	1030	581	449	0.564	1030	1027	1063.16	0	0	1	0	0	0	0
ENSG00000066422	3313	1434	1879	0.433	3313	3038	2900.97	1	0	1	0	0	1	0
ENSG00000066427	1327	547	780	0.412	1327	1274	1213.98	1	0	1	0	0	1	0
ENSG00000066455	2252	972	1280	0.432	2252	2214	2130.39	1	1	1	0	0	1	0
ENSG00000066468	2960	1510	1450	0.51	2960	2868	2887.83	1	1	1	0	0	0	0
ENSG00000066557	1880	724	1156	0.385	1880	1880	1761.03	1	0	1	0	0	1	0
ENSG00000066583	918	489	429	0.533	918	774	776.288	1	1	1	0	0	0	0
ENSG00000066629	2815	1386	1429	0.492	2815	2582	2569.33	1	1	1	0	0	1	1
ENSG00000066651	1487	612	875	0.412	1487	1453	1382.22	1	1	1	0	0	0	0
ENSG00000066654	1371	681	690	0.497	1371	969	941.603	1	0	1	0	0	1	0
ENSG00000066697	899	413	486	0.459	899	799	783.176	1	1	0	0	0	1	0
ENSG00000066735	5720	4021	1699	0.703	5720	1606	1773.34	1	1	1	0	0	1	0
ENSG00000066739	6443	2804	3639	0.435	6443	6398	6167.24	1	0	1	0	0	1	0
ENSG00000066777	5970	2450	3520	0.41	5970	5831	5537.1	1	1	1	0	0	1	0
ENSG00000066813	1958	983	975	0.502	1958	1795	1809.05	0	0	1	0	0	0	0
ENSG00000066827	4196	2250	1946	0.536	4196	3424	3486.61	1	1	1	0	0	1	0
ENSG00000066855	1285	580	705	0.451	1285	1090	1071.82	1	1	1	0	0	1	0
ENSG00000066923	3902	2079	1823	0.533	3902	3803	3873.49	1	0	1	0	0	1	0
ENSG00000066926	1426	722	704	0.506	1426	1321	1316.87	1	1	1	0	0	1	0
ENSG00000066933	8202	3504	4698	0.427	8202	7878	7548.23	1	0	1	0	0	1	0
ENSG00000067048	2103	928	1175	0.441	2103	2008	1942.43	0	0	1	0	0	0	0
ENSG00000067057	2746	1604	1142	0.584	2746	2330	2425.93	1	1	1	0	0	0	0
ENSG00000067064	1015	439	576	0.433	1015	843	792.109	1	0	1	0	0	1	0
ENSG00000067066	3533	1536	1997	0.435	3533	3362	3236.7	1	1	1	0	0	0	0
ENSG00000067082	1036	587	449	0.567	1036	831	861.069	1	1	1	0	0	1	0
ENSG00000067113	1041	457	584	0.439	1041	980	941.444	1	0	1	0	0	0	0
ENSG00000067141	4587	2204	2383	0.48	4587	4454	4384.05	1	1	1	0	0	1	0
ENSG00000067167	1178	484	694	0.411	1178	1178	1120.17	1	0	1	0	0	1	0
ENSG00000067177	3884	1838	2046	0.473	3884	3828	3772.37	1	0	1	0	0	0	0
ENSG00000067182	1891	1126	765	0.595	1891	1217	1264.67	1	1	1	0	0	1	0
ENSG00000067191	2126	1256	870	0.591	2126	2106	2211.03	1	0	1	0	0	1	0
ENSG00000067208	2557	1051	1506	0.411	2557	2519	2395.35	1	1	1	0	0	0	0
ENSG00000067221	1248	784	464	0.628	1248	1069	1140.95	1	1	1	0	0	1	0
ENSG00000067225	1870	1041	829	0.557	1870	1829	1886.29	1	1	1	0	0	1	0
ENSG00000067248	4241	1717	2524	0.405	4241	4186	3958.49	1	0	1	0	0	1	0
ENSG00000067334	2323	935	1388	0.402	2323	2253	2132.28	1	0	1	0	0	0	0
ENSG00000067365	1479	833	646	0.563	1479	1215	1255.64	1	0	1	0	0	0	0
ENSG00000067369	6267	3031	3236	0.484	6267	5873	5821.03	1	1	1	0	0	1	0
ENSG00000067445	4485	2421	2064	0.54	4485	4043	4128.55	1	1	1	0	0	1	0
ENSG00000067533	870	373	497	0.429	870	848	815.125	1	1	1	0	0	1	0
ENSG00000067560	848	435	413	0.513	848	598	596.348	1	0	1	0	0	1	0
ENSG00000067596	4006	2019	1987	0.504	4006	3847	3854.85	1	0	1	0	0	1	0
ENSG00000067606	2066	1147	919	0.555	2066	1791	1851.31	1	1	1	0	0	1	0
ENSG00000067646	2437	1021	1416	0.419	2437	2232	2131.74	0	1	1	0	0	0	0
ENSG00000067704	3150	1395	1755	0.443	3150	3025	2912.34	1	0	1	0	0	1	0
ENSG00000067715	1364	613	751	0.449	1364	1305	1272.78	1	1	1	0	0	0	0
ENSG00000067798	7506	3543	3963	0.472	7506	7063	6950.38	1	1	1	0	0	0	0
ENSG00000067829	1434	857	577	0.598	1434	1247	1306.52	1	1	1	0	0	1	0
ENSG00000067836	1106	702	404	0.635	1106	1001	1071.85	1	0	1	0	0	1	0
ENSG00000067840	2422	1575	847	0.65	2422	1368	1466.23	1	1	1	0	0	1	0
ENSG00000067842	3927	2319	1608	0.591	3927	3862	4052.69	0	1	1	0	0	0	0
ENSG00000067900	4228	1611	2617	0.381	4228	4228	3950.95	1	0	1	0	0	0	0
ENSG00000067955	621	326	295	0.525	621	574	578.98	1	0	1	0	0	1	0
ENSG00000067992	1306	569	737	0.436	1306	1283	1235.28	1	0	1	0	0	0	0
ENSG00000068001	1433	865	568	0.604	1433	1119	1180.35	1	0	1	0	0	1	0
ENSG00000068024	3648	2287	1361	0.627	3648	3075	3282.42	1	1	1	0	0	1	0
ENSG00000068028	1211	765	446	0.632	1211	954	1008.87	1	0	1	0	0	1	0
ENSG00000068078	2687	1753	934	0.652	2687	1986	2137.87	1	1	1	0	0	1	1
ENSG00000068079	898	528	370	0.588	898	898	941.513	0	0	1	0	0	0	0
ENSG00000068097	3804	1858	1946	0.488	3804	3508	3464.08	1	0	1	0	0	1	0
ENSG00000068120	1828	1076	752	0.589	1828	1713	1794.89	1	0	1	0	0	1	0
ENSG00000068137	2608	1785	823	0.684	2608	1446	1576.71	1	0	1	0	0	1	0
ENSG00000068305	1744	851	893	0.488	1744	1707	1697.91	1	1	1	0	0	1	0
ENSG00000068308	1757	1083	674	0.616	1757	1130	1157.63	1	0	1	0	0	1	0
ENSG00000068323	1774	1092	682	0.616	1774	1463	1547.82	1	0	1	0	0	1	0
ENSG00000068354	2141	1281	860	0.598	2141	1591	1669.68	1	0	0	0	0	0	0
ENSG00000068366	2202	918	1284	0.417	2202	2202	2101.2	1	0	1	0	0	0	0
ENSG00000068383	1460	788	672	0.54	1460	1305	1323.45	1	1	1	0	0	1	0
ENSG00000068394	1482	871	611	0.588	1482	1475	1546.19	1	0	1	0	0	0	0
ENSG00000068400	2704	1526	1178	0.564	2704	2519	2604.73	1	0	0	0	0	0	0
ENSG00000068438	1041	614	427	0.59	1041	975	1021.41	1	1	1	0	0	1	0
ENSG00000068489	1220	553	667	0.453	1169.5	1141	1059.71	1	1	1	0	0	1	0
ENSG00000068615	887	463	424	0.522	887	819	829.243	1	1	1	0	0	0	0
ENSG00000068650	3920	2052	1868	0.523	3920	3721	3756.41	1	1	0	0	0	1	0
ENSG00000068654	5329	2864	2465	0.537	5329	5288	5395.32	1	1	1	0	0	1	0
ENSG00000068697	733	331	402	0.452	733	733	713.447	1	0	1	0	0	1	0
ENSG00000068724	2931	1739	1192	0.593	2931	2386	2499.52	1	1	0	0	0	1	0
ENSG00000068745	1959	1042	917	0.532	1959	1575	1597.34	1	1	1	0	0	1	0
ENSG00000068781	3634	1554	2080	0.428	1841.5	3502	1702.58	1	1	1	0	0	1	0
ENSG00000068784	3084	1313	1771	0.426	3084	3084	2957.87	1	1	1	0	0	1	0
ENSG00000068793	4360	2338	2022	0.536	4360	4269	4354.92	1	1	1	0	0	1	0
ENSG00000068796	2343	945	1398	0.403	2343	2336	2210.97	1	1	1	0	0	1	0
ENSG00000068831	2023	1217	806	0.602	2023	1970	2081.3	1	0	1	0	0	0	0
ENSG00000068878	5781	2461	3320	0.426	5781	5552	5294.99	1	0	1	0	0	1	0
ENSG00000068885	2529	959	1570	0.379	1599.5	2452	1449.78	1	0	1	0	0	1	0
ENSG00000068903	1423	843	580	0.592	1423	1291	1354.77	1	0	1	0	0	1	0
ENSG00000068912	1518	655	863	0.431	1518	1518	1460.72	1	1	1	0	0	1	0
ENSG00000068971	1555	898	657	0.577	1555	1472	1530.02	1	0	1	0	0	1	0
ENSG00000068976	2625	1506	1119	0.574	2625	2597	2700.98	1	0	1	0	0	0	0
ENSG00000068985	462	237	225	0.513	462	462	465.305	0	0	1	0	0	0	0
ENSG00000069011	1250	839	411	0.671	1250	594	643.906	0	0	1	0	0	0	0
ENSG00000069018	2658	1348	1310	0.507	2658	2548	2551.69	0	0	1	0	0	0	0
ENSG00000069020	8621	4780	3841	0.554	8621	6223	6329.78	1	1	1	0	0	1	0
ENSG00000069122	4205	1949	2256	0.463	4205	4137	4049.7	0	0	1	0	0	0	0
ENSG00000069188	6740	4153	2587	0.616	6740	6513	6925.48	1	0	1	0	0	1	0
ENSG00000069206	2524	1044	1480	0.414	2524	2422	2303.93	0	0	1	0	0	0	0
ENSG00000069248	3627	1610	2017	0.444	3627	3479	3353.83	1	0	1	0	0	1	0
ENSG00000069275	763	349	414	0.457	763	763	745.099	1	0	1	0	0	1	0
ENSG00000069329	2659	1146	1513	0.431	2659	2512	2405.78	1	0	1	0	0	1	0
ENSG00000069345	1289	584	705	0.453	1289	1280	1248.6	1	0	1	0	0	1	0
ENSG00000069399	1466	1006	460	0.686	1466	720	774.44	1	1	1	0	0	0	0
ENSG00000069424	2301	1383	918	0.601	2301	1195	1246.57	1	0	1	0	0	1	0
ENSG00000069431	5134	2218	2916	0.432	5134	4977	4792.21	1	1	1	0	0	0	0
ENSG00000069482	393	237	156	0.603	393	363	381.373	0	1	1	0	0	0	0
ENSG00000272917	885	390	495	0.441	885	702	670.376	1	0	1	0	0	1	0
ENSG00000069509	489	213	276	0.436	489	489	471.65	1	0	1	0	0	0	0
ENSG00000069535	1634	819	815	0.501	1634	1634	1635.1	0	1	1	0	0	0	0
ENSG00000069667	2389	1190	1199	0.498	2389	1951	1904.31	1	1	1	0	0	0	0
ENSG00000069696	1276	942	334	0.738	1276	402	448.331	1	0	1	0	0	0	0
ENSG00000069702	2751	1375	1376	0.5	2751	2594	2589.6	1	1	1	0	0	1	0
ENSG00000069712	4271	1656	2615	0.388	4271	3981	3734.71	0	0	0	0	0	0	0
ENSG00000069764	555	324	231	0.584	555	402	417.973	0	0	1	0	0	0	0
ENSG00000069812	637	449	188	0.705	637	106	113.101	0	1	1	0	0	0	0
ENSG00000069849	1029	442	587	0.43	1029	871	834.923	1	0	1	0	0	1	0
ENSG00000069869	4425	1833	2592	0.414	4425	4370	4162.95	1	0	1	0	0	1	0
ENSG00000069943	1721	699	1022	0.406	1721	1721	1632.05	1	0	1	0	0	1	0
ENSG00000069956	2187	885	1302	0.405	2187	1961	1858.16	1	0	1	0	0	1	0
ENSG00000069966	1339	723	616	0.54	1339	1281	1306.94	1	0	1	0	0	0	0
ENSG00000069974	687	310	377	0.451	687	687	668.548	1	0	1	0	0	1	0
ENSG00000069998	1347	829	518	0.615	1347	1139	1199.64	1	1	1	0	0	1	1
ENSG00000070010	980	490	490	0.5	980	974	974	1	0	1	0	0	1	0
ENSG00000070018	4953	2302	2651	0.465	4953	4878	4784.16	1	1	1	0	0	1	0
ENSG00000070019	3353	1514	1839	0.452	3353	3353	3263.49	0	0	1	0	0	0	0
ENSG00000070031	382	272	110	0.712	382	201	218.35	0	0	1	0	0	0	0
ENSG00000070047	5031	3207	1824	0.637	5031	3556	3804.37	1	0	0	0	0	1	0
ENSG00000070061	4223	1961	2262	0.464	4223	4175	4091	1	0	1	0	0	1	0
ENSG00000070081	1343	503	840	0.375	1343	1319	1227.17	1	1	1	0	0	1	0
ENSG00000070087	701	325	376	0.464	701	526	524.715	1	1	1	0	0	1	0
ENSG00000070159	2863	1377	1486	0.481	2863	2863	2832.98	1	1	1	0	0	0	0
ENSG00000070182	7335	4308	3027	0.587	7335	6602	6911.81	1	1	0	0	0	0	0
ENSG00000070190	905	409	496	0.452	905	905	881.04	0	1	1	0	0	0	0
ENSG00000070193	638	306	332	0.48	638	555	546.167	1	1	1	0	0	0	0
ENSG00000070214	2080	928	1152	0.446	2080	2011	1946.83	1	0	1	0	0	1	0
ENSG00000070269	2297	1037	1260	0.451	2297	2022	1941.24	1	1	1	0	0	1	0
ENSG00000070366	4407	2359	2048	0.535	4407	4134	4207.75	1	0	1	0	0	1	0
ENSG00000070367	2213	848	1365	0.383	2213	2183	2038.41	1	1	1	0	0	1	0
ENSG00000070371	5195	2669	2526	0.514	5195	5079	5113.43	1	0	1	0	0	1	0
ENSG00000070388	626	445	181	0.711	626	198	216.457	0	0	1	0	0	0	0
ENSG00000070404	877	605	272	0.69	877	331	360.435	1	0	1	0	0	1	0
ENSG00000070413	1896	1176	720	0.62	1896	1642	1750.96	1	0	1	0	0	1	0
ENSG00000070423	1057	687	370	0.65	1057	732	783.825	1	0	1	0	0	1	0
ENSG00000070444	1775	1165	610	0.656	1775	1593	1728.06	1	0	1	0	0	1	0
ENSG00000070476	2627	1646	981	0.627	2627	1955	2051.03	1	1	0	0	0	1	0
ENSG00000070495	1492	822	670	0.551	1492	1314	1341.62	1	0	1	0	0	1	0
ENSG00000070501	1362	571	791	0.419	1362	1144	1092.78	1	0	1	0	0	0	0
ENSG00000070526	1924	1067	857	0.555	1924	1844	1899.08	0	1	1	0	0	0	0
ENSG00000070540	1425	718	707	0.504	1425	1425	1428.03	1	1	1	0	0	1	0
ENSG00000070601	4907	2656	2251	0.541	4907	4169	4253.74	0	0	1	0	0	0	0
ENSG00000070610	3198	1748	1450	0.547	3198	2971	3049.29	1	0	1	0	0	1	0
ENSG00000070614	2715	1589	1126	0.585	2715	2532	2648.47	1	1	1	0	0	1	0
ENSG00000070669	1810	779	1031	0.43	1810	1810	1740.6	1	0	1	0	0	0	0
ENSG00000070718	1413	656	757	0.464	1413	1295	1271.59	1	1	1	0	0	1	0
ENSG00000070729	3941	2323	1618	0.589	3941	3678	3842.16	0	0	1	0	0	0	0
ENSG00000070731	1302	742	560	0.57	1302	1038	1062.24	0	0	1	0	0	0	0
ENSG00000070748	2411	1414	997	0.586	2402.5	2086	2161.25	0	0	0	0	0	0	0
ENSG00000070756	1977	932	1045	0.471	1977	1973	1941.52	1	0	0	0	0	1	0
ENSG00000070759	1802	944	858	0.524	1802	1719	1743.8	1	0	1	0	0	0	0
ENSG00000070761	608	295	313	0.485	608	608	603.043	1	1	1	0	0	1	0
ENSG00000070770	1104	521	583	0.472	1104	1059	1036.48	1	0	1	0	0	1	0
ENSG00000070778	3670	2003	1667	0.546	3670	3027	3062.98	1	0	1	0	0	1	0
ENSG00000070785	1586	748	838	0.472	1586	1445	1412.78	1	0	1	0	0	0	0
ENSG00000070808	1561	894	667	0.573	1561	1561	1623.52	1	1	1	0	0	0	0
ENSG00000070814	4733	2811	1922	0.594	4733	4215	4426.99	1	1	1	0	0	1	0
ENSG00000070831	871	382	489	0.439	871	690	667.968	1	1	1	0	0	1	0
ENSG00000070882	2951	1403	1548	0.475	2951	2750	2698.79	1	1	1	0	0	1	0
ENSG00000070886	3270	2121	1149	0.649	3270	2573	2771.44	0	1	1	0	0	0	0
ENSG00000070915	3219	1880	1339	0.584	3219	3181	3327.61	0	1	1	0	0	0	0
ENSG00000070950	1654	675	979	0.408	1654	1551	1470.86	1	1	1	0	0	0	0
ENSG00000070961	4026	1619	2407	0.402	4026	3906	3693.9	1	0	1	0	0	1	0
ENSG00000070985	3647	2323	1324	0.637	3647	2995	3206.67	0	1	1	1	0	0	0
ENSG00000071051	1154	722	432	0.626	1154	919	978.48	1	1	1	0	0	1	0
ENSG00000071054	4458	2221	2237	0.498	4458	4218	4206.84	1	1	1	0	0	1	0
ENSG00000071073	1818	707	1111	0.389	1818	1818	1706.74	1	0	1	0	0	0	0
ENSG00000071082	531	238	293	0.448	531	458	448.349	1	0	0	0	0	1	0
ENSG00000071127	1924	1088	836	0.565	1924	1871	1937.46	1	1	1	0	0	1	0
ENSG00000071189	3200	1265	1935	0.395	3200	3039	2855.31	1	1	1	0	0	1	0
ENSG00000071203	830	382	448	0.46	830	830	811.824	0	0	1	0	0	0	0
ENSG00000071205	2472	1145	1327	0.463	2472	2453	2402.11	1	0	1	0	0	0	0
ENSG00000071242	2603	1461	1142	0.561	2603	2324	2400.51	1	1	1	0	0	1	0
ENSG00000071243	1359	569	790	0.419	1359	1359	1298.14	1	1	1	0	0	1	0
ENSG00000071246	1489	910	579	0.611	1489	984	1043.85	1	1	1	0	0	1	0
ENSG00000071282	1211	681	530	0.562	1211	1054	1095.39	1	1	1	0	0	1	0
ENSG00000071462	1055	593	462	0.562	1055	965	996.451	1	0	1	0	0	1	0
ENSG00000071537	2499	1173	1326	0.469	2499	2499	2456.86	1	1	1	0	0	0	0
ENSG00000071539	1442	710	732	0.492	1442	1265	1243.24	1	1	1	0	0	1	0
ENSG00000071553	1574	946	628	0.601	1574	1304	1366.98	1	0	1	0	0	1	0
ENSG00000071564	2535	1695	840	0.669	2535	1950	2125.61	1	1	1	1	0	1	0
ENSG00000071575	1242	657	585	0.529	1242	998	1021.85	1	1	1	0	0	1	0
ENSG00000071626	1469	870	599	0.592	1469	1339	1407.21	1	0	1	0	0	1	0
ENSG00000071655	902	587	315	0.651	902	813	879.314	1	0	0	0	0	1	0
ENSG00000071677	270	181	89	0.67	270	246	268.923	0	0	1	0	0	0	0
ENSG00000071794	3163	1220	1943	0.386	3163	3163	2963.89	1	0	1	0	0	0	0
ENSG00000071859	1081	610	471	0.564	1081	967	995.917	1	0	1	0	0	0	0
ENSG00000071889	964	579	385	0.601	964	642	679.756	1	0	1	0	0	1	0
ENSG00000071894	4513	2810	1703	0.623	4513	3899	4151.75	1	1	1	0	0	1	0
ENSG00000071909	4278	1975	2303	0.462	4278	4210	4123.52	0	1	1	0	0	0	0
ENSG00000071967	978	491	487	0.502	978	858	855.324	1	1	1	0	0	1	0
ENSG00000071991	2370	968	1402	0.408	2370	2301	2183.94	0	1	1	0	0	0	0
ENSG00000071994	1123	586	537	0.522	1123	785	760.441	1	0	1	0	0	1	0
ENSG00000072041	2356	957	1399	0.406	2356	2320	2199.77	1	1	1	0	0	0	0
ENSG00000072042	988	506	482	0.512	812	988	817.432	1	0	1	0	0	1	0
ENSG00000072062	1428	767	661	0.537	1428	1109	1128.55	1	0	1	0	0	1	0
ENSG00000072071	4608	2887	1721	0.627	4608	3859	4102.56	1	1	0	0	0	1	0
ENSG00000072080	667	306	361	0.459	667	667	651.853	0	0	1	1	0	0	0
ENSG00000072110	3130	1817	1313	0.581	3130	2861	2976.48	1	1	1	0	0	1	0
ENSG00000072121	7937	4278	3659	0.539	7937	7651	7809.07	1	0	1	1	0	1	0
ENSG00000072133	2428	986	1442	0.406	2428	2344	2223.93	1	1	1	0	0	0	0
ENSG00000072134	2014	1202	812	0.597	2014	1647	1728.41	1	0	1	0	0	1	0
ENSG00000072135	1530	964	566	0.63	1530	1126	1181.63	1	1	1	0	0	1	0
ENSG00000072163	1289	802	487	0.622	1289	1121	1184.62	1	1	1	0	0	0	0
ENSG00000072182	2047	1306	741	0.638	2047	1574	1687.48	0	0	0	0	0	0	0
ENSG00000072195	10999	7296	3703	0.663	10999	5662	6050.09	1	1	1	0	0	0	0
ENSG00000072201	2328	1203	1125	0.517	2328	2271	2290.35	1	1	1	0	0	0	0
ENSG00000072210	1837	819	1018	0.446	1837	1734	1683.52	1	0	1	0	0	1	0
ENSG00000072274	2450	1092	1358	0.446	2450	2369	2294.92	1	1	1	0	0	1	0
ENSG00000072310	3879	2522	1357	0.65	3879	2432	2615	1	0	1	0	0	1	0
ENSG00000072315	2968	1436	1532	0.484	2968	2835	2810.1	0	0	1	0	0	0	0
ENSG00000072364	3652	1693	1959	0.464	3652	3553	3481.49	1	0	1	0	0	1	0
ENSG00000072401	475	192	283	0.404	475	448	423.214	1	0	1	0	0	0	0
ENSG00000072415	2095	878	1217	0.419	2095	2011	1920.72	1	1	1	0	0	1	0
ENSG00000072422	2132	1071	1061	0.502	2132	1977	1979.88	1	1	0	0	0	1	0
ENSG00000072444	1958	891	1067	0.455	1958	1892	1844.3	0	0	0	0	0	0	0
ENSG00000072501	3924	1990	1934	0.507	3924	3773	3782.86	1	0	1	0	0	1	0
ENSG00000072506	812	471	341	0.58	812	760	791.253	1	1	1	0	0	0	0
ENSG00000072518	2739	1513	1226	0.552	2739	2320	2389.43	1	1	1	0	0	1	0
ENSG00000072571	2264	837	1427	0.37	2264	2174	2017.79	1	0	1	0	0	1	0
ENSG00000072609	2185	1243	942	0.569	2185	1861	1917.24	1	1	1	0	0	1	0
ENSG00000072657	3166	1490	1676	0.471	3166	2668	2572.23	1	1	1	0	0	0	0
ENSG00000072682	1840	966	874	0.525	1840	1759	1785.16	1	0	0	0	0	0	0
ENSG00000072694	1172	643	529	0.549	1102.5	1110	1070.08	0	0	1	0	0	0	0
ENSG00000072736	3824	1761	2063	0.461	3824	3410	3333.86	1	0	1	0	0	1	0
ENSG00000072756	1418	559	859	0.394	1418	1330	1248.76	1	1	1	0	0	0	0
ENSG00000072778	2415	1408	1007	0.583	2415	2188	2277.31	1	1	1	0	0	1	0
ENSG00000072786	3123	1819	1304	0.582	3123	3020	3156.1	1	1	1	0	0	1	0
ENSG00000072803	1891	865	1026	0.457	1891	1753	1713.62	1	1	1	0	0	1	0
ENSG00000072818	2379	1419	960	0.596	2379	2205	2320.43	1	0	1	0	0	1	0
ENSG00000072832	2205	1314	891	0.596	2205	1785	1846.41	1	1	1	0	0	1	0
ENSG00000072840	3128	1832	1296	0.586	3128	2496	2576.1	1	1	1	0	0	1	0
ENSG00000072849	1004	486	518	0.484	1004	795	775.786	1	1	1	0	0	1	0
ENSG00000072858	2625	1325	1300	0.505	2625	2467	2459.7	1	1	1	0	0	0	0
ENSG00000072864	1366	739	627	0.541	1366	1044	1072.09	1	1	1	0	0	1	0
ENSG00000072952	3039	1710	1329	0.563	3039	2646	2737.58	0	1	0	0	0	0	0
ENSG00000072954	950	557	393	0.586	950	886	927.79	1	0	1	0	0	1	0
ENSG00000072958	1469	845	624	0.575	1469	1347	1402.84	1	1	1	0	0	1	0
ENSG00000073008	1317	786	531	0.597	1317	1193	1250.22	1	0	1	0	0	0	0
ENSG00000073009	1510	931	579	0.617	1510	1319	1393.14	1	1	1	0	0	1	0
ENSG00000073050	2058	1209	849	0.587	2000.5	1981	2021.06	1	0	1	0	0	1	0
ENSG00000073060	2002	1177	825	0.588	2002	1633	1697.63	1	1	1	0	0	1	0
ENSG00000073067	1725	1192	533	0.691	1725	964	1059.14	0	1	1	0	0	0	0
ENSG00000073111	3022	1771	1251	0.586	3022	2670	2798.06	1	1	1	0	0	0	0
ENSG00000073146	3935	1978	1957	0.503	3935	3763	3746.75	1	1	1	0	0	0	0
ENSG00000073150	2086	1413	673	0.677	2086	661	726.277	1	1	1	0	0	0	0
ENSG00000073169	2051	1371	680	0.668	2051	1279	1365.42	1	1	1	0	0	1	0
ENSG00000073282	2493	1302	1191	0.522	2493	2272	2295.68	0	0	1	0	0	0	0
ENSG00000073331	3849	1822	2027	0.473	3849	3646	3591.75	1	0	1	0	0	0	0
ENSG00000073350	3429	2177	1252	0.635	3429	2777	2988.49	1	1	1	0	0	0	0
ENSG00000073417	2704	1259	1445	0.466	2704	2407	2323.55	1	1	1	0	0	1	0
ENSG00000073464	2334	1305	1029	0.559	2334	2140	2208.91	1	1	1	0	0	0	0
ENSG00000073536	1643	982	661	0.598	1643	1331	1398.87	1	0	1	0	0	1	0
ENSG00000073578	2204	1201	1003	0.545	2204	2035	2085.95	1	0	1	0	0	1	0
ENSG00000073584	1447	686	761	0.474	1447	1358	1344.23	1	0	1	0	0	1	0
ENSG00000073598	991	532	459	0.537	991	989	1009.04	1	0	1	0	0	0	0
ENSG00000073605	1309	640	669	0.489	1309	1309	1301.01	0	0	1	0	0	0	0
ENSG00000073614	5400	2497	2903	0.462	5400	5222	5120.77	1	0	0	0	0	1	0
ENSG00000073670	2451	1528	923	0.623	2451	2283	2433.58	1	0	1	0	0	0	0
ENSG00000073711	3715	1533	2182	0.413	3715	3556	3390.35	1	1	1	0	0	1	0
ENSG00000073712	2238	960	1278	0.429	2238	2148	2064.83	1	1	1	0	0	1	0
ENSG00000073734	4133	1888	2245	0.457	4133	4097	3999.78	0	0	1	0	0	0	0
ENSG00000073737	1161	532	629	0.458	1161	1037	1008.08	0	0	0	0	0	0	0
ENSG00000073754	1070	605	465	0.565	1070	1065	1103.41	0	0	1	0	0	0	0
ENSG00000073756	1861	839	1022	0.451	1861	1818	1762.65	0	1	1	0	0	0	0
ENSG00000073792	1947	1027	920	0.527	1947	1894	1924.84	1	1	0	0	0	1	0
ENSG00000073803	3137	1548	1589	0.493	3137	2768	2764.14	1	1	1	0	0	0	0
ENSG00000073849	1344	676	668	0.503	1344	1242	1239.8	1	0	1	0	0	0	0
ENSG00000073861	1634	1026	608	0.628	1634	1200	1258.98	0	1	1	0	0	0	0
ENSG00000073910	9425	4482	4943	0.476	9425	9259	9134.7	1	1	1	0	0	0	0
ENSG00000073921	2180	941	1239	0.432	2180	2084	2000.28	1	1	1	0	0	1	0
ENSG00000073969	2438	1104	1334	0.453	2438	2323	2259.38	1	1	1	0	0	0	0
ENSG00000074047	4822	3193	1629	0.662	4822	2721	2938.9	1	1	1	0	0	1	1
ENSG00000074054	5105	2485	2620	0.487	5105	4914	4885	1	0	1	0	0	1	0
ENSG00000074071	689	455	234	0.66	689	365	384.003	1	0	1	0	0	1	0
ENSG00000074181	7230	4772	2458	0.66	7230	4671	5019.17	1	1	1	0	0	1	0
ENSG00000074201	781	368	413	0.471	781	740	729.535	1	1	1	0	0	1	0
ENSG00000074211	1532	861	671	0.562	1532	1458	1507.02	0	1	0	0	0	0	0
ENSG00000074219	1467	879	588	0.599	1467	1390	1466.91	1	0	1	0	0	1	0
ENSG00000074266	1464	600	864	0.41	1464	1384	1311.85	1	0	1	0	0	1	0
ENSG00000074276	4152	2438	1714	0.587	4152	4049	4247.85	1	0	1	0	0	1	0
ENSG00000074317	426	248	178	0.582	426	426	445.278	0	0	1	0	0	0	0
ENSG00000074319	1237	565	672	0.457	1237	1219	1188.98	1	0	1	0	0	1	0
ENSG00000074356	2068	1021	1047	0.494	2068	1762	1735.37	1	0	0	0	0	1	0
ENSG00000074370	3332	2104	1228	0.631	3332	2690	2867.32	0	0	1	0	0	0	0
ENSG00000074410	1116	621	495	0.556	1116	1107	1140.8	1	1	1	0	0	0	0
ENSG00000074416	1226	674	552	0.55	1226	986	1025.11	0	1	1	0	0	0	0
ENSG00000074527	1933	971	962	0.502	1933	1883	1878.83	1	0	1	0	0	0	0
ENSG00000074582	1291	718	573	0.556	1291	1198	1233.82	1	0	1	0	0	1	0
ENSG00000074590	2017	1130	887	0.56	2017	1911	1967.46	1	1	1	1	0	1	0
ENSG00000074603	2837	1179	1658	0.416	2837	2810	2680.01	1	0	1	0	0	1	0
ENSG00000074621	3490	1803	1687	0.517	3490	3174	3202.92	1	0	1	0	0	1	0
ENSG00000074657	4151	2083	2068	0.502	4151	3517	3518.58	1	1	1	0	0	1	0
ENSG00000074660	2581	1733	848	0.671	2581	1552	1672.94	1	0	0	0	0	0	0
ENSG00000074695	1594	726	868	0.455	1594	1594	1554.89	1	0	1	0	0	1	0
ENSG00000074696	1259	555	704	0.441	1259	1148	1104.14	1	0	1	0	0	1	0
ENSG00000074706	1363	611	752	0.448	1363	1339	1300.55	0	1	1	0	0	0	0
ENSG00000074755	9302	4858	4444	0.522	9302	8725	8790.53	1	0	1	0	0	1	0
ENSG00000074771	1768	883	885	0.499	1768	1751	1749.53	0	1	1	0	0	0	0
ENSG00000074800	1356	721	635	0.532	1356	1356	1379.68	1	0	1	0	0	1	0
ENSG00000074803	3897	1750	2147	0.449	3897	3588	3480.66	0	0	1	0	0	0	0
ENSG00000074842	745	444	301	0.596	745	523	542.936	1	0	1	0	0	1	0
ENSG00000074855	4130	2789	1341	0.675	4130	2090	2223.19	1	0	0	0	0	1	0
ENSG00000074935	1530	653	877	0.427	1530	1514	1453.96	1	0	1	0	0	1	0
ENSG00000074964	4211	2629	1582	0.624	4211	3446	3670.53	1	1	1	0	0	1	1
ENSG00000074966	1669	736	933	0.441	1669	1669	1614.75	0	1	1	0	0	0	0
ENSG00000075035	1799	1055	744	0.586	1799	1569	1644.39	1	1	1	0	0	0	0
ENSG00000075043	2897	1853	1044	0.64	2897	1947	2077.41	1	1	1	0	0	1	0
ENSG00000075073	1218	713	505	0.585	1218	1121	1172.96	1	1	1	0	0	0	0
ENSG00000075089	1418	552	866	0.389	1418	1252	1158.36	1	0	1	0	0	1	0
ENSG00000075131	948	386	562	0.407	948	948	899.53	1	0	1	0	0	1	0
ENSG00000075142	675	331	344	0.49	675	604	593.535	1	0	1	0	0	1	0
ENSG00000075151	5373	2504	2869	0.466	5373	4932	4837.81	1	1	1	0	0	1	0
ENSG00000075188	1031	436	595	0.423	1031	1022	979.038	1	0	1	0	0	1	0
ENSG00000075213	2397	1059	1338	0.442	2397	2397	2320.16	1	1	1	0	0	0	0
ENSG00000075218	2271	1273	998	0.561	2271	1971	2038.81	1	0	1	0	0	1	0
ENSG00000075223	2507	1104	1403	0.44	2507	2377	2300.16	1	1	1	0	0	1	0
ENSG00000075234	1801	1025	776	0.569	1801	1404	1448.13	1	0	1	0	0	1	0
ENSG00000075239	1419	623	796	0.439	1419	1297	1241.9	1	0	1	0	0	1	0
ENSG00000075240	1944	1118	826	0.575	1944	1801	1871.02	1	1	1	0	0	1	0
ENSG00000075275	9244	5909	3335	0.639	9244	6706	7196.1	1	1	1	0	0	1	0
ENSG00000075290	1082	665	417	0.615	1082	613	633.069	0	1	1	0	0	0	0
ENSG00000075292	6252	2483	3769	0.397	6252	5795	5462.72	1	1	1	0	0	1	0
ENSG00000075303	1089	422	667	0.388	1089	1080	1013.9	1	0	1	0	0	1	0
ENSG00000075336	903	406	497	0.45	903	843	817.939	1	1	1	0	0	1	0
ENSG00000075340	2476	1425	1051	0.576	2476	2415	2512.74	1	1	1	0	0	1	0
ENSG00000075388	632	435	197	0.688	632	280	294.856	0	1	1	0	0	0	0
ENSG00000075391	4002	1980	2022	0.495	4002	3869	3850.67	1	1	1	0	0	1	0
ENSG00000075399	1970	1277	693	0.648	1970	1459	1561.88	1	1	1	0	0	1	0
ENSG00000075407	1702	667	1035	0.392	1702	1702	1600.65	1	1	1	0	0	1	0
ENSG00000075413	2611	1170	1441	0.448	2611	2358	2290.25	1	1	1	0	0	1	0
ENSG00000075415	1498	759	739	0.507	1498	1202	1179.75	1	0	1	0	0	1	0
ENSG00000075420	3838	1863	1975	0.485	3838	3742	3716.23	1	1	1	0	0	1	0
ENSG00000075426	1078	672	406	0.623	1078	646	692.058	1	1	1	0	0	1	0
ENSG00000075429	1165	677	488	0.581	1165	1045	1090.7	0	1	1	0	0	0	0
ENSG00000075461	1000	593	407	0.593	1000	609	632.244	1	1	1	0	0	1	0
ENSG00000075539	9711	4084	5627	0.421	9711	9479	9067.86	1	1	1	0	0	1	0
ENSG00000075568	5853	2656	3197	0.454	5853	5663	5485.92	1	1	0	0	0	1	0
ENSG00000075618	1503	989	514	0.658	1503	667	707.139	1	1	1	0	0	1	0
ENSG00000075624	1181	711	470	0.602	1181	1033	1085.85	1	1	1	0	0	1	0
ENSG00000075643	2738	1438	1300	0.525	2738	2454	2465.67	1	0	1	0	0	0	0
ENSG00000075651	3388	1518	1870	0.448	3388	3351	3254.33	1	1	1	0	0	0	0
ENSG00000075673	3249	1668	1581	0.513	3249	3237	3260.41	0	1	1	0	0	0	0
ENSG00000075702	4901	2936	1965	0.599	4901	3938	4122.8	1	0	1	0	0	1	0
ENSG00000075711	3290	1394	1896	0.424	3290	2974	2840.02	1	1	1	0	0	1	0
ENSG00000075785	645	320	325	0.496	645	645	643.623	1	0	1	0	0	1	0
ENSG00000075790	1512	567	945	0.375	1512	1410	1313.06	1	0	1	0	0	1	0
ENSG00000075826	3715	2035	1680	0.548	3715	3665	3761.11	1	0	1	0	0	0	0
ENSG00000075856	3130	1646	1484	0.526	3130	3094	3138.47	1	0	1	0	0	1	0
ENSG00000075884	1620	687	933	0.424	1620	1489	1422.08	1	1	1	0	0	0	0
ENSG00000075886	1374	792	582	0.576	1374	1374	1431.83	0	0	0	0	0	0	0
ENSG00000075891	1446	853	593	0.59	1446	1403	1471	0	1	1	0	0	0	0
ENSG00000075914	912	477	435	0.523	912	912	923.567	1	0	1	0	0	1	0
ENSG00000075945	2563	1021	1542	0.398	2563	2475	2334.27	1	0	1	0	0	0	0
ENSG00000075975	1287	668	619	0.519	1287	1287	1300.49	1	0	1	0	0	1	0
ENSG00000076003	2547	1183	1364	0.464	2547	2466	2409.13	1	0	1	0	0	1	0
ENSG00000076043	905	417	488	0.461	905	782	768.23	1	0	1	0	0	0	0
ENSG00000076053	1060	475	585	0.448	881.5	832	665.328	1	0	1	0	0	0	0
ENSG00000076067	1472	757	715	0.514	1472	1285	1290.23	1	1	1	0	0	0	0
ENSG00000076108	5881	3198	2683	0.544	5881	5779	5917.21	1	0	1	0	0	1	0
ENSG00000076201	5032	3130	1902	0.622	5032	3866	4103.44	1	1	1	0	0	1	0
ENSG00000076242	2397	1116	1281	0.466	2397	2370	2324.41	1	0	1	0	0	1	0
ENSG00000076248	1082	611	471	0.565	1082	716	719.133	1	0	1	0	0	1	0
ENSG00000076258	1713	741	972	0.433	1713	1687	1623.95	0	0	1	0	0	0	0
ENSG00000076321	1888	914	974	0.484	1888	1888	1871.48	1	0	1	0	0	1	0
ENSG00000076344	1946	1239	707	0.637	1946	995	1055.3	1	0	1	0	0	0	0
ENSG00000076351	1511	915	596	0.606	1511	1071	1126.22	1	0	1	0	0	0	0
ENSG00000076356	5836	3371	2465	0.578	5836	5686	5927.38	1	1	0	0	0	0	0
ENSG00000076382	3836	1922	1914	0.501	3642	3740	3556.68	1	0	1	0	0	0	0
ENSG00000076513	1899	911	988	0.48	1899	1816	1795.31	1	1	1	0	0	1	0
ENSG00000076554	1403	661	742	0.471	1259	968	841.462	0	0	1	0	0	0	0
ENSG00000076555	7769	4318	3451	0.556	7769	7538	7769.23	1	1	1	1	0	0	0
ENSG00000076604	1764	1031	733	0.584	1764	1427	1496.15	1	0	1	0	0	1	0
ENSG00000076641	1325	697	628	0.526	1325	1317	1335.88	1	0	1	0	0	0	0
ENSG00000076650	2892	1424	1468	0.492	2892	2762	2749.06	1	0	1	0	0	1	0
ENSG00000076662	1806	1098	708	0.608	1806	1500	1588.61	0	0	1	0	0	0	0
ENSG00000076685	2031	925	1106	0.455	2031	1767	1717.7	1	1	1	0	0	1	0
ENSG00000076706	2511	1428	1083	0.569	2511	1984	2069.72	1	0	1	0	0	0	0
ENSG00000076716	1712	848	864	0.495	1712	1678	1674.28	1	1	1	0	0	1	1
ENSG00000076770	1191	584	607	0.49	1191	1190	1183.67	1	1	1	0	0	0	0
ENSG00000076826	3922	2617	1305	0.667	3922	2283	2458.57	1	0	0	0	0	0	0
ENSG00000076864	2807	1700	1107	0.606	2807	2404	2523.87	1	1	1	0	0	0	0
ENSG00000076924	2659	1634	1025	0.615	2659	2396	2544.05	1	0	1	0	0	1	0
ENSG00000076928	4026	2545	1481	0.632	4026	2791	2987.04	1	1	1	0	0	1	0
ENSG00000268400	2044	1234	810	0.604	1968	1847	1875.15	1	0	1	0	0	1	0
ENSG00000076984	1510	941	569	0.623	1510	1071	1137.99	1	0	1	0	0	1	0
ENSG00000077009	739	449	290	0.608	739	626	661.734	0	0	1	0	0	0	0
ENSG00000077044	3993	2261	1732	0.566	3993	3654	3769.67	1	0	1	0	0	1	0
ENSG00000077063	5178	2520	2658	0.487	5178	4975	4926.95	1	1	1	1	0	1	0
ENSG00000077080	1347	799	548	0.593	1347	1319	1385.37	0	0	1	0	0	0	0
ENSG00000077092	1564	769	795	0.492	1564	1383	1365.1	1	1	1	0	0	0	0
ENSG00000077097	5057	1964	3093	0.388	5057	5018	4708.53	1	1	1	0	0	1	0
ENSG00000077147	1841	738	1103	0.401	1841	1736	1620.88	1	0	1	0	0	1	0
ENSG00000077150	2809	1711	1098	0.609	2809	2310	2427.99	1	1	1	0	0	1	0
ENSG00000077152	620	279	341	0.45	620	620	602.925	1	1	1	0	0	1	0
ENSG00000077157	3313	1673	1640	0.505	3313	3045	3033.9	1	0	0	0	0	0	0
ENSG00000077232	2503	975	1528	0.39	2503	2488	2335.98	1	1	1	0	0	1	0
ENSG00000077235	6601	3704	2897	0.561	6601	6076	6256.09	1	0	1	0	0	0	0
ENSG00000077238	2998	1756	1242	0.586	2998	2025	2121.23	1	1	1	0	0	1	0
ENSG00000077254	2955	1157	1798	0.392	2955	2910	2738.15	1	0	1	0	0	1	0
ENSG00000077264	1819	813	1006	0.447	1819	1819	1765.85	0	1	1	0	0	0	0
ENSG00000077274	1982	953	1029	0.481	1982	1975	1954.03	0	1	1	0	0	0	0
ENSG00000077279	1372	678	694	0.494	1372	1329	1324.58	0	1	1	0	0	0	0
ENSG00000077312	896	522	374	0.583	896	852	890.255	1	0	1	0	0	1	0
ENSG00000077327	1858	897	961	0.483	1858	1584	1551.75	0	1	1	0	0	0	1
ENSG00000077348	827	504	323	0.609	827	733	778.632	1	0	1	0	0	0	0
ENSG00000077380	2068	902	1166	0.436	2068	2068	1995.29	1	1	1	0	0	1	0
ENSG00000077420	2126	1101	1025	0.518	2126	1663	1625.36	0	1	1	0	0	0	0
ENSG00000077454	2246	1456	790	0.648	2246	1770	1901.68	1	0	1	0	0	1	0
ENSG00000077458	1145	484	661	0.423	1145	1066	1018.08	1	0	1	0	0	1	0
ENSG00000077463	1114	746	368	0.67	1114	772	839.905	1	0	1	0	0	1	0
ENSG00000077498	1611	765	846	0.475	1611	1611	1588.69	1	1	1	0	0	0	0
ENSG00000077514	1608	734	874	0.456	1608	1457	1419.82	1	0	1	0	0	1	0
ENSG00000077522	2877	1531	1346	0.532	2877	2782	2836.9	0	0	1	0	0	0	0
ENSG00000077549	1155	592	563	0.513	1155	854	858.957	1	1	1	0	0	1	0
ENSG00000077585	1370	713	657	0.52	1370	1204	1213.28	1	1	1	0	0	1	0
ENSG00000077616	2432	971	1461	0.399	2432	2383	2251.46	1	0	1	0	0	0	0
ENSG00000077684	2600	1337	1263	0.514	2600	2555	2575.44	1	1	1	0	0	1	0
ENSG00000077713	1047	575	472	0.549	1047	726	716.432	1	0	1	0	0	0	0
ENSG00000077721	485	233	252	0.48	485	448	439.515	1	0	1	0	0	0	0
ENSG00000077782	2998	1701	1297	0.567	2998	2718	2819.94	1	1	1	0	0	1	0
ENSG00000077800	1134	608	526	0.536	1134	1104	1123.83	0	0	1	0	0	0	0
ENSG00000077809	3161	1402	1759	0.444	3161	3161	3062.68	1	1	1	0	0	1	0
ENSG00000077935	3829	1532	2297	0.4	3829	3829	3618.32	0	1	1	0	0	0	0
ENSG00000077942	3034	1807	1227	0.596	3034	2509	2628.61	1	1	1	0	0	1	0
ENSG00000077943	3338	1590	1748	0.476	3338	3126	3058.8	0	0	1	0	0	0	0
ENSG00000077984	520	280	240	0.538	520	517	527.737	0	0	1	0	0	0	0
ENSG00000078018	6118	2858	3260	0.467	6118	5601	5491.24	1	1	1	0	0	1	0
ENSG00000078043	2165	931	1234	0.43	2165	2006	1929.44	1	0	1	0	0	1	0
ENSG00000078053	2737	1420	1317	0.519	2737	2185	2213.21	1	0	1	0	0	1	0
ENSG00000078061	1894	1124	770	0.593	1894	1854	1948.79	1	1	1	0	0	1	0
ENSG00000078070	2338	1095	1243	0.468	2338	2181	2132.76	1	1	1	0	0	1	0
ENSG00000078081	1277	638	639	0.5	1277	1225	1216.46	0	0	1	0	0	0	0
ENSG00000078098	2448	983	1465	0.402	2448	2418	2285.26	0	0	1	0	0	0	0
ENSG00000078114	3667	1574	2093	0.429	3667	3566	3423.34	1	0	1	0	0	0	0
ENSG00000078124	1065	461	604	0.433	1065	872	830.15	1	1	1	0	0	0	0
ENSG00000078140	634	272	362	0.429	634	634	609.214	1	1	0	0	0	1	0
ENSG00000078142	2949	1229	1720	0.417	2949	2884	2749.33	1	1	1	0	0	1	0
ENSG00000078177	5463	2109	3354	0.386	5463	5088	4769.62	1	0	1	0	0	1	0
ENSG00000078237	839	360	479	0.429	839	829	796.791	1	1	1	0	0	1	0
ENSG00000078246	1708	845	863	0.495	1708	1561	1559.42	1	1	1	0	0	1	0
ENSG00000078269	4921	2715	2206	0.552	4921	4374	4487.94	1	1	1	0	0	0	0
ENSG00000078295	3580	1838	1742	0.513	3580	3184	3180.14	1	1	1	0	0	1	0
ENSG00000078304	2764	1273	1491	0.461	2764	2026	1947.42	1	1	1	0	0	1	0
ENSG00000078328	1830	962	868	0.526	1830	1329	1338.83	0	0	0	0	0	0	0
ENSG00000078369	1064	596	468	0.56	1064	1064	1099.25	1	1	1	0	0	1	0
ENSG00000078399	825	511	314	0.619	657.5	457	381.546	0	0	1	0	0	0	0
ENSG00000078401	660	322	338	0.488	660	649	644.801	0	1	1	0	0	0	0
ENSG00000078403	3780	1717	2063	0.454	3780	3250	3162.39	1	0	1	0	0	1	0
ENSG00000078487	2026	998	1028	0.493	2026	2026	2017.74	1	0	1	0	0	1	0
ENSG00000078549	1656	881	775	0.532	1656	1478	1502.79	0	1	1	0	0	0	0
ENSG00000078579	647	368	279	0.569	647	358	344.781	0	0	1	0	0	0	0
ENSG00000078589	1021	469	552	0.459	1021	1021	998.142	0	1	1	0	0	0	0
ENSG00000078596	818	389	429	0.476	818	818	806.984	0	0	1	0	0	0	0
ENSG00000078618	3860	1718	2142	0.445	3860	3739	3618.07	1	0	1	0	0	1	0
ENSG00000078668	921	401	520	0.435	921	921	888.227	1	1	1	0	0	1	0
ENSG00000078674	6445	2601	3844	0.404	6445	6200	5863.85	1	1	1	0	0	1	0
ENSG00000078687	5281	2929	2352	0.555	5281	4784	4906.2	1	1	1	0	0	0	1
ENSG00000078699	2160	1135	1025	0.525	2160	1834	1861.64	1	1	1	0	0	1	0
ENSG00000078725	2356	1286	1070	0.546	2356	2068	2116.97	0	1	1	0	0	0	0
ENSG00000078747	2828	1204	1624	0.426	2828	2700	2581.03	1	0	1	0	0	1	0
ENSG00000078795	2002	721	1281	0.36	2002	1902	1755.42	0	0	1	0	0	0	0
ENSG00000078804	674	482	192	0.715	674	278	307.488	1	0	1	0	0	1	0
ENSG00000078808	1344	823	521	0.612	1344	1216	1290.43	1	0	1	0	0	1	0
ENSG00000078814	6399	3977	2422	0.622	6399	5289	5605.99	0	0	1	0	0	0	0
ENSG00000078898	1448	854	594	0.59	1448	1406	1474.5	0	1	1	0	0	0	0
ENSG00000078900	2014	1277	737	0.634	2014	1465	1561.3	1	0	1	0	0	0	0
ENSG00000078902	934	582	352	0.623	934	806	866.045	1	1	1	0	0	0	0
ENSG00000078967	666	339	327	0.509	666	563	564.928	1	0	1	0	0	1	0
ENSG00000079101	1699	740	959	0.436	1699	1483	1419.93	0	0	1	0	0	0	0
ENSG00000079102	2248	1204	1044	0.536	2248	1999	2042.16	1	1	1	0	0	0	0
ENSG00000079112	2580	1169	1411	0.453	2580	2580	2513.35	1	1	1	0	0	0	0
ENSG00000079134	2108	843	1265	0.4	2108	2098	1982.17	1	1	1	0	0	1	0
ENSG00000079150	699	291	408	0.416	699	698	665.857	1	0	1	0	0	1	0
ENSG00000079156	3143	1447	1696	0.46	3143	3117	3049.22	1	1	1	0	0	0	0
ENSG00000079215	1836	890	946	0.485	1836	1670	1656.78	1	1	1	0	0	0	0
ENSG00000079246	2321	987	1334	0.425	2321	2321	2225.44	1	1	1	0	0	1	0
ENSG00000079257	809	336	473	0.415	809	809	771.27	1	0	1	0	0	0	0
ENSG00000079263	2916	1368	1548	0.469	2900	2884	2819.97	0	1	1	0	0	0	0
ENSG00000079277	1878	997	881	0.531	1878	1497	1521.65	1	0	0	0	0	0	0
ENSG00000079308	6249	3737	2512	0.598	6249	4788	5044.06	1	1	1	0	0	0	0
ENSG00000079313	3760	2513	1247	0.668	3760	2259	2437.07	1	1	1	0	0	1	0
ENSG00000079332	681	299	382	0.439	681	639	617.243	1	1	1	0	0	1	0
ENSG00000079335	2125	946	1179	0.445	2125	1978	1919.69	1	1	1	0	0	1	0
ENSG00000079337	3116	1898	1218	0.609	3116	2817	2981.24	1	1	1	0	0	0	0
ENSG00000079385	1818	933	885	0.513	1818	1622	1633.57	1	1	1	0	0	0	0
ENSG00000079387	2253	950	1303	0.422	2253	2062	1966.16	1	0	0	0	0	1	0
ENSG00000079393	1992	1235	757	0.62	1992	1453	1548.35	1	1	1	0	0	0	0
ENSG00000079432	7749	5145	2604	0.664	7749	2659	2870.47	1	1	1	0	0	1	0
ENSG00000079435	3438	2116	1322	0.615	3438	2858	3014.44	1	0	1	0	0	1	0
ENSG00000079459	1332	657	675	0.493	1332	1290	1286.7	1	0	1	0	0	1	0
ENSG00000079462	717	437	280	0.609	717	717	760.238	1	0	1	0	0	1	0
ENSG00000079482	2520	1205	1315	0.478	2520	2520	2489.71	1	0	1	0	0	0	0
ENSG00000079557	1866	738	1128	0.395	1866	1866	1758.59	0	0	1	0	0	0	0
ENSG00000079616	2153	1250	903	0.581	2153	2016	2107.86	1	0	1	0	0	1	0
ENSG00000079689	882	413	469	0.468	882	882	866.578	0	1	1	0	0	0	0
ENSG00000079691	4440	2080	2360	0.468	4440	4210	4132.89	1	0	1	0	0	1	0
ENSG00000079739	2043	1033	1010	0.506	2043	1642	1653.8	1	0	1	0	0	0	0
ENSG00000079785	2349	993	1356	0.423	2349	2349	2249.03	1	1	1	0	0	1	0
ENSG00000079805	3384	1955	1429	0.578	3384	2815	2927.97	1	0	1	0	0	1	0
ENSG00000079819	3476	1666	1810	0.479	3476	3038	3002.36	1	1	1	0	0	1	0
ENSG00000079841	5458	2750	2708	0.504	5458	4929	4902.11	1	1	1	1	0	0	0
ENSG00000079931	2043	981	1062	0.48	2043	1689	1630.34	0	1	1	0	0	0	0
ENSG00000079950	857	377	480	0.44	857	827	800.837	1	0	1	0	0	1	0
ENSG00000079974	778	402	376	0.517	778	756	764.262	1	1	1	0	0	0	0
ENSG00000079999	2217	1401	816	0.632	2217	1516	1610.66	1	0	1	0	0	1	0
ENSG00000080007	2023	857	1166	0.424	2023	2023	1937.9	0	1	1	0	0	0	0
ENSG00000080031	3444	2002	1442	0.581	3444	3422	3574.93	0	0	1	0	0	0	0
ENSG00000080166	1758	860	898	0.489	1758	1692	1681.12	0	1	1	0	0	0	0
ENSG00000080189	1243	734	509	0.591	1243	1150	1205.8	1	1	1	0	0	1	0
ENSG00000080200	3204	1316	1888	0.411	3204	3072	2923.9	0	1	0	0	0	0	0
ENSG00000080224	4008	1876	2132	0.468	4008	3462	3389.17	1	1	0	0	0	0	0
ENSG00000080293	1384	775	609	0.56	1384	1309	1345.63	0	1	1	0	0	0	0
ENSG00000080298	2693	1265	1428	0.47	2693	2481	2444.92	1	1	1	0	0	1	0
ENSG00000080345	7671	2928	4743	0.382	7671	7212	6733.9	1	1	1	0	0	1	0
ENSG00000080371	709	329	380	0.464	709	709	694.955	1	0	1	0	0	0	0
ENSG00000080493	3790	1733	2057	0.457	3790	3704	3617.8	1	1	1	0	0	0	0
ENSG00000080503	5059	2583	2476	0.511	5059	4652	4651.05	1	0	1	0	0	1	0
ENSG00000080511	1022	612	410	0.599	1022	1015	1070.26	0	1	1	0	0	0	0
ENSG00000080546	1807	790	1017	0.437	1807	1702	1625.44	1	0	1	0	0	1	0
ENSG00000080561	2254	1077	1177	0.478	2254	2109	2080.13	1	0	1	0	0	0	0
ENSG00000080572	671	262	409	0.39	671	671	630.516	1	0	0	0	0	0	0
ENSG00000080573	5569	3601	1968	0.647	5569	5097	5485.59	0	0	1	0	0	0	0
ENSG00000080603	9849	5747	4102	0.584	9849	9193	9608.64	1	0	1	0	0	1	0
ENSG00000080608	2028	849	1179	0.419	2028	2028	1937.12	1	1	1	0	0	1	0
ENSG00000080618	1323	563	760	0.426	1323	1323	1268.75	0	1	1	0	0	0	0
ENSG00000080644	1628	843	785	0.518	1628	1515	1519.92	0	0	1	0	0	0	0
ENSG00000080709	1857	912	945	0.491	1857	1528	1502.49	0	1	1	0	0	0	0
ENSG00000080802	2357	1128	1229	0.479	2357	2057	2025.99	1	0	1	0	0	1	0
ENSG00000080815	1723	810	913	0.47	1723	1488	1455.02	1	1	1	0	0	0	0
ENSG00000080819	1448	817	631	0.564	1448	958	957.142	1	0	1	0	0	0	0
ENSG00000080822	1053	488	565	0.463	1053	887	864.142	1	0	1	0	0	1	0
ENSG00000080823	1611	792	819	0.492	1611	1401	1394.12	1	1	1	0	0	0	0
ENSG00000080824	2643	1186	1457	0.449	2643	2608	2531.38	1	1	1	0	0	1	0
ENSG00000080839	3375	1406	1969	0.417	3375	3271	3110.75	1	0	1	0	0	1	0
ENSG00000080845	3204	2004	1200	0.625	3204	2158	2289.28	1	1	1	0	0	1	0
ENSG00000080854	4720	2963	1757	0.628	4720	3494	3734.94	0	1	0	0	0	0	0
ENSG00000080910	895	350	545	0.391	865	895	813.097	0	1	1	0	0	0	0
ENSG00000080986	2366	985	1381	0.416	2366	2005	1887.4	1	0	1	0	0	1	0
ENSG00000081014	3603	1410	2193	0.391	3603	3545	3325.58	1	1	1	0	0	1	0
ENSG00000081019	2446	1215	1231	0.497	2446	2055	2024.36	1	0	1	0	0	1	0
ENSG00000081026	4680	2163	2517	0.462	4680	4468	4354.5	1	1	1	0	0	0	0
ENSG00000081041	340	206	134	0.606	340	290	302.209	1	1	1	0	0	0	0
ENSG00000081051	1983	825	1158	0.416	1983	1891	1808.78	1	0	1	0	0	0	0
ENSG00000081052	5304	3098	2206	0.584	5304	5280	5524.36	0	0	1	0	0	0	0
ENSG00000081059	1917	1189	728	0.62	1917	1415	1495.44	1	1	1	0	0	0	0
ENSG00000081087	1031	520	511	0.504	1031	627	586.348	1	1	1	0	0	1	0
ENSG00000081138	2436	1139	1297	0.468	2436	2404	2360.72	1	1	1	0	0	1	0
ENSG00000081148	3817	1716	2101	0.45	3817	3808	3702.31	0	1	1	0	0	0	0
ENSG00000081154	620	281	339	0.453	620	558	544.23	1	0	1	0	0	1	0
ENSG00000081177	1902	991	911	0.521	1902	1401	1410.81	1	0	1	0	0	1	0
ENSG00000081181	1101	525	576	0.477	1101	1101	1086.95	1	1	1	0	0	0	0
ENSG00000081189	1635	798	837	0.488	1635	1635	1624.26	1	1	1	0	0	1	0
ENSG00000081237	4253	1792	2461	0.421	4253	3990	3810.99	0	1	1	0	0	0	0
ENSG00000081248	5838	3261	2577	0.559	5838	5801	5987.71	1	0	1	0	0	0	0
ENSG00000081277	2310	1350	960	0.584	2310	2122	2217.83	0	0	1	0	0	0	0
ENSG00000081307	1307	557	750	0.426	1307	1271	1222.25	1	0	1	0	0	1	0
ENSG00000081320	1150	432	718	0.376	1150	1150	1071.24	1	1	1	0	0	0	0
ENSG00000081377	1967	920	1047	0.468	1967	1473	1411.21	1	1	1	0	0	1	0
ENSG00000081386	2122	836	1286	0.394	2122	2122	1998.07	1	1	1	0	0	1	0
ENSG00000081479	14401	6761	7640	0.469	14401	14268	14017.6	1	1	1	0	0	1	0
ENSG00000081665	1796	746	1050	0.415	1796	1351	1255.44	1	0	1	0	0	0	0
ENSG00000081692	1418	889	529	0.627	1418	932	978.101	1	0	1	0	0	1	0
ENSG00000081721	1105	551	554	0.499	1105	901	885.459	1	0	1	0	0	1	0
ENSG00000081760	2420	1341	1079	0.554	2420	2137	2198.4	1	0	1	0	0	1	0
ENSG00000081791	1604	932	672	0.581	1604	1581	1651.14	1	1	1	0	0	1	0
ENSG00000081800	1922	831	1091	0.432	1922	1859	1790.98	0	1	1	0	0	0	0
ENSG00000081803	4115	1848	2267	0.449	4115	3891	3751.81	1	1	1	0	0	0	0
ENSG00000081818	2389	1311	1078	0.549	2389	1860	1909.96	0	0	1	0	0	0	0
ENSG00000081842	2869	1638	1231	0.571	2431.27	2643	2326.35	1	0	0	0	0	0	0
ENSG00000081853	2815	1580	1235	0.561	2448.33	2721	2446.81	0	0	0	0	0	0	0
ENSG00000081870	823	363	460	0.441	823	493	460.227	1	0	1	0	0	1	0
ENSG00000081913	5235	3076	2159	0.588	5235	3476	3499.89	1	0	1	0	0	1	0
ENSG00000081923	3887	1770	2117	0.455	3887	3725	3619.36	0	1	1	0	0	0	0
ENSG00000081985	2705	1286	1419	0.475	2705	2661	2623.42	0	1	1	0	0	0	0
ENSG00000082014	1586	950	636	0.599	1586	1369	1418.3	1	1	1	0	0	1	1
ENSG00000082068	2126	973	1153	0.458	2126	2050	2002.94	1	0	1	0	0	1	0
ENSG00000082074	2611	1188	1423	0.455	2611	2605	2540.83	0	1	1	0	0	0	0
ENSG00000082126	2356	1166	1190	0.495	2356	2005	1993.93	0	1	1	0	0	0	0
ENSG00000082146	1363	585	778	0.429	1363	1337	1285	1	0	1	0	0	1	0
ENSG00000082153	1422	609	813	0.428	1422	1323	1256.63	1	0	0	0	0	1	0
ENSG00000082175	2838	1662	1176	0.586	2838	1440	1424.5	0	0	1	0	0	0	0
ENSG00000273294	986	507	479	0.514	729.5	986	735.205	1	1	1	0	0	0	0
ENSG00000082212	1826	743	1083	0.407	1826	1826	1732.36	1	0	1	0	0	1	0
ENSG00000082213	1671	706	965	0.423	1671	1302	1245.33	1	0	1	0	0	1	0
ENSG00000082258	2357	1030	1327	0.437	2357	2241	2164.67	1	0	1	0	0	1	0
ENSG00000082269	4788	1797	2991	0.375	4788	4626	4309.43	1	0	1	0	0	1	0
ENSG00000082293	3723	1899	1824	0.51	3723	3675	3700.61	1	1	1	0	0	0	0
ENSG00000082397	3741	1898	1843	0.507	3741	3319	3340.07	1	1	1	0	0	0	0
ENSG00000082438	4023	1778	2245	0.442	4023	3488	3346.53	1	0	1	0	0	0	0
ENSG00000082458	2893	1587	1306	0.549	2893	2465	2500.49	1	0	1	0	0	0	0
ENSG00000082482	1353	642	711	0.475	1353	1353	1334	1	1	1	0	0	0	0
ENSG00000082497	1082	495	587	0.457	1082	1065	1039.2	1	1	1	0	0	0	0
ENSG00000082512	1720	772	948	0.449	1720	1701	1652.75	1	0	1	0	0	0	0
ENSG00000082515	743	343	400	0.462	743	740	724.237	1	0	1	0	0	1	0
ENSG00000082516	4663	2288	2375	0.491	4663	4509	4472.55	1	0	1	0	0	1	0
ENSG00000082556	1251	672	579	0.537	1251	1056	1075.32	0	1	1	0	0	0	0
ENSG00000082641	2571	1484	1087	0.577	2571	2162	2246.69	1	0	1	0	0	1	0
ENSG00000082684	3860	2431	1429	0.63	3860	2941	3126.7	1	1	1	0	0	1	0
ENSG00000082701	1358	640	718	0.471	1358	1358	1336.52	1	0	1	0	0	1	0
ENSG00000082781	2558	1420	1138	0.555	2558	2127	2173.11	1	0	1	0	0	1	0
ENSG00000082805	3557	1690	1867	0.475	3557	3450	3403.84	1	0	1	0	0	1	0
ENSG00000082898	3351	1254	2097	0.374	3351	3351	3118.84	1	0	1	0	0	1	0
ENSG00000082929	309	134	175	0.434	309	309	297.709	0	0	1	0	0	0	0
ENSG00000082996	1197	477	720	0.398	1197	1197	1130.08	1	1	1	0	0	0	0
ENSG00000083067	5868	2951	2917	0.503	5868	5406	5409.79	1	1	1	0	0	1	0
ENSG00000083093	3718	1592	2126	0.428	3718	3606	3462.73	1	0	1	0	0	1	0
ENSG00000083097	7731	3222	4509	0.417	7731	7516	7168.86	1	0	1	0	0	0	0
ENSG00000083099	409	189	220	0.462	409	392	382.888	1	1	1	0	0	1	0
ENSG00000083123	1252	596	656	0.476	1252	1185	1167.57	1	1	1	0	0	0	0
ENSG00000083168	6326	3135	3191	0.496	6326	5912	5884.73	1	1	1	0	0	1	0
ENSG00000083223	4627	1920	2707	0.415	4627	4627	4410.26	1	0	1	0	0	1	0
ENSG00000083290	3415	1684	1731	0.493	3415	3220	3209.72	1	0	1	0	0	1	0
ENSG00000083307	1954	957	997	0.49	1954	1925	1913.36	1	1	1	0	0	0	0
ENSG00000083312	2813	1173	1640	0.417	2813	2813	2684.39	1	0	1	0	0	1	0
ENSG00000083444	2530	1501	1029	0.593	2530	2212	2322.4	1	1	1	0	0	0	0
ENSG00000083454	1395	790	605	0.566	723.5	1327	713.095	0	0	0	0	0	0	0
ENSG00000083457	3691	2041	1650	0.553	3691	3531	3619.95	1	0	1	0	0	1	0
ENSG00000083520	3051	1282	1769	0.42	3051	2852	2700.12	1	0	1	0	0	0	0
ENSG00000083535	2355	862	1493	0.366	2355	2353	2179.33	1	0	1	0	0	0	0
ENSG00000083544	2362	968	1394	0.41	2362	2207	2092.43	1	1	1	0	0	1	0
ENSG00000083635	1534	706	828	0.46	1534	1383	1338.88	1	1	1	0	0	1	1
ENSG00000083642	4512	1785	2727	0.396	4512	4455	4197.48	1	1	1	0	0	1	0
ENSG00000083720	1653	767	886	0.464	1653	1644	1610.95	1	0	1	0	0	0	0
ENSG00000083750	1176	512	664	0.435	1176	1176	1134.14	0	0	1	0	0	0	0
ENSG00000083782	995	428	567	0.43	995	995	956.719	0	1	1	0	0	0	0
ENSG00000083799	3094	1331	1763	0.43	3094	2986	2865.47	1	0	1	0	0	1	0
ENSG00000083807	2119	1334	785	0.63	2119	1532	1626.21	1	0	1	0	0	1	0
ENSG00000083812	1673	1088	585	0.65	1673	969	1047.34	1	0	1	0	0	1	0
ENSG00000083814	1805	938	867	0.52	1805	1601	1601.02	0	0	1	0	0	0	0
ENSG00000083817	1801	852	949	0.473	1801	1801	1774.29	1	0	1	0	0	1	0
ENSG00000083828	1608	762	846	0.474	1608	1313	1273.62	1	1	1	0	0	1	0
ENSG00000083838	1379	902	477	0.654	1379	753	811.25	1	0	1	0	0	1	0
ENSG00000273439	1744	954	790	0.547	862.667	1474	749.055	1	0	1	0	0	1	0
ENSG00000083844	2031	1017	1014	0.501	2031	2019	2020.43	1	0	1	0	0	1	0
ENSG00000083845	704	395	309	0.561	704	617	642.425	1	0	0	0	0	1	0
ENSG00000083857	14152	6556	7596	0.463	14152	13448	13186	1	1	1	0	0	1	0
ENSG00000083896	2338	1036	1302	0.443	2338	2338	2264.74	1	0	1	0	0	1	0
ENSG00000083937	668	260	408	0.389	668	668	627.241	1	1	1	0	0	0	0
ENSG00000084070	1410	699	711	0.496	1410	1300	1298.52	1	0	1	0	0	1	0
ENSG00000084072	1120	565	555	0.504	1120	1009	1012.58	1	1	1	0	0	1	0
ENSG00000084073	1474	599	875	0.406	1474	1474	1397.99	1	0	1	0	0	1	0
ENSG00000084090	1149	617	532	0.537	1149	919	914.954	1	1	1	0	0	1	0
ENSG00000084092	2128	1183	945	0.556	2128	1436	1434.72	1	0	1	0	0	1	0
ENSG00000084093	3305	1505	1800	0.455	3305	2866	2795.18	1	0	1	0	0	1	0
ENSG00000084110	2140	1105	1035	0.516	2140	2033	2044.26	0	0	1	0	0	0	0
ENSG00000084112	3616	2038	1578	0.564	3616	3013	3105.93	1	1	1	0	0	1	0
ENSG00000084207	664	401	263	0.604	664	575	605.063	1	1	1	0	0	1	0
ENSG00000084234	2605	1363	1242	0.523	2605	2229	2235.55	1	0	1	0	0	1	0
ENSG00000084444	1938	1018	920	0.525	1938	1744	1763.88	1	1	0	0	0	0	1
ENSG00000084453	2205	833	1372	0.378	2205	2205	2056.56	0	0	1	0	0	0	0
ENSG00000084463	1977	994	983	0.503	1977	1974	1976.98	1	0	1	0	0	1	0
ENSG00000084623	1029	536	493	0.521	1029	1029	1040.84	1	0	1	0	0	1	0
ENSG00000084628	655	387	268	0.591	655	598	624.989	1	1	1	0	0	0	1
ENSG00000084636	5452	3439	2013	0.631	5452	5101	5464.84	0	1	1	0	0	0	0
ENSG00000084652	1687	964	723	0.571	1687	1653	1717.44	1	0	1	0	0	1	0
ENSG00000084674	13919	6049	7870	0.435	13919	13454	12953.7	0	0	1	0	0	0	0
ENSG00000084676	4465	2091	2374	0.468	4465	4269	4196.37	1	1	1	0	0	1	0
ENSG00000084693	2962	1643	1319	0.555	2962	2830	2912.11	1	0	1	0	0	1	0
ENSG00000084710	2608	1457	1151	0.559	2608	2518	2595.08	1	1	1	0	0	1	0
ENSG00000084731	2489	1477	1012	0.593	2489	2192	2306.65	1	1	1	0	0	1	0
ENSG00000084733	629	270	359	0.429	629	629	604.489	1	0	1	0	0	1	0
ENSG00000084734	2144	1144	1000	0.534	2144	1969	2008.93	1	0	1	0	0	1	0
ENSG00000084754	2537	1207	1330	0.476	2537	2537	2503.13	1	1	1	0	0	0	1
ENSG00000084764	872	431	441	0.494	872	872	869.246	1	1	1	0	0	1	0
ENSG00000084774	7062	4070	2992	0.576	7062	6781	7057.04	1	1	1	0	0	0	0
ENSG00000085063	637	309	328	0.485	593	487	447.464	1	0	1	0	0	1	0
ENSG00000085117	1082	625	457	0.578	1082	869	912.238	1	1	1	0	0	0	0
ENSG00000085185	5474	3202	2272	0.585	5474	4256	4448.27	1	1	1	0	0	0	1
ENSG00000085224	7715	2950	4765	0.382	7715	7227	6766.53	1	0	1	0	0	1	0
ENSG00000085231	1358	557	801	0.41	1358	1342	1275.51	1	0	1	0	0	1	0
ENSG00000085265	1022	604	418	0.591	1022	1022	1073.22	0	0	1	0	0	0	0
ENSG00000085274	1887	755	1132	0.4	1887	1817	1718.36	1	0	1	0	0	1	0
ENSG00000085276	3908	1793	2115	0.459	3908	3754	3667.92	1	1	0	0	0	1	0
ENSG00000085365	1058	446	612	0.422	1058	1058	1012.28	1	1	1	0	0	1	0
ENSG00000085377	2240	1059	1181	0.473	2240	2204	2169.85	1	1	1	0	0	1	0
ENSG00000085382	2955	1271	1684	0.43	2955	2767	2635.63	1	0	1	0	0	1	0
ENSG00000085415	1388	634	754	0.457	1388	1284	1255.38	1	0	1	0	0	1	0
ENSG00000085433	2854	1212	1642	0.425	2854	2854	2735.58	1	0	1	0	0	1	0
ENSG00000085449	1289	684	605	0.531	1289	1227	1242.17	1	1	1	0	0	1	0
ENSG00000085465	2088	1048	1040	0.502	2088	2063	2065.14	0	0	1	0	0	0	0
ENSG00000085491	1634	757	877	0.463	1634	1493	1443.2	1	0	1	0	0	1	0
ENSG00000085511	5157	2411	2746	0.468	5157	4736	4633.57	1	1	1	0	0	1	0
ENSG00000085514	969	546	423	0.563	969	969	1002.87	1	0	1	0	0	0	0
ENSG00000085552	3636	2316	1320	0.637	3636	2853	3052.4	1	1	1	0	0	0	0
ENSG00000085563	3974	1764	2210	0.444	3974	3974	3851.17	1	1	1	0	0	0	0
ENSG00000085644	1443	951	492	0.659	1443	782	846.157	1	1	1	0	0	1	0
ENSG00000085662	1101	605	496	0.55	1101	1101	1131.02	1	1	1	0	0	1	0
ENSG00000085719	1685	726	959	0.431	1685	1685	1620.83	1	0	1	0	0	1	0
ENSG00000085721	2109	917	1192	0.435	2109	2100	2026.19	1	0	0	0	0	1	0
ENSG00000085733	2305	1284	1021	0.557	2305	1727	1771.07	1	0	1	0	0	1	0
ENSG00000085741	1086	679	407	0.625	1086	795	846.361	0	0	1	0	0	0	0
ENSG00000085760	2245	919	1326	0.409	2245	2245	2132.91	1	0	1	0	0	1	0
ENSG00000085788	2212	955	1257	0.432	2212	2209	2125.86	1	0	1	0	0	1	0
ENSG00000085831	2443	1376	1067	0.563	2443	1990	2046.27	1	1	1	0	0	0	0
ENSG00000085832	2886	1251	1635	0.433	2886	2812	2708.45	1	0	1	0	0	1	0
ENSG00000085840	2662	1348	1314	0.506	2662	2649	2657.98	1	0	1	0	0	1	0
ENSG00000085871	465	212	253	0.456	465	465	453.709	1	1	1	0	0	1	0
ENSG00000085872	2865	1846	1019	0.644	2865	2527	2714.48	1	0	1	0	0	1	0
ENSG00000085978	1966	985	981	0.501	1966	1866	1862.44	1	1	1	0	0	1	0
ENSG00000085982	4073	1814	2259	0.445	4073	3968	3847.96	1	1	0	0	0	1	0
ENSG00000085998	2436	1378	1058	0.566	2436	2114	2196.07	1	1	1	0	0	1	0
ENSG00000085999	2330	1222	1108	0.524	2330	2330	2361.4	1	0	1	0	0	1	0
ENSG00000086015	5696	3256	2440	0.572	5696	4568	4713.38	1	0	1	0	0	0	0
ENSG00000086061	1230	532	698	0.433	1230	1230	1184.28	1	0	1	0	0	1	0
ENSG00000086062	1256	699	557	0.557	1256	954	962.204	1	0	1	0	0	1	0
ENSG00000086065	696	320	376	0.46	696	696	680.578	1	0	1	0	0	1	0
ENSG00000086102	3594	1731	1863	0.482	3594	3506	3472.77	1	1	1	0	0	1	0
ENSG00000086159	865	544	321	0.629	865	748	800.583	1	1	1	0	0	0	0
ENSG00000086189	1054	472	582	0.448	1054	933	892.516	1	1	1	0	0	1	0
ENSG00000086200	3268	1283	1985	0.393	3268	3194	3004.52	1	0	1	0	0	1	0
ENSG00000086205	2478	1086	1392	0.438	2478	2311	2224.05	0	0	0	0	0	0	0
ENSG00000086232	2492	1207	1285	0.484	2492	1892	1851.04	1	0	1	0	0	1	0
ENSG00000086288	1838	707	1131	0.385	1838	1838	1721.23	0	0	1	0	0	0	0
ENSG00000086289	1135	700	435	0.617	1135	623	640.451	1	1	1	0	0	0	0
ENSG00000086300	737	313	424	0.425	737	632	602.808	0	1	1	0	0	0	0
ENSG00000086475	1229	641	588	0.522	1229	1215	1230.7	1	0	1	0	0	1	0
ENSG00000086504	945	584	361	0.618	945	747	788.886	1	1	1	0	0	1	0
ENSG00000086506	440	298	142	0.677	440	193	211.081	1	0	1	0	0	0	0
ENSG00000086544	2083	1279	804	0.614	2083	1631	1726.89	1	0	1	0	0	1	0
ENSG00000086548	1056	561	495	0.531	968	1056	984.662	0	0	1	0	0	0	0
ENSG00000086570	13161	6922	6239	0.526	13161	12234	12386.1	0	1	1	0	0	0	0
ENSG00000086589	1744	938	806	0.538	1744	1444	1460.9	1	0	1	0	0	1	0
ENSG00000086598	648	312	336	0.481	648	622	614.84	1	1	1	0	0	1	0
ENSG00000086619	1482	633	849	0.427	1482	1377	1304.02	1	0	1	0	0	0	0
ENSG00000086666	933	370	563	0.397	933	721	684.372	1	1	1	0	0	1	0
ENSG00000086696	1473	734	739	0.498	1473	1257	1256.77	0	1	1	0	0	0	0
ENSG00000086712	1633	758	875	0.464	1633	1528	1480.63	1	1	1	0	0	1	0
ENSG00000086717	2040	845	1195	0.414	2040	2039	1942.68	1	1	1	0	0	0	0
ENSG00000086730	783	456	327	0.582	783	783	818.527	0	0	1	0	0	0	0
ENSG00000086758	13774	7080	6694	0.514	13774	13394	13468.2	1	0	1	0	0	1	0
ENSG00000086827	2416	1035	1381	0.428	2416	2416	2320.71	1	0	1	0	0	1	0
ENSG00000086848	1507	680	827	0.451	1507	1395	1354.52	1	0	1	0	0	1	0
ENSG00000086967	3562	2051	1511	0.576	3562	3468	3607.82	1	0	1	0	0	1	0
ENSG00000086991	2042	876	1166	0.429	2042	1853	1782.49	1	0	1	0	0	1	0
ENSG00000087008	2184	1226	958	0.561	2184	1995	2049.01	1	1	1	0	0	1	0
ENSG00000087053	2003	867	1136	0.433	2003	1946	1866.05	1	1	0	0	0	1	0
ENSG00000087074	2224	1311	913	0.589	2224	1922	2011.24	1	0	1	0	0	1	0
ENSG00000087076	897	553	344	0.616	897	874	929.232	1	0	1	0	0	0	0
ENSG00000087077	1594	1031	563	0.647	1594	983	1049.37	1	0	1	0	0	1	0
ENSG00000087085	1998	1305	693	0.653	1998	1261	1362.06	1	0	1	0	0	0	0
ENSG00000087086	544	307	237	0.564	544	544	563.278	1	0	1	0	0	1	0
ENSG00000087087	2895	1661	1234	0.574	2895	2756	2867.31	1	0	1	0	0	1	0
ENSG00000087088	889	542	347	0.61	889	623	658.532	1	0	1	0	0	1	0
ENSG00000087095	1726	828	898	0.48	1726	1635	1617.65	1	1	1	0	0	1	0
ENSG00000087111	1812	1039	773	0.573	1812	1765	1835.55	1	0	1	0	0	1	0
ENSG00000087116	3817	2404	1413	0.63	3817	2994	3168.33	0	1	1	0	0	0	0
ENSG00000087128	1318	561	757	0.426	1318	1318	1264.02	0	0	1	0	0	0	0
ENSG00000087152	1139	590	549	0.518	1139	1139	1150.29	1	0	0	0	0	1	0
ENSG00000087157	1862	1112	750	0.597	1862	1509	1577.2	1	1	1	0	0	1	0
ENSG00000087191	1302	675	627	0.518	1302	1302	1315.22	1	0	1	0	0	1	0
ENSG00000087206	2241	1073	1168	0.479	2241	2217	2191	1	1	1	0	0	1	0
ENSG00000087237	1558	846	712	0.543	1558	1558	1594.9	1	0	1	0	0	0	0
ENSG00000087245	2050	1166	884	0.569	2050	1995	2066.84	1	1	1	0	0	1	0
ENSG00000087250	538	325	213	0.604	538	304	324.805	0	0	1	0	0	0	0
ENSG00000087253	1845	818	1027	0.443	1845	1527	1461.73	1	1	1	0	0	0	0
ENSG00000087258	1489	771	718	0.518	1489	1451	1466.7	1	0	1	0	0	0	0
ENSG00000087263	1732	784	948	0.453	1732	1723	1678.11	1	0	1	0	0	1	0
ENSG00000087266	2059	1328	731	0.645	2059	1475	1564.58	1	1	1	0	0	0	0
ENSG00000087269	2778	1435	1343	0.517	2778	2620	2643.97	1	0	1	0	0	1	0
ENSG00000087274	2550	1337	1213	0.524	2550	2377	2412	1	1	1	0	0	1	0
ENSG00000087299	1730	774	956	0.447	1730	1312	1260.16	1	0	1	0	0	1	0
ENSG00000087301	2595	994	1601	0.383	2595	2569	2404.59	1	0	0	0	0	1	0
ENSG00000087302	771	322	449	0.418	771	771	736.024	1	1	1	0	0	1	0
ENSG00000087303	4234	2346	1888	0.554	4234	4007	4117.14	1	1	1	0	0	1	0
ENSG00000087338	1614	694	920	0.43	1614	1516	1444.01	1	1	1	0	0	1	0
ENSG00000087365	2794	1561	1233	0.559	2794	2776	2865.51	1	0	1	0	0	1	0
ENSG00000087448	1582	935	647	0.591	1582	1107	1152.56	1	0	1	0	0	1	0
ENSG00000087460	4167	2606	1561	0.625	4167	2421	2558.29	1	0	1	0	0	1	0
ENSG00000087470	2431	1038	1393	0.427	2431	2307	2211.99	1	1	1	0	0	1	0
ENSG00000087494	685	361	324	0.527	685	471	484.473	0	1	1	0	0	0	0
ENSG00000087495	1853	1048	805	0.566	1853	1529	1556.57	0	1	1	0	0	0	0
ENSG00000087502	1212	459	753	0.379	1212	1212	1131.03	1	0	1	0	0	1	0
ENSG00000087510	1399	813	586	0.581	1399	1010	1026.43	0	0	1	0	0	0	0
ENSG00000087586	1261	560	701	0.444	1261	1261	1222.17	1	0	1	0	0	1	0
ENSG00000087589	2387	1292	1095	0.541	2387	2101	2146.13	0	1	1	0	0	0	0
ENSG00000087842	914	434	480	0.475	914	914	901.332	1	1	1	0	0	0	0
ENSG00000087884	968	480	488	0.496	968	400	398.898	1	0	0	0	0	1	0
ENSG00000087903	2253	1399	854	0.621	2253	1983	2109.13	1	1	1	0	0	1	0
ENSG00000087916	1995	814	1181	0.408	1995	1995	1893.93	0	0	1	0	0	0	0
ENSG00000087995	1178	554	624	0.47	1178	1151	1133.1	1	0	1	0	0	1	0
ENSG00000088002	1153	705	448	0.611	1153	1020	1078.52	0	1	1	0	0	0	0
ENSG00000088035	1648	614	1034	0.373	1648	1648	1532.33	1	0	1	0	0	0	0
ENSG00000088038	2791	1702	1089	0.61	2791	2117	2223.66	1	1	1	1	0	1	0
ENSG00000088053	1899	1096	803	0.577	1899	1588	1657.1	0	0	1	0	0	0	0
ENSG00000088179	3056	1208	1848	0.395	3056	3056	2879.74	1	1	1	0	0	1	0
ENSG00000088205	2079	868	1211	0.418	2079	2076	1981.73	1	0	1	0	0	0	0
ENSG00000088247	2466	1571	895	0.637	2466	1732	1823.28	1	0	1	0	0	1	0
ENSG00000088256	1204	714	490	0.593	1204	1078	1136.47	1	0	0	0	0	1	0
ENSG00000088280	2896	1724	1172	0.595	2896	2651	2774.64	1	1	1	0	0	1	0
ENSG00000088298	1930	1052	878	0.545	1930	1799	1840.32	1	1	0	0	0	0	0
ENSG00000088305	2709	1509	1200	0.557	2709	2709	2794.1	1	1	1	0	0	1	0
ENSG00000088320	913	571	342	0.625	913	638	672.7	0	1	1	0	0	0	0
ENSG00000088325	2433	1108	1325	0.455	2433	2320	2256.11	1	0	1	0	0	1	0
ENSG00000088356	423	209	214	0.494	423	423	421.623	1	0	1	0	0	1	0
ENSG00000088367	2834	1622	1212	0.572	2834	2704	2814.26	1	1	1	0	0	1	0
ENSG00000088386	2238	1050	1188	0.469	2238	2231	2192.72	0	1	1	0	0	0	0
ENSG00000088387	7176	3425	3751	0.477	7176	6788	6694.36	1	0	1	0	0	0	0
ENSG00000088448	1584	831	753	0.525	1584	1289	1308.35	1	0	1	0	0	1	0
ENSG00000088451	1109	434	675	0.391	1109	1109	1042.63	1	1	1	0	0	0	0
ENSG00000088538	6354	3236	3118	0.509	6354	6208	6228.03	0	1	1	0	0	0	0
ENSG00000088543	665	393	272	0.591	665	581	612.12	1	1	0	0	0	1	0
ENSG00000088682	1019	584	435	0.573	1019	939	970.533	1	1	1	0	0	1	0
ENSG00000088726	814	439	375	0.539	814	771	782.842	0	0	1	0	0	0	0
ENSG00000088727	2572	1286	1286	0.5	2572	2474	2476.91	1	0	1	0	0	1	0
ENSG00000088756	2497	1131	1366	0.453	2497	2045	1964.89	1	1	1	0	0	1	0
ENSG00000088766	949	496	453	0.523	949	640	604.749	1	0	1	0	0	1	0
ENSG00000088782	306	124	182	0.405	306	306	290.027	0	0	1	0	0	0	0
ENSG00000088808	3681	1994	1687	0.542	3681	3274	3351.15	1	0	1	0	0	0	0
ENSG00000088812	4452	2216	2236	0.498	4452	4018	3956.31	1	0	1	0	0	1	0
ENSG00000088826	1789	1076	713	0.601	1789	1636	1725.01	1	1	1	0	0	1	0
ENSG00000088827	5334	3368	1966	0.631	5334	3891	4157.62	0	0	1	0	0	0	0
ENSG00000088832	363	200	163	0.551	363	282	286.12	1	1	1	0	0	1	0
ENSG00000088833	1278	701	577	0.549	1278	1057	1077.1	1	1	1	0	0	1	0
ENSG00000088836	2988	1772	1216	0.593	2988	2730	2862.68	1	0	1	0	0	0	0
ENSG00000088854	3775	1806	1969	0.478	3775	3689	3630.89	1	1	0	0	0	1	0
ENSG00000088876	1872	910	962	0.486	1715	1816	1651.08	1	1	1	0	0	1	0
ENSG00000088881	2136	1398	738	0.654	2136	1087	1147.26	1	0	0	0	0	1	0
ENSG00000088882	2271	1370	901	0.603	2271	1942	2037.07	1	1	1	0	0	1	0
ENSG00000088888	1649	1012	637	0.614	1649	1401	1483.9	1	0	1	0	0	1	0
ENSG00000088899	2033	1382	651	0.68	2033	842	924.833	1	1	0	0	0	1	0
ENSG00000088926	2008	919	1089	0.458	2008	1946	1901.39	1	1	1	0	0	0	0
ENSG00000088930	2999	1327	1672	0.442	2999	2999	2903.99	1	0	1	0	0	1	0
ENSG00000088986	346	179	167	0.517	346	317	319.175	1	0	1	0	0	1	0
ENSG00000088992	907	554	353	0.611	907	590	606.017	0	0	1	0	0	0	0
ENSG00000089006	1604	769	835	0.479	1604	1218	1169.33	1	1	1	0	0	1	0
ENSG00000089009	893	417	476	0.467	893	778	765.911	1	0	1	0	0	1	0
ENSG00000089012	1185	663	522	0.559	1185	1185	1223.83	0	0	1	0	0	0	0
ENSG00000089022	1631	779	852	0.478	1631	1488	1470.37	1	0	1	0	0	1	0
ENSG00000089041	2024	1050	974	0.519	2024	1671	1679.25	0	0	1	0	0	0	0
ENSG00000089048	2617	980	1637	0.374	2617	2535	2360.7	1	0	1	0	0	1	0
ENSG00000089050	582	291	291	0.5	582	582	582	1	0	1	0	0	1	0
ENSG00000089053	2558	1275	1283	0.498	2558	2356	2347.64	1	0	1	0	0	1	0
ENSG00000089057	2024	1049	975	0.518	2024	2024	2044.38	1	1	1	0	0	1	0
ENSG00000089060	1963	1147	816	0.584	1963	1877	1962.57	1	0	1	0	0	1	0
ENSG00000089063	573	310	263	0.541	573	391	390.725	1	0	1	0	0	1	0
ENSG00000089091	2616	1282	1334	0.49	2616	2359	2347.16	1	0	1	0	0	1	0
ENSG00000089094	4399	2590	1809	0.589	4399	3818	3986.92	1	1	1	0	0	1	1
ENSG00000089101	4018	1926	2092	0.479	4018	3863	3818.85	1	0	0	0	0	0	0
ENSG00000089116	1230	795	435	0.646	1230	1120	1208.87	0	1	1	0	0	0	0
ENSG00000089123	1555	735	820	0.473	1555	1324	1314.09	1	1	1	0	0	1	0
ENSG00000089127	1690	876	814	0.518	1690	1449	1468.57	0	0	1	0	0	0	0
ENSG00000089154	8302	4743	3559	0.571	8302	8220	8539.93	1	0	0	0	0	1	0
ENSG00000089157	1061	570	491	0.537	1061	1046	1067.48	1	0	0	0	0	1	0
ENSG00000089159	2211	1370	841	0.62	2211	1735	1845.58	1	1	0	0	0	1	0
ENSG00000089163	956	524	432	0.548	956	887	910.132	1	0	1	0	0	0	0
ENSG00000089169	2317	1288	1029	0.556	2317	2090	2158.12	0	0	1	0	0	0	0
ENSG00000089177	4802	2229	2573	0.464	4802	4002	3922.72	1	1	1	0	0	1	0
ENSG00000089195	1545	700	845	0.453	1545	1545	1505.07	1	0	1	0	0	1	0
ENSG00000089199	2055	1078	977	0.525	2055	1853	1873.28	0	1	1	0	0	0	0
ENSG00000089220	580	339	241	0.584	580	531	553.295	1	1	1	0	0	1	0
ENSG00000089225	1659	915	744	0.552	1659	1522	1562.32	0	0	1	0	0	0	0
ENSG00000089234	1835	868	967	0.473	1835	1818	1789.76	1	0	1	0	0	0	0
ENSG00000089248	870	490	380	0.563	870	814	840.837	1	1	1	0	0	1	0
ENSG00000089250	4609	2614	1995	0.567	4609	4304	4460.63	0	1	1	0	0	0	0
ENSG00000089280	1655	944	711	0.57	1655	1655	1719.17	1	0	1	0	0	1	0
ENSG00000089289	1046	507	539	0.485	1046	1046	1037.19	1	0	1	0	0	0	0
ENSG00000089327	1093	579	514	0.53	1093	787	799.841	0	0	1	0	0	0	0
ENSG00000089335	1541	601	940	0.39	1541	1219	1141.61	1	0	1	0	0	1	0
ENSG00000089351	2634	1648	986	0.626	2634	2216	2364.21	1	1	1	0	0	1	0
ENSG00000089356	725	433	292	0.597	725	697	734.311	0	0	1	0	0	0	0
ENSG00000089472	3759	1905	1854	0.507	3759	3731	3747.77	1	1	1	0	0	1	0
ENSG00000089486	761	480	281	0.631	761	578	619.991	1	1	1	0	0	1	0
ENSG00000089505	945	494	451	0.523	807	854	740.815	0	0	1	0	0	0	0
ENSG00000089558	3130	1927	1203	0.616	3130	2962	3145.41	0	0	1	0	0	0	0
ENSG00000089597	3023	1658	1365	0.548	3023	3012	3092.2	1	0	1	0	0	1	0
ENSG00000089639	3014	1922	1092	0.638	3014	2162	2304.98	1	0	1	0	0	1	0
ENSG00000089682	1597	706	891	0.442	1597	1281	1243.27	1	0	1	0	0	1	0
ENSG00000089685	677	373	304	0.551	677	640	659.271	1	0	1	0	0	1	0
ENSG00000089692	1638	1052	586	0.642	1638	1280	1355.39	1	1	1	0	0	0	0
ENSG00000089693	810	481	329	0.594	810	767	804.335	1	0	0	0	0	1	0
ENSG00000089723	733	379	354	0.517	733	727	733.885	1	1	1	0	0	1	0
ENSG00000089737	2616	1295	1321	0.495	2616	2589	2581.56	1	0	1	0	0	1	0
ENSG00000089775	1405	652	753	0.464	1405	1348	1320.65	1	0	1	0	0	1	0
ENSG00000089818	864	444	420	0.514	864	864	870.61	1	0	1	0	0	1	0
ENSG00000089820	3200	2077	1123	0.649	3200	2216	2383.73	1	0	1	0	0	1	0
ENSG00000089847	3970	2620	1350	0.66	3970	2402	2573.31	1	0	0	0	0	1	0
ENSG00000089876	2283	988	1295	0.433	2283	2283	2198.45	1	0	1	0	0	1	0
ENSG00000089902	1514	764	750	0.505	1514	1208	1171.97	1	1	1	0	0	1	0
ENSG00000089916	2067	964	1103	0.466	2067	1634	1621.3	1	1	1	0	0	1	0
ENSG00000090006	5376	3612	1764	0.672	5376	3503	3797.77	1	0	1	0	0	1	0
ENSG00000090013	771	476	295	0.617	771	715	761.548	1	0	1	0	0	0	0
ENSG00000090020	2685	1583	1102	0.59	2685	2452	2575.37	1	1	1	0	0	1	0
ENSG00000090054	1501	670	831	0.446	1501	1501	1456.66	1	0	1	0	0	0	0
ENSG00000090060	2768	1171	1597	0.423	2768	2644	2521.67	1	0	1	0	0	1	0
ENSG00000090061	1812	1004	808	0.554	1812	1293	1291.66	1	0	1	0	0	1	0
ENSG00000272762	1464	890	574	0.608	1390	1312	1320.42	1	0	1	0	0	1	0
ENSG00000090104	715	279	436	0.39	715	715	671.762	1	1	1	0	0	0	0
ENSG00000090238	526	322	204	0.612	526	520	552.497	1	0	1	0	0	0	0
ENSG00000090263	327	146	181	0.446	327	327	317.361	1	0	1	0	0	1	0
ENSG00000090266	691	373	318	0.54	691	329	339.741	1	1	1	0	0	1	0
ENSG00000090273	1133	619	514	0.546	1133	1037	1068.12	1	0	1	0	0	1	0
ENSG00000090316	1628	958	670	0.588	1628	1219	1280.89	1	1	1	0	0	1	0
ENSG00000090339	1630	988	642	0.606	1630	1558	1649.27	1	0	1	0	0	0	0
ENSG00000090372	2614	1635	979	0.625	2614	2006	2118.86	1	0	1	0	0	1	0
ENSG00000090376	1999	867	1132	0.434	1999	1711	1630.31	0	0	1	0	0	0	0
ENSG00000090382	521	238	283	0.457	521	521	508.607	0	0	1	0	0	0	0
ENSG00000090402	5731	2285	3446	0.399	5731	5731	5411.26	0	0	1	0	0	0	0
ENSG00000090432	1075	606	469	0.564	1075	1033	1067.96	1	0	1	0	0	0	0
ENSG00000090447	1087	674	413	0.62	1087	985	1049.85	1	1	1	0	0	1	0
ENSG00000090470	1479	963	516	0.651	1479	721	730.999	1	0	1	0	0	1	0
ENSG00000090487	963	429	534	0.445	963	963	934.083	1	1	1	0	0	1	0
ENSG00000090512	1184	594	590	0.502	1184	1160	1160.6	0	0	1	0	0	0	0
ENSG00000090520	1352	644	708	0.476	1352	1352	1334.37	1	0	1	0	0	1	0
ENSG00000090530	2198	1157	1041	0.526	2198	1769	1744.44	1	0	1	0	0	0	0
ENSG00000090534	1083	622	461	0.574	1083	1076	1120.07	0	1	1	0	0	0	0
ENSG00000090539	3015	1962	1053	0.651	3015	2136	2291.24	1	0	1	0	0	0	0
ENSG00000273189	1235	779	456	0.631	1235	817	878.648	0	0	1	0	0	0	0
ENSG00000090565	2508	1622	886	0.647	2508	1498	1586.82	1	0	1	0	0	1	0
ENSG00000090581	1104	690	414	0.625	1104	822	866.059	1	0	1	0	0	1	0
ENSG00000090612	3578	1537	2041	0.43	2945.33	3472	2741.11	1	0	0	0	0	1	0
ENSG00000090615	4772	2830	1942	0.593	4772	3992	4186.3	1	0	1	0	0	1	0
ENSG00000090621	2181	1136	1045	0.521	2181	2008	2029.69	1	1	1	0	0	1	0
ENSG00000090659	1290	713	577	0.553	1290	1135	1167.78	0	0	1	0	0	0	0
ENSG00000090661	1231	714	517	0.58	1231	1146	1194.24	1	1	1	0	0	1	0
ENSG00000090674	1886	1138	748	0.603	1869	1750	1824.7	1	0	1	0	0	1	0
ENSG00000090686	3405	1433	1972	0.421	3405	3260	3108.31	1	0	1	0	0	1	0
ENSG00000090776	1062	627	435	0.59	1062	1007	1057.59	1	1	1	0	0	0	1
ENSG00000090857	2829	1471	1358	0.52	2829	2729	2762.87	1	1	1	0	0	0	0
ENSG00000090861	3100	1657	1443	0.535	3100	2992	3045.69	1	0	1	0	0	1	0
ENSG00000090863	3793	1919	1874	0.506	3793	3396	3375.38	1	0	0	0	0	1	0
ENSG00000090889	3977	1846	2131	0.464	3977	3845	3764.86	1	0	1	0	0	0	0
ENSG00000090905	6153	2966	3187	0.482	6153	5864	5809.32	1	1	1	0	0	1	0
ENSG00000090920	16394	10418	5976	0.635	16394	14216	15242.8	0	1	1	0	0	0	0
ENSG00000090924	4370	2651	1719	0.607	4370	3681	3891.69	1	0	1	0	0	1	0
ENSG00000090932	1902	1317	585	0.692	1902	782	828.818	1	0	1	0	0	0	0
ENSG00000090971	840	592	248	0.705	840	362	404.578	1	0	1	0	0	1	0
ENSG00000090975	4540	2847	1693	0.627	4540	3455	3671.62	1	1	1	0	0	1	0
ENSG00000090989	2771	1113	1658	0.402	2771	2771	2620.91	1	1	1	0	0	0	0
ENSG00000091009	3553	1643	1910	0.462	3553	3381	3304.24	1	0	1	0	0	1	0
ENSG00000091010	1023	629	394	0.615	1023	688	731.192	0	1	0	0	0	0	0
ENSG00000091039	2932	1166	1766	0.398	2932	2781	2620.99	1	1	1	0	0	1	0
ENSG00000091073	1941	1207	734	0.622	1941	1668	1779.92	0	1	1	0	0	0	0
ENSG00000091106	3111	1411	1700	0.454	3111	2976	2898.08	0	0	1	0	0	0	0
ENSG00000091127	2057	884	1173	0.43	2057	2031	1951.71	1	0	1	0	0	1	0
ENSG00000091128	5674	2743	2931	0.483	5674	5356	5300.97	0	1	1	0	0	0	0
ENSG00000091129	4126	1879	2247	0.455	4126	4107	4007.58	1	1	1	0	0	0	0
ENSG00000091136	5985	3023	2962	0.505	5985	5426	5402.07	1	0	1	0	0	0	0
ENSG00000091137	2466	1116	1350	0.453	2466	2290	2209.19	0	0	1	0	0	0	0
ENSG00000091138	2391	1037	1354	0.434	2391	2391	2303.7	0	0	1	0	0	0	0
ENSG00000091140	1621	672	949	0.415	1621	1610	1535.09	1	1	1	0	0	1	0
ENSG00000091157	4847	2224	2623	0.459	4847	4532	4435.5	1	1	1	0	0	1	0
ENSG00000091164	1146	479	667	0.418	1146	940	892.631	1	0	1	0	0	1	0
ENSG00000091181	1332	574	758	0.431	1332	1332	1281.33	1	0	1	0	0	0	0
ENSG00000091262	4775	2880	1895	0.603	4775	4414	4657.34	0	0	1	0	0	0	0
ENSG00000091317	568	263	305	0.463	568	531	515.748	1	1	1	0	0	1	1
ENSG00000091409	3630	1618	2012	0.446	3630	3460	3350.5	1	1	1	0	0	1	0
ENSG00000091428	3240	1493	1747	0.461	3240	3218	3151.9	1	0	1	0	0	0	0
ENSG00000091436	2878	1307	1571	0.454	2878	2866	2793.55	1	1	1	0	0	1	0
ENSG00000091482	278	129	149	0.464	278	278	272.492	1	1	1	0	0	0	0
ENSG00000091483	1579	728	851	0.461	1579	1498	1455.04	1	0	1	0	0	1	0
ENSG00000091490	3740	1820	1920	0.487	3740	3317	3264.9	1	0	1	0	0	0	0
ENSG00000091513	2329	1179	1150	0.506	2329	2180	2183.22	0	1	0	0	0	0	0
ENSG00000091527	827	439	388	0.531	827	568	549.283	1	0	1	0	0	1	0
ENSG00000091536	10966	6842	4124	0.624	10966	8499	8996.89	1	0	1	0	0	0	0
ENSG00000091542	1201	757	444	0.63	1201	686	727.586	1	0	1	0	0	1	0
ENSG00000091583	1074	473	601	0.44	1074	1074	1038.75	0	1	1	0	0	0	0
ENSG00000091592	4577	2553	2024	0.558	4577	4491	4632.15	1	1	1	0	0	1	0
ENSG00000091622	3039	1900	1139	0.625	3039	2836	3025.56	1	1	1	0	0	0	0
ENSG00000091640	815	448	367	0.55	815	815	837.307	1	0	1	0	0	1	0
ENSG00000091651	790	371	419	0.47	790	738	718.042	1	0	1	0	0	1	0
ENSG00000091656	11015	5275	5740	0.479	11015	9925	9810.78	1	1	1	0	0	0	0
ENSG00000091664	1805	834	971	0.462	1805	1763	1722.4	0	0	1	0	0	0	0
ENSG00000091704	1333	767	566	0.575	1333	1309	1362.56	1	1	1	0	0	0	0
ENSG00000091732	1719	897	822	0.522	1719	1542	1564.52	1	1	1	0	0	1	0
ENSG00000091831	1910	1072	838	0.561	1910	1598	1646.21	0	1	1	0	0	0	0
ENSG00000091844	649	275	374	0.424	649	649	621.735	1	1	1	0	0	1	0
ENSG00000091879	1583	689	894	0.435	1583	1583	1526.54	1	1	1	0	0	0	0
ENSG00000091947	839	499	340	0.595	839	780	820.362	1	0	1	0	0	1	0
ENSG00000091972	926	460	466	0.497	926	868	867.217	1	1	1	0	0	0	0
ENSG00000091986	3037	1582	1455	0.521	3037	2785	2815.88	1	1	1	0	0	0	0
ENSG00000092009	765	401	364	0.524	765	765	775.19	0	0	1	0	0	0	0
ENSG00000092010	887	466	421	0.525	887	887	899.393	1	0	1	0	0	1	0
ENSG00000092020	1639	629	1010	0.384	1639	1531	1426.07	1	0	1	0	0	1	0
ENSG00000092036	1164	583	581	0.501	892	1164	892.422	1	0	1	0	0	1	0
ENSG00000092051	2057	1434	623	0.697	2057	681	744.696	1	0	1	0	0	0	0
ENSG00000092054	5994	3443	2551	0.574	5994	5936	6176.82	1	1	1	0	0	0	0
ENSG00000092067	852	558	294	0.655	852	578	627.052	1	1	1	0	0	0	0
ENSG00000092068	1879	1056	823	0.562	1879	1659	1714.36	1	1	1	0	0	0	0
ENSG00000092094	1204	645	559	0.536	1204	1042	1061.23	1	0	1	0	0	1	0
ENSG00000092096	1658	1048	610	0.632	1658	1260	1338.73	1	0	1	0	0	0	0
ENSG00000092098	3365	2013	1352	0.598	2601	3148	2557.73	1	0	1	0	0	1	0
ENSG00000092108	2222	882	1340	0.397	2222	2089	1967.28	1	0	1	0	0	1	0
ENSG00000092140	2392	897	1495	0.375	2392	2166	2013.04	1	0	1	0	0	1	0
ENSG00000092148	8098	3440	4658	0.425	8098	8007	7679.62	1	0	1	0	0	1	0
ENSG00000092199	1026	498	528	0.485	1026	1019	1011.01	1	0	0	0	0	1	0
ENSG00000092200	4247	2062	2185	0.486	4247	3917	3859.65	0	1	1	0	0	0	0
ENSG00000092201	3549	1599	1950	0.451	3549	3308	3201.87	1	1	1	0	0	1	0
ENSG00000092203	2091	1095	996	0.524	2091	1869	1890.11	1	0	1	0	0	1	0
ENSG00000092208	945	432	513	0.457	945	897	873.04	1	0	1	0	0	1	0
ENSG00000092295	2522	1481	1041	0.587	2522	2479	2597.73	0	0	1	0	0	0	0
ENSG00000092330	1439	787	652	0.547	1439	1377	1409.36	1	0	1	0	0	1	0
ENSG00000092345	1125	505	620	0.449	1125	939	900.169	0	1	1	0	0	0	0
ENSG00000092377	1635	825	810	0.505	1635	1604	1607.58	0	0	1	0	0	0	0
ENSG00000092421	3277	1701	1576	0.519	3277	3144	3180.19	1	1	1	0	0	1	0
ENSG00000092439	5897	2289	3608	0.388	5897	5796	5432.47	1	0	1	0	0	1	0
ENSG00000092445	2872	1693	1179	0.589	2872	2470	2579.29	1	1	1	0	0	1	0
ENSG00000092470	1942	842	1100	0.434	1942	1916	1846.37	1	0	1	0	0	0	0
ENSG00000092529	2913	1535	1378	0.527	2913	2733	2767.78	0	0	0	0	0	0	0
ENSG00000092531	970	416	554	0.429	970	900	865.85	1	1	1	0	0	1	0
ENSG00000092607	1949	1014	935	0.52	1949	1537	1546.65	0	1	0	0	0	0	0
ENSG00000092621	1692	980	712	0.579	1692	1675	1747.52	1	1	1	0	0	1	0
ENSG00000092758	2250	1574	676	0.7	2250	2075	2299.58	1	0	1	0	0	0	0
ENSG00000092820	1822	988	834	0.542	1822	1822	1864.41	1	1	1	0	0	1	0
ENSG00000092841	859	481	378	0.56	859	797	822.612	1	0	1	0	0	1	0
ENSG00000092847	2665	1452	1213	0.545	2665	2665	2730.82	1	0	1	0	0	1	0
ENSG00000092850	1384	796	588	0.575	1384	1103	1144.43	1	0	1	0	0	0	0
ENSG00000092853	4234	1852	2382	0.437	4234	4137	3990.9	1	0	1	0	0	1	0
ENSG00000092871	1124	629	495	0.56	924.5	1111	944.014	1	0	0	0	0	1	0
ENSG00000092929	3684	2323	1361	0.631	3684	3094	3301.7	1	0	1	0	0	0	0
ENSG00000092931	1680	755	925	0.449	1680	1439	1386.95	1	0	1	0	0	1	0
ENSG00000092964	2043	1188	855	0.581	2043	1785	1837.6	1	0	1	0	0	1	0
ENSG00000092969	1365	660	705	0.484	1365	1279	1262.47	1	1	1	0	0	0	0
ENSG00000092978	1669	767	902	0.46	1669	1628	1592.11	1	0	1	0	0	0	0
ENSG00000093000	1465	655	810	0.447	1465	1438	1397.79	1	0	1	0	0	1	0
ENSG00000093009	1922	1006	916	0.523	1922	1800	1818.86	1	0	1	0	0	1	0
ENSG00000093010	1248	749	499	0.6	1248	889	946.445	1	1	1	0	0	0	0
ENSG00000093072	1610	821	789	0.51	1610	1610	1618.81	1	1	0	0	0	1	0
ENSG00000093134	1743	796	947	0.457	1743	1034	1002.1	0	0	0	0	0	0	0
ENSG00000093144	1189	493	696	0.415	1189	956	910.834	1	0	1	0	0	1	0
ENSG00000093167	2297	1051	1246	0.458	2297	2297	2243.3	1	1	1	0	0	1	0
[truncated: 18,759 more rows]

## Sheet: hNSC_specific_Willsey_perm
Gene	Size	GC	AT	GCFraction	UniqueSize	Coverage	Mutability	Prom	Enh	Expression	ASD risk (Willsey et al)	hcASD	CHD8Prom	CHD8Enh
ENSG00000000003	769	319	450	0.415	769	769	732.923	1	1	1	0	0	0	0
ENSG00000000005	985	413	572	0.419	985	985	941.211	0	1	1	0	0	0	0
ENSG00000000419	934	409	525	0.438	934	818	780.875	1	0	1	0	0	0	0
ENSG00000000457	2290	1035	1255	0.452	2290	2290	2229.41	1	0	0	0	0	0	0
ENSG00000000460	2880	1229	1651	0.427	2880	2738	2614.62	1	0	0	0	0	0	0
ENSG00000000938	1641	962	679	0.586	1641	1599	1673.13	1	1	1	0	0	0	0
ENSG00000000971	3819	1525	2294	0.399	3819	3818	3606.31	0	0	1	0	0	0	0
ENSG00000001036	1463	702	761	0.48	1463	1411	1389.64	1	0	1	0	0	1	0
ENSG00000001084	2094	926	1168	0.442	2094	2078	2010	1	1	1	0	0	1	1
ENSG00000001167	1085	576	509	0.531	1085	1085	1103.45	1	1	1	0	0	0	0
ENSG00000001460	1145	533	612	0.466	1145	957	943.505	0	0	0	0	0	0	0
ENSG00000001461	1513	776	737	0.513	1513	1272	1291.83	0	1	1	0	0	0	0
ENSG00000001497	2437	1324	1113	0.543	2437	2250	2303.49	1	0	1	0	0	1	0
ENSG00000001561	1373	529	844	0.385	1373	1303	1220.78	0	0	1	0	0	0	0
ENSG00000001617	2463	1507	956	0.612	2463	2056	2173.29	0	1	1	0	0	0	0
ENSG00000001626	4707	1964	2743	0.417	4707	4602	4389.39	1	0	1	0	0	0	0
ENSG00000001629	3443	1536	1907	0.446	3443	3338	3242.85	1	1	0	0	0	0	0
ENSG00000001630	1603	710	893	0.443	1603	1492	1433.22	1	0	1	0	0	0	0
ENSG00000001631	2287	881	1406	0.385	2287	2287	2142.41	1	0	1	0	0	0	0
ENSG00000250132	1646	902	744	0.548	1646	1591	1629.52	1	1	1	0	0	0	0
ENSG00000002330	821	518	303	0.631	821	366	394.806	1	1	1	0	0	1	0
ENSG00000002549	1621	804	817	0.496	1621	1621	1617.42	1	0	1	0	0	0	0
ENSG00000002586	1193	674	519	0.565	1193	534	541.16	1	1	0	0	0	1	0
ENSG00000002587	925	558	367	0.603	925	648	684.849	1	0	1	0	0	0	0
ENSG00000002726	2329	1419	910	0.609	2329	1806	1914.41	0	1	1	0	0	0	0
ENSG00000002745	1182	635	547	0.537	1182	1137	1160.02	0	0	1	0	0	0	0
ENSG00000002746	5060	2831	2229	0.559	5060	4059	4149.14	1	0	1	0	0	0	0
ENSG00000002822	2531	1551	980	0.613	2531	2062	2187.53	1	1	1	0	0	1	0
ENSG00000002834	980	585	395	0.597	980	841	884.948	1	1	1	0	0	1	0
ENSG00000002919	908	472	436	0.52	908	854	863.31	1	0	1	0	0	1	0
ENSG00000002933	744	425	319	0.571	744	619	635.161	0	0	1	0	0	0	0
ENSG00000003056	1093	548	545	0.501	1093	909	908.725	1	0	1	0	0	1	0
ENSG00000003096	2167	958	1209	0.442	2167	2114	2046.35	0	0	1	0	0	0	0
ENSG00000003137	1716	1081	635	0.63	1716	1097	1171.55	0	1	1	0	0	0	0
ENSG00000003147	1868	821	1047	0.44	1868	1618	1575.16	1	1	1	0	0	0	0
ENSG00000003249	1117	723	394	0.647	1117	553	591.093	1	0	1	0	0	1	0
ENSG00000003393	5307	2485	2822	0.468	5307	5200	5111.98	1	0	1	0	0	0	0
ENSG00000003400	1827	875	952	0.479	1827	1743	1724.33	0	0	1	0	0	0	0
ENSG00000003402	2114	1009	1105	0.477	2114	1464	1433.33	1	0	1	0	0	0	0
ENSG00000003436	1077	421	656	0.391	1077	1077	1012.28	1	1	1	0	0	0	0
ENSG00000003509	1372	609	763	0.444	1372	1372	1329.59	1	1	1	0	0	0	0
ENSG00000003756	2651	1317	1334	0.497	2651	2585	2578.11	1	1	1	0	0	0	0
ENSG00000003987	2095	976	1119	0.466	2095	2095	2055.62	0	1	0	0	0	0	0
ENSG00000003989	2295	1105	1190	0.481	2295	2295	2271.59	1	0	1	0	0	0	0
ENSG00000004059	569	318	251	0.559	569	559	576.98	1	1	1	0	0	1	0
ENSG00000004139	2195	1422	773	0.648	2009.5	1292	1254.62	1	0	1	0	0	1	0
ENSG00000004142	1157	645	512	0.557	1157	994	1008.87	1	0	1	0	0	1	0
ENSG00000004399	6029	3812	2217	0.632	6029	4489	4755.01	1	0	1	0	0	1	0
ENSG00000004455	868	448	420	0.516	868	743	752.88	1	1	1	0	0	0	0
ENSG00000004468	939	459	480	0.489	939	939	933.217	0	1	1	0	0	0	0
ENSG00000004478	1588	842	746	0.53	1588	1384	1407.74	1	0	1	0	0	0	0
ENSG00000004487	2791	1407	1384	0.504	2791	2420	2380.34	1	0	1	0	0	0	1
ENSG00000004534	3562	1694	1868	0.476	3562	3502	3454.73	1	0	0	0	0	1	0
ENSG00000004660	1796	1050	746	0.585	1796	1653	1728.87	1	0	1	0	0	1	0
ENSG00000004700	2016	790	1226	0.392	2016	2013	1893.11	1	0	1	0	0	1	0
ENSG00000004766	3330	1329	2001	0.399	3330	3103	2913.25	1	1	1	0	0	0	0
ENSG00000004776	577	420	157	0.728	577	177	199.039	1	0	1	0	0	1	0
ENSG00000004777	4076	2686	1390	0.659	4076	2281	2458.86	1	0	1	0	0	0	0
ENSG00000004779	547	279	268	0.51	547	382	373.023	1	0	1	0	0	0	0
ENSG00000004799	1287	563	724	0.437	1287	1284	1239.38	0	0	1	0	0	0	0
ENSG00000004809	1920	929	991	0.484	1920	1757	1741.88	0	0	1	0	0	0	0
ENSG00000004838	1469	862	607	0.587	1469	1416	1483.21	0	0	1	0	0	0	0
ENSG00000004846	3962	1673	2289	0.422	3962	3935	3766.11	0	1	1	0	0	0	0
ENSG00000004848	1710	1236	474	0.723	1710	366	397.828	0	1	1	0	0	0	0
ENSG00000004864	2117	977	1140	0.462	2117	2099	2051.91	1	1	1	0	0	0	0
ENSG00000004866	2311	1021	1290	0.442	2311	2055	1993.78	1	0	1	0	0	1	0
ENSG00000004897	2688	1075	1613	0.4	2688	2656	2508.98	1	0	1	0	0	0	1
ENSG00000004939	2827	1680	1147	0.594	2827	2788	2931.28	0	0	1	0	0	0	0
ENSG00000004948	1619	757	862	0.468	1619	1593	1563.53	1	0	1	0	0	0	0
ENSG00000004961	833	395	438	0.474	833	823	811.035	1	0	1	0	0	1	0
ENSG00000004975	2293	1395	898	0.608	2293	2151	2275.93	1	0	1	0	0	1	0
ENSG00000005001	1273	811	462	0.637	1273	707	752.035	0	0	1	0	0	0	0
ENSG00000005007	3501	2103	1398	0.601	3501	3272	3442.49	1	1	1	0	0	0	0
ENSG00000005020	1161	476	685	0.41	1161	1136	1078.17	1	0	1	0	0	0	0
ENSG00000005022	913	476	437	0.521	913	913	923.741	1	0	0	0	0	0	0
ENSG00000005059	1124	507	617	0.451	1124	945	899.008	1	1	1	0	0	0	0
ENSG00000005073	1019	622	397	0.61	1019	729	771.83	0	0	1	0	0	0	0
ENSG00000005075	400	216	184	0.54	400	400	408.813	0	1	1	0	0	0	0
ENSG00000005100	2180	1200	980	0.55	2180	1855	1881.4	1	0	1	0	0	0	0
ENSG00000005102	776	482	294	0.621	776	736	784.554	1	1	1	0	0	0	0
ENSG00000005108	5110	2628	2482	0.514	5110	4922	4940.06	1	1	1	1	0	0	0
ENSG00000005156	3246	1692	1554	0.521	3246	3202	3238.44	1	0	1	0	0	0	0
ENSG00000005175	2074	785	1289	0.378	2074	2074	1935.2	1	1	1	0	0	1	0
ENSG00000005187	2029	887	1142	0.437	2029	1913	1839.47	0	0	1	0	0	0	0
ENSG00000005189	2416	1129	1287	0.467	2416	2353	2310.74	1	1	0	0	0	0	0
ENSG00000005194	975	498	477	0.511	975	975	980.783	1	0	0	0	0	0	0
ENSG00000005238	1676	1039	637	0.62	1676	1298	1379.35	1	0	0	0	0	0	0
ENSG00000005243	729	400	329	0.549	729	562	559.797	1	0	1	0	0	0	0
ENSG00000005249	1308	636	672	0.486	1308	998	952.284	1	1	1	0	0	1	0
ENSG00000005302	1774	847	927	0.477	1774	1705	1676.08	1	1	1	0	0	0	0
ENSG00000005339	7513	4266	3247	0.568	7513	6797	7019.85	1	1	1	0	0	0	0
ENSG00000005379	5908	3753	2155	0.635	5908	4127	4406.67	1	0	1	0	0	0	0
ENSG00000005381	2385	1484	901	0.622	2385	2303	2456.9	0	0	1	0	0	0	0
ENSG00000005421	1262	561	701	0.445	1186.5	1249	1138.44	0	1	1	0	0	0	0
ENSG00000005436	2544	1070	1474	0.421	2544	2186	2032.33	1	0	1	0	0	0	0
ENSG00000005448	1121	648	473	0.578	1121	1027	1067.65	1	0	1	0	0	0	0
ENSG00000005469	2036	837	1199	0.411	2036	2026	1926.31	1	1	1	0	0	0	0
ENSG00000005471	4052	1830	2222	0.452	4052	3992	3889.55	1	1	1	0	0	0	0
ENSG00000005483	5872	2554	3318	0.435	5872	5723	5517.46	1	0	1	1	0	0	0
ENSG00000005486	1176	723	453	0.615	1176	758	798.357	1	0	1	0	0	0	0
ENSG00000005513	1352	975	377	0.721	1352	350	386.939	1	1	1	0	0	1	0
ENSG00000005700	4254	1678	2576	0.394	4254	4213	3967.22	1	0	1	0	0	0	0
ENSG00000005801	2430	1065	1365	0.438	2430	1794	1717.07	1	0	1	0	0	1	0
ENSG00000005810	14633	6481	8152	0.443	14633	14156	13670.5	1	1	1	0	0	0	0
ENSG00000005812	1303	545	758	0.418	1303	1300	1241.47	1	1	1	0	0	0	0
ENSG00000005844	3889	2173	1716	0.559	3889	3684	3792.73	0	0	1	0	0	0	0
ENSG00000005882	1275	740	535	0.58	1275	1253	1307.69	1	0	1	0	0	1	0
ENSG00000005884	3624	2168	1456	0.598	3624	3290	3461.24	1	0	1	0	0	0	0
ENSG00000005889	2571	1151	1420	0.448	2571	2372	2292.32	1	0	1	0	0	0	0
ENSG00000005893	1563	663	900	0.424	1563	1563	1497.73	1	1	1	0	0	0	0
ENSG00000005955	2352	1047	1305	0.445	2352	2249	2170.69	1	0	1	0	0	0	0
ENSG00000005961	3476	2127	1349	0.612	3476	3039	3216.34	1	0	1	0	0	0	0
ENSG00000005981	1372	674	698	0.491	1372	1358	1351.05	1	1	1	0	0	0	0
ENSG00000006007	1054	512	542	0.486	1054	969	952.58	1	0	1	0	0	0	0
ENSG00000006015	646	439	207	0.68	646	286	305.681	1	0	1	0	0	0	0
ENSG00000006016	1310	870	440	0.664	1310	1032	1113.37	1	0	1	0	0	0	0
ENSG00000006025	2644	1597	1047	0.604	2644	2416	2548.42	1	1	1	0	0	0	0
ENSG00000006042	714	394	320	0.552	714	707	727.655	1	0	1	0	0	1	0
ENSG00000006047	1131	754	377	0.667	1131	792	844.981	0	0	1	0	0	0	0
ENSG00000006059	1246	757	489	0.608	1246	1240	1313.39	0	0	1	0	0	0	0
ENSG00000006071	4999	2892	2107	0.579	4999	4942	5153.37	0	1	1	0	0	0	0
ENSG00000006074	281	151	130	0.537	281	281	286.783	0	0	1	0	0	0	0
ENSG00000006075	290	167	123	0.576	290	290	302.118	0	0	0	0	0	0	0
ENSG00000006114	4245	1967	2278	0.463	4245	4089	3990.66	1	0	1	0	0	1	0
ENSG00000006116	964	500	464	0.519	964	938	947.65	0	0	1	0	0	0	0
ENSG00000006118	3151	2110	1041	0.67	3151	1853	2009.79	1	0	1	0	0	0	0
ENSG00000006125	3232	1467	1765	0.454	3232	2957	2897.24	1	0	1	0	0	1	0
ENSG00000006128	416	187	229	0.45	416	416	404.433	0	0	1	0	0	0	0
ENSG00000006194	2086	1156	930	0.554	2086	2063	2125.06	1	1	1	0	0	1	1
ENSG00000006210	1223	771	452	0.63	1223	778	827.844	1	0	1	0	0	0	0
ENSG00000006282	2671	1626	1045	0.609	2671	2335	2465.34	1	0	1	0	0	1	0
ENSG00000006283	7691	4680	3011	0.609	7691	6227	6565.46	1	0	1	0	0	1	0
ENSG00000006327	857	565	292	0.659	857	313	337.187	1	0	1	0	0	1	0
ENSG00000006377	943	567	376	0.601	943	752	785.058	0	0	1	0	0	0	0
ENSG00000006432	3596	2132	1464	0.593	3596	3058	3185.22	1	1	1	0	0	0	0
ENSG00000006451	655	277	378	0.423	655	637	608.634	1	1	1	0	0	0	0
ENSG00000006453	1602	791	811	0.494	1602	1587	1579.81	1	0	1	0	0	0	0
ENSG00000006459	2981	1330	1651	0.446	2981	2826	2724.29	1	0	0	0	0	0	0
ENSG00000006468	1713	817	896	0.477	1713	1554	1539.13	1	1	1	0	0	0	0
ENSG00000006530	1409	675	734	0.479	1409	1340	1325.13	1	1	1	0	0	0	0
ENSG00000006534	1537	988	549	0.643	1537	1335	1436.48	1	0	1	0	0	0	0
ENSG00000006555	1996	1316	680	0.659	1996	631	661.569	0	0	1	0	0	0	0
ENSG00000006576	2514	1021	1493	0.406	2514	2514	2384.01	1	0	1	0	0	1	0
ENSG00000006606	296	150	146	0.507	296	296	297.102	0	0	1	0	0	0	0
ENSG00000006607	4347	2331	2016	0.536	4347	3221	3270.09	1	0	1	0	0	1	0
ENSG00000006611	2982	1666	1316	0.559	2982	2740	2823.1	0	1	1	0	0	0	0
ENSG00000006625	744	333	411	0.448	744	583	563.997	1	1	1	0	0	1	0
ENSG00000006634	2081	755	1326	0.363	2081	1930	1784.51	1	1	1	0	0	0	0
ENSG00000006638	1419	951	468	0.67	1419	666	727.975	1	1	1	0	0	0	0
ENSG00000006652	1493	648	845	0.434	1493	1351	1289.04	1	1	1	0	0	0	0
ENSG00000006659	568	274	294	0.482	568	568	562.492	0	0	1	0	0	0	0
ENSG00000006695	1378	737	641	0.535	1378	1250	1265.61	1	0	1	0	0	1	0
ENSG00000006704	3217	1915	1302	0.595	3217	2933	3078.16	1	1	1	0	0	0	0
ENSG00000006712	1854	1004	850	0.542	1854	1704	1743.02	1	0	1	0	0	1	0
ENSG00000006715	2867	1198	1669	0.418	2867	2730	2612.13	1	1	1	0	0	0	0
ENSG00000006740	2611	1454	1157	0.557	2611	2331	2389.55	1	0	1	0	0	0	0
ENSG00000006744	2635	1484	1151	0.563	2635	2461	2531.45	1	1	1	0	0	1	0
ENSG00000006747	2465	1165	1300	0.473	2465	2224	2186.55	0	1	0	0	0	0	0
ENSG00000006756	1934	1113	821	0.575	1934	1665	1731.01	1	1	1	0	0	0	0
ENSG00000006757	788	385	403	0.489	788	788	783.043	1	1	1	0	0	1	0
ENSG00000006788	6008	3163	2845	0.526	6008	5838	5914.33	0	0	1	0	0	0	0
ENSG00000006831	1192	566	626	0.475	1192	1192	1175.48	1	0	1	0	0	0	0
ENSG00000273345	2427	932	1495	0.384	2427	2104	1962.44	1	0	1	0	0	0	0
ENSG00000007001	1166	539	627	0.462	1166	1075	1048.84	1	0	1	0	0	0	0
ENSG00000007038	971	575	396	0.592	971	847	882.477	0	0	1	0	0	0	0
ENSG00000007047	2425	1511	914	0.623	2425	1782	1873.32	1	0	1	0	0	0	0
ENSG00000007062	2837	1234	1603	0.435	2837	2724	2624.86	1	1	1	0	0	1	0
ENSG00000007080	688	442	246	0.642	688	595	641.089	1	0	1	0	0	0	0
ENSG00000007129	991	529	462	0.534	991	959	977.016	1	1	1	0	0	0	0
ENSG00000007168	1279	561	718	0.439	1279	1279	1235.76	1	0	0	0	0	0	0
ENSG00000007171	3588	2059	1529	0.574	3588	3507	3646.95	0	1	1	0	0	0	0
ENSG00000007174	13986	7227	6759	0.517	13986	13148	13222.8	1	0	1	0	0	0	0
ENSG00000007202	6903	3563	3340	0.516	6903	6886	6947.18	1	0	1	1	0	1	0
ENSG00000007216	1991	1186	805	0.596	1991	1886	1984.48	0	0	1	0	0	0	0
ENSG00000007237	1603	926	677	0.578	1603	1366	1408.96	0	1	1	0	0	0	0
ENSG00000007255	548	345	203	0.63	548	536	574.005	1	1	1	0	0	0	0
ENSG00000007264	1909	1215	694	0.636	1909	1431	1534.92	0	1	1	0	0	0	0
ENSG00000007306	814	403	411	0.495	814	814	811.797	0	0	1	0	0	0	0
ENSG00000007312	719	411	308	0.572	719	702	729.731	0	0	1	0	0	0	0
ENSG00000007314	5631	3236	2395	0.575	5631	5307	5519.2	0	0	1	0	0	0	0
ENSG00000007341	1918	837	1081	0.436	1918	1790	1723.93	1	0	1	0	0	0	0
ENSG00000007350	2027	1066	961	0.526	2027	1852	1878.99	0	0	1	0	0	0	0
ENSG00000007372	1362	708	654	0.52	1362	1357	1371.89	1	1	1	0	0	1	0
ENSG00000007376	1192	776	416	0.651	1192	697	754.931	1	0	1	0	0	1	0
ENSG00000007384	2957	1883	1074	0.637	2957	2258	2412.26	1	0	1	0	0	1	0
ENSG00000007392	1305	718	587	0.55	1305	1076	1094.38	1	0	1	0	0	0	0
ENSG00000007402	3656	2141	1515	0.586	3656	3267	3393.03	1	1	0	0	0	0	0
ENSG00000007516	3811	2425	1386	0.636	3811	2903	3106.42	1	0	1	0	0	0	0
ENSG00000007520	965	655	310	0.679	965	599	640.27	1	0	1	0	0	0	0
ENSG00000007541	2663	1736	927	0.652	2663	1670	1802.68	1	0	0	0	0	1	0
ENSG00000007545	3965	2471	1494	0.623	3861	2589	2640.45	1	0	1	0	0	1	0
ENSG00000007866	1430	844	586	0.59	1430	1324	1390.69	1	0	1	0	0	1	0
ENSG00000007908	1889	947	942	0.501	1889	1849	1851.43	0	0	1	0	0	0	0
ENSG00000007923	2187	1185	1002	0.542	2187	1756	1785.74	1	1	1	0	0	0	0
ENSG00000007933	1728	803	925	0.465	1728	1635	1601.13	0	0	1	0	0	0	0
ENSG00000007944	1369	706	663	0.516	1369	1328	1339.1	1	0	1	0	0	0	0
ENSG00000007952	1862	861	1001	0.462	1862	1756	1727.36	0	1	1	0	0	0	0
ENSG00000007968	1345	837	508	0.622	1345	1256	1336.13	1	1	1	0	0	0	0
ENSG00000008018	752	361	391	0.48	752	752	743.738	1	1	1	0	0	0	0
ENSG00000008056	2179	1405	774	0.645	2179	1174	1206.18	1	0	1	0	0	0	0
ENSG00000008083	4051	2261	1790	0.558	4051	3256	3344.88	1	1	1	0	0	0	0
ENSG00000008086	3189	1527	1662	0.479	3189	3164	3125.89	1	0	1	0	0	0	0
ENSG00000008118	1482	792	690	0.534	1482	1387	1409.37	0	0	1	0	0	0	0
ENSG00000008128	2512	1425	1087	0.567	2512	2481	2571.1	1	0	0	0	0	0	0
ENSG00000008130	2055	1260	795	0.613	2055	1418	1489.51	1	1	1	0	0	1	1
ENSG00000008196	1446	835	611	0.577	1446	1161	1196.65	0	1	1	0	0	0	0
ENSG00000008197	1395	734	661	0.526	1395	1242	1253.98	0	0	1	0	0	0	0
ENSG00000008226	5651	3148	2503	0.557	5651	5173	5319.69	0	0	1	0	0	0	0
ENSG00000008256	1458	754	704	0.517	1458	1213	1218.09	1	1	1	0	0	1	0
ENSG00000008277	3279	1459	1820	0.445	3279	3030	2918.42	1	1	1	0	0	0	0
ENSG00000008282	893	405	488	0.454	893	792	765.398	1	1	1	0	0	0	1
ENSG00000008283	1256	779	477	0.62	1256	846	905.784	1	0	1	0	0	1	0
ENSG00000008294	4374	2013	2361	0.46	4374	4036	3935.66	1	0	1	0	0	0	0
ENSG00000008300	10130	6311	3819	0.623	10130	7604	8106.92	1	0	1	0	0	0	0
ENSG00000008311	2977	1321	1656	0.444	2977	2892	2803.87	1	1	1	0	0	0	0
ENSG00000008323	2684	1645	1039	0.613	2684	2274	2414.8	1	1	1	0	0	0	0
ENSG00000008324	245	124	121	0.506	245	245	245.826	1	0	1	0	0	0	0
ENSG00000008382	1837	1200	637	0.653	1837	1140	1211.03	1	0	1	0	0	0	0
ENSG00000008394	525	215	310	0.41	525	479	457.243	1	0	1	0	0	0	0
ENSG00000008405	1817	821	996	0.452	1817	1817	1768.81	1	1	1	0	0	0	0
ENSG00000008438	602	375	227	0.623	602	520	554.062	0	0	1	0	0	0	0
ENSG00000008441	1666	999	667	0.6	1666	1325	1396.02	1	1	1	0	0	0	0
ENSG00000008513	1049	598	451	0.57	1049	1049	1089.48	1	1	1	0	0	1	0
ENSG00000008516	1735	1161	574	0.669	1735	1318	1426.53	1	0	1	0	0	0	0
ENSG00000008517	1004	567	437	0.565	1004	1004	1039.8	1	0	1	0	0	0	0
ENSG00000008710	13138	8814	4324	0.671	13138	5103	5555.12	1	1	1	0	0	0	0
ENSG00000008735	2835	1919	916	0.677	2835	1320	1414.2	1	0	1	0	0	0	0
ENSG00000008838	3542	2038	1504	0.575	3542	3197	3325.6	1	1	1	0	0	0	1
ENSG00000008853	2310	1364	946	0.59	2310	2258	2369.84	1	0	1	0	0	0	0
ENSG00000008869	6524	2922	3602	0.448	6524	6332	6140.08	1	0	0	0	0	0	0
ENSG00000008952	1395	574	821	0.411	1395	1268	1205.82	1	0	0	0	0	0	0
ENSG00000008988	488	217	271	0.445	488	476	461.679	1	0	1	0	0	1	0
ENSG00000009307	2626	1154	1472	0.439	2626	2626	2538.42	1	0	1	1	0	0	0
ENSG00000009335	3439	1575	1864	0.458	3439	3363	3285.61	1	1	1	0	0	0	0
ENSG00000009413	9557	3811	5746	0.399	9557	9464	8931.65	1	1	1	0	0	0	0
ENSG00000009694	8355	3931	4424	0.47	8355	7955	7827.96	0	1	1	0	0	0	0
ENSG00000009709	1718	1071	647	0.623	1718	1451	1545.83	0	1	1	0	0	0	0
ENSG00000009724	2129	1119	1010	0.526	2129	2078	2107.76	0	0	1	0	0	0	0
ENSG00000009765	1155	570	585	0.494	1155	1112	1108.36	0	0	1	0	0	0	0
ENSG00000009780	1202	577	625	0.48	1202	909	883.388	1	0	1	0	0	1	0
ENSG00000009790	1780	940	840	0.528	1780	1680	1701.05	0	1	1	0	0	0	0
ENSG00000009830	2619	1470	1149	0.561	2619	2130	2177.9	1	1	1	0	0	0	0
ENSG00000009844	960	427	533	0.445	960	944	915.192	1	1	1	0	0	0	0
ENSG00000009950	2841	1831	1010	0.644	2841	1945	2082.24	0	1	1	0	0	0	0
ENSG00000009954	4543	2126	2417	0.468	4543	4327	4248.94	1	1	1	0	0	0	1
ENSG00000010017	2256	1160	1096	0.514	2256	1822	1774.66	1	1	1	0	0	0	0
ENSG00000010030	1111	641	470	0.577	1111	1058	1107.8	0	1	1	0	0	0	0
ENSG00000010072	1536	680	856	0.443	1536	1432	1390.72	1	0	1	0	0	1	0
ENSG00000010165	2156	1192	964	0.553	2156	1833	1882.81	1	0	1	0	0	0	0
ENSG00000010219	2213	1078	1135	0.487	2213	1664	1660.2	1	1	1	0	0	1	0
ENSG00000010244	1608	765	843	0.476	1608	1584	1561.42	1	0	1	0	0	0	0
ENSG00000010256	1559	912	647	0.585	1559	1327	1374.66	1	0	1	0	0	0	0
ENSG00000010270	736	323	413	0.439	736	736	711.214	1	0	1	0	0	0	0
ENSG00000010278	797	402	395	0.504	797	723	727.131	1	1	1	0	0	0	0
ENSG00000010282	1566	900	666	0.575	1566	1536	1599.71	1	0	1	0	0	0	0
ENSG00000010292	4357	2274	2083	0.522	4357	4337	4389.16	1	0	1	0	0	0	0
ENSG00000010295	1763	1128	635	0.64	1763	1322	1411.71	1	0	1	0	0	1	0
ENSG00000010310	1526	961	565	0.63	1526	1378	1469.31	1	1	1	0	0	0	0
ENSG00000010318	1192	572	620	0.48	1192	1192	1178.78	1	0	1	1	0	0	0
ENSG00000010319	2484	1575	909	0.634	2484	2019	2165.95	0	0	1	0	0	0	0
ENSG00000010322	4861	2935	1926	0.604	4861	3716	3902.26	1	0	1	0	0	0	0
ENSG00000010327	8054	5009	3045	0.622	8054	7408	7890.36	0	0	1	0	0	0	0
ENSG00000010361	1479	919	560	0.621	1479	1275	1355.38	1	0	1	0	0	0	0
ENSG00000010379	2068	1163	905	0.562	2068	1959	2030.76	0	0	1	0	0	0	0
ENSG00000241489	1989	1022	967	0.514	1471	1799	1345.81	1	0	1	0	0	0	0
ENSG00000010438	1086	640	446	0.589	1086	871	908.323	0	0	1	0	0	0	0
ENSG00000010539	1204	544	660	0.452	1204	1204	1172.05	1	0	1	0	0	1	0
ENSG00000010610	1426	769	657	0.539	1426	1357	1386.08	1	1	1	0	0	0	0
ENSG00000010626	1312	709	603	0.54	1312	1237	1266.11	1	0	1	0	0	1	0
ENSG00000010671	2066	973	1093	0.471	2066	2059	2025.81	0	1	1	0	0	0	0
ENSG00000010704	1122	605	517	0.539	1122	1091	1114.63	1	1	1	0	0	0	0
ENSG00000010803	2172	1152	1020	0.53	2172	2053	2094.03	1	1	1	0	0	0	0
ENSG00000010810	1826	905	921	0.496	1826	1826	1821.59	1	1	1	0	0	0	0
ENSG00000010818	7367	3625	3742	0.492	7367	6840	6806.84	1	1	1	0	0	0	1
ENSG00000010932	1635	750	885	0.459	1635	1635	1597.82	0	0	1	0	0	0	0
ENSG00000011007	2448	1251	1197	0.511	2448	2099	2095.65	1	0	1	0	0	0	0
ENSG00000011009	807	480	327	0.595	807	698	732.95	1	0	0	0	0	1	0
ENSG00000011021	3078	1690	1388	0.549	3078	2672	2734.16	1	1	1	0	0	0	0
ENSG00000011028	4586	2886	1700	0.629	4586	3918	4177.4	1	1	1	0	0	1	0
ENSG00000243678	915	490	425	0.536	389.833	880	381.423	1	0	0	0	0	1	0
ENSG00000011083	2157	1271	886	0.589	2157	1937	2039.46	0	1	1	0	0	0	0
ENSG00000011105	1037	584	453	0.563	1037	821	848.906	1	1	0	0	0	0	0
ENSG00000011114	3835	1812	2023	0.472	3835	3584	3509.66	1	1	1	0	0	0	0
ENSG00000011132	1774	1173	601	0.661	1774	1084	1173	1	0	1	0	0	1	0
ENSG00000011143	2246	1221	1025	0.544	2246	1961	2009.26	1	0	1	0	0	0	0
ENSG00000011198	1103	501	602	0.454	1103	1098	1071.01	1	1	1	0	0	0	0
ENSG00000011201	2109	1108	1001	0.525	2109	1904	1906.05	0	1	1	0	0	0	0
ENSG00000011243	2239	1334	905	0.596	2239	1712	1767.48	1	1	1	0	0	0	0
ENSG00000011258	2018	863	1155	0.428	2018	1991	1909.21	1	0	1	0	0	0	0
ENSG00000011260	1904	878	1026	0.461	1904	1508	1444.63	1	0	1	0	0	0	0
ENSG00000011275	3045	1489	1556	0.489	3045	2848	2834.78	1	1	1	0	0	0	0
ENSG00000011295	1766	1014	752	0.574	1766	882	849.956	1	1	1	0	0	0	0
ENSG00000011304	1921	1181	740	0.615	1921	1706	1805.99	1	1	1	0	0	0	0
ENSG00000011332	1366	840	526	0.615	1366	1203	1270.61	1	1	1	0	0	1	0
ENSG00000011347	2147	1331	816	0.62	2147	1219	1281.52	1	1	1	0	0	0	0
ENSG00000011376	2808	1431	1377	0.51	2808	2808	2822.87	1	1	1	0	0	0	0
ENSG00000011405	5219	2064	3155	0.395	5219	5219	4918.54	1	1	1	0	0	0	0
ENSG00000011422	1355	757	598	0.559	1355	1134	1179.17	1	1	1	0	0	0	0
ENSG00000011426	3570	1502	2068	0.421	3570	3511	3358.7	1	0	1	0	0	1	0
ENSG00000011451	5552	3639	1913	0.655	5552	1519	1645.85	1	0	0	0	0	0	0
ENSG00000011454	3425	1481	1944	0.432	3425	3370	3246.26	1	0	1	0	0	0	0
ENSG00000011465	1458	665	793	0.456	1458	1195	1174.06	1	1	1	0	0	0	0
ENSG00000011478	1180	743	437	0.63	1180	1145	1225.92	1	0	1	0	0	1	0
ENSG00000011485	1588	893	695	0.562	1588	1551	1603.58	1	1	1	0	0	0	0
ENSG00000011523	2458	1404	1054	0.571	2458	2134	2216.97	1	1	1	0	0	0	0
ENSG00000011566	2889	1178	1711	0.408	2889	2883	2736.76	1	1	1	0	0	1	0
ENSG00000011590	1485	931	554	0.627	1485	1120	1200.09	0	1	1	0	0	0	0
ENSG00000011600	456	276	180	0.605	456	451	476.966	0	0	1	0	0	0	0
ENSG00000011638	623	322	301	0.517	623	502	505.856	1	0	1	0	0	0	0
ENSG00000011677	1520	736	784	0.484	1520	1520	1506.78	0	0	1	0	0	0	0
ENSG00000012048	5859	2431	3428	0.415	5859	5638	5370.03	1	0	1	0	0	1	0
ENSG00000012061	1144	665	479	0.581	1144	1062	1109.92	1	1	1	0	0	1	0
ENSG00000012124	2605	1418	1187	0.544	2605	2552	2614.32	0	1	0	0	0	0	0
ENSG00000012174	1632	698	934	0.428	1632	1632	1567.01	1	1	1	0	0	0	0
ENSG00000012211	2274	1442	832	0.634	2274	1409	1499.73	0	0	1	0	0	0	0
ENSG00000012223	2259	1217	1042	0.539	2259	2167	2212.2	0	0	1	0	0	0	0
ENSG00000012232	2856	1607	1249	0.563	2856	2495	2583.77	1	1	1	0	0	0	0
ENSG00000012504	1749	743	1006	0.425	1749	1467	1405.03	0	1	1	0	0	0	0
ENSG00000012660	1229	582	647	0.474	1229	931	912.548	1	0	1	0	0	1	0
ENSG00000012779	2091	1184	907	0.566	2091	1931	1993.57	0	1	1	0	0	0	0
ENSG00000012817	4844	2558	2286	0.528	4844	4154	4200.9	0	0	0	0	0	0	0
ENSG00000012822	2281	1301	980	0.57	2281	2146	2227.22	1	1	1	0	0	0	0
ENSG00000012963	1329	605	724	0.455	1178.5	1329	1149.44	1	0	1	0	0	0	0
ENSG00000012983	2692	1108	1584	0.412	2692	2671	2537.88	1	0	1	0	0	0	0
ENSG00000013016	1634	952	682	0.583	1634	1624	1697.8	1	0	1	0	0	0	0
ENSG00000013275	1308	716	592	0.547	1308	1221	1250.74	1	0	1	0	0	1	0
ENSG00000013288	3170	1943	1227	0.613	3170	2947	3122.44	1	1	1	0	0	0	0
ENSG00000013293	2347	1255	1092	0.535	2347	2224	2266.73	0	1	0	0	0	0	0
ENSG00000013297	745	441	304	0.592	745	628	669.555	1	1	1	0	0	0	0
ENSG00000013306	1242	762	480	0.614	1242	1120	1188.62	1	0	1	1	0	1	0
ENSG00000013364	2769	1704	1065	0.615	2769	2366	2514.22	0	0	1	0	0	0	0
ENSG00000013374	2277	1095	1182	0.481	2277	1931	1883.78	1	1	1	0	0	0	0
ENSG00000013375	2024	890	1134	0.44	2024	1691	1629.59	1	0	1	0	0	1	0
ENSG00000013392	922	382	540	0.414	922	883	841.372	1	0	1	0	0	1	0
ENSG00000013441	1657	701	956	0.423	1657	1649	1578.07	1	0	1	0	0	0	0
ENSG00000013503	3538	1558	1980	0.44	3538	3498	3383.22	1	1	1	0	0	0	0
ENSG00000013523	2173	1208	965	0.556	2173	1969	2026.81	1	0	1	0	0	1	0
ENSG00000013561	1456	668	788	0.459	1456	1445	1412.15	1	1	1	0	0	1	0
ENSG00000013563	940	564	376	0.6	940	786	827.973	1	0	1	0	0	1	0
ENSG00000013573	3459	1999	1460	0.578	3459	3166	3299.96	1	1	0	0	0	0	0
ENSG00000013583	595	312	283	0.524	595	588	595.711	1	0	1	0	0	1	0
ENSG00000013588	1122	594	528	0.529	1122	1078	1095.27	1	0	1	0	0	0	0
ENSG00000013619	3470	1967	1503	0.567	3470	1642	1692.92	1	1	1	0	0	1	0
ENSG00000013725	2139	1335	804	0.624	2139	1375	1441.07	0	0	1	0	0	0	0
ENSG00000013810	2614	1506	1108	0.576	2614	2019	2092.03	1	1	1	0	0	1	0
ENSG00000014123	2476	1009	1467	0.408	2476	2471	2344.35	1	1	1	0	0	0	0
ENSG00000014138	2076	1051	1025	0.506	2076	1944	1950.06	1	1	1	0	0	1	0
ENSG00000014164	3051	1962	1089	0.643	3051	2020	2183.3	1	1	1	0	0	0	0
ENSG00000014216	2266	1346	920	0.594	2266	2152	2261.21	1	0	1	0	0	0	0
ENSG00000014257	1439	673	766	0.468	1439	1329	1308.35	1	1	1	0	0	0	0
ENSG00000014641	1121	510	611	0.455	1121	1046	1020.11	1	1	1	0	0	1	0
ENSG00000014824	1822	763	1059	0.419	1822	1752	1667.77	1	0	1	0	0	0	0
ENSG00000014914	2249	1236	1013	0.55	2249	2202	2260.86	1	0	1	0	0	0	0
ENSG00000014919	1343	691	652	0.515	1343	1343	1353.74	1	1	1	0	0	0	0
ENSG00000015133	6482	3874	2608	0.598	6482	5216	5472.83	1	1	1	0	0	0	0
ENSG00000015153	1121	530	591	0.473	1121	554	548.822	1	0	1	0	0	0	0
ENSG00000015171	2012	919	1093	0.457	2012	1883	1842.31	1	0	1	1	0	0	1
ENSG00000015285	1565	976	589	0.624	1565	1313	1392.09	1	1	1	0	0	0	0
ENSG00000015413	1282	792	490	0.618	1282	1265	1347.09	1	1	1	0	0	0	0
ENSG00000015475	852	512	340	0.601	852	752	793.861	1	0	1	0	0	0	0
ENSG00000015479	2892	1260	1632	0.436	2892	2598	2489.69	1	1	1	0	0	0	0
ENSG00000015520	4176	2471	1705	0.592	4176	3918	4114.22	0	0	1	0	0	0	0
ENSG00000015532	2794	1762	1032	0.631	2794	2050	2185.56	1	1	1	0	0	1	0
ENSG00000015568	5525	2234	3291	0.404	5525	5234	4959.62	0	0	0	0	0	0	0
ENSG00000015592	885	472	413	0.533	885	759	771.978	0	1	1	0	0	0	0
ENSG00000015676	1112	622	490	0.559	1112	1083	1118.62	1	0	1	0	0	0	0
ENSG00000016082	1076	583	493	0.542	1076	1051	1074.28	0	0	1	0	0	0	0
ENSG00000016391	1816	1150	666	0.633	1816	1269	1339.99	1	0	1	0	0	0	0
ENSG00000016402	1742	846	896	0.486	1742	1581	1552.13	0	1	1	0	0	0	0
ENSG00000016490	2811	1270	1541	0.452	2811	2738	2667.79	0	1	1	0	0	0	0
ENSG00000016602	2932	1175	1757	0.401	2932	2822	2667.8	0	1	1	0	0	0	0
ENSG00000016864	1157	503	654	0.435	1157	1157	1115.41	1	1	1	0	0	1	0
ENSG00000017260	3121	1312	1809	0.42	3121	3010	2880.01	1	0	1	0	0	0	0
ENSG00000017373	3886	2619	1267	0.674	3886	2122	2279.86	1	0	1	0	0	0	0
ENSG00000017427	685	357	328	0.521	685	685	692.987	0	1	1	0	0	0	0
ENSG00000017483	1490	842	648	0.565	1490	1490	1543.43	0	1	1	0	0	0	0
ENSG00000017621	1190	786	404	0.661	1190	789	844.483	1	1	0	0	0	0	0
ENSG00000017797	2009	950	1059	0.473	2009	1858	1818.74	1	1	1	0	0	0	0
ENSG00000018189	2467	1232	1235	0.499	2467	2047	1989.44	1	1	1	0	0	0	0
ENSG00000018236	3322	1454	1868	0.438	3322	3168	3058.39	0	0	1	0	0	0	0
ENSG00000018280	1803	1087	716	0.603	1803	1715	1812.23	0	0	1	0	0	0	0
ENSG00000018408	1340	763	577	0.569	1340	1004	1034.9	1	1	1	0	0	1	0
ENSG00000018510	2073	916	1157	0.442	2073	1810	1707.55	1	0	1	0	0	0	0
ENSG00000018610	700	346	354	0.494	700	700	697.797	1	1	0	0	0	0	0
ENSG00000018625	3174	1811	1363	0.571	3174	3174	3297.38	1	0	1	0	0	0	0
ENSG00000018699	2778	1204	1574	0.433	2778	2628	2529.41	1	1	1	0	0	0	0
ENSG00000018869	1652	686	966	0.415	1652	1571	1493.61	1	0	1	0	0	1	0
ENSG00000019102	1017	593	424	0.583	1017	928	966.441	1	0	1	0	0	0	0
ENSG00000019144	4551	2826	1725	0.621	4551	3586	3811.78	1	1	1	0	0	0	0
ENSG00000019169	1644	957	687	0.582	1644	1644	1718.36	0	0	1	0	0	0	0
ENSG00000019186	1617	828	789	0.512	1617	1487	1485.81	0	1	1	0	0	0	0
ENSG00000019485	2572	1537	1035	0.598	2572	1414	1462.74	1	1	0	0	0	1	0
ENSG00000019505	1393	841	552	0.604	1393	1081	1137.7	0	1	1	0	0	0	0
ENSG00000019549	818	405	413	0.495	818	818	815.797	1	1	1	0	0	1	0
ENSG00000019582	1037	620	417	0.598	1037	1015	1070.57	1	1	1	0	0	0	0
ENSG00000019991	2368	1034	1334	0.437	2368	2292	2213.24	0	1	1	0	0	0	0
ENSG00000019995	2168	965	1203	0.445	2168	2048	1987.35	0	1	0	0	0	0	0
ENSG00000020129	2271	1441	830	0.635	2271	1698	1821.27	1	1	1	0	0	0	0
ENSG00000020181	4251	2816	1435	0.662	4251	2737	2944.05	1	1	1	0	0	1	0
ENSG00000020256	3586	2111	1475	0.589	3586	2979	3108.01	1	0	1	0	0	0	0
ENSG00000020426	997	416	581	0.417	997	966	921.936	1	1	1	0	0	0	1
ENSG00000020577	2326	1308	1018	0.562	2326	1931	1965.7	1	1	1	0	0	1	0
ENSG00000020633	1336	896	440	0.671	1336	833	904.364	0	0	1	0	0	0	0
ENSG00000020922	2260	913	1347	0.404	2260	2250	2130.48	1	0	1	0	0	0	0
ENSG00000021300	923	574	349	0.622	923	730	782.79	1	0	1	0	0	0	0
ENSG00000021355	1166	531	635	0.455	1166	1074	1047.72	1	1	1	0	0	1	0
ENSG00000021461	1871	818	1053	0.437	1871	1608	1534.74	0	0	1	0	0	0	0
ENSG00000021488	1520	809	711	0.532	1520	1520	1546.99	0	0	1	0	0	0	0
ENSG00000021574	1932	920	1012	0.476	1932	1705	1656.33	1	0	1	1	0	0	0
ENSG00000021645	5533	2916	2617	0.527	5533	3702	3731.54	1	0	1	0	0	0	0
ENSG00000021762	2741	1740	1001	0.635	2741	2632	2825.96	1	1	1	0	0	0	0
ENSG00000021776	4815	2035	2780	0.423	4815	4755	4551.76	1	0	1	0	0	0	0
ENSG00000021826	4712	2172	2540	0.461	4712	4712	4610.65	1	1	1	0	0	0	0
ENSG00000021852	1898	919	979	0.484	1898	1832	1816.03	0	0	1	0	0	0	0
ENSG00000022267	1186	634	552	0.535	1186	1186	1208.58	1	0	1	0	0	0	0
ENSG00000022277	1120	556	564	0.496	1120	962	963.102	1	0	1	0	0	1	0
ENSG00000022355	1435	647	788	0.451	1435	1429	1390.72	0	0	1	0	0	0	0
ENSG00000022556	3435	1824	1611	0.531	3435	2997	3040.12	0	0	1	0	0	0	0
ENSG00000022567	2725	1675	1050	0.615	2725	1875	1993.27	1	1	1	0	0	0	0
ENSG00000022840	2677	1373	1304	0.513	2677	2452	2470.84	1	0	1	0	0	0	0
ENSG00000022976	2844	1615	1229	0.568	2844	2482	2538.34	1	0	1	0	0	1	0
ENSG00000023041	1288	538	750	0.418	1288	1288	1229.62	1	0	1	0	0	0	0
ENSG00000023171	2522	1348	1174	0.534	2522	2319	2358.42	1	1	1	0	0	0	0
ENSG00000023191	1639	1063	576	0.649	1639	1240	1342.93	1	1	1	0	0	0	0
ENSG00000023228	2330	1057	1273	0.454	2330	2289	2227.59	1	0	1	0	0	0	0
ENSG00000023287	5086	1932	3154	0.38	5086	4808	4479.51	1	0	1	0	0	0	0
ENSG00000023318	1277	512	765	0.401	1277	1277	1207.32	1	0	1	0	0	1	0
ENSG00000023330	2054	1058	996	0.515	2054	2028	2044.59	1	1	1	0	0	0	0
ENSG00000023445	1979	812	1167	0.41	1979	1851	1748.83	0	0	0	0	0	0	0
ENSG00000023516	5757	2304	3453	0.4	5757	5218	4931.35	1	1	1	0	0	0	0
ENSG00000023572	636	314	322	0.494	636	514	495.273	1	1	1	0	0	0	0
ENSG00000023608	1153	460	693	0.399	1153	1153	1088.83	1	1	1	0	0	0	0
ENSG00000023697	1067	492	575	0.461	1067	965	941.04	1	1	1	0	0	0	0
ENSG00000023734	1143	489	654	0.428	1143	1099	1052.46	1	0	1	0	0	1	0
ENSG00000023839	4807	2282	2525	0.475	4807	4742	4674.72	1	1	1	0	0	0	0
ENSG00000023892	1992	1222	770	0.613	1992	1558	1641.06	1	0	1	0	0	0	0
ENSG00000023902	1269	732	537	0.577	1269	1106	1151.18	1	1	1	0	0	0	0
ENSG00000023909	856	393	463	0.459	856	727	691.473	1	0	1	0	0	0	0
ENSG00000024048	5708	2399	3309	0.42	5708	5510	5266	1	1	1	0	0	1	0
ENSG00000024422	1723	1101	622	0.639	1723	1249	1337.91	0	1	1	0	0	0	0
ENSG00000024526	2530	944	1586	0.373	2530	2492	2316.85	1	0	1	0	0	1	0
ENSG00000024862	851	417	434	0.49	851	851	846.318	1	1	1	0	0	0	0
ENSG00000025039	1234	561	673	0.455	1234	1173	1135.59	1	0	1	0	0	0	0
ENSG00000025156	1672	683	989	0.408	1672	1672	1587.73	1	1	1	0	0	0	0
ENSG00000025293	3221	1565	1656	0.486	3221	3028	3004.72	1	0	1	0	0	1	0
ENSG00000025423	970	487	483	0.502	970	970	971.102	1	0	1	0	0	1	0
ENSG00000025434	1702	1006	696	0.591	1702	1470	1537.89	1	0	1	0	0	0	0
ENSG00000025708	1505	1039	466	0.69	1505	699	749.095	0	0	1	0	0	0	0
ENSG00000025770	2077	1269	808	0.611	2077	1930	2051.25	1	0	1	0	0	0	0
ENSG00000025772	961	498	463	0.518	961	930	936.355	1	0	1	0	0	1	1
ENSG00000025796	2506	1050	1456	0.419	2506	2384	2269.98	1	0	1	0	0	0	0
ENSG00000025800	1699	832	867	0.49	1699	1677	1669.01	1	1	1	0	0	0	1
ENSG00000026025	1538	850	688	0.553	1538	1140	1149.66	1	1	1	0	0	1	0
ENSG00000026036	4453	2782	1671	0.625	2428.5	4029	2340.68	1	1	0	0	0	0	0
ENSG00000026103	1068	442	626	0.414	1068	1026	978.659	1	0	1	0	0	0	0
ENSG00000026297	924	467	457	0.505	724	780	615.616	1	0	1	0	0	0	0
ENSG00000026508	2350	1133	1217	0.482	2350	2323	2300.3	1	1	1	0	0	0	0
ENSG00000026559	1600	1058	542	0.661	1600	722	785.662	1	1	1	0	0	0	0
ENSG00000026652	1550	834	716	0.538	1550	1293	1320.17	1	1	1	0	0	0	1
ENSG00000026751	1039	521	518	0.501	1039	1016	1016.55	0	0	1	0	0	0	0
ENSG00000026950	1749	904	845	0.517	1749	1749	1765.25	1	0	1	0	0	0	0
ENSG00000027001	2277	1069	1208	0.469	2277	2041	1977.93	1	0	1	0	0	0	0
ENSG00000027075	2310	1194	1116	0.517	2139.5	1975	1831.19	1	1	1	0	0	0	0
ENSG00000027644	4000	2439	1561	0.61	4000	3338	3522.21	1	1	1	0	0	0	0
ENSG00000027697	1608	652	956	0.405	1608	1523	1445.48	1	1	1	0	0	1	0
ENSG00000027847	1036	654	382	0.631	1036	705	750.124	1	0	1	0	0	0	0
ENSG00000027869	1236	789	447	0.638	1236	1136	1217.98	1	0	1	0	0	0	0
ENSG00000028116	1662	658	1004	0.396	1662	1602	1510.57	0	1	1	0	0	0	0
ENSG00000028137	1446	899	547	0.622	1446	1106	1162.9	1	1	1	0	0	0	0
ENSG00000028203	2665	1148	1517	0.431	2665	2389	2289.59	1	0	1	0	0	0	1
ENSG00000028277	2547	1604	943	0.63	2547	1621	1729.68	1	0	1	0	0	0	0
ENSG00000028310	2150	1126	1024	0.524	2150	1945	1974.84	1	1	1	0	0	0	0
ENSG00000028528	1970	1009	961	0.512	1970	1624	1631.66	1	0	1	0	0	0	0
ENSG00000028839	596	220	376	0.369	596	596	553.038	1	1	1	0	0	0	0
ENSG00000029153	2025	853	1172	0.421	2025	2017	1928.06	1	1	1	0	0	1	0
ENSG00000029363	2937	1242	1695	0.423	2937	2809	2694.59	1	0	1	0	0	1	0
ENSG00000029364	964	482	482	0.5	964	955	955.826	1	1	1	0	0	0	0
ENSG00000029534	6334	3687	2647	0.582	6334	6149	6426.44	0	1	1	0	0	0	0
ENSG00000029559	980	447	533	0.456	980	980	956.316	0	0	1	0	0	0	0
ENSG00000029639	1072	484	588	0.451	1072	1072	1043.36	1	0	1	0	0	1	0
ENSG00000029725	3028	1330	1698	0.439	3028	2707	2613.52	1	0	1	0	0	0	0
ENSG00000029993	619	282	337	0.456	619	601	586.169	1	0	1	0	0	0	0
ENSG00000030066	4645	2100	2545	0.452	4645	4505	4376.92	1	1	1	0	0	0	0
ENSG00000030110	682	405	277	0.594	682	657	690.323	1	1	1	0	0	0	0
ENSG00000030304	2861	1398	1463	0.489	2861	2672	2654.82	0	1	1	0	0	0	0
ENSG00000030419	1833	876	957	0.478	1833	1740	1722.99	1	1	1	0	0	1	0
ENSG00000030582	1959	1231	728	0.628	1959	1903	2036.42	1	0	1	0	0	0	0
ENSG00000031003	2920	1175	1745	0.402	2920	2920	2763.02	1	0	1	0	0	0	0
ENSG00000031081	4407	2393	2014	0.543	4407	4049	4142.9	1	1	0	0	0	1	0
ENSG00000031691	843	312	531	0.37	843	843	782.687	1	0	1	0	0	0	0
ENSG00000031698	1667	851	816	0.51	1667	1596	1608.67	1	1	1	0	0	0	0
ENSG00000031823	2197	1260	937	0.574	2197	1796	1883.03	1	1	1	0	0	0	0
ENSG00000032219	3894	1504	2390	0.386	3894	3640	3417.34	1	0	1	0	0	0	0
ENSG00000032389	1953	1041	912	0.533	1953	1190	1220.57	1	1	1	0	0	0	0
ENSG00000032444	4289	2724	1565	0.635	4289	3461	3700.66	1	0	1	0	0	1	0
ENSG00000032742	2757	1075	1682	0.39	2757	2638	2475.15	1	1	1	0	0	0	0
ENSG00000033011	1501	861	640	0.574	1501	975	1006.71	1	0	1	0	0	1	0
ENSG00000033030	2191	1026	1165	0.468	2191	2175	2136.69	1	0	1	0	0	0	0
ENSG00000033050	1978	1017	961	0.514	1978	1929	1941.91	1	0	1	0	0	0	0
ENSG00000033100	2418	1507	911	0.623	2418	1750	1864.01	1	0	1	0	0	1	0
ENSG00000033122	4893	2192	2701	0.448	4893	4558	4423.27	1	1	1	0	0	0	0
ENSG00000033170	1867	820	1047	0.439	1867	1852	1789.99	1	0	1	0	0	0	0
ENSG00000033178	3394	1327	2067	0.391	3394	3394	3190.2	1	0	1	0	0	1	0
ENSG00000033327	2077	1161	916	0.559	2077	2065	2131.54	1	1	1	0	0	0	0
ENSG00000033627	2910	1404	1506	0.482	2910	2669	2626.86	1	0	1	0	0	0	0
ENSG00000033800	2114	936	1178	0.443	2114	2016	1955.98	1	1	0	0	0	0	0
ENSG00000033867	4007	1723	2284	0.43	4007	3712	3553.33	1	0	1	0	0	0	0
ENSG00000034053	2306	1383	923	0.6	2306	2060	2166.93	1	1	1	0	0	0	0
ENSG00000034152	1624	952	672	0.586	1624	1231	1284.11	1	1	1	0	0	1	0
ENSG00000034239	662	261	401	0.394	662	662	623.444	0	1	1	0	0	0	0
ENSG00000034510	141	73	68	0.518	141	141	142.377	1	0	1	0	0	0	0
ENSG00000034533	2189	975	1214	0.445	2189	1907	1849.36	0	1	1	0	0	0	0
ENSG00000034677	2558	1085	1473	0.424	2558	2474	2371.52	1	0	1	0	0	0	0
ENSG00000034693	1178	481	697	0.408	1178	1178	1118.51	1	0	1	0	0	0	0
ENSG00000034713	372	177	195	0.476	372	372	367.043	1	1	1	0	0	1	0
ENSG00000034971	1526	836	690	0.548	1526	1515	1555.1	0	1	1	0	0	0	0
ENSG00000035115	1236	533	703	0.431	1236	1175	1129.56	1	0	1	0	0	1	0
ENSG00000035141	945	590	355	0.624	945	495	517.865	1	0	1	0	0	0	0
ENSG00000035403	3511	1829	1682	0.521	3511	3432	3465.99	1	1	1	0	0	1	0
ENSG00000035499	1731	760	971	0.439	1731	1590	1527.76	1	0	1	0	0	1	0
ENSG00000035664	2019	1111	908	0.55	2019	1125	1147.28	1	1	1	0	0	0	0
ENSG00000035681	3131	1439	1692	0.46	3131	2865	2775.73	1	1	1	0	0	0	1
ENSG00000035687	1432	611	821	0.427	1432	1373	1308.18	1	1	1	0	0	1	0
ENSG00000035720	929	387	542	0.417	929	929	886.313	0	0	1	0	0	0	0
ENSG00000035862	778	461	317	0.593	778	610	631.602	1	1	1	0	0	0	0
ENSG00000035928	3643	1523	2120	0.418	3643	3553	3389.3	1	1	1	0	0	0	0
ENSG00000036054	2229	918	1311	0.412	2229	2165	2058.97	1	1	1	1	0	0	0
ENSG00000036257	2513	998	1515	0.397	2513	2383	2248.88	1	1	1	0	1	1	0
ENSG00000036448	4574	2450	2124	0.536	4574	4564	4653.17	1	1	1	0	0	0	0
ENSG00000036473	1111	488	623	0.439	1111	1111	1073.82	0	0	1	0	0	0	0
ENSG00000036530	1730	1031	699	0.596	1730	1324	1375.91	1	1	1	0	0	0	0
ENSG00000036549	2789	1149	1640	0.412	2789	2720	2589.05	1	0	1	0	0	0	0
ENSG00000036565	1664	895	769	0.538	1664	1581	1615.32	1	1	1	0	0	0	0
ENSG00000036672	2072	1195	877	0.577	2072	1819	1887.07	1	1	1	0	0	0	0
ENSG00000036828	3293	1787	1506	0.543	3293	2982	3046.89	0	0	1	0	0	0	0
ENSG00000037042	1407	821	586	0.584	1407	1402	1466.3	1	1	1	0	0	0	0
ENSG00000037241	449	218	231	0.486	449	449	445.42	1	0	0	0	0	1	0
ENSG00000037280	4276	2661	1615	0.622	4276	3619	3855.4	1	1	1	0	0	1	0
ENSG00000037474	2395	1168	1227	0.488	2395	2296	2265.71	1	0	1	0	0	0	0
ENSG00000037637	2211	1161	1050	0.525	2211	2102	2130.13	1	0	1	0	0	0	0
ENSG00000037749	1095	487	608	0.445	1095	1027	995.809	1	1	0	0	0	0	0
ENSG00000037757	1338	861	477	0.643	1338	1089	1166.09	0	0	1	0	0	0	0
ENSG00000037897	880	482	398	0.548	880	876	899.134	1	0	1	0	0	0	0
ENSG00000037965	735	403	332	0.548	735	618	631.608	0	0	1	0	0	0	0
ENSG00000038002	1082	505	577	0.467	1082	1082	1062.17	1	1	1	0	0	1	0
ENSG00000038210	1492	692	800	0.464	1492	1221	1151.32	1	1	1	0	0	0	0
ENSG00000038219	9470	4201	5269	0.444	9470	8958	8642.6	1	1	0	0	0	0	0
ENSG00000038274	1127	510	617	0.453	1127	1124	1094.58	1	1	1	0	0	0	0
ENSG00000038295	3279	1455	1824	0.444	3279	3173	3073.03	0	1	1	0	0	0	0
ENSG00000038358	4347	2577	1770	0.593	4347	3876	4057.64	1	0	1	0	0	0	0
ENSG00000038382	9819	5311	4508	0.541	9819	8296	8342.05	1	1	1	0	0	0	1
ENSG00000038427	10278	4448	5830	0.433	10278	9590	9236.41	1	1	1	0	0	1	0
ENSG00000038532	3684	2019	1665	0.548	3684	3134	3200.68	1	1	0	0	0	1	0
ENSG00000038945	1585	707	878	0.446	1585	1445	1404.01	1	1	1	0	0	0	0
ENSG00000039068	2792	1433	1359	0.513	2792	2707	2718.56	1	0	1	0	0	0	0
ENSG00000039123	3293	1305	1988	0.396	3293	3293	3104.9	1	0	1	0	0	0	0
ENSG00000039139	14266	6462	7804	0.453	14266	14101	13716.6	0	1	1	1	0	0	0
ENSG00000039319	4765	1799	2966	0.378	4765	4418	4116.63	1	1	1	0	0	1	0
ENSG00000039523	3887	2357	1530	0.606	3887	3327	3509.87	1	1	1	0	0	1	0
ENSG00000039537	2886	1293	1593	0.448	2886	2886	2803.38	0	0	1	0	0	0	0
ENSG00000039560	3137	1375	1762	0.438	3137	3014	2914.12	1	1	1	0	0	1	0
ENSG00000039600	2338	1296	1042	0.554	2338	1579	1594.3	0	0	1	0	0	0	0
ENSG00000039650	1665	1048	617	0.629	1665	1482	1582.32	1	0	1	0	0	0	0
ENSG00000039987	1573	979	594	0.622	1573	1233	1300.96	0	1	1	0	0	0	0
ENSG00000040199	4369	2185	2184	0.5	4369	3964	3943.19	1	1	0	0	0	0	0
ENSG00000040275	1899	764	1135	0.402	1899	1796	1698.16	1	0	1	0	0	1	0
ENSG00000040341	2080	916	1164	0.44	2080	1908	1839.29	1	0	1	0	0	0	0
ENSG00000040487	961	595	366	0.619	961	848	901.259	1	0	1	0	0	1	0
ENSG00000040531	1418	747	671	0.527	1418	1270	1288.93	1	0	1	0	0	1	0
ENSG00000040608	1794	1202	592	0.67	1794	512	561.347	1	1	1	0	0	0	0
ENSG00000040633	1307	741	566	0.567	1307	1166	1207.31	1	0	1	0	0	0	0
ENSG00000040731	2418	1055	1363	0.436	2418	2377	2293.56	1	1	1	0	0	0	0
ENSG00000040933	3254	1768	1486	0.543	3254	3194	3269.69	1	1	1	0	0	1	0
ENSG00000041353	876	366	510	0.418	876	678	652.663	1	0	1	0	0	0	0
ENSG00000041357	843	340	503	0.403	843	843	798.11	1	0	1	0	0	0	0
ENSG00000041515	5840	3018	2822	0.517	5840	5079	5044.29	1	1	0	0	0	0	0
ENSG00000041802	2062	984	1078	0.477	2062	2030	2003.31	1	0	1	0	0	0	0
ENSG00000041880	1679	973	706	0.58	1679	1577	1643.24	1	0	1	0	0	0	0
ENSG00000041982	7018	3860	3158	0.55	7018	6439	6620.19	1	0	1	0	0	0	0
ENSG00000041988	1186	694	492	0.585	1186	532	549.887	1	1	1	0	0	0	0
ENSG00000042062	2959	1814	1145	0.613	2959	2319	2442.07	1	1	0	0	0	0	0
ENSG00000042088	2203	1062	1141	0.482	2203	1923	1902.63	1	0	1	0	0	0	0
ENSG00000042286	1158	681	477	0.588	1158	1158	1214.18	1	1	1	0	0	0	1
ENSG00000042304	564	296	268	0.525	564	564	571.711	0	0	1	0	0	0	0
ENSG00000042317	2188	919	1269	0.42	2188	1798	1707.97	1	1	1	0	0	0	0
ENSG00000042429	2145	941	1204	0.439	2145	1911	1824.4	1	0	1	0	0	0	0
ENSG00000042445	2085	1160	925	0.556	2085	1989	2051.45	1	0	1	0	0	0	0
ENSG00000042493	1088	638	450	0.586	1088	1087	1138.7	1	1	1	0	0	1	0
ENSG00000042753	558	289	269	0.518	558	492	497.508	1	1	1	0	0	1	0
ENSG00000042781	16055	7369	8686	0.459	16055	15827	15469.6	1	1	1	0	0	0	0
ENSG00000042813	1204	530	674	0.44	1204	983	928.402	0	0	1	0	0	0	0
ENSG00000042832	8688	4724	3964	0.544	8688	8393	8596.16	0	0	1	0	0	0	0
ENSG00000042980	2603	1134	1469	0.436	2603	2573	2482.39	0	1	1	0	0	0	0
ENSG00000043039	976	575	401	0.589	976	859	900.69	0	1	1	0	0	0	0
ENSG00000043093	811	308	503	0.38	811	805	751.297	1	1	1	0	0	0	0
ENSG00000043143	2562	1551	1011	0.605	2562	2194	2318.37	1	1	1	0	0	0	0
ENSG00000043355	1610	1119	491	0.695	1610	574	625.39	1	0	1	0	0	1	0
ENSG00000043462	1707	887	820	0.52	1707	1657	1668.9	0	1	1	0	0	0	0
ENSG00000043514	1550	743	807	0.479	1550	1460	1441.64	1	0	1	0	0	0	0
ENSG00000043591	1435	1031	404	0.718	1435	193	216.224	0	1	1	0	0	0	0
ENSG00000044012	350	220	130	0.629	350	243	259.498	0	0	1	0	0	0	0
ENSG00000044090	5475	3251	2224	0.594	5475	5235	5492.48	1	0	1	0	0	1	0
ENSG00000044115	3010	1499	1511	0.498	3010	2802	2797.59	1	1	1	0	0	1	0
ENSG00000044446	3869	2004	1865	0.518	3869	3869	3907.28	1	1	1	0	0	1	0
ENSG00000044459	4481	1804	2677	0.403	4481	4226	3965.64	1	1	1	0	0	0	0
ENSG00000044524	3057	1419	1638	0.464	3057	3041	2981.14	1	1	1	0	0	0	1
ENSG00000044574	2001	954	1047	0.477	2001	1963	1936.3	1	0	1	0	0	0	0
ENSG00000046604	3435	1516	1919	0.441	3435	3363	3247.12	1	1	1	0	0	0	0
ENSG00000046647	740	393	347	0.531	740	740	752.668	1	0	0	0	0	1	0
ENSG00000046651	3202	1336	1866	0.417	3202	3117	2970.88	1	1	1	0	0	0	0
ENSG00000046653	1385	691	694	0.499	1385	1132	1129.45	1	1	1	0	0	0	0
ENSG00000046774	1123	572	551	0.509	1123	1122	1127.78	0	0	1	0	0	0	0
ENSG00000046889	5017	2206	2811	0.44	5017	4982	4812.17	1	1	1	0	0	1	0
ENSG00000047056	1610	860	750	0.534	1610	1568	1597.74	1	1	1	0	0	1	0
ENSG00000047188	4446	1875	2571	0.422	4446	4345	4143.52	1	1	1	0	0	0	0
ENSG00000047230	1985	895	1090	0.451	1985	1842	1786.92	1	0	1	0	0	1	0
ENSG00000047249	1531	681	850	0.445	1531	1501	1456.13	1	1	1	0	0	0	0
ENSG00000047315	3652	1520	2132	0.416	3652	3652	3483.46	1	0	1	0	0	1	0
ENSG00000047346	3340	1298	2042	0.389	3340	3276	3074.57	1	1	0	0	0	1	0
ENSG00000047365	5314	2113	3201	0.398	5314	5195	4905.9	1	1	1	0	0	0	0
ENSG00000047410	7576	3232	4344	0.427	7576	7360	7038.06	1	0	1	0	0	0	0
ENSG00000047457	3521	1482	2039	0.421	3521	3287	3148.94	1	1	1	0	0	0	0
ENSG00000047578	5127	2840	2287	0.554	5127	4745	4891.75	1	1	0	0	0	0	0
ENSG00000047579	1398	717	681	0.513	1398	1222	1231.97	1	1	1	0	0	1	0
ENSG00000047597	1346	686	660	0.51	1346	1177	1177.21	0	0	1	0	0	0	0
ENSG00000047617	3185	1652	1533	0.519	3185	3122	3154.12	1	1	0	0	0	0	0
ENSG00000047621	1746	694	1052	0.397	1746	1720	1623.61	1	1	1	0	0	1	0
ENSG00000047634	1024	451	573	0.44	1024	1020	986.442	1	0	1	0	0	1	0
ENSG00000047644	3385	1987	1398	0.587	3385	2573	2654.37	1	1	1	0	0	1	0
ENSG00000047648	3455	1954	1501	0.566	3455	2326	2369.23	1	1	1	0	0	0	0
ENSG00000047662	3269	1879	1390	0.575	3269	2690	2768.03	0	1	0	0	0	0	0
ENSG00000047849	8642	4244	4398	0.491	8642	4795	4785.72	1	1	1	0	0	0	0
ENSG00000047932	1463	682	781	0.466	1463	1378	1348.75	1	1	1	0	0	0	0
ENSG00000047936	7297	3110	4187	0.426	7297	7174	6878.97	0	0	1	0	0	0	0
ENSG00000048028	3667	1660	2007	0.453	3667	3365	3262.28	1	1	1	0	0	0	0
ENSG00000048052	3578	1770	1808	0.495	3578	3483	3471.16	1	1	1	0	0	0	0
ENSG00000048140	1126	656	470	0.583	1126	1126	1177.22	1	1	1	1	0	1	0
ENSG00000048162	915	500	415	0.546	915	732	754.186	1	0	1	0	0	1	0
ENSG00000048342	5242	2400	2842	0.458	5242	5150	5024.97	1	0	0	0	0	0	0
ENSG00000048392	1443	681	762	0.472	1443	1138	1092.91	1	1	1	0	0	0	0
ENSG00000048405	2016	760	1256	0.377	2016	1943	1811.45	1	0	1	0	0	0	0
ENSG00000048462	695	320	375	0.46	695	566	547.824	0	0	1	0	0	0	0
ENSG00000048471	2739	1466	1273	0.535	2739	2525	2582.47	1	0	1	0	0	1	0
ENSG00000048540	744	337	407	0.453	744	461	455.767	1	1	1	0	0	0	0
ENSG00000048544	637	266	371	0.418	637	637	608.083	1	1	1	0	0	0	0
ENSG00000048545	622	352	270	0.566	622	622	644.583	0	0	1	0	0	0	0
ENSG00000048649	4402	1917	2485	0.435	4402	4028	3856.78	1	0	1	0	0	0	0
ENSG00000048707	13635	6399	7236	0.469	13635	13395	13168.3	1	1	1	0	0	0	0
ENSG00000048740	1742	904	838	0.519	1742	1635	1652.33	1	1	1	0	0	1	1
ENSG00000048828	3728	2057	1671	0.552	3728	3046	3111.41	1	0	1	0	0	0	0
ENSG00000048991	3686	1715	1971	0.465	3686	3401	3333.86	1	0	1	0	0	0	0
ENSG00000049089	2269	1540	729	0.679	2269	1901	2076.22	1	0	1	0	0	0	0
ENSG00000049130	863	347	516	0.402	863	863	816.457	1	1	1	0	0	0	0
ENSG00000049167	1251	516	735	0.412	1251	1247	1187.24	1	0	1	0	0	1	0
ENSG00000049192	3662	1670	1992	0.456	3662	3524	3442.7	1	0	0	0	0	0	0
ENSG00000049239	2430	1510	920	0.621	2430	1601	1704.69	1	1	1	0	0	0	0
ENSG00000049245	324	153	171	0.472	324	319	314.318	1	0	1	0	0	0	0
ENSG00000049246	3736	1908	1828	0.511	3736	3526	3537.6	1	0	1	0	0	0	0
ENSG00000049247	610	260	350	0.426	610	519	498.896	0	0	1	0	0	0	0
ENSG00000049249	895	434	461	0.485	895	799	794.869	0	1	1	0	0	0	0
ENSG00000049283	2235	1465	770	0.655	2235	1584	1705.41	0	1	1	0	0	0	0
ENSG00000049323	5388	2818	2570	0.523	5388	4765	4759.61	1	0	1	0	0	1	0
ENSG00000049449	1239	637	602	0.514	1239	873	861.655	1	1	0	0	0	1	0
ENSG00000049540	2643	1669	974	0.631	2643	2528	2707.15	1	1	1	0	0	1	0
ENSG00000049541	1379	728	651	0.528	1379	1189	1202.38	1	1	1	0	0	0	0
ENSG00000049618	7373	4404	2969	0.597	7373	5092	5255.85	1	0	1	1	0	0	0
ENSG00000049656	1698	936	762	0.551	1698	1596	1634.9	1	1	1	0	0	0	0
ENSG00000049759	3114	1490	1624	0.478	3114	3106	3070.2	1	1	1	0	0	0	0
ENSG00000049768	1541	964	577	0.626	1541	1331	1422.47	0	0	1	0	0	0	0
ENSG00000049769	2512	1650	862	0.657	2512	1031	1087.16	1	0	0	0	0	0	0
ENSG00000049860	1762	807	955	0.458	1762	1435	1360.37	1	1	1	0	0	1	0
ENSG00000049883	1309	573	736	0.438	1309	1259	1211.43	1	0	1	0	0	0	0
ENSG00000050030	4562	2055	2507	0.45	4562	4318	4199.94	1	0	0	0	0	0	0
ENSG00000050130	1018	419	599	0.412	1018	969	921.356	1	0	1	0	0	0	0
ENSG00000050165	1126	682	444	0.606	1126	1029	1084.16	1	1	0	0	0	1	0
ENSG00000050327	4860	2756	2104	0.567	4860	4402	4562.5	0	0	1	0	0	0	0
ENSG00000050344	2147	1072	1075	0.499	2147	1574	1494.68	0	1	0	0	0	0	0
ENSG00000050393	1398	762	636	0.545	1398	703	672.431	1	1	1	0	0	1	0
ENSG00000050405	2359	1102	1257	0.467	2359	2258	2215.63	1	0	1	0	0	1	0
ENSG00000050426	1240	605	635	0.488	1240	1234	1225.61	1	0	1	0	0	0	0
ENSG00000050438	3885	1894	1991	0.488	3885	3507	3472.02	1	1	1	0	0	0	0
ENSG00000050555	4864	3134	1730	0.644	4864	3889	4173.12	1	1	1	0	0	0	0
ENSG00000050628	1946	1086	860	0.558	1946	1320	1337.56	0	0	1	0	0	0	0
ENSG00000050730	1394	612	782	0.439	1394	1052	1021.71	1	1	1	0	0	0	0
ENSG00000050748	1725	786	939	0.456	1725	1447	1401.01	1	0	1	0	0	0	0
ENSG00000050767	2088	1415	673	0.678	2088	1467	1603.32	1	1	1	0	0	0	0
ENSG00000050820	3050	2009	1041	0.659	3050	2059	2234.9	1	1	1	0	0	1	0
ENSG00000051009	3312	1949	1363	0.588	3312	2485	2601.76	1	0	1	0	0	0	0
ENSG00000051108	1339	686	653	0.512	1339	1227	1231.31	1	0	1	0	0	0	0
ENSG00000051128	1127	722	405	0.641	1015.5	836	803.049	1	0	1	0	0	0	0
ENSG00000051180	1187	576	611	0.485	1187	1061	1046.95	1	0	1	0	0	1	0
ENSG00000051341	7919	3269	4650	0.413	7919	7619	7255.31	1	0	1	0	0	0	0
ENSG00000051382	3334	1377	1957	0.413	3334	3334	3174.27	1	1	1	0	0	0	0
ENSG00000051523	1046	678	368	0.648	1046	411	441.714	1	1	1	0	0	0	0
ENSG00000051596	1436	768	668	0.535	1436	902	891.535	1	0	0	0	0	0	0
ENSG00000051620	849	447	402	0.527	849	529	507.794	1	0	1	0	0	1	0
ENSG00000051825	3783	1528	2255	0.404	3783	3191	3025.71	1	1	1	0	0	1	0
ENSG00000052126	4160	1841	2319	0.443	4160	3750	3609.75	1	1	1	0	0	1	0
ENSG00000052344	1058	670	388	0.633	1058	978	1049.28	0	0	1	0	0	0	0
ENSG00000052723	657	321	336	0.489	657	547	532.771	1	0	1	0	0	0	0
ENSG00000052749	4060	2386	1674	0.588	4060	4045	4240.5	1	1	1	0	0	1	0
ENSG00000052795	3700	1866	1834	0.504	3700	2924	2910.39	1	1	0	0	0	1	0
ENSG00000052802	905	322	583	0.356	905	905	833.121	1	1	1	0	0	1	0
ENSG00000052841	3868	1782	2086	0.461	3868	3473	3380.77	1	0	1	0	0	0	0
ENSG00000052850	1252	817	435	0.653	1252	755	811.915	1	1	1	0	0	0	0
ENSG00000053108	2735	1551	1184	0.567	2735	2464	2553.39	0	0	1	0	0	0	0
ENSG00000053254	1866	999	867	0.535	1866	1273	1302.82	1	0	1	0	0	1	0
ENSG00000053328	1122	639	483	0.57	1122	801	786.404	0	1	0	0	0	0	0
ENSG00000053371	1111	707	404	0.636	1111	862	911.956	1	0	1	0	0	1	0
ENSG00000053372	756	396	360	0.524	756	756	765.914	1	0	1	0	0	0	0
ENSG00000053438	257	155	102	0.603	257	257	271.596	0	0	1	0	0	0	0
ENSG00000053501	860	496	364	0.577	860	805	837.017	1	0	1	0	0	1	0
ENSG00000053524	3540	1712	1828	0.484	3540	3434	3393.26	0	1	1	0	0	0	0
ENSG00000053702	872	530	342	0.608	872	861	911.994	1	1	1	0	0	0	0
ENSG00000053747	10928	5545	5383	0.507	10928	10124	10122	1	0	1	0	0	0	0
ENSG00000053770	1583	626	957	0.395	1583	1533	1444.07	1	0	1	0	0	0	0
ENSG00000053900	2566	1010	1556	0.394	2566	2566	2415.63	1	1	1	0	0	0	0
ENSG00000053918	2325	1470	855	0.632	2325	1587	1674.69	0	1	1	0	0	0	0
ENSG00000054116	684	328	356	0.48	684	564	561.246	1	1	1	0	0	0	0
ENSG00000054118	2914	1444	1470	0.496	2914	2888	2880.29	1	1	1	0	0	0	0
ENSG00000054148	449	268	181	0.597	449	449	472.96	1	0	1	0	0	0	0
ENSG00000054179	1529	973	556	0.636	1529	1066	1131.25	0	0	1	0	0	0	0
ENSG00000054219	5995	2528	3467	0.422	2999.67	5898	2816.36	0	1	1	0	0	0	0
ENSG00000054267	4299	1764	2535	0.41	4299	4085	3857.37	1	0	1	0	0	0	0
ENSG00000054277	1313	701	612	0.534	1313	1055	1059.12	1	0	1	0	0	1	0
ENSG00000054282	2483	1119	1364	0.451	2483	2228	2161.35	1	0	1	0	0	0	0
ENSG00000054356	3117	1937	1180	0.621	3117	2785	2959.82	1	0	1	0	0	0	0
ENSG00000054392	1800	973	827	0.541	1800	1616	1667.03	1	1	1	0	0	1	0
ENSG00000054523	7242	3485	3757	0.481	7242	7023	6953.65	1	1	1	0	0	0	1
ENSG00000054598	1663	1197	466	0.72	1663	462	517.928	1	1	1	0	0	1	0
ENSG00000054611	1837	1036	801	0.564	1837	1392	1433.09	1	1	1	0	0	1	0
ENSG00000054654	22587	9677	12910	0.428	22587	21019	20171.3	1	1	1	0	0	0	0
ENSG00000054690	4541	2561	1980	0.564	4541	4105	4250.14	1	0	0	0	0	0	0
ENSG00000054793	3280	1818	1462	0.554	3280	3240	3333.85	1	1	0	0	0	0	1
ENSG00000054796	1290	518	772	0.402	1290	1242	1172.29	0	0	1	0	0	0	0
ENSG00000054803	617	333	284	0.54	617	535	540.66	0	0	1	0	0	0	0
ENSG00000054938	1529	917	612	0.6	1529	1426	1507.02	0	0	1	0	0	0	0
ENSG00000054965	766	442	324	0.577	766	734	767.599	1	1	0	0	0	0	0
ENSG00000054967	1339	860	479	0.642	1339	1146	1233.98	1	1	1	0	0	1	0
ENSG00000054983	2390	1116	1274	0.467	2390	1941	1869.67	0	0	1	0	0	0	0
ENSG00000055044	1696	684	1012	0.403	1696	1656	1564.6	1	0	1	0	0	0	0
ENSG00000055070	817	464	353	0.568	817	522	546.438	1	1	1	0	0	0	0
ENSG00000055118	3946	2582	1364	0.654	3946	2723	2907.86	1	1	1	0	0	0	0
ENSG00000055130	2432	1050	1382	0.432	2432	2432	2340.57	1	1	1	0	0	0	1
ENSG00000055147	1579	700	879	0.443	1579	1579	1529.7	1	1	1	0	0	0	0
ENSG00000055163	4024	2142	1882	0.532	4024	3909	3975.37	1	0	1	0	0	0	0
ENSG00000055208	2153	940	1213	0.437	2153	2064	1990.39	1	1	1	0	0	0	0
ENSG00000055211	1071	457	614	0.427	1071	906	847.615	1	0	0	0	0	1	0
ENSG00000055332	1727	659	1068	0.382	1727	1727	1614.36	1	0	0	0	0	0	0
ENSG00000055483	3701	2116	1585	0.572	3701	3001	3109.94	1	1	1	0	0	0	0
ENSG00000055609	15216	7004	8212	0.46	15216	14984	14646.8	1	0	1	1	0	0	0
ENSG00000055732	1770	703	1067	0.397	1770	1737	1640.89	0	0	1	0	0	0	0
ENSG00000055813	1688	1037	651	0.614	1688	1244	1307.28	0	0	0	0	0	0	0
ENSG00000055917	3357	1531	1826	0.456	3357	3282	3199.43	1	1	1	0	0	0	0
ENSG00000055950	1023	626	397	0.612	1023	608	639.725	1	0	1	0	0	1	0
ENSG00000055955	2999	1713	1286	0.571	2999	2999	3116.6	0	0	1	0	0	0	0
ENSG00000055957	2944	1642	1302	0.558	2944	2918	3011.18	0	0	1	0	0	0	0
ENSG00000056050	1077	430	647	0.399	1077	1026	958.802	1	1	1	0	0	1	0
ENSG00000056097	3321	1533	1788	0.462	3321	3321	3250.77	1	1	1	0	0	0	0
ENSG00000056277	2300	916	1384	0.398	2300	2289	2160.63	1	1	1	0	0	0	0
ENSG00000056291	1590	749	841	0.471	1590	1540	1510.38	0	1	1	0	0	0	0
ENSG00000056487	1678	1077	601	0.642	1678	1316	1414.14	1	1	1	0	0	0	0
ENSG00000056558	1282	771	511	0.601	1282	1068	1125.14	0	1	1	0	0	0	0
ENSG00000056586	4019	1773	2246	0.441	4019	3800	3677.33	1	0	1	0	0	0	0
ENSG00000056661	1178	702	476	0.596	1178	876	915.324	1	0	1	0	0	0	0
ENSG00000056736	1560	762	798	0.488	1560	1480	1467.12	1	0	1	0	0	0	0
ENSG00000056972	1766	935	831	0.529	1766	1708	1735.47	1	1	1	0	0	0	0
ENSG00000056998	1557	853	704	0.548	1557	1433	1470.53	1	1	1	0	0	1	0
ENSG00000057019	2517	1183	1334	0.47	2517	2400	2344.78	1	1	1	0	0	0	0
ENSG00000057149	1204	508	696	0.422	1204	1204	1152.22	0	1	1	0	0	0	0
ENSG00000057252	1724	741	983	0.43	1724	1707	1640.87	1	0	1	0	0	0	0
ENSG00000057294	2712	1453	1259	0.536	2712	2377	2398.1	0	0	1	0	0	0	0
ENSG00000057468	2907	1108	1799	0.381	2907	2749	2545.13	0	0	1	0	0	0	0
ENSG00000057593	1497	927	570	0.619	1497	1160	1228.14	0	0	1	0	0	0	0
ENSG00000057608	1449	606	843	0.418	1449	1382	1321.29	1	1	1	0	0	0	1
ENSG00000057657	2572	1374	1198	0.534	2572	2288	2327.43	1	1	1	0	0	0	0
ENSG00000057663	859	337	522	0.392	859	859	808.051	1	0	1	0	0	0	0
ENSG00000057704	1450	761	689	0.525	1450	1313	1322.44	0	1	1	0	0	0	0
ENSG00000057757	662	341	321	0.515	662	461	441.447	1	0	1	0	0	0	0
ENSG00000057935	1996	888	1108	0.445	1996	1583	1527.64	1	1	1	0	0	0	0
ENSG00000058056	2693	1302	1391	0.483	2693	2634	2603.88	1	0	1	0	0	0	0
ENSG00000058063	3840	1516	2324	0.395	3840	3722	3498.87	1	0	0	0	0	0	0
ENSG00000058085	3699	1954	1745	0.528	3699	3584	3631.18	0	1	1	0	0	0	0
ENSG00000058091	1548	716	832	0.463	1548	1417	1385.33	1	1	1	0	0	0	0
ENSG00000058262	1515	775	740	0.512	1515	1477	1485.54	1	1	1	0	0	0	0
ENSG00000058272	3335	1412	1923	0.423	3335	3214	3076.85	1	0	1	0	0	0	0
ENSG00000058335	3958	2161	1797	0.546	3958	3824	3914.71	1	1	0	0	0	0	0
ENSG00000058404	2553	1553	1000	0.608	2553	1782	1867.07	0	1	1	0	0	0	0
ENSG00000058453	6235	4207	2028	0.675	6235	3519	3821.01	1	0	1	0	0	0	0
ENSG00000058600	2385	1378	1007	0.578	2385	1855	1923.69	1	1	1	0	0	1	0
ENSG00000058668	3990	2015	1975	0.505	3990	3895	3909.94	1	1	1	0	0	0	0
ENSG00000058673	2529	1156	1373	0.457	2529	2354	2298.28	1	1	1	0	0	0	0
ENSG00000058729	1957	777	1180	0.397	1957	1745	1646.43	1	0	1	0	0	1	0
ENSG00000058799	1038	480	558	0.462	1038	1009	987.243	1	0	1	0	0	0	0
ENSG00000058804	2111	906	1205	0.429	2111	2051	1960.39	1	0	1	0	0	0	0
ENSG00000058866	2492	1319	1173	0.529	2492	2491	2531.17	0	1	1	0	0	0	0
ENSG00000059122	2785	1857	928	0.667	2785	1477	1611.86	1	1	1	0	0	1	1
ENSG00000059145	3482	2288	1194	0.657	3482	1125	1221.63	1	1	0	0	0	1	0
ENSG00000059377	1947	1037	910	0.533	1947	1791	1819.83	1	1	1	0	0	0	0
ENSG00000059378	2200	1211	989	0.55	2200	1787	1800.5	1	1	1	0	0	0	0
ENSG00000059573	2469	1263	1206	0.512	2469	2469	2484.7	1	1	1	0	0	0	0
ENSG00000059588	5012	2442	2570	0.487	5012	4060	3879.21	1	1	1	0	0	1	0
ENSG00000059691	1824	945	879	0.518	1824	1799	1817.1	1	1	1	0	0	0	0
ENSG00000059728	725	381	344	0.526	725	692	700.813	1	0	1	0	0	1	0
ENSG00000059758	1749	719	1030	0.411	1749	1715	1632.1	1	1	1	0	0	0	0
ENSG00000059769	1321	672	649	0.509	1066.67	727	563.129	1	0	1	0	0	1	0
ENSG00000059804	1569	784	785	0.5	1569	1569	1568.72	1	1	1	0	0	0	0
ENSG00000059915	3151	2015	1136	0.639	3151	2505	2690.23	1	0	1	0	0	0	0
ENSG00000060069	2947	1885	1062	0.64	2947	1931	2041.2	1	0	1	0	0	0	0
ENSG00000060138	1326	780	546	0.588	1326	884	912.145	1	0	1	0	0	0	0
ENSG00000060140	1335	681	654	0.51	1335	1334	1341.41	0	0	1	0	0	0	0
ENSG00000060237	9116	4520	4596	0.496	9116	7920	7860.75	1	1	1	0	0	0	0
ENSG00000060339	3839	1643	2196	0.428	3839	3659	3493.4	1	0	1	0	0	0	0
ENSG00000060491	2147	1431	716	0.667	2147	1312	1417.11	1	0	1	0	0	0	0
ENSG00000060558	1173	702	471	0.598	1173	1136	1197.7	0	0	1	0	0	0	0
ENSG00000060566	1432	869	563	0.607	1432	1255	1323.14	0	0	1	0	0	0	0
ENSG00000060642	1493	777	716	0.52	1493	1493	1509.8	1	1	1	0	0	0	0
ENSG00000060656	4538	2781	1757	0.613	4538	3917	4137.73	1	1	1	0	0	0	0
ENSG00000060688	1412	700	712	0.496	1412	1155	1150.13	1	0	1	0	0	0	0
ENSG00000060709	3255	1905	1350	0.585	3255	3044	3177.09	1	1	1	0	0	0	0
ENSG00000060718	5950	3054	2896	0.513	5950	5950	5993.51	1	1	1	0	0	1	0
ENSG00000060749	5598	2255	3343	0.403	5598	5217	4937.46	1	0	1	0	0	0	1
ENSG00000060762	360	184	176	0.511	360	352	354.448	1	1	1	0	0	0	0
ENSG00000060971	1398	829	569	0.593	1398	1155	1204.94	1	1	1	0	0	0	0
ENSG00000060982	1263	597	666	0.473	1263	1218	1192.66	1	1	1	0	0	1	0
ENSG00000061273	3342	2126	1216	0.636	3342	2748	2947.57	1	1	1	0	0	0	0
ENSG00000061337	1802	1159	643	0.643	1802	1063	1141.72	1	1	1	0	0	0	0
ENSG00000061455	1819	1127	692	0.62	1819	993	1011.11	0	0	0	0	0	0	0
ENSG00000061492	1240	661	579	0.533	1240	1169	1191.31	0	1	1	0	0	0	0
ENSG00000061656	1397	845	552	0.605	1397	1161	1216.95	1	0	1	0	0	1	0
ENSG00000061676	3561	1424	2137	0.4	3561	3561	3364.64	1	0	1	1	0	0	1
ENSG00000061794	1020	439	581	0.43	1020	985	945.947	1	0	1	0	0	0	0
ENSG00000061918	2146	928	1218	0.432	2146	1973	1902.46	1	0	1	0	0	0	0
ENSG00000061936	3103	1735	1368	0.559	3103	2701	2766.71	1	1	1	0	0	0	0
ENSG00000061938	4120	2731	1389	0.663	4120	2121	2285.61	1	1	1	0	0	1	0
ENSG00000061987	5440	2246	3194	0.413	5440	5359	5103.15	1	1	1	0	0	0	0
ENSG00000062038	2906	1650	1256	0.568	2906	2460	2545.38	1	0	1	0	0	0	0
ENSG00000062096	1833	968	865	0.528	1833	1789	1816.25	0	0	1	0	0	0	0
ENSG00000062194	1585	653	932	0.412	1585	1562	1488.74	1	1	1	0	0	0	0
ENSG00000062282	1203	683	520	0.568	1203	1079	1110.12	1	0	1	0	0	0	0
ENSG00000062370	2814	1196	1618	0.425	2700	2778	2552.54	1	0	0	0	0	1	0
ENSG00000062485	1501	761	740	0.507	1451.5	1452	1409.97	1	0	1	0	0	0	0
ENSG00000062524	2739	1762	977	0.643	2739	1993	2110.81	0	0	1	0	0	0	0
ENSG00000062582	569	346	223	0.608	532.5	404	391.487	1	1	1	0	0	1	0
ENSG00000062598	2593	1313	1280	0.506	2593	2381	2396.07	1	1	1	0	0	0	0
ENSG00000062650	3659	1516	2143	0.414	3659	3659	3486.32	1	0	1	0	0	0	0
ENSG00000062716	1316	576	740	0.438	1316	1272	1224.08	1	1	1	0	0	1	0
ENSG00000062725	1853	765	1088	0.413	1853	1819	1732.25	1	1	1	0	0	0	0
ENSG00000062822	3556	2307	1249	0.649	3349	3135	3191.09	1	0	1	0	0	1	0
ENSG00000063015	3357	2026	1331	0.604	3357	2924	3088.15	1	1	1	0	0	0	0
ENSG00000063046	2025	1009	1016	0.498	2025	1976	1974.9	1	1	1	0	0	0	0
ENSG00000063127	2350	1203	1147	0.512	2350	2281	2295.25	0	0	1	0	0	0	0
ENSG00000063169	4744	3344	1400	0.705	4744	1228	1323.49	1	1	1	0	0	0	1
ENSG00000063176	2682	1756	926	0.655	2682	1169	1270.38	1	0	1	0	0	0	0
ENSG00000063177	665	385	280	0.579	665	665	693.917	1	0	1	0	0	0	0
ENSG00000063180	1051	634	417	0.603	1051	1010	1066.4	1	0	1	0	0	0	0
ENSG00000063241	687	440	247	0.64	687	518	555.349	1	0	1	0	0	1	0
ENSG00000063244	1603	975	628	0.608	1603	1379	1449.94	1	0	1	0	0	0	1
ENSG00000063245	2191	1433	758	0.654	2191	1686	1823.94	1	0	1	0	0	1	0
ENSG00000063322	836	493	343	0.59	836	503	524.357	1	0	1	0	0	1	0
ENSG00000063438	2419	1531	888	0.633	2411	1878	2007.91	1	1	1	0	0	0	0
ENSG00000063515	629	475	154	0.755	629	43	47.3061	0	0	1	0	0	0	0
ENSG00000063587	1430	854	576	0.597	1430	915	957.978	1	0	0	0	0	1	0
ENSG00000063601	2279	1089	1190	0.478	2279	1902	1845.33	1	1	1	0	0	0	0
ENSG00000063660	2240	1517	723	0.677	2240	1083	1174.29	1	1	1	0	0	0	0
ENSG00000063761	1819	1013	806	0.557	1819	1529	1578.96	1	0	1	0	0	0	0
ENSG00000063854	1032	645	387	0.625	1032	911	963.918	1	0	1	0	0	0	0
ENSG00000063978	721	355	366	0.492	721	673	669.971	1	0	1	0	0	0	0
ENSG00000064012	1759	811	948	0.461	1759	1759	1721.27	1	0	1	0	0	1	0
ENSG00000064042	5213	2597	2616	0.498	5213	3415	3405.53	1	1	1	0	0	0	0
ENSG00000064102	2229	902	1327	0.405	2229	2197	2077.2	1	0	1	0	0	0	0
ENSG00000064115	1927	904	1023	0.469	1927	1743	1707.47	1	1	1	0	0	0	0
ENSG00000064195	875	551	324	0.63	875	790	845.412	1	1	1	0	0	0	0
ENSG00000064199	472	207	265	0.439	472	472	456.027	1	1	1	0	0	0	0
ENSG00000064201	1103	691	412	0.626	1103	1026	1096.12	1	0	1	0	0	0	0
ENSG00000064205	928	622	306	0.67	928	490	533.905	0	1	1	0	0	0	0
ENSG00000064218	1466	892	574	0.608	1466	953	987.69	0	1	1	0	0	0	0
ENSG00000064225	1499	669	830	0.446	1499	1050	988.31	1	1	1	0	0	0	0
ENSG00000064270	3076	1688	1388	0.549	3076	2980	3059.56	0	1	1	0	0	0	0
ENSG00000064300	1310	873	437	0.666	1310	733	791.597	0	1	1	0	0	0	0
ENSG00000064309	3987	1911	2076	0.479	3987	3928	3885.26	1	1	1	0	0	0	0
ENSG00000064313	3972	1645	2327	0.414	3972	3726	3538.18	1	0	1	0	0	1	0
ENSG00000064393	3780	2132	1648	0.564	3780	3592	3720.16	1	1	1	0	0	0	0
ENSG00000064419	2980	1415	1565	0.475	2980	2966	2924.92	1	1	1	0	0	0	0
ENSG00000213999	1541	999	542	0.648	971.5	1176	792.614	1	1	1	0	0	0	0
ENSG00000064490	916	551	365	0.602	916	819	868.847	1	1	1	0	0	0	0
ENSG00000064545	1515	954	561	0.63	1515	1287	1376.2	1	0	1	0	0	1	0
ENSG00000064547	1062	665	397	0.626	1062	548	583.663	0	0	1	0	0	0	0
ENSG00000064601	1575	891	684	0.566	1575	1496	1545.03	1	0	1	0	0	0	0
ENSG00000064607	3730	1953	1777	0.524	3730	2983	3009.04	1	0	1	0	0	0	0
ENSG00000064651	3791	1757	2034	0.463	3791	3214	3065.07	1	0	1	0	0	0	0
ENSG00000064652	741	316	425	0.426	741	527	503.163	1	0	1	0	0	0	0
ENSG00000064655	1688	933	755	0.553	1688	1688	1737.02	0	0	0	0	0	0	0
ENSG00000064666	1330	826	504	0.621	1330	786	836.619	1	0	1	0	0	1	0
ENSG00000064687	6749	4336	2413	0.642	6749	5533	5935.8	1	0	1	0	0	0	0
ENSG00000064692	3319	1613	1706	0.486	3319	2771	2755.9	1	1	1	0	0	0	0
ENSG00000064703	2558	1152	1406	0.45	2558	2253	2148.39	1	0	1	0	0	0	0
ENSG00000064726	1485	739	746	0.498	1485	1081	1027.85	1	0	1	0	0	0	0
ENSG00000064763	1657	748	909	0.451	1657	1599	1556.86	0	0	1	0	0	0	0
ENSG00000064787	2077	1067	1010	0.514	2077	1867	1884.9	0	1	1	0	0	0	0
ENSG00000064835	980	419	561	0.428	980	980	940.893	0	1	1	0	0	0	0
ENSG00000064886	1228	604	624	0.492	1228	1219	1214.32	1	1	1	0	0	0	0
ENSG00000064932	4363	2897	1466	0.664	4363	2961	3193.58	1	0	1	0	0	1	0
ENSG00000064933	3087	1105	1982	0.358	3087	2883	2650.21	1	0	1	0	0	1	0
ENSG00000064961	1274	823	451	0.646	1274	676	719.621	1	0	1	0	0	0	0
ENSG00000064989	1442	579	863	0.402	1442	1442	1363.79	1	1	1	0	0	0	0
ENSG00000064995	657	316	341	0.481	657	657	650.115	1	1	1	0	0	0	0
ENSG00000064999	3577	2048	1529	0.573	3577	3041	3134.83	1	1	1	0	0	0	0
ENSG00000065000	3914	2296	1618	0.587	3914	3669	3834.53	1	1	1	0	0	0	0
ENSG00000065029	1884	1094	790	0.581	1884	1755	1832.25	1	1	1	0	0	0	0
ENSG00000065054	1351	912	439	0.675	1351	765	824.311	1	1	1	0	0	0	0
ENSG00000065057	1021	654	367	0.641	1021	813	869.678	1	0	1	0	0	1	0
ENSG00000065060	4433	2291	2142	0.517	4433	4087	4122.44	1	0	1	0	0	0	0
ENSG00000065135	1101	467	634	0.424	1101	1101	1055.01	1	0	1	0	0	0	0
ENSG00000065150	3790	1663	2127	0.439	3790	3550	3420.56	1	0	1	0	0	0	0
ENSG00000065154	1361	613	748	0.45	1361	1329	1292.98	1	1	1	0	0	0	0
ENSG00000065183	3014	1331	1683	0.442	3014	2958	2862.71	1	1	1	0	0	1	0
ENSG00000065243	3223	1268	1955	0.393	3223	3123	2939.28	1	1	1	0	0	0	0
ENSG00000065268	1345	875	470	0.651	1345	1088	1171.8	1	1	1	0	0	0	0
ENSG00000065308	1164	607	557	0.521	1164	1153	1166.04	1	1	1	0	0	1	0
ENSG00000065320	2035	1325	710	0.651	2035	773	819.231	1	1	1	0	0	1	0
ENSG00000065325	1731	914	817	0.528	1731	1714	1739.64	0	0	1	0	0	0	0
ENSG00000065328	2744	1319	1425	0.481	2744	2744	2714.81	1	0	1	0	0	0	0
ENSG00000065357	2601	1323	1278	0.509	2601	2482	2492.67	1	1	1	0	0	0	0
ENSG00000065361	4416	2370	2046	0.537	4416	4416	4505.23	1	0	1	0	0	0	0
ENSG00000065371	719	376	343	0.523	719	719	728.088	0	1	1	0	0	0	0
ENSG00000065413	3315	1557	1758	0.47	3315	3049	2998.42	1	0	1	0	0	0	0
ENSG00000065427	2034	987	1047	0.485	2034	2034	2017.48	1	0	1	0	0	0	0
ENSG00000065457	1682	864	818	0.514	1682	1569	1578.67	1	0	1	0	0	0	0
ENSG00000065485	1662	859	803	0.517	1662	1652	1666.01	1	1	1	0	0	0	0
ENSG00000065491	1579	789	790	0.5	1579	1579	1578.72	1	0	1	0	0	1	0
ENSG00000065518	463	224	239	0.484	463	463	458.869	1	1	0	0	0	1	0
ENSG00000065526	11350	5852	5498	0.516	11350	9727	9826.27	1	0	1	0	0	0	0
ENSG00000065534	5896	3292	2604	0.558	5896	5652	5827.42	1	1	1	0	0	0	0
ENSG00000065548	1597	640	957	0.401	1597	1400	1322.07	1	0	1	0	0	0	0
ENSG00000065559	1289	580	709	0.45	1289	1133	1079.85	1	0	1	0	0	0	0
ENSG00000065600	1277	677	600	0.53	1277	1089	1101.39	1	0	1	0	0	0	0
ENSG00000065609	2939	1447	1492	0.492	2939	2860	2854.49	0	0	0	0	0	0	0
ENSG00000065613	3799	1526	2273	0.402	3799	3696	3497.26	1	0	1	0	0	1	0
ENSG00000065615	1665	662	1003	0.398	1665	1642	1547.81	1	0	1	0	0	0	0
ENSG00000065618	4795	2835	1960	0.591	4795	4582	4804.46	0	1	1	0	0	0	0
ENSG00000065621	794	392	402	0.494	794	758	759.102	1	1	1	0	0	1	0
ENSG00000065665	1654	743	911	0.449	1654	1575	1532.31	1	0	1	0	0	0	0
ENSG00000065675	2202	1069	1133	0.485	2202	2202	2184.37	1	1	1	0	0	0	0
ENSG00000065717	2504	1560	944	0.623	2504	1982	2102.26	1	1	1	0	0	1	0
ENSG00000065802	1029	615	414	0.598	1029	923	967.666	1	1	1	0	0	1	0
ENSG00000065809	990	481	509	0.486	990	942	938.144	1	0	0	0	0	1	0
ENSG00000065833	1785	777	1008	0.435	1785	1785	1721.38	0	0	1	0	0	0	0
ENSG00000065882	3988	2005	1983	0.503	3988	3212	3203.96	1	0	1	0	0	1	0
ENSG00000065883	4605	2398	2207	0.521	4605	3273	3169.33	1	0	1	0	0	0	0
ENSG00000065911	1089	507	582	0.466	1089	1081	1059.75	1	0	1	0	0	0	0
ENSG00000065923	2259	1195	1064	0.529	2259	1979	1984.28	1	1	1	0	0	0	0
ENSG00000065970	1813	1022	791	0.564	1813	1693	1748.47	1	1	1	0	0	0	0
ENSG00000065978	1388	855	533	0.616	1388	847	856.936	1	0	1	0	0	0	0
ENSG00000065989	3448	2181	1267	0.633	3448	2295	2416.16	1	1	1	0	0	1	0
ENSG00000066027	1535	632	903	0.412	1535	1360	1270.32	1	1	1	0	0	1	0
ENSG00000066032	3241	1617	1624	0.499	3241	2772	2776.1	1	1	1	0	0	1	0
ENSG00000066044	1344	717	627	0.533	1344	946	960.109	1	0	1	0	0	0	0
ENSG00000066056	3629	2229	1400	0.614	3629	3140	3318.6	1	1	1	0	0	0	0
ENSG00000066084	4917	2460	2457	0.5	4917	4841	4831.46	1	1	0	0	0	0	1
ENSG00000066117	1664	883	781	0.531	1664	1485	1497.56	1	1	1	0	0	0	0
ENSG00000066135	3296	1655	1641	0.502	3296	3296	3299.86	1	1	1	0	0	1	0
ENSG00000066136	1660	914	746	0.551	1660	1154	1178.75	1	1	0	0	0	1	0
ENSG00000066185	1134	544	590	0.48	1134	1134	1121.33	1	0	1	0	0	0	0
ENSG00000066230	2586	1616	970	0.625	2586	2126	2259.48	0	0	1	0	0	0	0
ENSG00000066248	2578	1498	1080	0.581	2578	2143	2218.66	1	0	1	0	0	0	0
ENSG00000066279	10570	3916	6654	0.37	10570	10196	9448.65	1	0	1	0	0	1	0
ENSG00000066294	1074	504	570	0.469	1074	1036	1018.37	0	0	1	0	0	0	0
ENSG00000066322	871	451	420	0.518	871	871	879.537	1	0	1	0	0	1	0
ENSG00000066336	1080	678	402	0.628	1080	718	764.092	0	0	1	0	0	0	0
ENSG00000066379	397	218	179	0.549	397	0	0	1	0	0	0	0	0	0
ENSG00000066382	1029	493	536	0.479	1029	982	971.535	1	1	1	0	0	0	0
ENSG00000066405	1030	581	449	0.564	1030	1027	1063.16	0	0	1	0	0	0	0
ENSG00000066422	3313	1434	1879	0.433	3313	3038	2900.97	1	0	1	0	0	0	0
ENSG00000066427	1327	547	780	0.412	1327	1274	1213.98	1	0	1	0	0	0	0
ENSG00000066455	2252	972	1280	0.432	2252	2214	2130.39	1	1	1	0	0	1	0
ENSG00000066468	2960	1510	1450	0.51	2960	2868	2887.83	1	1	1	0	0	0	0
ENSG00000066557	1880	724	1156	0.385	1880	1880	1761.03	1	0	1	0	0	0	0
ENSG00000066583	918	489	429	0.533	918	774	776.288	1	1	1	0	0	0	0
ENSG00000066629	2815	1386	1429	0.492	2815	2582	2569.33	1	1	1	0	0	0	0
ENSG00000066651	1487	612	875	0.412	1487	1453	1382.22	1	1	1	0	0	0	0
ENSG00000066654	1371	681	690	0.497	1371	969	941.603	1	0	1	0	0	0	0
ENSG00000066697	899	413	486	0.459	899	799	783.176	1	1	0	0	0	0	0
ENSG00000066735	5720	4021	1699	0.703	5720	1606	1773.34	1	1	1	0	0	1	0
ENSG00000066739	6443	2804	3639	0.435	6443	6398	6167.24	1	0	1	0	0	0	0
ENSG00000066777	5970	2450	3520	0.41	5970	5831	5537.1	1	1	1	0	0	0	0
ENSG00000066813	1958	983	975	0.502	1958	1795	1809.05	0	0	1	0	0	0	0
ENSG00000066827	4196	2250	1946	0.536	4196	3424	3486.61	1	1	1	0	0	0	0
ENSG00000066855	1285	580	705	0.451	1285	1090	1071.82	1	1	1	0	0	1	0
ENSG00000066923	3902	2079	1823	0.533	3902	3803	3873.49	1	0	1	0	0	1	0
ENSG00000066926	1426	722	704	0.506	1426	1321	1316.87	1	1	1	0	0	0	0
ENSG00000066933	8202	3504	4698	0.427	8202	7878	7548.23	1	0	1	0	0	0	0
ENSG00000067048	2103	928	1175	0.441	2103	2008	1942.43	0	0	1	0	0	0	0
ENSG00000067057	2746	1604	1142	0.584	2746	2330	2425.93	1	1	1	0	0	0	0
ENSG00000067064	1015	439	576	0.433	1015	843	792.109	1	0	1	0	0	1	0
ENSG00000067066	3533	1536	1997	0.435	3533	3362	3236.7	1	1	1	0	0	0	0
ENSG00000067082	1036	587	449	0.567	1036	831	861.069	1	1	1	0	0	0	1
ENSG00000067113	1041	457	584	0.439	1041	980	941.444	1	0	1	0	0	0	0
ENSG00000067141	4587	2204	2383	0.48	4587	4454	4384.05	1	1	1	0	0	0	0
ENSG00000067167	1178	484	694	0.411	1178	1178	1120.17	1	0	1	0	0	0	0
ENSG00000067177	3884	1838	2046	0.473	3884	3828	3772.37	1	0	1	0	0	0	0
ENSG00000067182	1891	1126	765	0.595	1891	1217	1264.67	1	1	1	0	0	1	0
ENSG00000067191	2126	1256	870	0.591	2126	2106	2211.03	1	0	1	0	0	0	0
ENSG00000067208	2557	1051	1506	0.411	2557	2519	2395.35	1	1	1	0	0	0	0
ENSG00000067221	1248	784	464	0.628	1248	1069	1140.95	1	1	1	0	0	0	0
ENSG00000067225	1870	1041	829	0.557	1870	1829	1886.29	1	1	1	0	0	0	0
ENSG00000067248	4241	1717	2524	0.405	4241	4186	3958.49	1	0	1	0	0	0	0
ENSG00000067334	2323	935	1388	0.402	2323	2253	2132.28	1	0	1	0	0	0	0
ENSG00000067365	1479	833	646	0.563	1479	1215	1255.64	1	0	1	0	0	0	0
ENSG00000067369	6267	3031	3236	0.484	6267	5873	5821.03	1	1	1	0	0	1	0
ENSG00000067445	4485	2421	2064	0.54	4485	4043	4128.55	1	1	1	0	0	1	0
ENSG00000067533	870	373	497	0.429	870	848	815.125	1	1	1	0	0	0	0
ENSG00000067560	848	435	413	0.513	848	598	596.348	1	0	1	0	0	0	0
ENSG00000067596	4006	2019	1987	0.504	4006	3847	3854.85	1	0	1	0	0	0	0
ENSG00000067606	2066	1147	919	0.555	2066	1791	1851.31	1	1	1	0	0	0	0
ENSG00000067646	2437	1021	1416	0.419	2437	2232	2131.74	0	1	1	0	0	0	0
ENSG00000067704	3150	1395	1755	0.443	3150	3025	2912.34	1	0	1	0	0	1	0
ENSG00000067715	1364	613	751	0.449	1364	1305	1272.78	1	1	1	0	0	0	0
ENSG00000067798	7506	3543	3963	0.472	7506	7063	6950.38	1	1	1	0	0	0	0
ENSG00000067829	1434	857	577	0.598	1434	1247	1306.52	1	1	1	0	0	0	0
ENSG00000067836	1106	702	404	0.635	1106	1001	1071.85	1	0	1	0	0	0	0
ENSG00000067840	2422	1575	847	0.65	2422	1368	1466.23	1	1	1	0	0	1	0
ENSG00000067842	3927	2319	1608	0.591	3927	3862	4052.69	0	1	1	0	0	0	0
ENSG00000067900	4228	1611	2617	0.381	4228	4228	3950.95	1	0	1	0	0	0	0
ENSG00000067955	621	326	295	0.525	621	574	578.98	1	0	1	0	0	0	0
ENSG00000067992	1306	569	737	0.436	1306	1283	1235.28	1	0	1	0	0	0	0
ENSG00000068001	1433	865	568	0.604	1433	1119	1180.35	1	0	1	0	0	0	0
ENSG00000068024	3648	2287	1361	0.627	3648	3075	3282.42	1	1	1	0	0	0	0
ENSG00000068028	1211	765	446	0.632	1211	954	1008.87	1	0	1	0	0	1	0
ENSG00000068078	2687	1753	934	0.652	2687	1986	2137.87	1	1	1	0	0	1	0
ENSG00000068079	898	528	370	0.588	898	898	941.513	0	0	1	0	0	0	0
ENSG00000068097	3804	1858	1946	0.488	3804	3508	3464.08	1	0	1	0	0	0	0
ENSG00000068120	1828	1076	752	0.589	1828	1713	1794.89	1	0	1	0	0	0	0
ENSG00000068137	2608	1785	823	0.684	2608	1446	1576.71	1	0	1	0	0	1	0
ENSG00000068305	1744	851	893	0.488	1744	1707	1697.91	1	1	1	0	0	0	0
ENSG00000068308	1757	1083	674	0.616	1757	1130	1157.63	1	0	1	0	0	1	0
ENSG00000068323	1774	1092	682	0.616	1774	1463	1547.82	1	0	1	0	0	1	0
ENSG00000068354	2141	1281	860	0.598	2141	1591	1669.68	1	0	0	0	0	0	0
ENSG00000068366	2202	918	1284	0.417	2202	2202	2101.2	1	0	1	0	0	0	0
ENSG00000068383	1460	788	672	0.54	1460	1305	1323.45	1	1	1	0	0	0	0
ENSG00000068394	1482	871	611	0.588	1482	1475	1546.19	1	0	1	0	0	0	0
ENSG00000068400	2704	1526	1178	0.564	2704	2519	2604.73	1	0	0	0	0	0	0
ENSG00000068438	1041	614	427	0.59	1041	975	1021.41	1	1	1	0	0	1	0
ENSG00000068489	1220	553	667	0.453	1169.5	1141	1059.71	1	1	1	0	0	0	0
ENSG00000068615	887	463	424	0.522	887	819	829.243	1	1	1	0	0	0	0
ENSG00000068650	3920	2052	1868	0.523	3920	3721	3756.41	1	1	0	0	0	1	0
ENSG00000068654	5329	2864	2465	0.537	5329	5288	5395.32	1	1	1	0	0	1	0
ENSG00000068697	733	331	402	0.452	733	733	713.447	1	0	1	0	0	0	0
ENSG00000068724	2931	1739	1192	0.593	2931	2386	2499.52	1	1	0	0	0	1	0
ENSG00000068745	1959	1042	917	0.532	1959	1575	1597.34	1	1	1	0	0	0	0
ENSG00000068781	3634	1554	2080	0.428	1841.5	3502	1702.58	1	1	1	0	0	0	0
ENSG00000068784	3084	1313	1771	0.426	3084	3084	2957.87	1	1	1	0	0	1	0
ENSG00000068793	4360	2338	2022	0.536	4360	4269	4354.92	1	1	1	0	0	0	0
ENSG00000068796	2343	945	1398	0.403	2343	2336	2210.97	1	1	1	0	0	0	0
ENSG00000068831	2023	1217	806	0.602	2023	1970	2081.3	1	0	1	0	0	0	0
ENSG00000068878	5781	2461	3320	0.426	5781	5552	5294.99	1	0	1	0	0	1	0
ENSG00000068885	2529	959	1570	0.379	1599.5	2452	1449.78	1	0	1	0	0	0	0
ENSG00000068903	1423	843	580	0.592	1423	1291	1354.77	1	0	1	0	0	1	0
ENSG00000068912	1518	655	863	0.431	1518	1518	1460.72	1	1	1	0	0	0	0
ENSG00000068971	1555	898	657	0.577	1555	1472	1530.02	1	0	1	0	0	1	0
ENSG00000068976	2625	1506	1119	0.574	2625	2597	2700.98	1	0	1	0	0	0	0
ENSG00000068985	462	237	225	0.513	462	462	465.305	0	0	1	0	0	0	0
ENSG00000069011	1250	839	411	0.671	1250	594	643.906	0	0	1	0	0	0	0
ENSG00000069018	2658	1348	1310	0.507	2658	2548	2551.69	0	0	1	0	0	0	0
ENSG00000069020	8621	4780	3841	0.554	8621	6223	6329.78	1	1	1	0	0	1	0
ENSG00000069122	4205	1949	2256	0.463	4205	4137	4049.7	0	0	1	0	0	0	0
ENSG00000069188	6740	4153	2587	0.616	6740	6513	6925.48	1	0	1	0	0	1	0
ENSG00000069206	2524	1044	1480	0.414	2524	2422	2303.93	0	0	1	0	0	0	0
ENSG00000069248	3627	1610	2017	0.444	3627	3479	3353.83	1	0	1	0	0	1	0
ENSG00000069275	763	349	414	0.457	763	763	745.099	1	0	1	0	0	0	0
ENSG00000069329	2659	1146	1513	0.431	2659	2512	2405.78	1	0	1	0	0	0	0
ENSG00000069345	1289	584	705	0.453	1289	1280	1248.6	1	0	1	0	0	0	0
ENSG00000069399	1466	1006	460	0.686	1466	720	774.44	1	1	1	0	0	0	0
ENSG00000069424	2301	1383	918	0.601	2301	1195	1246.57	1	0	1	0	0	0	0
ENSG00000069431	5134	2218	2916	0.432	5134	4977	4792.21	1	1	1	0	0	0	0
ENSG00000069482	393	237	156	0.603	393	363	381.373	0	1	1	0	0	0	0
ENSG00000272917	885	390	495	0.441	885	702	670.376	1	0	1	0	0	1	0
ENSG00000069509	489	213	276	0.436	489	489	471.65	1	0	1	0	0	0	0
ENSG00000069535	1634	819	815	0.501	1634	1634	1635.1	0	1	1	0	0	0	0
ENSG00000069667	2389	1190	1199	0.498	2389	1951	1904.31	1	1	1	0	0	0	0
ENSG00000069696	1276	942	334	0.738	1276	402	448.331	1	0	1	0	0	0	0
ENSG00000069702	2751	1375	1376	0.5	2751	2594	2589.6	1	1	1	0	0	1	0
ENSG00000069712	4271	1656	2615	0.388	4271	3981	3734.71	0	0	0	0	0	0	0
ENSG00000069764	555	324	231	0.584	555	402	417.973	0	0	1	0	0	0	0
ENSG00000069812	637	449	188	0.705	637	106	113.101	0	1	1	0	0	0	0
ENSG00000069849	1029	442	587	0.43	1029	871	834.923	1	0	1	0	0	0	0
ENSG00000069869	4425	1833	2592	0.414	4425	4370	4162.95	1	0	1	0	0	0	0
ENSG00000069943	1721	699	1022	0.406	1721	1721	1632.05	1	0	1	0	0	0	0
ENSG00000069956	2187	885	1302	0.405	2187	1961	1858.16	1	0	1	0	0	0	0
ENSG00000069966	1339	723	616	0.54	1339	1281	1306.94	1	0	1	0	0	0	0
ENSG00000069974	687	310	377	0.451	687	687	668.548	1	0	1	0	0	0	0
ENSG00000069998	1347	829	518	0.615	1347	1139	1199.64	1	1	1	0	0	0	0
ENSG00000070010	980	490	490	0.5	980	974	974	1	0	1	0	0	0	0
ENSG00000070018	4953	2302	2651	0.465	4953	4878	4784.16	1	1	1	0	0	0	0
ENSG00000070019	3353	1514	1839	0.452	3353	3353	3263.49	0	0	1	0	0	0	0
ENSG00000070031	382	272	110	0.712	382	201	218.35	0	0	1	0	0	0	0
ENSG00000070047	5031	3207	1824	0.637	5031	3556	3804.37	1	0	0	0	0	1	0
ENSG00000070061	4223	1961	2262	0.464	4223	4175	4091	1	0	1	0	0	1	0
ENSG00000070081	1343	503	840	0.375	1343	1319	1227.17	1	1	1	0	0	0	0
ENSG00000070087	701	325	376	0.464	701	526	524.715	1	1	1	0	0	0	0
ENSG00000070159	2863	1377	1486	0.481	2863	2863	2832.98	1	1	1	0	0	0	0
ENSG00000070182	7335	4308	3027	0.587	7335	6602	6911.81	1	1	0	0	0	0	0
ENSG00000070190	905	409	496	0.452	905	905	881.04	0	1	1	0	0	0	0
ENSG00000070193	638	306	332	0.48	638	555	546.167	1	1	1	0	0	0	0
ENSG00000070214	2080	928	1152	0.446	2080	2011	1946.83	1	0	1	0	0	0	0
ENSG00000070269	2297	1037	1260	0.451	2297	2022	1941.24	1	1	1	0	0	0	0
ENSG00000070366	4407	2359	2048	0.535	4407	4134	4207.75	1	0	1	0	0	0	0
ENSG00000070367	2213	848	1365	0.383	2213	2183	2038.41	1	1	1	0	0	0	0
ENSG00000070371	5195	2669	2526	0.514	5195	5079	5113.43	1	0	1	0	0	1	0
ENSG00000070388	626	445	181	0.711	626	198	216.457	0	0	1	0	0	0	0
ENSG00000070404	877	605	272	0.69	877	331	360.435	1	0	1	0	0	1	0
ENSG00000070413	1896	1176	720	0.62	1896	1642	1750.96	1	0	1	0	0	0	0
ENSG00000070423	1057	687	370	0.65	1057	732	783.825	1	0	1	0	0	0	0
ENSG00000070444	1775	1165	610	0.656	1775	1593	1728.06	1	0	1	0	0	1	0
ENSG00000070476	2627	1646	981	0.627	2627	1955	2051.03	1	1	0	0	0	0	0
ENSG00000070495	1492	822	670	0.551	1492	1314	1341.62	1	0	1	0	0	0	0
ENSG00000070501	1362	571	791	0.419	1362	1144	1092.78	1	0	1	0	0	0	0
ENSG00000070526	1924	1067	857	0.555	1924	1844	1899.08	0	1	1	0	0	0	0
ENSG00000070540	1425	718	707	0.504	1425	1425	1428.03	1	1	1	0	0	1	1
ENSG00000070601	4907	2656	2251	0.541	4907	4169	4253.74	0	0	1	0	0	0	0
ENSG00000070610	3198	1748	1450	0.547	3198	2971	3049.29	1	0	1	0	0	1	0
ENSG00000070614	2715	1589	1126	0.585	2715	2532	2648.47	1	1	1	0	0	0	0
ENSG00000070669	1810	779	1031	0.43	1810	1810	1740.6	1	0	1	0	0	0	0
ENSG00000070718	1413	656	757	0.464	1413	1295	1271.59	1	1	1	0	0	0	0
ENSG00000070729	3941	2323	1618	0.589	3941	3678	3842.16	0	0	1	0	0	0	0
ENSG00000070731	1302	742	560	0.57	1302	1038	1062.24	0	0	1	0	0	0	0
ENSG00000070748	2411	1414	997	0.586	2402.5	2086	2161.25	0	0	0	0	0	0	0
ENSG00000070756	1977	932	1045	0.471	1977	1973	1941.52	1	0	0	0	0	0	0
ENSG00000070759	1802	944	858	0.524	1802	1719	1743.8	1	0	1	0	0	0	0
ENSG00000070761	608	295	313	0.485	608	608	603.043	1	1	1	0	0	0	0
ENSG00000070770	1104	521	583	0.472	1104	1059	1036.48	1	0	1	0	0	1	0
ENSG00000070778	3670	2003	1667	0.546	3670	3027	3062.98	1	0	1	0	0	1	1
ENSG00000070785	1586	748	838	0.472	1586	1445	1412.78	1	0	1	0	0	0	0
ENSG00000070808	1561	894	667	0.573	1561	1561	1623.52	1	1	1	0	0	0	0
ENSG00000070814	4733	2811	1922	0.594	4733	4215	4426.99	1	1	1	0	0	1	0
ENSG00000070831	871	382	489	0.439	871	690	667.968	1	1	1	0	0	0	0
ENSG00000070882	2951	1403	1548	0.475	2951	2750	2698.79	1	1	1	0	0	1	0
ENSG00000070886	3270	2121	1149	0.649	3270	2573	2771.44	0	1	1	0	0	0	0
ENSG00000070915	3219	1880	1339	0.584	3219	3181	3327.61	0	1	1	0	0	0	0
ENSG00000070950	1654	675	979	0.408	1654	1551	1470.86	1	1	1	0	0	0	0
ENSG00000070961	4026	1619	2407	0.402	4026	3906	3693.9	1	0	1	0	0	0	0
ENSG00000070985	3647	2323	1324	0.637	3647	2995	3206.67	0	1	1	1	0	0	0
ENSG00000071051	1154	722	432	0.626	1154	919	978.48	1	1	1	0	0	0	0
ENSG00000071054	4458	2221	2237	0.498	4458	4218	4206.84	1	1	1	0	0	0	1
ENSG00000071073	1818	707	1111	0.389	1818	1818	1706.74	1	0	1	0	0	0	0
ENSG00000071082	531	238	293	0.448	531	458	448.349	1	0	0	0	0	1	0
ENSG00000071127	1924	1088	836	0.565	1924	1871	1937.46	1	1	1	0	0	0	0
ENSG00000071189	3200	1265	1935	0.395	3200	3039	2855.31	1	1	1	0	0	1	0
ENSG00000071203	830	382	448	0.46	830	830	811.824	0	0	1	0	0	0	0
ENSG00000071205	2472	1145	1327	0.463	2472	2453	2402.11	1	0	1	0	0	0	0
ENSG00000071242	2603	1461	1142	0.561	2603	2324	2400.51	1	1	1	0	0	1	0
ENSG00000071243	1359	569	790	0.419	1359	1359	1298.14	1	1	1	0	0	0	0
ENSG00000071246	1489	910	579	0.611	1489	984	1043.85	1	1	1	0	0	0	0
ENSG00000071282	1211	681	530	0.562	1211	1054	1095.39	1	1	1	0	0	1	0
ENSG00000071462	1055	593	462	0.562	1055	965	996.451	1	0	1	0	0	0	0
ENSG00000071537	2499	1173	1326	0.469	2499	2499	2456.86	1	1	1	0	0	0	0
ENSG00000071539	1442	710	732	0.492	1442	1265	1243.24	1	1	1	0	0	0	0
ENSG00000071553	1574	946	628	0.601	1574	1304	1366.98	1	0	1	0	0	1	0
ENSG00000071564	2535	1695	840	0.669	2535	1950	2125.61	1	1	1	1	0	0	0
ENSG00000071575	1242	657	585	0.529	1242	998	1021.85	1	1	1	0	0	0	0
ENSG00000071626	1469	870	599	0.592	1469	1339	1407.21	1	0	1	0	0	1	0
ENSG00000071655	902	587	315	0.651	902	813	879.314	1	0	0	0	0	1	1
ENSG00000071677	270	181	89	0.67	270	246	268.923	0	0	1	0	0	0	0
ENSG00000071794	3163	1220	1943	0.386	3163	3163	2963.89	1	0	1	0	0	0	0
ENSG00000071859	1081	610	471	0.564	1081	967	995.917	1	0	1	0	0	0	0
ENSG00000071889	964	579	385	0.601	964	642	679.756	1	0	1	0	0	1	0
ENSG00000071894	4513	2810	1703	0.623	4513	3899	4151.75	1	1	1	0	0	0	0
ENSG00000071909	4278	1975	2303	0.462	4278	4210	4123.52	0	1	1	0	0	0	0
ENSG00000071967	978	491	487	0.502	978	858	855.324	1	1	1	0	0	1	0
ENSG00000071991	2370	968	1402	0.408	2370	2301	2183.94	0	1	1	0	0	0	0
ENSG00000071994	1123	586	537	0.522	1123	785	760.441	1	0	1	0	0	1	0
ENSG00000072041	2356	957	1399	0.406	2356	2320	2199.77	1	1	1	0	0	0	0
ENSG00000072042	988	506	482	0.512	812	988	817.432	1	0	1	0	0	0	0
ENSG00000072062	1428	767	661	0.537	1428	1109	1128.55	1	0	1	0	0	1	0
ENSG00000072071	4608	2887	1721	0.627	4608	3859	4102.56	1	1	0	0	0	0	0
ENSG00000072080	667	306	361	0.459	667	667	651.853	0	0	1	1	0	0	0
ENSG00000072110	3130	1817	1313	0.581	3130	2861	2976.48	1	1	1	0	0	0	0
ENSG00000072121	7937	4278	3659	0.539	7937	7651	7809.07	1	0	1	1	0	0	0
ENSG00000072133	2428	986	1442	0.406	2428	2344	2223.93	1	1	1	0	0	0	0
ENSG00000072134	2014	1202	812	0.597	2014	1647	1728.41	1	0	1	0	0	0	0
ENSG00000072135	1530	964	566	0.63	1530	1126	1181.63	1	1	1	0	0	1	1
ENSG00000072163	1289	802	487	0.622	1289	1121	1184.62	1	1	1	0	0	0	0
ENSG00000072182	2047	1306	741	0.638	2047	1574	1687.48	0	0	0	0	0	0	0
ENSG00000072195	10999	7296	3703	0.663	10999	5662	6050.09	1	1	1	0	0	0	0
ENSG00000072201	2328	1203	1125	0.517	2328	2271	2290.35	1	1	1	0	0	0	0
ENSG00000072210	1837	819	1018	0.446	1837	1734	1683.52	1	0	1	0	0	0	0
ENSG00000072274	2450	1092	1358	0.446	2450	2369	2294.92	1	1	1	0	0	0	0
ENSG00000072310	3879	2522	1357	0.65	3879	2432	2615	1	0	1	0	0	1	0
ENSG00000072315	2968	1436	1532	0.484	2968	2835	2810.1	0	0	1	0	0	0	0
ENSG00000072364	3652	1693	1959	0.464	3652	3553	3481.49	1	0	1	0	0	0	0
ENSG00000072401	475	192	283	0.404	475	448	423.214	1	0	1	0	0	0	0
ENSG00000072415	2095	878	1217	0.419	2095	2011	1920.72	1	1	1	0	0	1	0
ENSG00000072422	2132	1071	1061	0.502	2132	1977	1979.88	1	1	0	0	0	0	0
ENSG00000072444	1958	891	1067	0.455	1958	1892	1844.3	0	0	0	0	0	0	0
ENSG00000072501	3924	1990	1934	0.507	3924	3773	3782.86	1	0	1	0	0	1	0
ENSG00000072506	812	471	341	0.58	812	760	791.253	1	1	1	0	0	0	0
ENSG00000072518	2739	1513	1226	0.552	2739	2320	2389.43	1	1	1	0	0	0	0
ENSG00000072571	2264	837	1427	0.37	2264	2174	2017.79	1	0	1	0	0	1	0
ENSG00000072609	2185	1243	942	0.569	2185	1861	1917.24	1	1	1	0	0	1	0
ENSG00000072657	3166	1490	1676	0.471	3166	2668	2572.23	1	1	1	0	0	0	0
ENSG00000072682	1840	966	874	0.525	1840	1759	1785.16	1	0	0	0	0	0	0
ENSG00000072694	1172	643	529	0.549	1102.5	1110	1070.08	0	0	1	0	0	0	0
ENSG00000072736	3824	1761	2063	0.461	3824	3410	3333.86	1	0	1	0	0	0	0
ENSG00000072756	1418	559	859	0.394	1418	1330	1248.76	1	1	1	0	0	0	0
ENSG00000072778	2415	1408	1007	0.583	2415	2188	2277.31	1	1	1	0	0	0	0
ENSG00000072786	3123	1819	1304	0.582	3123	3020	3156.1	1	1	1	0	0	0	0
ENSG00000072803	1891	865	1026	0.457	1891	1753	1713.62	1	1	1	0	0	0	1
ENSG00000072818	2379	1419	960	0.596	2379	2205	2320.43	1	0	1	0	0	0	0
ENSG00000072832	2205	1314	891	0.596	2205	1785	1846.41	1	1	1	0	0	0	0
ENSG00000072840	3128	1832	1296	0.586	3128	2496	2576.1	1	1	1	0	0	1	0
ENSG00000072849	1004	486	518	0.484	1004	795	775.786	1	1	1	0	0	1	0
ENSG00000072858	2625	1325	1300	0.505	2625	2467	2459.7	1	1	1	0	0	0	0
ENSG00000072864	1366	739	627	0.541	1366	1044	1072.09	1	1	1	0	0	0	0
ENSG00000072952	3039	1710	1329	0.563	3039	2646	2737.58	0	1	0	0	0	0	0
ENSG00000072954	950	557	393	0.586	950	886	927.79	1	0	1	0	0	0	0
ENSG00000072958	1469	845	624	0.575	1469	1347	1402.84	1	1	1	0	0	0	0
ENSG00000073008	1317	786	531	0.597	1317	1193	1250.22	1	0	1	0	0	0	0
ENSG00000073009	1510	931	579	0.617	1510	1319	1393.14	1	1	1	0	0	0	0
ENSG00000073050	2058	1209	849	0.587	2000.5	1981	2021.06	1	0	1	0	0	1	0
ENSG00000073060	2002	1177	825	0.588	2002	1633	1697.63	1	1	1	0	0	1	0
ENSG00000073067	1725	1192	533	0.691	1725	964	1059.14	0	1	1	0	0	0	0
ENSG00000073111	3022	1771	1251	0.586	3022	2670	2798.06	1	1	1	0	0	0	0
ENSG00000073146	3935	1978	1957	0.503	3935	3763	3746.75	1	1	1	0	0	0	0
ENSG00000073150	2086	1413	673	0.677	2086	661	726.277	1	1	1	0	0	0	0
ENSG00000073169	2051	1371	680	0.668	2051	1279	1365.42	1	1	1	0	0	0	0
ENSG00000073282	2493	1302	1191	0.522	2493	2272	2295.68	0	0	1	0	0	0	0
ENSG00000073331	3849	1822	2027	0.473	3849	3646	3591.75	1	0	1	0	0	0	0
ENSG00000073350	3429	2177	1252	0.635	3429	2777	2988.49	1	1	1	0	0	0	0
ENSG00000073417	2704	1259	1445	0.466	2704	2407	2323.55	1	1	1	0	0	0	0
ENSG00000073464	2334	1305	1029	0.559	2334	2140	2208.91	1	1	1	0	0	0	0
ENSG00000073536	1643	982	661	0.598	1643	1331	1398.87	1	0	1	0	0	1	0
ENSG00000073578	2204	1201	1003	0.545	2204	2035	2085.95	1	0	1	0	0	0	0
ENSG00000073584	1447	686	761	0.474	1447	1358	1344.23	1	0	1	0	0	0	1
ENSG00000073598	991	532	459	0.537	991	989	1009.04	1	0	1	0	0	0	0
ENSG00000073605	1309	640	669	0.489	1309	1309	1301.01	0	0	1	0	0	0	0
ENSG00000073614	5400	2497	2903	0.462	5400	5222	5120.77	1	0	0	0	0	0	0
ENSG00000073670	2451	1528	923	0.623	2451	2283	2433.58	1	0	1	0	0	0	0
ENSG00000073711	3715	1533	2182	0.413	3715	3556	3390.35	1	1	1	0	0	0	0
ENSG00000073712	2238	960	1278	0.429	2238	2148	2064.83	1	1	1	0	0	0	0
ENSG00000073734	4133	1888	2245	0.457	4133	4097	3999.78	0	0	1	0	0	0	0
ENSG00000073737	1161	532	629	0.458	1161	1037	1008.08	0	0	0	0	0	0	0
ENSG00000073754	1070	605	465	0.565	1070	1065	1103.41	0	0	1	0	0	0	0
ENSG00000073756	1861	839	1022	0.451	1861	1818	1762.65	0	1	1	0	0	0	0
ENSG00000073792	1947	1027	920	0.527	1947	1894	1924.84	1	1	0	0	0	0	0
ENSG00000073803	3137	1548	1589	0.493	3137	2768	2764.14	1	1	1	0	0	0	0
ENSG00000073849	1344	676	668	0.503	1344	1242	1239.8	1	0	1	0	0	0	0
ENSG00000073861	1634	1026	608	0.628	1634	1200	1258.98	0	1	1	0	0	0	0
ENSG00000073910	9425	4482	4943	0.476	9425	9259	9134.7	1	1	1	0	0	0	0
ENSG00000073921	2180	941	1239	0.432	2180	2084	2000.28	1	1	1	0	0	0	0
ENSG00000073969	2438	1104	1334	0.453	2438	2323	2259.38	1	1	1	0	0	0	0
ENSG00000074047	4822	3193	1629	0.662	4822	2721	2938.9	1	1	1	0	0	0	0
ENSG00000074054	5105	2485	2620	0.487	5105	4914	4885	1	0	1	0	0	0	0
ENSG00000074071	689	455	234	0.66	689	365	384.003	1	0	1	0	0	0	0
ENSG00000074181	7230	4772	2458	0.66	7230	4671	5019.17	1	1	1	0	0	1	0
ENSG00000074201	781	368	413	0.471	781	740	729.535	1	1	1	0	0	0	0
ENSG00000074211	1532	861	671	0.562	1532	1458	1507.02	0	1	0	0	0	0	0
ENSG00000074219	1467	879	588	0.599	1467	1390	1466.91	1	0	1	0	0	1	0
ENSG00000074266	1464	600	864	0.41	1464	1384	1311.85	1	0	1	0	0	0	0
ENSG00000074276	4152	2438	1714	0.587	4152	4049	4247.85	1	0	1	0	0	0	0
ENSG00000074317	426	248	178	0.582	426	426	445.278	0	0	1	0	0	0	0
ENSG00000074319	1237	565	672	0.457	1237	1219	1188.98	1	0	1	0	0	0	0
ENSG00000074356	2068	1021	1047	0.494	2068	1762	1735.37	1	0	0	0	0	0	0
ENSG00000074370	3332	2104	1228	0.631	3332	2690	2867.32	0	0	1	0	0	0	0
ENSG00000074410	1116	621	495	0.556	1116	1107	1140.8	1	1	1	0	0	0	0
ENSG00000074416	1226	674	552	0.55	1226	986	1025.11	0	1	1	0	0	0	0
ENSG00000074527	1933	971	962	0.502	1933	1883	1878.83	1	0	1	0	0	0	0
ENSG00000074582	1291	718	573	0.556	1291	1198	1233.82	1	0	1	0	0	1	0
ENSG00000074590	2017	1130	887	0.56	2017	1911	1967.46	1	1	1	1	0	0	0
ENSG00000074603	2837	1179	1658	0.416	2837	2810	2680.01	1	0	1	0	0	0	0
ENSG00000074621	3490	1803	1687	0.517	3490	3174	3202.92	1	0	1	0	0	0	0
ENSG00000074657	4151	2083	2068	0.502	4151	3517	3518.58	1	1	1	0	0	0	0
ENSG00000074660	2581	1733	848	0.671	2581	1552	1672.94	1	0	0	0	0	0	0
ENSG00000074695	1594	726	868	0.455	1594	1594	1554.89	1	0	1	0	0	1	0
ENSG00000074696	1259	555	704	0.441	1259	1148	1104.14	1	0	1	0	0	0	0
ENSG00000074706	1363	611	752	0.448	1363	1339	1300.55	0	1	1	0	0	0	0
ENSG00000074755	9302	4858	4444	0.522	9302	8725	8790.53	1	0	1	0	0	0	1
ENSG00000074771	1768	883	885	0.499	1768	1751	1749.53	0	1	1	0	0	0	0
ENSG00000074800	1356	721	635	0.532	1356	1356	1379.68	1	0	1	0	0	1	0
ENSG00000074803	3897	1750	2147	0.449	3897	3588	3480.66	0	0	1	0	0	0	0
ENSG00000074842	745	444	301	0.596	745	523	542.936	1	0	1	0	0	1	0
ENSG00000074855	4130	2789	1341	0.675	4130	2090	2223.19	1	0	0	0	0	0	0
ENSG00000074935	1530	653	877	0.427	1530	1514	1453.96	1	0	1	0	0	1	0
ENSG00000074964	4211	2629	1582	0.624	4211	3446	3670.53	1	1	1	0	0	0	0
ENSG00000074966	1669	736	933	0.441	1669	1669	1614.75	0	1	1	0	0	0	0
ENSG00000075035	1799	1055	744	0.586	1799	1569	1644.39	1	1	1	0	0	0	0
ENSG00000075043	2897	1853	1044	0.64	2897	1947	2077.41	1	1	1	0	0	0	0
ENSG00000075073	1218	713	505	0.585	1218	1121	1172.96	1	1	1	0	0	0	0
ENSG00000075089	1418	552	866	0.389	1418	1252	1158.36	1	0	1	0	0	1	0
ENSG00000075131	948	386	562	0.407	948	948	899.53	1	0	1	0	0	1	0
ENSG00000075142	675	331	344	0.49	675	604	593.535	1	0	1	0	0	0	0
ENSG00000075151	5373	2504	2869	0.466	5373	4932	4837.81	1	1	1	0	0	0	0
ENSG00000075188	1031	436	595	0.423	1031	1022	979.038	1	0	1	0	0	1	0
ENSG00000075213	2397	1059	1338	0.442	2397	2397	2320.16	1	1	1	0	0	0	0
ENSG00000075218	2271	1273	998	0.561	2271	1971	2038.81	1	0	1	0	0	1	0
ENSG00000075223	2507	1104	1403	0.44	2507	2377	2300.16	1	1	1	0	0	1	0
ENSG00000075234	1801	1025	776	0.569	1801	1404	1448.13	1	0	1	0	0	1	0
ENSG00000075239	1419	623	796	0.439	1419	1297	1241.9	1	0	1	0	0	0	0
ENSG00000075240	1944	1118	826	0.575	1944	1801	1871.02	1	1	1	0	0	0	0
ENSG00000075275	9244	5909	3335	0.639	9244	6706	7196.1	1	1	1	0	0	1	0
ENSG00000075290	1082	665	417	0.615	1082	613	633.069	0	1	1	0	0	0	0
ENSG00000075292	6252	2483	3769	0.397	6252	5795	5462.72	1	1	1	0	0	1	1
ENSG00000075303	1089	422	667	0.388	1089	1080	1013.9	1	0	1	0	0	0	0
ENSG00000075336	903	406	497	0.45	903	843	817.939	1	1	1	0	0	0	0
ENSG00000075340	2476	1425	1051	0.576	2476	2415	2512.74	1	1	1	0	0	0	0
ENSG00000075388	632	435	197	0.688	632	280	294.856	0	1	1	0	0	0	0
ENSG00000075391	4002	1980	2022	0.495	4002	3869	3850.67	1	1	1	0	0	1	0
ENSG00000075399	1970	1277	693	0.648	1970	1459	1561.88	1	1	1	0	0	0	0
ENSG00000075407	1702	667	1035	0.392	1702	1702	1600.65	1	1	1	0	0	1	0
ENSG00000075413	2611	1170	1441	0.448	2611	2358	2290.25	1	1	1	0	0	0	0
ENSG00000075415	1498	759	739	0.507	1498	1202	1179.75	1	0	1	0	0	0	0
ENSG00000075420	3838	1863	1975	0.485	3838	3742	3716.23	1	1	1	0	0	1	0
ENSG00000075426	1078	672	406	0.623	1078	646	692.058	1	1	1	0	0	0	0
ENSG00000075429	1165	677	488	0.581	1165	1045	1090.7	0	1	1	0	0	0	0
ENSG00000075461	1000	593	407	0.593	1000	609	632.244	1	1	1	0	0	1	0
ENSG00000075539	9711	4084	5627	0.421	9711	9479	9067.86	1	1	1	0	0	1	0
ENSG00000075568	5853	2656	3197	0.454	5853	5663	5485.92	1	1	0	0	0	0	1
ENSG00000075618	1503	989	514	0.658	1503	667	707.139	1	1	1	0	0	0	0
ENSG00000075624	1181	711	470	0.602	1181	1033	1085.85	1	1	1	0	0	1	0
ENSG00000075643	2738	1438	1300	0.525	2738	2454	2465.67	1	0	1	0	0	0	0
ENSG00000075651	3388	1518	1870	0.448	3388	3351	3254.33	1	1	1	0	0	0	0
ENSG00000075673	3249	1668	1581	0.513	3249	3237	3260.41	0	1	1	0	0	0	0
ENSG00000075702	4901	2936	1965	0.599	4901	3938	4122.8	1	0	1	0	0	0	0
ENSG00000075711	3290	1394	1896	0.424	3290	2974	2840.02	1	1	1	0	0	0	0
ENSG00000075785	645	320	325	0.496	645	645	643.623	1	0	1	0	0	1	0
ENSG00000075790	1512	567	945	0.375	1512	1410	1313.06	1	0	1	0	0	0	0
ENSG00000075826	3715	2035	1680	0.548	3715	3665	3761.11	1	0	1	0	0	0	0
ENSG00000075856	3130	1646	1484	0.526	3130	3094	3138.47	1	0	1	0	0	0	0
ENSG00000075884	1620	687	933	0.424	1620	1489	1422.08	1	1	1	0	0	0	0
ENSG00000075886	1374	792	582	0.576	1374	1374	1431.83	0	0	0	0	0	0	0
ENSG00000075891	1446	853	593	0.59	1446	1403	1471	0	1	1	0	0	0	0
ENSG00000075914	912	477	435	0.523	912	912	923.567	1	0	1	0	0	1	0
ENSG00000075945	2563	1021	1542	0.398	2563	2475	2334.27	1	0	1	0	0	0	0
ENSG00000075975	1287	668	619	0.519	1287	1287	1300.49	1	0	1	0	0	0	0
ENSG00000076003	2547	1183	1364	0.464	2547	2466	2409.13	1	0	1	0	0	1	0
ENSG00000076043	905	417	488	0.461	905	782	768.23	1	0	1	0	0	0	0
ENSG00000076053	1060	475	585	0.448	881.5	832	665.328	1	0	1	0	0	0	0
ENSG00000076067	1472	757	715	0.514	1472	1285	1290.23	1	1	1	0	0	0	0
ENSG00000076108	5881	3198	2683	0.544	5881	5779	5917.21	1	0	1	0	0	0	0
ENSG00000076201	5032	3130	1902	0.622	5032	3866	4103.44	1	1	1	0	0	0	0
ENSG00000076242	2397	1116	1281	0.466	2397	2370	2324.41	1	0	1	0	0	0	0
ENSG00000076248	1082	611	471	0.565	1082	716	719.133	1	0	1	0	0	1	0
ENSG00000076258	1713	741	972	0.433	1713	1687	1623.95	0	0	1	0	0	0	0
ENSG00000076321	1888	914	974	0.484	1888	1888	1871.48	1	0	1	0	0	1	0
ENSG00000076344	1946	1239	707	0.637	1946	995	1055.3	1	0	1	0	0	0	0
ENSG00000076351	1511	915	596	0.606	1511	1071	1126.22	1	0	1	0	0	0	0
ENSG00000076356	5836	3371	2465	0.578	5836	5686	5927.38	1	1	0	0	0	0	0
ENSG00000076382	3836	1922	1914	0.501	3642	3740	3556.68	1	0	1	0	0	0	0
ENSG00000076513	1899	911	988	0.48	1899	1816	1795.31	1	1	1	0	0	0	0
ENSG00000076554	1403	661	742	0.471	1259	968	841.462	0	0	1	0	0	0	0
ENSG00000076555	7769	4318	3451	0.556	7769	7538	7769.23	1	1	1	1	0	0	0
ENSG00000076604	1764	1031	733	0.584	1764	1427	1496.15	1	0	1	0	0	0	0
ENSG00000076641	1325	697	628	0.526	1325	1317	1335.88	1	0	1	0	0	0	0
ENSG00000076650	2892	1424	1468	0.492	2892	2762	2749.06	1	0	1	0	0	0	0
ENSG00000076662	1806	1098	708	0.608	1806	1500	1588.61	0	0	1	0	0	0	0
ENSG00000076685	2031	925	1106	0.455	2031	1767	1717.7	1	1	1	0	0	0	0
ENSG00000076706	2511	1428	1083	0.569	2511	1984	2069.72	1	0	1	0	0	0	0
ENSG00000076716	1712	848	864	0.495	1712	1678	1674.28	1	1	1	0	0	1	0
ENSG00000076770	1191	584	607	0.49	1191	1190	1183.67	1	1	1	0	0	0	0
ENSG00000076826	3922	2617	1305	0.667	3922	2283	2458.57	1	0	0	0	0	0	0
ENSG00000076864	2807	1700	1107	0.606	2807	2404	2523.87	1	1	1	0	0	0	0
ENSG00000076924	2659	1634	1025	0.615	2659	2396	2544.05	1	0	1	0	0	1	0
ENSG00000076928	4026	2545	1481	0.632	4026	2791	2987.04	1	1	1	0	0	0	0
ENSG00000268400	2044	1234	810	0.604	1968	1847	1875.15	1	0	1	0	0	1	0
ENSG00000076984	1510	941	569	0.623	1510	1071	1137.99	1	0	1	0	0	0	0
ENSG00000077009	739	449	290	0.608	739	626	661.734	0	0	1	0	0	0	0
ENSG00000077044	3993	2261	1732	0.566	3993	3654	3769.67	1	0	1	0	0	0	0
ENSG00000077063	5178	2520	2658	0.487	5178	4975	4926.95	1	1	1	1	0	0	0
ENSG00000077080	1347	799	548	0.593	1347	1319	1385.37	0	0	1	0	0	0	0
ENSG00000077092	1564	769	795	0.492	1564	1383	1365.1	1	1	1	0	0	0	0
ENSG00000077097	5057	1964	3093	0.388	5057	5018	4708.53	1	1	1	0	0	0	1
ENSG00000077147	1841	738	1103	0.401	1841	1736	1620.88	1	0	1	0	0	0	0
ENSG00000077150	2809	1711	1098	0.609	2809	2310	2427.99	1	1	1	0	0	1	0
ENSG00000077152	620	279	341	0.45	620	620	602.925	1	1	1	0	0	1	0
ENSG00000077157	3313	1673	1640	0.505	3313	3045	3033.9	1	0	0	0	0	0	0
ENSG00000077232	2503	975	1528	0.39	2503	2488	2335.98	1	1	1	0	0	0	0
ENSG00000077235	6601	3704	2897	0.561	6601	6076	6256.09	1	0	1	0	0	0	0
ENSG00000077238	2998	1756	1242	0.586	2998	2025	2121.23	1	1	1	0	0	1	0
ENSG00000077254	2955	1157	1798	0.392	2955	2910	2738.15	1	0	1	0	0	1	0
ENSG00000077264	1819	813	1006	0.447	1819	1819	1765.85	0	1	1	0	0	0	0
ENSG00000077274	1982	953	1029	0.481	1982	1975	1954.03	0	1	1	0	0	0	0
ENSG00000077279	1372	678	694	0.494	1372	1329	1324.58	0	1	1	0	0	0	0
ENSG00000077312	896	522	374	0.583	896	852	890.255	1	0	1	0	0	1	0
ENSG00000077327	1858	897	961	0.483	1858	1584	1551.75	0	1	1	0	0	0	0
ENSG00000077348	827	504	323	0.609	827	733	778.632	1	0	1	0	0	0	0
ENSG00000077380	2068	902	1166	0.436	2068	2068	1995.29	1	1	1	0	0	0	0
ENSG00000077420	2126	1101	1025	0.518	2126	1663	1625.36	0	1	1	0	0	0	0
ENSG00000077454	2246	1456	790	0.648	2246	1770	1901.68	1	0	1	0	0	0	0
ENSG00000077458	1145	484	661	0.423	1145	1066	1018.08	1	0	1	0	0	0	0
ENSG00000077463	1114	746	368	0.67	1114	772	839.905	1	0	1	0	0	1	0
ENSG00000077498	1611	765	846	0.475	1611	1611	1588.69	1	1	1	0	0	0	0
ENSG00000077514	1608	734	874	0.456	1608	1457	1419.82	1	0	1	0	0	0	0
ENSG00000077522	2877	1531	1346	0.532	2877	2782	2836.9	0	0	1	0	0	0	0
ENSG00000077549	1155	592	563	0.513	1155	854	858.957	1	1	1	0	0	0	0
ENSG00000077585	1370	713	657	0.52	1370	1204	1213.28	1	1	1	0	0	1	0
ENSG00000077616	2432	971	1461	0.399	2432	2383	2251.46	1	0	1	0	0	0	0
ENSG00000077684	2600	1337	1263	0.514	2600	2555	2575.44	1	1	1	0	0	0	0
ENSG00000077713	1047	575	472	0.549	1047	726	716.432	1	0	1	0	0	0	0
ENSG00000077721	485	233	252	0.48	485	448	439.515	1	0	1	0	0	0	0
ENSG00000077782	2998	1701	1297	0.567	2998	2718	2819.94	1	1	1	0	0	1	0
ENSG00000077800	1134	608	526	0.536	1134	1104	1123.83	0	0	1	0	0	0	0
ENSG00000077809	3161	1402	1759	0.444	3161	3161	3062.68	1	1	1	0	0	0	1
ENSG00000077935	3829	1532	2297	0.4	3829	3829	3618.32	0	1	1	0	0	0	0
ENSG00000077942	3034	1807	1227	0.596	3034	2509	2628.61	1	1	1	0	0	0	0
ENSG00000077943	3338	1590	1748	0.476	3338	3126	3058.8	0	0	1	0	0	0	0
ENSG00000077984	520	280	240	0.538	520	517	527.737	0	0	1	0	0	0	0
ENSG00000078018	6118	2858	3260	0.467	6118	5601	5491.24	1	1	1	0	0	0	0
ENSG00000078043	2165	931	1234	0.43	2165	2006	1929.44	1	0	1	0	0	0	0
ENSG00000078053	2737	1420	1317	0.519	2737	2185	2213.21	1	0	1	0	0	1	0
ENSG00000078061	1894	1124	770	0.593	1894	1854	1948.79	1	1	1	0	0	1	0
ENSG00000078070	2338	1095	1243	0.468	2338	2181	2132.76	1	1	1	0	0	0	0
ENSG00000078081	1277	638	639	0.5	1277	1225	1216.46	0	0	1	0	0	0	0
ENSG00000078098	2448	983	1465	0.402	2448	2418	2285.26	0	0	1	0	0	0	0
ENSG00000078114	3667	1574	2093	0.429	3667	3566	3423.34	1	0	1	0	0	0	0
ENSG00000078124	1065	461	604	0.433	1065	872	830.15	1	1	1	0	0	0	0
ENSG00000078140	634	272	362	0.429	634	634	609.214	1	1	0	0	0	0	0
ENSG00000078142	2949	1229	1720	0.417	2949	2884	2749.33	1	1	1	0	0	0	0
ENSG00000078177	5463	2109	3354	0.386	5463	5088	4769.62	1	0	1	0	0	0	0
ENSG00000078237	839	360	479	0.429	839	829	796.791	1	1	1	0	0	1	0
ENSG00000078246	1708	845	863	0.495	1708	1561	1559.42	1	1	1	0	0	0	0
ENSG00000078269	4921	2715	2206	0.552	4921	4374	4487.94	1	1	1	0	0	0	0
ENSG00000078295	3580	1838	1742	0.513	3580	3184	3180.14	1	1	1	0	0	1	0
ENSG00000078304	2764	1273	1491	0.461	2764	2026	1947.42	1	1	1	0	0	0	0
ENSG00000078328	1830	962	868	0.526	1830	1329	1338.83	0	0	0	0	0	0	0
ENSG00000078369	1064	596	468	0.56	1064	1064	1099.25	1	1	1	0	0	0	1
ENSG00000078399	825	511	314	0.619	657.5	457	381.546	0	0	1	0	0	0	0
ENSG00000078401	660	322	338	0.488	660	649	644.801	0	1	1	0	0	0	0
ENSG00000078403	3780	1717	2063	0.454	3780	3250	3162.39	1	0	1	0	0	0	0
ENSG00000078487	2026	998	1028	0.493	2026	2026	2017.74	1	0	1	0	0	0	0
ENSG00000078549	1656	881	775	0.532	1656	1478	1502.79	0	1	1	0	0	0	0
ENSG00000078579	647	368	279	0.569	647	358	344.781	0	0	1	0	0	0	0
ENSG00000078589	1021	469	552	0.459	1021	1021	998.142	0	1	1	0	0	0	0
ENSG00000078596	818	389	429	0.476	818	818	806.984	0	0	1	0	0	0	0
ENSG00000078618	3860	1718	2142	0.445	3860	3739	3618.07	1	0	1	0	0	0	0
ENSG00000078668	921	401	520	0.435	921	921	888.227	1	1	1	0	0	0	0
ENSG00000078674	6445	2601	3844	0.404	6445	6200	5863.85	1	1	1	0	0	0	0
ENSG00000078687	5281	2929	2352	0.555	5281	4784	4906.2	1	1	1	0	0	0	1
ENSG00000078699	2160	1135	1025	0.525	2160	1834	1861.64	1	1	1	0	0	0	0
ENSG00000078725	2356	1286	1070	0.546	2356	2068	2116.97	0	1	1	0	0	0	0
ENSG00000078747	2828	1204	1624	0.426	2828	2700	2581.03	1	0	1	0	0	0	1
ENSG00000078795	2002	721	1281	0.36	2002	1902	1755.42	0	0	1	0	0	0	0
ENSG00000078804	674	482	192	0.715	674	278	307.488	1	0	1	0	0	0	0
ENSG00000078808	1344	823	521	0.612	1344	1216	1290.43	1	0	1	0	0	0	0
ENSG00000078814	6399	3977	2422	0.622	6399	5289	5605.99	0	0	1	0	0	0	0
ENSG00000078898	1448	854	594	0.59	1448	1406	1474.5	0	1	1	0	0	0	0
ENSG00000078900	2014	1277	737	0.634	2014	1465	1561.3	1	0	1	0	0	0	0
ENSG00000078902	934	582	352	0.623	934	806	866.045	1	1	1	0	0	0	0
ENSG00000078967	666	339	327	0.509	666	563	564.928	1	0	1	0	0	0	0
ENSG00000079101	1699	740	959	0.436	1699	1483	1419.93	0	0	1	0	0	0	0
ENSG00000079102	2248	1204	1044	0.536	2248	1999	2042.16	1	1	1	0	0	0	0
ENSG00000079112	2580	1169	1411	0.453	2580	2580	2513.35	1	1	1	0	0	0	0
ENSG00000079134	2108	843	1265	0.4	2108	2098	1982.17	1	1	1	0	0	0	0
ENSG00000079150	699	291	408	0.416	699	698	665.857	1	0	1	0	0	0	0
ENSG00000079156	3143	1447	1696	0.46	3143	3117	3049.22	1	1	1	0	0	0	0
ENSG00000079215	1836	890	946	0.485	1836	1670	1656.78	1	1	1	0	0	0	0
ENSG00000079246	2321	987	1334	0.425	2321	2321	2225.44	1	1	1	0	0	0	0
ENSG00000079257	809	336	473	0.415	809	809	771.27	1	0	1	0	0	0	0
ENSG00000079263	2916	1368	1548	0.469	2900	2884	2819.97	0	1	1	0	0	0	0
ENSG00000079277	1878	997	881	0.531	1878	1497	1521.65	1	0	0	0	0	0	0
ENSG00000079308	6249	3737	2512	0.598	6249	4788	5044.06	1	1	1	0	0	0	0
ENSG00000079313	3760	2513	1247	0.668	3760	2259	2437.07	1	1	1	0	0	0	0
ENSG00000079332	681	299	382	0.439	681	639	617.243	1	1	1	0	0	0	0
ENSG00000079335	2125	946	1179	0.445	2125	1978	1919.69	1	1	1	0	0	1	0
ENSG00000079337	3116	1898	1218	0.609	3116	2817	2981.24	1	1	1	0	0	0	0
ENSG00000079385	1818	933	885	0.513	1818	1622	1633.57	1	1	1	0	0	0	0
ENSG00000079387	2253	950	1303	0.422	2253	2062	1966.16	1	0	0	0	0	0	0
ENSG00000079393	1992	1235	757	0.62	1992	1453	1548.35	1	1	1	0	0	0	0
ENSG00000079432	7749	5145	2604	0.664	7749	2659	2870.47	1	1	1	0	0	0	1
ENSG00000079435	3438	2116	1322	0.615	3438	2858	3014.44	1	0	1	0	0	1	0
ENSG00000079459	1332	657	675	0.493	1332	1290	1286.7	1	0	1	0	0	0	0
ENSG00000079462	717	437	280	0.609	717	717	760.238	1	0	1	0	0	0	0
ENSG00000079482	2520	1205	1315	0.478	2520	2520	2489.71	1	0	1	0	0	0	0
ENSG00000079557	1866	738	1128	0.395	1866	1866	1758.59	0	0	1	0	0	0	0
ENSG00000079616	2153	1250	903	0.581	2153	2016	2107.86	1	0	1	0	0	1	0
ENSG00000079689	882	413	469	0.468	882	882	866.578	0	1	1	0	0	0	1
ENSG00000079691	4440	2080	2360	0.468	4440	4210	4132.89	1	0	1	0	0	0	0
ENSG00000079739	2043	1033	1010	0.506	2043	1642	1653.8	1	0	1	0	0	0	0
ENSG00000079785	2349	993	1356	0.423	2349	2349	2249.03	1	1	1	0	0	0	0
ENSG00000079805	3384	1955	1429	0.578	3384	2815	2927.97	1	0	1	0	0	1	0
ENSG00000079819	3476	1666	1810	0.479	3476	3038	3002.36	1	1	1	0	0	1	0
ENSG00000079841	5458	2750	2708	0.504	5458	4929	4902.11	1	1	1	1	0	0	0
ENSG00000079931	2043	981	1062	0.48	2043	1689	1630.34	0	1	1	0	0	0	0
ENSG00000079950	857	377	480	0.44	857	827	800.837	1	0	1	0	0	1	0
ENSG00000079974	778	402	376	0.517	778	756	764.262	1	1	1	0	0	0	0
ENSG00000079999	2217	1401	816	0.632	2217	1516	1610.66	1	0	1	0	0	1	0
ENSG00000080007	2023	857	1166	0.424	2023	2023	1937.9	0	1	1	0	0	0	0
ENSG00000080031	3444	2002	1442	0.581	3444	3422	3574.93	0	0	1	0	0	0	0
ENSG00000080166	1758	860	898	0.489	1758	1692	1681.12	0	1	1	0	0	0	0
ENSG00000080189	1243	734	509	0.591	1243	1150	1205.8	1	1	1	0	0	0	0
ENSG00000080200	3204	1316	1888	0.411	3204	3072	2923.9	0	1	0	0	0	0	0
ENSG00000080224	4008	1876	2132	0.468	4008	3462	3389.17	1	1	0	0	0	0	0
ENSG00000080293	1384	775	609	0.56	1384	1309	1345.63	0	1	1	0	0	0	0
ENSG00000080298	2693	1265	1428	0.47	2693	2481	2444.92	1	1	1	0	0	0	0
ENSG00000080345	7671	2928	4743	0.382	7671	7212	6733.9	1	1	1	0	0	0	0
ENSG00000080371	709	329	380	0.464	709	709	694.955	1	0	1	0	0	0	0
ENSG00000080493	3790	1733	2057	0.457	3790	3704	3617.8	1	1	1	0	0	0	0
ENSG00000080503	5059	2583	2476	0.511	5059	4652	4651.05	1	0	1	0	0	0	0
ENSG00000080511	1022	612	410	0.599	1022	1015	1070.26	0	1	1	0	0	0	0
ENSG00000080546	1807	790	1017	0.437	1807	1702	1625.44	1	0	1	0	0	0	0
ENSG00000080561	2254	1077	1177	0.478	2254	2109	2080.13	1	0	1	0	0	0	0
ENSG00000080572	671	262	409	0.39	671	671	630.516	1	0	0	0	0	0	0
ENSG00000080573	5569	3601	1968	0.647	5569	5097	5485.59	0	0	1	0	0	0	0
ENSG00000080603	9849	5747	4102	0.584	9849	9193	9608.64	1	0	1	0	0	0	0
ENSG00000080608	2028	849	1179	0.419	2028	2028	1937.12	1	1	1	0	0	0	0
ENSG00000080618	1323	563	760	0.426	1323	1323	1268.75	0	1	1	0	0	0	0
ENSG00000080644	1628	843	785	0.518	1628	1515	1519.92	0	0	1	0	0	0	0
ENSG00000080709	1857	912	945	0.491	1857	1528	1502.49	0	1	1	0	0	0	0
ENSG00000080802	2357	1128	1229	0.479	2357	2057	2025.99	1	0	1	0	0	0	0
ENSG00000080815	1723	810	913	0.47	1723	1488	1455.02	1	1	1	0	0	0	0
ENSG00000080819	1448	817	631	0.564	1448	958	957.142	1	0	1	0	0	0	0
ENSG00000080822	1053	488	565	0.463	1053	887	864.142	1	0	1	0	0	1	0
ENSG00000080823	1611	792	819	0.492	1611	1401	1394.12	1	1	1	0	0	0	0
ENSG00000080824	2643	1186	1457	0.449	2643	2608	2531.38	1	1	1	0	0	1	0
ENSG00000080839	3375	1406	1969	0.417	3375	3271	3110.75	1	0	1	0	0	0	0
ENSG00000080845	3204	2004	1200	0.625	3204	2158	2289.28	1	1	1	0	0	0	0
ENSG00000080854	4720	2963	1757	0.628	4720	3494	3734.94	0	1	0	0	0	0	0
ENSG00000080910	895	350	545	0.391	865	895	813.097	0	1	1	0	0	0	0
ENSG00000080986	2366	985	1381	0.416	2366	2005	1887.4	1	0	1	0	0	0	0
ENSG00000081014	3603	1410	2193	0.391	3603	3545	3325.58	1	1	1	0	0	0	0
ENSG00000081019	2446	1215	1231	0.497	2446	2055	2024.36	1	0	1	0	0	0	0
ENSG00000081026	4680	2163	2517	0.462	4680	4468	4354.5	1	1	1	0	0	0	0
ENSG00000081041	340	206	134	0.606	340	290	302.209	1	1	1	0	0	0	0
ENSG00000081051	1983	825	1158	0.416	1983	1891	1808.78	1	0	1	0	0	0	0
ENSG00000081052	5304	3098	2206	0.584	5304	5280	5524.36	0	0	1	0	0	0	0
ENSG00000081059	1917	1189	728	0.62	1917	1415	1495.44	1	1	1	0	0	0	0
ENSG00000081087	1031	520	511	0.504	1031	627	586.348	1	1	1	0	0	1	0
ENSG00000081138	2436	1139	1297	0.468	2436	2404	2360.72	1	1	1	0	0	1	0
ENSG00000081148	3817	1716	2101	0.45	3817	3808	3702.31	0	1	1	0	0	0	0
ENSG00000081154	620	281	339	0.453	620	558	544.23	1	0	1	0	0	0	0
ENSG00000081177	1902	991	911	0.521	1902	1401	1410.81	1	0	1	0	0	0	0
ENSG00000081181	1101	525	576	0.477	1101	1101	1086.95	1	1	1	0	0	0	0
ENSG00000081189	1635	798	837	0.488	1635	1635	1624.26	1	1	1	0	0	0	1
ENSG00000081237	4253	1792	2461	0.421	4253	3990	3810.99	0	1	1	0	0	0	0
ENSG00000081248	5838	3261	2577	0.559	5838	5801	5987.71	1	0	1	0	0	0	0
ENSG00000081277	2310	1350	960	0.584	2310	2122	2217.83	0	0	1	0	0	0	0
ENSG00000081307	1307	557	750	0.426	1307	1271	1222.25	1	0	1	0	0	0	0
ENSG00000081320	1150	432	718	0.376	1150	1150	1071.24	1	1	1	0	0	0	0
ENSG00000081377	1967	920	1047	0.468	1967	1473	1411.21	1	1	1	0	0	1	0
ENSG00000081386	2122	836	1286	0.394	2122	2122	1998.07	1	1	1	0	0	1	0
ENSG00000081479	14401	6761	7640	0.469	14401	14268	14017.6	1	1	1	0	0	1	0
ENSG00000081665	1796	746	1050	0.415	1796	1351	1255.44	1	0	1	0	0	0	0
ENSG00000081692	1418	889	529	0.627	1418	932	978.101	1	0	1	0	0	1	0
ENSG00000081721	1105	551	554	0.499	1105	901	885.459	1	0	1	0	0	0	0
ENSG00000081760	2420	1341	1079	0.554	2420	2137	2198.4	1	0	1	0	0	0	0
ENSG00000081791	1604	932	672	0.581	1604	1581	1651.14	1	1	1	0	0	0	0
ENSG00000081800	1922	831	1091	0.432	1922	1859	1790.98	0	1	1	0	0	0	0
ENSG00000081803	4115	1848	2267	0.449	4115	3891	3751.81	1	1	1	0	0	0	0
ENSG00000081818	2389	1311	1078	0.549	2389	1860	1909.96	0	0	1	0	0	0	0
ENSG00000081842	2869	1638	1231	0.571	2431.27	2643	2326.35	1	0	0	0	0	0	0
ENSG00000081853	2815	1580	1235	0.561	2448.33	2721	2446.81	0	0	0	0	0	0	0
ENSG00000081870	823	363	460	0.441	823	493	460.227	1	0	1	0	0	0	0
ENSG00000081913	5235	3076	2159	0.588	5235	3476	3499.89	1	0	1	0	0	0	0
ENSG00000081923	3887	1770	2117	0.455	3887	3725	3619.36	0	1	1	0	0	0	0
ENSG00000081985	2705	1286	1419	0.475	2705	2661	2623.42	0	1	1	0	0	0	0
ENSG00000082014	1586	950	636	0.599	1586	1369	1418.3	1	1	1	0	0	0	1
ENSG00000082068	2126	973	1153	0.458	2126	2050	2002.94	1	0	1	0	0	0	0
ENSG00000082074	2611	1188	1423	0.455	2611	2605	2540.83	0	1	1	0	0	0	0
ENSG00000082126	2356	1166	1190	0.495	2356	2005	1993.93	0	1	1	0	0	0	0
ENSG00000082146	1363	585	778	0.429	1363	1337	1285	1	0	1	0	0	1	0
ENSG00000082153	1422	609	813	0.428	1422	1323	1256.63	1	0	0	0	0	0	0
ENSG00000082175	2838	1662	1176	0.586	2838	1440	1424.5	0	0	1	0	0	0	0
ENSG00000273294	986	507	479	0.514	729.5	986	735.205	1	1	1	0	0	0	0
ENSG00000082212	1826	743	1083	0.407	1826	1826	1732.36	1	0	1	0	0	0	0
ENSG00000082213	1671	706	965	0.423	1671	1302	1245.33	1	0	1	0	0	0	0
ENSG00000082258	2357	1030	1327	0.437	2357	2241	2164.67	1	0	1	0	0	0	0
ENSG00000082269	4788	1797	2991	0.375	4788	4626	4309.43	1	0	1	0	0	1	0
ENSG00000082293	3723	1899	1824	0.51	3723	3675	3700.61	1	1	1	0	0	0	0
ENSG00000082397	3741	1898	1843	0.507	3741	3319	3340.07	1	1	1	0	0	0	0
ENSG00000082438	4023	1778	2245	0.442	4023	3488	3346.53	1	0	1	0	0	0	0
ENSG00000082458	2893	1587	1306	0.549	2893	2465	2500.49	1	0	1	0	0	0	0
ENSG00000082482	1353	642	711	0.475	1353	1353	1334	1	1	1	0	0	0	0
ENSG00000082497	1082	495	587	0.457	1082	1065	1039.2	1	1	1	0	0	0	0
ENSG00000082512	1720	772	948	0.449	1720	1701	1652.75	1	0	1	0	0	0	0
ENSG00000082515	743	343	400	0.462	743	740	724.237	1	0	1	0	0	0	0
ENSG00000082516	4663	2288	2375	0.491	4663	4509	4472.55	1	0	1	0	0	0	0
ENSG00000082556	1251	672	579	0.537	1251	1056	1075.32	0	1	1	0	0	0	0
ENSG00000082641	2571	1484	1087	0.577	2571	2162	2246.69	1	0	1	0	0	0	0
ENSG00000082684	3860	2431	1429	0.63	3860	2941	3126.7	1	1	1	0	0	1	0
ENSG00000082701	1358	640	718	0.471	1358	1358	1336.52	1	0	1	0	0	0	0
ENSG00000082781	2558	1420	1138	0.555	2558	2127	2173.11	1	0	1	0	0	1	0
ENSG00000082805	3557	1690	1867	0.475	3557	3450	3403.84	1	0	1	0	0	0	0
ENSG00000082898	3351	1254	2097	0.374	3351	3351	3118.84	1	0	1	0	0	0	0
ENSG00000082929	309	134	175	0.434	309	309	297.709	0	0	1	0	0	0	0
ENSG00000082996	1197	477	720	0.398	1197	1197	1130.08	1	1	1	0	0	0	0
ENSG00000083067	5868	2951	2917	0.503	5868	5406	5409.79	1	1	1	0	0	1	0
ENSG00000083093	3718	1592	2126	0.428	3718	3606	3462.73	1	0	1	0	0	0	0
ENSG00000083097	7731	3222	4509	0.417	7731	7516	7168.86	1	0	1	0	0	0	0
ENSG00000083099	409	189	220	0.462	409	392	382.888	1	1	1	0	0	1	0
ENSG00000083123	1252	596	656	0.476	1252	1185	1167.57	1	1	1	0	0	0	0
ENSG00000083168	6326	3135	3191	0.496	6326	5912	5884.73	1	1	1	0	0	0	1
ENSG00000083223	4627	1920	2707	0.415	4627	4627	4410.26	1	0	1	0	0	1	0
ENSG00000083290	3415	1684	1731	0.493	3415	3220	3209.72	1	0	1	0	0	0	1
ENSG00000083307	1954	957	997	0.49	1954	1925	1913.36	1	1	1	0	0	0	0
ENSG00000083312	2813	1173	1640	0.417	2813	2813	2684.39	1	0	1	0	0	1	0
ENSG00000083444	2530	1501	1029	0.593	2530	2212	2322.4	1	1	1	0	0	0	0
ENSG00000083454	1395	790	605	0.566	723.5	1327	713.095	0	0	0	0	0	0	0
ENSG00000083457	3691	2041	1650	0.553	3691	3531	3619.95	1	0	1	0	0	0	0
ENSG00000083520	3051	1282	1769	0.42	3051	2852	2700.12	1	0	1	0	0	0	0
ENSG00000083535	2355	862	1493	0.366	2355	2353	2179.33	1	0	1	0	0	0	0
ENSG00000083544	2362	968	1394	0.41	2362	2207	2092.43	1	1	1	0	0	0	1
ENSG00000083635	1534	706	828	0.46	1534	1383	1338.88	1	1	1	0	0	1	0
ENSG00000083642	4512	1785	2727	0.396	4512	4455	4197.48	1	1	1	0	0	0	1
ENSG00000083720	1653	767	886	0.464	1653	1644	1610.95	1	0	1	0	0	0	0
ENSG00000083750	1176	512	664	0.435	1176	1176	1134.14	0	0	1	0	0	0	0
ENSG00000083782	995	428	567	0.43	995	995	956.719	0	1	1	0	0	0	0
ENSG00000083799	3094	1331	1763	0.43	3094	2986	2865.47	1	0	1	0	0	0	0
ENSG00000083807	2119	1334	785	0.63	2119	1532	1626.21	1	0	1	0	0	1	0
ENSG00000083812	1673	1088	585	0.65	1673	969	1047.34	1	0	1	0	0	1	0
ENSG00000083814	1805	938	867	0.52	1805	1601	1601.02	0	0	1	0	0	0	0
ENSG00000083817	1801	852	949	0.473	1801	1801	1774.29	1	0	1	0	0	1	0
ENSG00000083828	1608	762	846	0.474	1608	1313	1273.62	1	1	1	0	0	1	0
ENSG00000083838	1379	902	477	0.654	1379	753	811.25	1	0	1	0	0	1	0
ENSG00000273439	1744	954	790	0.547	862.667	1474	749.055	1	0	1	0	0	0	0
ENSG00000083844	2031	1017	1014	0.501	2031	2019	2020.43	1	0	1	0	0	1	0
ENSG00000083845	704	395	309	0.561	704	617	642.425	1	0	0	0	0	0	0
ENSG00000083857	14152	6556	7596	0.463	14152	13448	13186	1	1	1	0	0	0	0
ENSG00000083896	2338	1036	1302	0.443	2338	2338	2264.74	1	0	1	0	0	0	0
ENSG00000083937	668	260	408	0.389	668	668	627.241	1	1	1	0	0	0	0
ENSG00000084070	1410	699	711	0.496	1410	1300	1298.52	1	0	1	0	0	1	0
ENSG00000084072	1120	565	555	0.504	1120	1009	1012.58	1	1	1	0	0	0	0
ENSG00000084073	1474	599	875	0.406	1474	1474	1397.99	1	0	1	0	0	0	0
ENSG00000084090	1149	617	532	0.537	1149	919	914.954	1	1	1	0	0	1	0
ENSG00000084092	2128	1183	945	0.556	2128	1436	1434.72	1	0	1	0	0	1	0
ENSG00000084093	3305	1505	1800	0.455	3305	2866	2795.18	1	0	1	0	0	1	0
ENSG00000084110	2140	1105	1035	0.516	2140	2033	2044.26	0	0	1	0	0	0	0
ENSG00000084112	3616	2038	1578	0.564	3616	3013	3105.93	1	1	1	0	0	0	0
ENSG00000084207	664	401	263	0.604	664	575	605.063	1	1	1	0	0	0	0
ENSG00000084234	2605	1363	1242	0.523	2605	2229	2235.55	1	0	1	0	0	0	0
ENSG00000084444	1938	1018	920	0.525	1938	1744	1763.88	1	1	0	0	0	0	0
ENSG00000084453	2205	833	1372	0.378	2205	2205	2056.56	0	0	1	0	0	0	0
ENSG00000084463	1977	994	983	0.503	1977	1974	1976.98	1	0	1	0	0	0	0
ENSG00000084623	1029	536	493	0.521	1029	1029	1040.84	1	0	1	0	0	0	0
ENSG00000084628	655	387	268	0.591	655	598	624.989	1	1	1	0	0	0	0
ENSG00000084636	5452	3439	2013	0.631	5452	5101	5464.84	0	1	1	0	0	0	0
ENSG00000084652	1687	964	723	0.571	1687	1653	1717.44	1	0	1	0	0	1	0
ENSG00000084674	13919	6049	7870	0.435	13919	13454	12953.7	0	0	1	0	0	0	0
ENSG00000084676	4465	2091	2374	0.468	4465	4269	4196.37	1	1	1	0	0	0	0
ENSG00000084693	2962	1643	1319	0.555	2962	2830	2912.11	1	0	1	0	0	0	0
ENSG00000084710	2608	1457	1151	0.559	2608	2518	2595.08	1	1	1	0	0	1	0
ENSG00000084731	2489	1477	1012	0.593	2489	2192	2306.65	1	1	1	0	0	0	0
ENSG00000084733	629	270	359	0.429	629	629	604.489	1	0	1	0	0	0	0
ENSG00000084734	2144	1144	1000	0.534	2144	1969	2008.93	1	0	1	0	0	0	0
ENSG00000084754	2537	1207	1330	0.476	2537	2537	2503.13	1	1	1	0	0	0	0
ENSG00000084764	872	431	441	0.494	872	872	869.246	1	1	1	0	0	1	0
ENSG00000084774	7062	4070	2992	0.576	7062	6781	7057.04	1	1	1	0	0	0	0
ENSG00000085063	637	309	328	0.485	593	487	447.464	1	0	1	0	0	1	0
ENSG00000085117	1082	625	457	0.578	1082	869	912.238	1	1	1	0	0	0	0
ENSG00000085185	5474	3202	2272	0.585	5474	4256	4448.27	1	1	1	0	0	0	0
ENSG00000085224	7715	2950	4765	0.382	7715	7227	6766.53	1	0	1	0	0	0	0
ENSG00000085231	1358	557	801	0.41	1358	1342	1275.51	1	0	1	0	0	0	0
ENSG00000085265	1022	604	418	0.591	1022	1022	1073.22	0	0	1	0	0	0	0
ENSG00000085274	1887	755	1132	0.4	1887	1817	1718.36	1	0	1	0	0	0	0
ENSG00000085276	3908	1793	2115	0.459	3908	3754	3667.92	1	1	0	0	0	1	0
ENSG00000085365	1058	446	612	0.422	1058	1058	1012.28	1	1	1	0	0	0	0
ENSG00000085377	2240	1059	1181	0.473	2240	2204	2169.85	1	1	1	0	0	0	0
ENSG00000085382	2955	1271	1684	0.43	2955	2767	2635.63	1	0	1	0	0	1	0
ENSG00000085415	1388	634	754	0.457	1388	1284	1255.38	1	0	1	0	0	0	0
ENSG00000085433	2854	1212	1642	0.425	2854	2854	2735.58	1	0	1	0	0	0	1
ENSG00000085449	1289	684	605	0.531	1289	1227	1242.17	1	1	1	0	0	0	0
ENSG00000085465	2088	1048	1040	0.502	2088	2063	2065.14	0	0	1	0	0	0	0
ENSG00000085491	1634	757	877	0.463	1634	1493	1443.2	1	0	1	0	0	0	0
ENSG00000085511	5157	2411	2746	0.468	5157	4736	4633.57	1	1	1	0	0	0	1
ENSG00000085514	969	546	423	0.563	969	969	1002.87	1	0	1	0	0	0	0
ENSG00000085552	3636	2316	1320	0.637	3636	2853	3052.4	1	1	1	0	0	0	0
ENSG00000085563	3974	1764	2210	0.444	3974	3974	3851.17	1	1	1	0	0	0	0
ENSG00000085644	1443	951	492	0.659	1443	782	846.157	1	1	1	0	0	0	0
ENSG00000085662	1101	605	496	0.55	1101	1101	1131.02	1	1	1	0	0	0	0
ENSG00000085719	1685	726	959	0.431	1685	1685	1620.83	1	0	1	0	0	1	0
ENSG00000085721	2109	917	1192	0.435	2109	2100	2026.19	1	0	0	0	0	0	0
ENSG00000085733	2305	1284	1021	0.557	2305	1727	1771.07	1	0	1	0	0	0	0
ENSG00000085741	1086	679	407	0.625	1086	795	846.361	0	0	1	0	0	0	0
ENSG00000085760	2245	919	1326	0.409	2245	2245	2132.91	1	0	1	0	0	0	0
ENSG00000085788	2212	955	1257	0.432	2212	2209	2125.86	1	0	1	0	0	0	0
ENSG00000085831	2443	1376	1067	0.563	2443	1990	2046.27	1	1	1	0	0	0	0
ENSG00000085832	2886	1251	1635	0.433	2886	2812	2708.45	1	0	1	0	0	1	1
ENSG00000085840	2662	1348	1314	0.506	2662	2649	2657.98	1	0	1	0	0	1	0
ENSG00000085871	465	212	253	0.456	465	465	453.709	1	1	1	0	0	1	0
ENSG00000085872	2865	1846	1019	0.644	2865	2527	2714.48	1	0	1	0	0	0	0
ENSG00000085978	1966	985	981	0.501	1966	1866	1862.44	1	1	1	0	0	1	0
ENSG00000085982	4073	1814	2259	0.445	4073	3968	3847.96	1	1	0	0	0	1	0
ENSG00000085998	2436	1378	1058	0.566	2436	2114	2196.07	1	1	1	0	0	1	0
ENSG00000085999	2330	1222	1108	0.524	2330	2330	2361.4	1	0	1	0	0	1	1
ENSG00000086015	5696	3256	2440	0.572	5696	4568	4713.38	1	0	1	0	0	0	0
ENSG00000086061	1230	532	698	0.433	1230	1230	1184.28	1	0	1	0	0	0	0
ENSG00000086062	1256	699	557	0.557	1256	954	962.204	1	0	1	0	0	1	0
ENSG00000086065	696	320	376	0.46	696	696	680.578	1	0	1	0	0	1	0
ENSG00000086102	3594	1731	1863	0.482	3594	3506	3472.77	1	1	1	0	0	1	0
ENSG00000086159	865	544	321	0.629	865	748	800.583	1	1	1	0	0	0	0
ENSG00000086189	1054	472	582	0.448	1054	933	892.516	1	1	1	0	0	1	0
ENSG00000086200	3268	1283	1985	0.393	3268	3194	3004.52	1	0	1	0	0	1	0
ENSG00000086205	2478	1086	1392	0.438	2478	2311	2224.05	0	0	0	0	0	0	0
ENSG00000086232	2492	1207	1285	0.484	2492	1892	1851.04	1	0	1	0	0	1	0
ENSG00000086288	1838	707	1131	0.385	1838	1838	1721.23	0	0	1	0	0	0	0
ENSG00000086289	1135	700	435	0.617	1135	623	640.451	1	1	1	0	0	0	0
ENSG00000086300	737	313	424	0.425	737	632	602.808	0	1	1	0	0	0	0
ENSG00000086475	1229	641	588	0.522	1229	1215	1230.7	1	0	1	0	0	0	1
ENSG00000086504	945	584	361	0.618	945	747	788.886	1	1	1	0	0	1	0
ENSG00000086506	440	298	142	0.677	440	193	211.081	1	0	1	0	0	0	0
ENSG00000086544	2083	1279	804	0.614	2083	1631	1726.89	1	0	1	0	0	0	0
ENSG00000086548	1056	561	495	0.531	968	1056	984.662	0	0	1	0	0	0	0
ENSG00000086570	13161	6922	6239	0.526	13161	12234	12386.1	0	1	1	0	0	0	0
ENSG00000086589	1744	938	806	0.538	1744	1444	1460.9	1	0	1	0	0	0	0
ENSG00000086598	648	312	336	0.481	648	622	614.84	1	1	1	0	0	0	0
ENSG00000086619	1482	633	849	0.427	1482	1377	1304.02	1	0	1	0	0	0	0
ENSG00000086666	933	370	563	0.397	933	721	684.372	1	1	1	0	0	0	0
ENSG00000086696	1473	734	739	0.498	1473	1257	1256.77	0	1	1	0	0	0	0
ENSG00000086712	1633	758	875	0.464	1633	1528	1480.63	1	1	1	0	0	1	0
ENSG00000086717	2040	845	1195	0.414	2040	2039	1942.68	1	1	1	0	0	0	0
ENSG00000086730	783	456	327	0.582	783	783	818.527	0	0	1	0	0	0	0
ENSG00000086758	13774	7080	6694	0.514	13774	13394	13468.2	1	0	1	0	0	0	0
ENSG00000086827	2416	1035	1381	0.428	2416	2416	2320.71	1	0	1	0	0	1	0
ENSG00000086848	1507	680	827	0.451	1507	1395	1354.52	1	0	1	0	0	0	0
ENSG00000086967	3562	2051	1511	0.576	3562	3468	3607.82	1	0	1	0	0	1	0
ENSG00000086991	2042	876	1166	0.429	2042	1853	1782.49	1	0	1	0	0	1	0
ENSG00000087008	2184	1226	958	0.561	2184	1995	2049.01	1	1	1	0	0	1	0
ENSG00000087053	2003	867	1136	0.433	2003	1946	1866.05	1	1	0	0	0	0	0
ENSG00000087074	2224	1311	913	0.589	2224	1922	2011.24	1	0	1	0	0	1	0
ENSG00000087076	897	553	344	0.616	897	874	929.232	1	0	1	0	0	0	0
ENSG00000087077	1594	1031	563	0.647	1594	983	1049.37	1	0	1	0	0	1	0
ENSG00000087085	1998	1305	693	0.653	1998	1261	1362.06	1	0	1	0	0	0	0
ENSG00000087086	544	307	237	0.564	544	544	563.278	1	0	1	0	0	0	0
ENSG00000087087	2895	1661	1234	0.574	2895	2756	2867.31	1	0	1	0	0	0	0
ENSG00000087088	889	542	347	0.61	889	623	658.532	1	0	1	0	0	0	0
ENSG00000087095	1726	828	898	0.48	1726	1635	1617.65	1	1	1	0	0	0	0
ENSG00000087111	1812	1039	773	0.573	1812	1765	1835.55	1	0	1	0	0	1	0
ENSG00000087116	3817	2404	1413	0.63	3817	2994	3168.33	0	1	1	0	0	0	0
ENSG00000087128	1318	561	757	0.426	1318	1318	1264.02	0	0	1	0	0	0	0
ENSG00000087152	1139	590	549	0.518	1139	1139	1150.29	1	0	0	0	0	0	0
ENSG00000087157	1862	1112	750	0.597	1862	1509	1577.2	1	1	1	0	0	1	0
ENSG00000087191	1302	675	627	0.518	1302	1302	1315.22	1	0	1	0	0	0	0
ENSG00000087206	2241	1073	1168	0.479	2241	2217	2191	1	1	1	0	0	1	0
ENSG00000087237	1558	846	712	0.543	1558	1558	1594.9	1	0	1	0	0	0	0
ENSG00000087245	2050	1166	884	0.569	2050	1995	2066.84	1	1	1	0	0	1	0
ENSG00000087250	538	325	213	0.604	538	304	324.805	0	0	1	0	0	0	0
ENSG00000087253	1845	818	1027	0.443	1845	1527	1461.73	1	1	1	0	0	0	0
ENSG00000087258	1489	771	718	0.518	1489	1451	1466.7	1	0	1	0	0	0	0
ENSG00000087263	1732	784	948	0.453	1732	1723	1678.11	1	0	1	0	0	1	0
ENSG00000087266	2059	1328	731	0.645	2059	1475	1564.58	1	1	1	0	0	0	0
ENSG00000087269	2778	1435	1343	0.517	2778	2620	2643.97	1	0	1	0	0	0	0
ENSG00000087274	2550	1337	1213	0.524	2550	2377	2412	1	1	1	0	0	0	0
ENSG00000087299	1730	774	956	0.447	1730	1312	1260.16	1	0	1	0	0	0	0
ENSG00000087301	2595	994	1601	0.383	2595	2569	2404.59	1	0	0	0	0	0	0
ENSG00000087302	771	322	449	0.418	771	771	736.024	1	1	1	0	0	0	0
ENSG00000087303	4234	2346	1888	0.554	4234	4007	4117.14	1	1	1	0	0	1	0
ENSG00000087338	1614	694	920	0.43	1614	1516	1444.01	1	1	1	0	0	1	0
ENSG00000087365	2794	1561	1233	0.559	2794	2776	2865.51	1	0	1	0	0	0	0
ENSG00000087448	1582	935	647	0.591	1582	1107	1152.56	1	0	1	0	0	0	0
ENSG00000087460	4167	2606	1561	0.625	4167	2421	2558.29	1	0	1	0	0	0	0
ENSG00000087470	2431	1038	1393	0.427	2431	2307	2211.99	1	1	1	0	0	0	1
ENSG00000087494	685	361	324	0.527	685	471	484.473	0	1	1	0	0	0	0
ENSG00000087495	1853	1048	805	0.566	1853	1529	1556.57	0	1	1	0	0	0	0
ENSG00000087502	1212	459	753	0.379	1212	1212	1131.03	1	0	1	0	0	1	0
ENSG00000087510	1399	813	586	0.581	1399	1010	1026.43	0	0	1	0	0	0	0
ENSG00000087586	1261	560	701	0.444	1261	1261	1222.17	1	0	1	0	0	0	0
ENSG00000087589	2387	1292	1095	0.541	2387	2101	2146.13	0	1	1	0	0	0	0
ENSG00000087842	914	434	480	0.475	914	914	901.332	1	1	1	0	0	0	0
ENSG00000087884	968	480	488	0.496	968	400	398.898	1	0	0	0	0	0	0
ENSG00000087903	2253	1399	854	0.621	2253	1983	2109.13	1	1	1	0	0	1	0
ENSG00000087916	1995	814	1181	0.408	1995	1995	1893.93	0	0	1	0	0	0	0
ENSG00000087995	1178	554	624	0.47	1178	1151	1133.1	1	0	1	0	0	0	0
ENSG00000088002	1153	705	448	0.611	1153	1020	1078.52	0	1	1	0	0	0	0
ENSG00000088035	1648	614	1034	0.373	1648	1648	1532.33	1	0	1	0	0	0	0
ENSG00000088038	2791	1702	1089	0.61	2791	2117	2223.66	1	1	1	1	0	0	0
ENSG00000088053	1899	1096	803	0.577	1899	1588	1657.1	0	0	1	0	0	0	0
ENSG00000088179	3056	1208	1848	0.395	3056	3056	2879.74	1	1	1	0	0	0	0
ENSG00000088205	2079	868	1211	0.418	2079	2076	1981.73	1	0	1	0	0	0	0
ENSG00000088247	2466	1571	895	0.637	2466	1732	1823.28	1	0	1	0	0	0	0
ENSG00000088256	1204	714	490	0.593	1204	1078	1136.47	1	0	0	0	0	1	0
ENSG00000088280	2896	1724	1172	0.595	2896	2651	2774.64	1	1	1	0	0	1	0
ENSG00000088298	1930	1052	878	0.545	1930	1799	1840.32	1	1	0	0	0	0	0
ENSG00000088305	2709	1509	1200	0.557	2709	2709	2794.1	1	1	1	0	0	0	0
ENSG00000088320	913	571	342	0.625	913	638	672.7	0	1	1	0	0	0	0
ENSG00000088325	2433	1108	1325	0.455	2433	2320	2256.11	1	0	1	0	0	1	0
ENSG00000088356	423	209	214	0.494	423	423	421.623	1	0	1	0	0	1	0
ENSG00000088367	2834	1622	1212	0.572	2834	2704	2814.26	1	1	1	0	0	1	0
ENSG00000088386	2238	1050	1188	0.469	2238	2231	2192.72	0	1	1	0	0	0	0
ENSG00000088387	7176	3425	3751	0.477	7176	6788	6694.36	1	0	1	0	0	0	0
ENSG00000088448	1584	831	753	0.525	1584	1289	1308.35	1	0	1	0	0	0	1
ENSG00000088451	1109	434	675	0.391	1109	1109	1042.63	1	1	1	0	0	0	0
ENSG00000088538	6354	3236	3118	0.509	6354	6208	6228.03	0	1	1	0	0	0	0
ENSG00000088543	665	393	272	0.591	665	581	612.12	1	1	0	0	0	0	0
ENSG00000088682	1019	584	435	0.573	1019	939	970.533	1	1	1	0	0	0	0
ENSG00000088726	814	439	375	0.539	814	771	782.842	0	0	1	0	0	0	0
ENSG00000088727	2572	1286	1286	0.5	2572	2474	2476.91	1	0	1	0	0	0	0
ENSG00000088756	2497	1131	1366	0.453	2497	2045	1964.89	1	1	1	0	0	1	0
ENSG00000088766	949	496	453	0.523	949	640	604.749	1	0	1	0	0	0	0
ENSG00000088782	306	124	182	0.405	306	306	290.027	0	0	1	0	0	0	0
ENSG00000088808	3681	1994	1687	0.542	3681	3274	3351.15	1	0	1	0	0	0	0
ENSG00000088812	4452	2216	2236	0.498	4452	4018	3956.31	1	0	1	0	0	0	0
ENSG00000088826	1789	1076	713	0.601	1789	1636	1725.01	1	1	1	0	0	0	0
ENSG00000088827	5334	3368	1966	0.631	5334	3891	4157.62	0	0	1	0	0	0	0
ENSG00000088832	363	200	163	0.551	363	282	286.12	1	1	1	0	0	0	1
ENSG00000088833	1278	701	577	0.549	1278	1057	1077.1	1	1	1	0	0	0	1
ENSG00000088836	2988	1772	1216	0.593	2988	2730	2862.68	1	0	1	0	0	0	0
ENSG00000088854	3775	1806	1969	0.478	3775	3689	3630.89	1	1	0	0	0	0	0
ENSG00000088876	1872	910	962	0.486	1715	1816	1651.08	1	1	1	0	0	1	0
ENSG00000088881	2136	1398	738	0.654	2136	1087	1147.26	1	0	0	0	0	0	0
ENSG00000088882	2271	1370	901	0.603	2271	1942	2037.07	1	1	1	0	0	1	0
ENSG00000088888	1649	1012	637	0.614	1649	1401	1483.9	1	0	1	0	0	1	0
ENSG00000088899	2033	1382	651	0.68	2033	842	924.833	1	1	0	0	0	1	0
ENSG00000088926	2008	919	1089	0.458	2008	1946	1901.39	1	1	1	0	0	0	0
ENSG00000088930	2999	1327	1672	0.442	2999	2999	2903.99	1	0	1	0	0	0	0
ENSG00000088986	346	179	167	0.517	346	317	319.175	1	0	1	0	0	1	0
ENSG00000088992	907	554	353	0.611	907	590	606.017	0	0	1	0	0	0	0
ENSG00000089006	1604	769	835	0.479	1604	1218	1169.33	1	1	1	0	0	0	0
ENSG00000089009	893	417	476	0.467	893	778	765.911	1	0	1	0	0	0	0
ENSG00000089012	1185	663	522	0.559	1185	1185	1223.83	0	0	1	0	0	0	0
ENSG00000089022	1631	779	852	0.478	1631	1488	1470.37	1	0	1	0	0	0	0
ENSG00000089041	2024	1050	974	0.519	2024	1671	1679.25	0	0	1	0	0	0	0
ENSG00000089048	2617	980	1637	0.374	2617	2535	2360.7	1	0	1	0	0	0	0
ENSG00000089050	582	291	291	0.5	582	582	582	1	0	1	0	0	1	0
ENSG00000089053	2558	1275	1283	0.498	2558	2356	2347.64	1	0	1	0	0	0	0
ENSG00000089057	2024	1049	975	0.518	2024	2024	2044.38	1	1	1	0	0	0	1
ENSG00000089060	1963	1147	816	0.584	1963	1877	1962.57	1	0	1	0	0	1	0
ENSG00000089063	573	310	263	0.541	573	391	390.725	1	0	1	0	0	1	0
ENSG00000089091	2616	1282	1334	0.49	2616	2359	2347.16	1	0	1	0	0	1	0
ENSG00000089094	4399	2590	1809	0.589	4399	3818	3986.92	1	1	1	0	0	0	0
ENSG00000089101	4018	1926	2092	0.479	4018	3863	3818.85	1	0	0	0	0	0	0
ENSG00000089116	1230	795	435	0.646	1230	1120	1208.87	0	1	1	0	0	0	0
ENSG00000089123	1555	735	820	0.473	1555	1324	1314.09	1	1	1	0	0	1	0
ENSG00000089127	1690	876	814	0.518	1690	1449	1468.57	0	0	1	0	0	0	0
ENSG00000089154	8302	4743	3559	0.571	8302	8220	8539.93	1	0	0	0	0	0	0
ENSG00000089157	1061	570	491	0.537	1061	1046	1067.48	1	0	0	0	0	0	0
ENSG00000089159	2211	1370	841	0.62	2211	1735	1845.58	1	1	0	0	0	0	0
ENSG00000089163	956	524	432	0.548	956	887	910.132	1	0	1	0	0	0	0
ENSG00000089169	2317	1288	1029	0.556	2317	2090	2158.12	0	0	1	0	0	0	0
ENSG00000089177	4802	2229	2573	0.464	4802	4002	3922.72	1	1	1	0	0	1	0
ENSG00000089195	1545	700	845	0.453	1545	1545	1505.07	1	0	1	0	0	1	0
ENSG00000089199	2055	1078	977	0.525	2055	1853	1873.28	0	1	1	0	0	0	0
ENSG00000089220	580	339	241	0.584	580	531	553.295	1	1	1	0	0	0	0
ENSG00000089225	1659	915	744	0.552	1659	1522	1562.32	0	0	1	0	0	0	0
ENSG00000089234	1835	868	967	0.473	1835	1818	1789.76	1	0	1	0	0	0	0
ENSG00000089248	870	490	380	0.563	870	814	840.837	1	1	1	0	0	0	0
ENSG00000089250	4609	2614	1995	0.567	4609	4304	4460.63	0	1	1	0	0	0	0
ENSG00000089280	1655	944	711	0.57	1655	1655	1719.17	1	0	1	0	0	0	0
ENSG00000089289	1046	507	539	0.485	1046	1046	1037.19	1	0	1	0	0	0	0
ENSG00000089327	1093	579	514	0.53	1093	787	799.841	0	0	1	0	0	0	0
ENSG00000089335	1541	601	940	0.39	1541	1219	1141.61	1	0	1	0	0	0	0
ENSG00000089351	2634	1648	986	0.626	2634	2216	2364.21	1	1	1	0	0	0	0
ENSG00000089356	725	433	292	0.597	725	697	734.311	0	0	1	0	0	0	0
ENSG00000089472	3759	1905	1854	0.507	3759	3731	3747.77	1	1	1	0	0	1	0
ENSG00000089486	761	480	281	0.631	761	578	619.991	1	1	1	0	0	0	0
ENSG00000089505	945	494	451	0.523	807	854	740.815	0	0	1	0	0	0	0
ENSG00000089558	3130	1927	1203	0.616	3130	2962	3145.41	0	0	1	0	0	0	0
ENSG00000089597	3023	1658	1365	0.548	3023	3012	3092.2	1	0	1	0	0	0	0
ENSG00000089639	3014	1922	1092	0.638	3014	2162	2304.98	1	0	1	0	0	1	0
ENSG00000089682	1597	706	891	0.442	1597	1281	1243.27	1	0	1	0	0	1	0
ENSG00000089685	677	373	304	0.551	677	640	659.271	1	0	1	0	0	0	0
ENSG00000089692	1638	1052	586	0.642	1638	1280	1355.39	1	1	1	0	0	0	0
ENSG00000089693	810	481	329	0.594	810	767	804.335	1	0	0	0	0	0	0
ENSG00000089723	733	379	354	0.517	733	727	733.885	1	1	1	0	0	0	0
ENSG00000089737	2616	1295	1321	0.495	2616	2589	2581.56	1	0	1	0	0	0	0
ENSG00000089775	1405	652	753	0.464	1405	1348	1320.65	1	0	1	0	0	0	0
ENSG00000089818	864	444	420	0.514	864	864	870.61	1	0	1	0	0	0	0
ENSG00000089820	3200	2077	1123	0.649	3200	2216	2383.73	1	0	1	0	0	1	0
ENSG00000089847	3970	2620	1350	0.66	3970	2402	2573.31	1	0	0	0	0	1	0
ENSG00000089876	2283	988	1295	0.433	2283	2283	2198.45	1	0	1	0	0	0	0
ENSG00000089902	1514	764	750	0.505	1514	1208	1171.97	1	1	1	0	0	0	0
ENSG00000089916	2067	964	1103	0.466	2067	1634	1621.3	1	1	1	0	0	1	0
ENSG00000090006	5376	3612	1764	0.672	5376	3503	3797.77	1	0	1	0	0	1	0
ENSG00000090013	771	476	295	0.617	771	715	761.548	1	0	1	0	0	0	0
ENSG00000090020	2685	1583	1102	0.59	2685	2452	2575.37	1	1	1	0	0	0	0
ENSG00000090054	1501	670	831	0.446	1501	1501	1456.66	1	0	1	0	0	0	0
ENSG00000090060	2768	1171	1597	0.423	2768	2644	2521.67	1	0	1	0	0	0	0
ENSG00000090061	1812	1004	808	0.554	1812	1293	1291.66	1	0	1	0	0	0	0
ENSG00000272762	1464	890	574	0.608	1390	1312	1320.42	1	0	1	0	0	1	0
ENSG00000090104	715	279	436	0.39	715	715	671.762	1	1	1	0	0	0	0
ENSG00000090238	526	322	204	0.612	526	520	552.497	1	0	1	0	0	0	0
ENSG00000090263	327	146	181	0.446	327	327	317.361	1	0	1	0	0	0	0
ENSG00000090266	691	373	318	0.54	691	329	339.741	1	1	1	0	0	1	0
ENSG00000090273	1133	619	514	0.546	1133	1037	1068.12	1	0	1	0	0	1	0
ENSG00000090316	1628	958	670	0.588	1628	1219	1280.89	1	1	1	0	0	0	0
ENSG00000090339	1630	988	642	0.606	1630	1558	1649.27	1	0	1	0	0	0	0
ENSG00000090372	2614	1635	979	0.625	2614	2006	2118.86	1	0	1	0	0	0	0
ENSG00000090376	1999	867	1132	0.434	1999	1711	1630.31	0	0	1	0	0	0	0
ENSG00000090382	521	238	283	0.457	521	521	508.607	0	0	1	0	0	0	0
ENSG00000090402	5731	2285	3446	0.399	5731	5731	5411.26	0	0	1	0	0	0	0
ENSG00000090432	1075	606	469	0.564	1075	1033	1067.96	1	0	1	0	0	0	0
ENSG00000090447	1087	674	413	0.62	1087	985	1049.85	1	1	1	0	0	0	1
ENSG00000090470	1479	963	516	0.651	1479	721	730.999	1	0	1	0	0	0	0
ENSG00000090487	963	429	534	0.445	963	963	934.083	1	1	1	0	0	0	0
ENSG00000090512	1184	594	590	0.502	1184	1160	1160.6	0	0	1	0	0	0	0
ENSG00000090520	1352	644	708	0.476	1352	1352	1334.37	1	0	1	0	0	1	0
ENSG00000090530	2198	1157	1041	0.526	2198	1769	1744.44	1	0	1	0	0	0	0
ENSG00000090534	1083	622	461	0.574	1083	1076	1120.07	0	1	1	0	0	0	0
ENSG00000090539	3015	1962	1053	0.651	3015	2136	2291.24	1	0	1	0	0	0	0
ENSG00000273189	1235	779	456	0.631	1235	817	878.648	0	0	1	0	0	0	0
ENSG00000090565	2508	1622	886	0.647	2508	1498	1586.82	1	0	1	0	0	0	0
ENSG00000090581	1104	690	414	0.625	1104	822	866.059	1	0	1	0	0	0	0
ENSG00000090612	3578	1537	2041	0.43	2945.33	3472	2741.11	1	0	0	0	0	1	0
ENSG00000090615	4772	2830	1942	0.593	4772	3992	4186.3	1	0	1	0	0	0	0
ENSG00000090621	2181	1136	1045	0.521	2181	2008	2029.69	1	1	1	0	0	0	0
ENSG00000090659	1290	713	577	0.553	1290	1135	1167.78	0	0	1	0	0	0	0
ENSG00000090661	1231	714	517	0.58	1231	1146	1194.24	1	1	1	0	0	0	0
ENSG00000090674	1886	1138	748	0.603	1869	1750	1824.7	1	0	1	0	0	1	0
ENSG00000090686	3405	1433	1972	0.421	3405	3260	3108.31	1	0	1	0	0	0	0
ENSG00000090776	1062	627	435	0.59	1062	1007	1057.59	1	1	1	0	0	0	0
ENSG00000090857	2829	1471	1358	0.52	2829	2729	2762.87	1	1	1	0	0	0	0
ENSG00000090861	3100	1657	1443	0.535	3100	2992	3045.69	1	0	1	0	0	0	0
ENSG00000090863	3793	1919	1874	0.506	3793	3396	3375.38	1	0	0	0	0	0	0
ENSG00000090889	3977	1846	2131	0.464	3977	3845	3764.86	1	0	1	0	0	0	0
ENSG00000090905	6153	2966	3187	0.482	6153	5864	5809.32	1	1	1	0	0	0	0
ENSG00000090920	16394	10418	5976	0.635	16394	14216	15242.8	0	1	1	0	0	0	0
ENSG00000090924	4370	2651	1719	0.607	4370	3681	3891.69	1	0	1	0	0	0	0
ENSG00000090932	1902	1317	585	0.692	1902	782	828.818	1	0	1	0	0	0	0
ENSG00000090971	840	592	248	0.705	840	362	404.578	1	0	1	0	0	0	0
ENSG00000090975	4540	2847	1693	0.627	4540	3455	3671.62	1	1	1	0	0	1	0
ENSG00000090989	2771	1113	1658	0.402	2771	2771	2620.91	1	1	1	0	0	0	0
ENSG00000091009	3553	1643	1910	0.462	3553	3381	3304.24	1	0	1	0	0	0	0
ENSG00000091010	1023	629	394	0.615	1023	688	731.192	0	1	0	0	0	0	0
ENSG00000091039	2932	1166	1766	0.398	2932	2781	2620.99	1	1	1	0	0	0	0
ENSG00000091073	1941	1207	734	0.622	1941	1668	1779.92	0	1	1	0	0	0	0
ENSG00000091106	3111	1411	1700	0.454	3111	2976	2898.08	0	0	1	0	0	0	0
ENSG00000091127	2057	884	1173	0.43	2057	2031	1951.71	1	0	1	0	0	1	0
ENSG00000091128	5674	2743	2931	0.483	5674	5356	5300.97	0	1	1	0	0	0	0
ENSG00000091129	4126	1879	2247	0.455	4126	4107	4007.58	1	1	1	0	0	0	1
ENSG00000091136	5985	3023	2962	0.505	5985	5426	5402.07	1	0	1	0	0	0	0
ENSG00000091137	2466	1116	1350	0.453	2466	2290	2209.19	0	0	1	0	0	0	0
ENSG00000091138	2391	1037	1354	0.434	2391	2391	2303.7	0	0	1	0	0	0	0
ENSG00000091140	1621	672	949	0.415	1621	1610	1535.09	1	1	1	0	0	1	0
ENSG00000091157	4847	2224	2623	0.459	4847	4532	4435.5	1	1	1	0	0	0	0
ENSG00000091164	1146	479	667	0.418	1146	940	892.631	1	0	1	0	0	0	0
ENSG00000091181	1332	574	758	0.431	1332	1332	1281.33	1	0	1	0	0	0	0
ENSG00000091262	4775	2880	1895	0.603	4775	4414	4657.34	0	0	1	0	0	0	0
ENSG00000091317	568	263	305	0.463	568	531	515.748	1	1	1	0	0	0	0
ENSG00000091409	3630	1618	2012	0.446	3630	3460	3350.5	1	1	1	0	0	1	0
ENSG00000091428	3240	1493	1747	0.461	3240	3218	3151.9	1	0	1	0	0	0	0
ENSG00000091436	2878	1307	1571	0.454	2878	2866	2793.55	1	1	1	0	0	0	0
ENSG00000091482	278	129	149	0.464	278	278	272.492	1	1	1	0	0	0	0
ENSG00000091483	1579	728	851	0.461	1579	1498	1455.04	1	0	1	0	0	1	0
ENSG00000091490	3740	1820	1920	0.487	3740	3317	3264.9	1	0	1	0	0	0	0
ENSG00000091513	2329	1179	1150	0.506	2329	2180	2183.22	0	1	0	0	0	0	0
ENSG00000091527	827	439	388	0.531	827	568	549.283	1	0	1	0	0	0	0
ENSG00000091536	10966	6842	4124	0.624	10966	8499	8996.89	1	0	1	0	0	0	0
ENSG00000091542	1201	757	444	0.63	1201	686	727.586	1	0	1	0	0	0	0
ENSG00000091583	1074	473	601	0.44	1074	1074	1038.75	0	1	1	0	0	0	0
ENSG00000091592	4577	2553	2024	0.558	4577	4491	4632.15	1	1	1	0	0	1	0
ENSG00000091622	3039	1900	1139	0.625	3039	2836	3025.56	1	1	1	0	0	0	0
ENSG00000091640	815	448	367	0.55	815	815	837.307	1	0	1	0	0	0	0
ENSG00000091651	790	371	419	0.47	790	738	718.042	1	0	1	0	0	0	0
ENSG00000091656	11015	5275	5740	0.479	11015	9925	9810.78	1	1	1	0	0	0	0
ENSG00000091664	1805	834	971	0.462	1805	1763	1722.4	0	0	1	0	0	0	0
ENSG00000091704	1333	767	566	0.575	1333	1309	1362.56	1	1	1	0	0	0	0
ENSG00000091732	1719	897	822	0.522	1719	1542	1564.52	1	1	1	0	0	0	0
ENSG00000091831	1910	1072	838	0.561	1910	1598	1646.21	0	1	1	0	0	0	0
ENSG00000091844	649	275	374	0.424	649	649	621.735	1	1	1	0	0	0	0
ENSG00000091879	1583	689	894	0.435	1583	1583	1526.54	1	1	1	0	0	0	0
ENSG00000091947	839	499	340	0.595	839	780	820.362	1	0	1	0	0	0	0
ENSG00000091972	926	460	466	0.497	926	868	867.217	1	1	1	0	0	0	0
ENSG00000091986	3037	1582	1455	0.521	3037	2785	2815.88	1	1	1	0	0	0	0
ENSG00000092009	765	401	364	0.524	765	765	775.19	0	0	1	0	0	0	0
ENSG00000092010	887	466	421	0.525	887	887	899.393	1	0	1	0	0	1	0
ENSG00000092020	1639	629	1010	0.384	1639	1531	1426.07	1	0	1	0	0	0	0
ENSG00000092036	1164	583	581	0.501	892	1164	892.422	1	0	1	0	0	1	0
ENSG00000092051	2057	1434	623	0.697	2057	681	744.696	1	0	1	0	0	0	0
ENSG00000092054	5994	3443	2551	0.574	5994	5936	6176.82	1	1	1	0	0	0	0
ENSG00000092067	852	558	294	0.655	852	578	627.052	1	1	1	0	0	0	0
ENSG00000092068	1879	1056	823	0.562	1879	1659	1714.36	1	1	1	0	0	0	0
ENSG00000092094	1204	645	559	0.536	1204	1042	1061.23	1	0	1	0	0	0	0
ENSG00000092096	1658	1048	610	0.632	1658	1260	1338.73	1	0	1	0	0	0	0
ENSG00000092098	3365	2013	1352	0.598	2601	3148	2557.73	1	0	1	0	0	0	0
ENSG00000092108	2222	882	1340	0.397	2222	2089	1967.28	1	0	1	0	0	0	0
ENSG00000092140	2392	897	1495	0.375	2392	2166	2013.04	1	0	1	0	0	0	0
ENSG00000092148	8098	3440	4658	0.425	8098	8007	7679.62	1	0	1	0	0	0	0
ENSG00000092199	1026	498	528	0.485	1026	1019	1011.01	1	0	0	0	0	0	0
ENSG00000092200	4247	2062	2185	0.486	4247	3917	3859.65	0	1	1	0	0	0	0
ENSG00000092201	3549	1599	1950	0.451	3549	3308	3201.87	1	1	1	0	0	0	0
ENSG00000092203	2091	1095	996	0.524	2091	1869	1890.11	1	0	1	0	0	0	0
ENSG00000092208	945	432	513	0.457	945	897	873.04	1	0	1	0	0	1	0
ENSG00000092295	2522	1481	1041	0.587	2522	2479	2597.73	0	0	1	0	0	0	0
ENSG00000092330	1439	787	652	0.547	1439	1377	1409.36	1	0	1	0	0	0	0
ENSG00000092345	1125	505	620	0.449	1125	939	900.169	0	1	1	0	0	0	0
ENSG00000092377	1635	825	810	0.505	1635	1604	1607.58	0	0	1	0	0	0	0
ENSG00000092421	3277	1701	1576	0.519	3277	3144	3180.19	1	1	1	0	0	0	0
ENSG00000092439	5897	2289	3608	0.388	5897	5796	5432.47	1	0	1	0	0	0	0
ENSG00000092445	2872	1693	1179	0.589	2872	2470	2579.29	1	1	1	0	0	0	0
ENSG00000092470	1942	842	1100	0.434	1942	1916	1846.37	1	0	1	0	0	0	0
ENSG00000092529	2913	1535	1378	0.527	2913	2733	2767.78	0	0	0	0	0	0	0
ENSG00000092531	970	416	554	0.429	970	900	865.85	1	1	1	0	0	1	0
ENSG00000092607	1949	1014	935	0.52	1949	1537	1546.65	0	1	0	0	0	0	0
ENSG00000092621	1692	980	712	0.579	1692	1675	1747.52	1	1	1	0	0	1	0
ENSG00000092758	2250	1574	676	0.7	2250	2075	2299.58	1	0	1	0	0	0	0
ENSG00000092820	1822	988	834	0.542	1822	1822	1864.41	1	1	1	0	0	0	0
ENSG00000092841	859	481	378	0.56	859	797	822.612	1	0	1	0	0	0	0
ENSG00000092847	2665	1452	1213	0.545	2665	2665	2730.82	1	0	1	0	0	0	0
ENSG00000092850	1384	796	588	0.575	1384	1103	1144.43	1	0	1	0	0	0	0
ENSG00000092853	4234	1852	2382	0.437	4234	4137	3990.9	1	0	1	0	0	1	0
ENSG00000092871	1124	629	495	0.56	924.5	1111	944.014	1	0	0	0	0	0	0
ENSG00000092929	3684	2323	1361	0.631	3684	3094	3301.7	1	0	1	0	0	0	0
ENSG00000092931	1680	755	925	0.449	1680	1439	1386.95	1	0	1	0	0	0	0
ENSG00000092964	2043	1188	855	0.581	2043	1785	1837.6	1	0	1	0	0	1	0
ENSG00000092969	1365	660	705	0.484	1365	1279	1262.47	1	1	1	0	0	0	1
ENSG00000092978	1669	767	902	0.46	1669	1628	1592.11	1	0	1	0	0	0	0
ENSG00000093000	1465	655	810	0.447	1465	1438	1397.79	1	0	1	0	0	0	0
ENSG00000093009	1922	1006	916	0.523	1922	1800	1818.86	1	0	1	0	0	0	0
ENSG00000093010	1248	749	499	0.6	1248	889	946.445	1	1	1	0	0	0	0
ENSG00000093072	1610	821	789	0.51	1610	1610	1618.81	1	1	0	0	0	1	0
ENSG00000093134	1743	796	947	0.457	1743	1034	1002.1	0	0	0	0	0	0	0
ENSG00000093144	1189	493	696	0.415	1189	956	910.834	1	0	1	0	0	0	0
ENSG00000093167	2297	1051	1246	0.458	2297	2297	2243.3	1	1	1	0	0	1	0
[truncated: 18,759 more rows]

## Sheet: hNSC+Human_Willsey_perm
Gene	Size	GC	AT	GCFraction	UniqueSize	Coverage	Mutability	Prom	Enh	Expression	ASD risk (Willsey et al)	hcASD	CHD8Prom	CHD8Enh
ENSG00000000003	769	319	450	0.415	769	769	732.923	1	0	1	0	0	0	0
ENSG00000000005	985	413	572	0.419	985	985	941.211	0	0	1	0	0	0	0
ENSG00000000419	934	409	525	0.438	934	818	780.875	1	0	1	0	0	0	0
ENSG00000000457	2290	1035	1255	0.452	2290	2290	2229.41	1	0	0	0	0	0	0
ENSG00000000460	2880	1229	1651	0.427	2880	2738	2614.62	1	0	0	0	0	0	0
ENSG00000000938	1641	962	679	0.586	1641	1599	1673.13	1	1	1	0	0	0	0
ENSG00000000971	3819	1525	2294	0.399	3819	3818	3606.31	0	0	1	0	0	0	0
ENSG00000001036	1463	702	761	0.48	1463	1411	1389.64	1	0	1	0	0	0	0
ENSG00000001084	2094	926	1168	0.442	2094	2078	2010	1	0	1	0	0	0	1
ENSG00000001167	1085	576	509	0.531	1085	1085	1103.45	1	0	1	0	0	1	0
ENSG00000001460	1145	533	612	0.466	1145	957	943.505	0	0	0	0	0	0	0
ENSG00000001461	1513	776	737	0.513	1513	1272	1291.83	0	1	1	0	0	0	0
ENSG00000001497	2437	1324	1113	0.543	2437	2250	2303.49	1	0	1	0	0	0	0
ENSG00000001561	1373	529	844	0.385	1373	1303	1220.78	0	0	1	0	0	0	0
ENSG00000001617	2463	1507	956	0.612	2463	2056	2173.29	0	0	1	0	0	0	0
ENSG00000001626	4707	1964	2743	0.417	4707	4602	4389.39	1	0	1	0	0	0	0
ENSG00000001629	3443	1536	1907	0.446	3443	3338	3242.85	1	0	0	0	0	0	0
ENSG00000001630	1603	710	893	0.443	1603	1492	1433.22	1	0	1	0	0	1	0
ENSG00000001631	2287	881	1406	0.385	2287	2287	2142.41	1	0	1	0	0	0	0
ENSG00000250132	1646	902	744	0.548	1646	1591	1629.52	1	1	1	0	0	1	0
ENSG00000002330	821	518	303	0.631	821	366	394.806	1	1	1	0	0	1	0
ENSG00000002549	1621	804	817	0.496	1621	1621	1617.42	1	0	1	0	0	0	0
ENSG00000002586	1193	674	519	0.565	1193	534	541.16	1	0	0	0	0	0	0
ENSG00000002587	925	558	367	0.603	925	648	684.849	1	0	1	0	0	0	0
ENSG00000002726	2329	1419	910	0.609	2329	1806	1914.41	0	0	1	0	0	0	0
ENSG00000002745	1182	635	547	0.537	1182	1137	1160.02	0	0	1	0	0	0	0
ENSG00000002746	5060	2831	2229	0.559	5060	4059	4149.14	1	0	1	0	0	0	0
ENSG00000002822	2531	1551	980	0.613	2531	2062	2187.53	1	0	1	0	0	0	0
ENSG00000002834	980	585	395	0.597	980	841	884.948	1	1	1	0	0	0	0
ENSG00000002919	908	472	436	0.52	908	854	863.31	1	0	1	0	0	0	0
ENSG00000002933	744	425	319	0.571	744	619	635.161	0	0	1	0	0	0	0
ENSG00000003056	1093	548	545	0.501	1093	909	908.725	1	0	1	0	0	0	0
ENSG00000003096	2167	958	1209	0.442	2167	2114	2046.35	0	0	1	0	0	0	0
ENSG00000003137	1716	1081	635	0.63	1716	1097	1171.55	0	0	1	0	0	0	0
ENSG00000003147	1868	821	1047	0.44	1868	1618	1575.16	1	0	1	0	0	0	0
ENSG00000003249	1117	723	394	0.647	1117	553	591.093	1	0	1	0	0	0	0
ENSG00000003393	5307	2485	2822	0.468	5307	5200	5111.98	1	0	1	0	0	1	0
ENSG00000003400	1827	875	952	0.479	1827	1743	1724.33	0	0	1	0	0	0	0
ENSG00000003402	2114	1009	1105	0.477	2114	1464	1433.33	1	0	1	0	0	1	0
ENSG00000003436	1077	421	656	0.391	1077	1077	1012.28	1	0	1	0	0	0	0
ENSG00000003509	1372	609	763	0.444	1372	1372	1329.59	1	0	1	0	0	0	0
ENSG00000003756	2651	1317	1334	0.497	2651	2585	2578.11	1	0	1	0	0	1	0
ENSG00000003987	2095	976	1119	0.466	2095	2095	2055.62	0	0	0	0	0	0	0
ENSG00000003989	2295	1105	1190	0.481	2295	2295	2271.59	1	0	1	0	0	0	0
ENSG00000004059	569	318	251	0.559	569	559	576.98	1	0	1	0	0	0	0
ENSG00000004139	2195	1422	773	0.648	2009.5	1292	1254.62	1	0	1	0	0	0	0
ENSG00000004142	1157	645	512	0.557	1157	994	1008.87	1	0	1	0	0	0	0
ENSG00000004399	6029	3812	2217	0.632	6029	4489	4755.01	1	0	1	0	0	0	1
ENSG00000004455	868	448	420	0.516	868	743	752.88	1	1	1	0	0	0	0
ENSG00000004468	939	459	480	0.489	939	939	933.217	0	0	1	0	0	0	0
ENSG00000004478	1588	842	746	0.53	1588	1384	1407.74	1	0	1	0	0	1	0
ENSG00000004487	2791	1407	1384	0.504	2791	2420	2380.34	1	0	1	0	0	1	0
ENSG00000004534	3562	1694	1868	0.476	3562	3502	3454.73	1	0	0	0	0	0	0
ENSG00000004660	1796	1050	746	0.585	1796	1653	1728.87	1	0	1	0	0	0	0
ENSG00000004700	2016	790	1226	0.392	2016	2013	1893.11	1	0	1	0	0	0	0
ENSG00000004766	3330	1329	2001	0.399	3330	3103	2913.25	1	0	1	0	0	0	0
ENSG00000004776	577	420	157	0.728	577	177	199.039	1	0	1	0	0	0	0
ENSG00000004777	4076	2686	1390	0.659	4076	2281	2458.86	1	0	1	0	0	1	0
ENSG00000004779	547	279	268	0.51	547	382	373.023	1	0	1	0	0	0	0
ENSG00000004799	1287	563	724	0.437	1287	1284	1239.38	0	0	1	0	0	0	0
ENSG00000004809	1920	929	991	0.484	1920	1757	1741.88	0	0	1	0	0	0	0
ENSG00000004838	1469	862	607	0.587	1469	1416	1483.21	0	0	1	0	0	0	0
ENSG00000004846	3962	1673	2289	0.422	3962	3935	3766.11	0	0	1	0	0	0	0
ENSG00000004848	1710	1236	474	0.723	1710	366	397.828	0	0	1	0	0	0	0
ENSG00000004864	2117	977	1140	0.462	2117	2099	2051.91	1	0	1	0	0	1	0
ENSG00000004866	2311	1021	1290	0.442	2311	2055	1993.78	1	0	1	0	0	0	0
ENSG00000004897	2688	1075	1613	0.4	2688	2656	2508.98	1	0	1	0	0	1	0
ENSG00000004939	2827	1680	1147	0.594	2827	2788	2931.28	0	0	1	0	0	0	0
ENSG00000004948	1619	757	862	0.468	1619	1593	1563.53	1	0	1	0	0	0	0
ENSG00000004961	833	395	438	0.474	833	823	811.035	1	0	1	0	0	0	0
ENSG00000004975	2293	1395	898	0.608	2293	2151	2275.93	1	0	1	0	0	0	0
ENSG00000005001	1273	811	462	0.637	1273	707	752.035	0	0	1	0	0	0	0
ENSG00000005007	3501	2103	1398	0.601	3501	3272	3442.49	1	1	1	0	0	1	0
ENSG00000005020	1161	476	685	0.41	1161	1136	1078.17	1	0	1	0	0	0	0
ENSG00000005022	913	476	437	0.521	913	913	923.741	1	0	0	0	0	0	0
ENSG00000005059	1124	507	617	0.451	1124	945	899.008	1	0	1	0	0	0	0
ENSG00000005073	1019	622	397	0.61	1019	729	771.83	0	0	1	0	0	0	0
ENSG00000005075	400	216	184	0.54	400	400	408.813	0	0	1	0	0	0	0
ENSG00000005100	2180	1200	980	0.55	2180	1855	1881.4	1	0	1	0	0	0	0
ENSG00000005102	776	482	294	0.621	776	736	784.554	1	1	1	0	0	0	0
ENSG00000005108	5110	2628	2482	0.514	5110	4922	4940.06	1	0	1	1	0	0	0
ENSG00000005156	3246	1692	1554	0.521	3246	3202	3238.44	1	0	1	0	0	1	0
ENSG00000005175	2074	785	1289	0.378	2074	2074	1935.2	1	1	1	0	0	0	0
ENSG00000005187	2029	887	1142	0.437	2029	1913	1839.47	0	0	1	0	0	0	0
ENSG00000005189	2416	1129	1287	0.467	2416	2353	2310.74	1	1	0	0	0	0	0
ENSG00000005194	975	498	477	0.511	975	975	980.783	1	0	0	0	0	0	0
ENSG00000005238	1676	1039	637	0.62	1676	1298	1379.35	1	0	0	0	0	0	0
ENSG00000005243	729	400	329	0.549	729	562	559.797	1	0	1	0	0	0	0
ENSG00000005249	1308	636	672	0.486	1308	998	952.284	1	0	1	0	0	1	0
ENSG00000005302	1774	847	927	0.477	1774	1705	1676.08	1	0	1	0	0	0	0
ENSG00000005339	7513	4266	3247	0.568	7513	6797	7019.85	1	1	1	0	0	0	0
ENSG00000005379	5908	3753	2155	0.635	5908	4127	4406.67	1	0	1	0	0	0	0
ENSG00000005381	2385	1484	901	0.622	2385	2303	2456.9	0	0	1	0	0	0	0
ENSG00000005421	1262	561	701	0.445	1186.5	1249	1138.44	0	0	1	0	0	0	0
ENSG00000005436	2544	1070	1474	0.421	2544	2186	2032.33	1	0	1	0	0	0	0
ENSG00000005448	1121	648	473	0.578	1121	1027	1067.65	1	0	1	0	0	0	0
ENSG00000005469	2036	837	1199	0.411	2036	2026	1926.31	1	0	1	0	0	0	0
ENSG00000005471	4052	1830	2222	0.452	4052	3992	3889.55	1	0	1	0	0	0	0
ENSG00000005483	5872	2554	3318	0.435	5872	5723	5517.46	1	0	1	1	0	1	0
ENSG00000005486	1176	723	453	0.615	1176	758	798.357	1	0	1	0	0	0	0
ENSG00000005513	1352	975	377	0.721	1352	350	386.939	1	1	1	0	0	0	0
ENSG00000005700	4254	1678	2576	0.394	4254	4213	3967.22	1	0	1	0	0	1	0
ENSG00000005801	2430	1065	1365	0.438	2430	1794	1717.07	1	0	1	0	0	0	0
ENSG00000005810	14633	6481	8152	0.443	14633	14156	13670.5	1	1	1	0	0	1	1
ENSG00000005812	1303	545	758	0.418	1303	1300	1241.47	1	1	1	0	0	0	0
ENSG00000005844	3889	2173	1716	0.559	3889	3684	3792.73	0	0	1	0	0	0	0
ENSG00000005882	1275	740	535	0.58	1275	1253	1307.69	1	0	1	0	0	0	0
ENSG00000005884	3624	2168	1456	0.598	3624	3290	3461.24	1	0	1	0	0	0	0
ENSG00000005889	2571	1151	1420	0.448	2571	2372	2292.32	1	0	1	0	0	1	0
ENSG00000005893	1563	663	900	0.424	1563	1563	1497.73	1	0	1	0	0	0	0
ENSG00000005955	2352	1047	1305	0.445	2352	2249	2170.69	1	0	1	0	0	1	0
ENSG00000005961	3476	2127	1349	0.612	3476	3039	3216.34	1	0	1	0	0	0	0
ENSG00000005981	1372	674	698	0.491	1372	1358	1351.05	1	0	1	0	0	0	0
ENSG00000006007	1054	512	542	0.486	1054	969	952.58	1	0	1	0	0	0	0
ENSG00000006015	646	439	207	0.68	646	286	305.681	1	0	1	0	0	1	0
ENSG00000006016	1310	870	440	0.664	1310	1032	1113.37	1	0	1	0	0	0	0
ENSG00000006025	2644	1597	1047	0.604	2644	2416	2548.42	1	1	1	0	0	0	0
ENSG00000006042	714	394	320	0.552	714	707	727.655	1	0	1	0	0	0	0
ENSG00000006047	1131	754	377	0.667	1131	792	844.981	0	0	1	0	0	0	0
ENSG00000006059	1246	757	489	0.608	1246	1240	1313.39	0	0	1	0	0	0	0
ENSG00000006071	4999	2892	2107	0.579	4999	4942	5153.37	0	1	1	0	0	0	0
ENSG00000006074	281	151	130	0.537	281	281	286.783	0	0	1	0	0	0	0
ENSG00000006075	290	167	123	0.576	290	290	302.118	0	0	0	0	0	0	0
ENSG00000006114	4245	1967	2278	0.463	4245	4089	3990.66	1	0	1	0	0	0	0
ENSG00000006116	964	500	464	0.519	964	938	947.65	0	0	1	0	0	0	0
ENSG00000006118	3151	2110	1041	0.67	3151	1853	2009.79	1	0	1	0	0	0	0
ENSG00000006125	3232	1467	1765	0.454	3232	2957	2897.24	1	0	1	0	0	0	0
ENSG00000006128	416	187	229	0.45	416	416	404.433	0	0	1	0	0	0	0
ENSG00000006194	2086	1156	930	0.554	2086	2063	2125.06	1	1	1	0	0	1	0
ENSG00000006210	1223	771	452	0.63	1223	778	827.844	1	0	1	0	0	0	0
ENSG00000006282	2671	1626	1045	0.609	2671	2335	2465.34	1	0	1	0	0	0	0
ENSG00000006283	7691	4680	3011	0.609	7691	6227	6565.46	1	0	1	0	0	0	0
ENSG00000006327	857	565	292	0.659	857	313	337.187	1	0	1	0	0	0	0
ENSG00000006377	943	567	376	0.601	943	752	785.058	0	0	1	0	0	0	0
ENSG00000006432	3596	2132	1464	0.593	3596	3058	3185.22	1	1	1	0	0	0	0
ENSG00000006451	655	277	378	0.423	655	637	608.634	1	0	1	0	0	1	0
ENSG00000006453	1602	791	811	0.494	1602	1587	1579.81	1	0	1	0	0	0	0
ENSG00000006459	2981	1330	1651	0.446	2981	2826	2724.29	1	0	0	0	0	0	0
ENSG00000006468	1713	817	896	0.477	1713	1554	1539.13	1	0	1	0	0	0	1
ENSG00000006530	1409	675	734	0.479	1409	1340	1325.13	1	0	1	0	0	1	0
ENSG00000006534	1537	988	549	0.643	1537	1335	1436.48	1	0	1	0	0	0	0
ENSG00000006555	1996	1316	680	0.659	1996	631	661.569	0	0	1	0	0	0	0
ENSG00000006576	2514	1021	1493	0.406	2514	2514	2384.01	1	0	1	0	0	0	0
ENSG00000006606	296	150	146	0.507	296	296	297.102	0	0	1	0	0	0	0
ENSG00000006607	4347	2331	2016	0.536	4347	3221	3270.09	1	0	1	0	0	0	0
ENSG00000006611	2982	1666	1316	0.559	2982	2740	2823.1	0	1	1	0	0	0	0
ENSG00000006625	744	333	411	0.448	744	583	563.997	1	0	1	0	0	0	0
ENSG00000006634	2081	755	1326	0.363	2081	1930	1784.51	1	0	1	0	0	1	0
ENSG00000006638	1419	951	468	0.67	1419	666	727.975	1	1	1	0	0	0	0
ENSG00000006652	1493	648	845	0.434	1493	1351	1289.04	1	0	1	0	0	0	0
ENSG00000006659	568	274	294	0.482	568	568	562.492	0	0	1	0	0	0	0
ENSG00000006695	1378	737	641	0.535	1378	1250	1265.61	1	0	1	0	0	0	0
ENSG00000006704	3217	1915	1302	0.595	3217	2933	3078.16	1	0	1	0	0	1	0
ENSG00000006712	1854	1004	850	0.542	1854	1704	1743.02	1	0	1	0	0	0	0
ENSG00000006715	2867	1198	1669	0.418	2867	2730	2612.13	1	0	1	0	0	0	0
ENSG00000006740	2611	1454	1157	0.557	2611	2331	2389.55	1	0	1	0	0	0	0
ENSG00000006744	2635	1484	1151	0.563	2635	2461	2531.45	1	1	1	0	0	0	0
ENSG00000006747	2465	1165	1300	0.473	2465	2224	2186.55	0	0	0	0	0	0	0
ENSG00000006756	1934	1113	821	0.575	1934	1665	1731.01	1	0	1	0	0	0	0
ENSG00000006757	788	385	403	0.489	788	788	783.043	1	0	1	0	0	0	0
ENSG00000006788	6008	3163	2845	0.526	6008	5838	5914.33	0	0	1	0	0	0	0
ENSG00000006831	1192	566	626	0.475	1192	1192	1175.48	1	0	1	0	0	0	0
ENSG00000273345	2427	932	1495	0.384	2427	2104	1962.44	1	0	1	0	0	1	0
ENSG00000007001	1166	539	627	0.462	1166	1075	1048.84	1	0	1	0	0	0	0
ENSG00000007038	971	575	396	0.592	971	847	882.477	0	0	1	0	0	0	0
ENSG00000007047	2425	1511	914	0.623	2425	1782	1873.32	1	0	1	0	0	0	0
ENSG00000007062	2837	1234	1603	0.435	2837	2724	2624.86	1	0	1	0	0	0	0
ENSG00000007080	688	442	246	0.642	688	595	641.089	1	0	1	0	0	0	0
ENSG00000007129	991	529	462	0.534	991	959	977.016	1	1	1	0	0	0	0
ENSG00000007168	1279	561	718	0.439	1279	1279	1235.76	1	0	0	0	0	1	0
ENSG00000007171	3588	2059	1529	0.574	3588	3507	3646.95	0	1	1	0	0	0	0
ENSG00000007174	13986	7227	6759	0.517	13986	13148	13222.8	1	0	1	0	0	0	0
ENSG00000007202	6903	3563	3340	0.516	6903	6886	6947.18	1	0	1	1	0	0	0
ENSG00000007216	1991	1186	805	0.596	1991	1886	1984.48	0	0	1	0	0	0	0
ENSG00000007237	1603	926	677	0.578	1603	1366	1408.96	0	1	1	0	0	0	0
ENSG00000007255	548	345	203	0.63	548	536	574.005	1	1	1	0	0	0	0
ENSG00000007264	1909	1215	694	0.636	1909	1431	1534.92	0	1	1	0	0	0	0
ENSG00000007306	814	403	411	0.495	814	814	811.797	0	0	1	0	0	0	0
ENSG00000007312	719	411	308	0.572	719	702	729.731	0	0	1	0	0	0	0
ENSG00000007314	5631	3236	2395	0.575	5631	5307	5519.2	0	0	1	0	0	0	0
ENSG00000007341	1918	837	1081	0.436	1918	1790	1723.93	1	0	1	0	0	1	0
ENSG00000007350	2027	1066	961	0.526	2027	1852	1878.99	0	0	1	0	0	0	0
ENSG00000007372	1362	708	654	0.52	1362	1357	1371.89	1	1	1	0	0	0	0
ENSG00000007376	1192	776	416	0.651	1192	697	754.931	1	0	1	0	0	0	0
ENSG00000007384	2957	1883	1074	0.637	2957	2258	2412.26	1	0	1	0	0	1	0
ENSG00000007392	1305	718	587	0.55	1305	1076	1094.38	1	0	1	0	0	1	0
ENSG00000007402	3656	2141	1515	0.586	3656	3267	3393.03	1	0	0	0	0	0	0
ENSG00000007516	3811	2425	1386	0.636	3811	2903	3106.42	1	0	1	0	0	0	0
ENSG00000007520	965	655	310	0.679	965	599	640.27	1	0	1	0	0	1	0
ENSG00000007541	2663	1736	927	0.652	2663	1670	1802.68	1	0	0	0	0	0	0
ENSG00000007545	3965	2471	1494	0.623	3861	2589	2640.45	1	0	1	0	0	0	0
ENSG00000007866	1430	844	586	0.59	1430	1324	1390.69	1	0	1	0	0	0	0
ENSG00000007908	1889	947	942	0.501	1889	1849	1851.43	0	0	1	0	0	0	0
ENSG00000007923	2187	1185	1002	0.542	2187	1756	1785.74	1	1	1	0	0	1	0
ENSG00000007933	1728	803	925	0.465	1728	1635	1601.13	0	0	1	0	0	0	0
ENSG00000007944	1369	706	663	0.516	1369	1328	1339.1	1	0	1	0	0	1	0
ENSG00000007952	1862	861	1001	0.462	1862	1756	1727.36	0	0	1	0	0	0	0
ENSG00000007968	1345	837	508	0.622	1345	1256	1336.13	1	1	1	0	0	0	0
ENSG00000008018	752	361	391	0.48	752	752	743.738	1	0	1	0	0	0	0
ENSG00000008056	2179	1405	774	0.645	2179	1174	1206.18	1	0	1	0	0	0	0
ENSG00000008083	4051	2261	1790	0.558	4051	3256	3344.88	1	0	1	0	0	0	0
ENSG00000008086	3189	1527	1662	0.479	3189	3164	3125.89	1	0	1	0	0	0	0
ENSG00000008118	1482	792	690	0.534	1482	1387	1409.37	0	0	1	0	0	0	0
ENSG00000008128	2512	1425	1087	0.567	2512	2481	2571.1	1	0	0	0	0	0	0
ENSG00000008130	2055	1260	795	0.613	2055	1418	1489.51	1	1	1	0	0	0	0
ENSG00000008196	1446	835	611	0.577	1446	1161	1196.65	0	0	1	0	0	0	0
ENSG00000008197	1395	734	661	0.526	1395	1242	1253.98	0	0	1	0	0	0	0
ENSG00000008226	5651	3148	2503	0.557	5651	5173	5319.69	0	0	1	0	0	0	0
ENSG00000008256	1458	754	704	0.517	1458	1213	1218.09	1	0	1	0	0	0	0
ENSG00000008277	3279	1459	1820	0.445	3279	3030	2918.42	1	0	1	0	0	0	0
ENSG00000008282	893	405	488	0.454	893	792	765.398	1	0	1	0	0	1	0
ENSG00000008283	1256	779	477	0.62	1256	846	905.784	1	0	1	0	0	0	0
ENSG00000008294	4374	2013	2361	0.46	4374	4036	3935.66	1	0	1	0	0	0	0
ENSG00000008300	10130	6311	3819	0.623	10130	7604	8106.92	1	0	1	0	0	1	0
ENSG00000008311	2977	1321	1656	0.444	2977	2892	2803.87	1	0	1	0	0	0	0
ENSG00000008323	2684	1645	1039	0.613	2684	2274	2414.8	1	1	1	0	0	0	0
ENSG00000008324	245	124	121	0.506	245	245	245.826	1	0	1	0	0	0	0
ENSG00000008382	1837	1200	637	0.653	1837	1140	1211.03	1	0	1	0	0	1	0
ENSG00000008394	525	215	310	0.41	525	479	457.243	1	0	1	0	0	0	0
ENSG00000008405	1817	821	996	0.452	1817	1817	1768.81	1	1	1	0	0	0	0
ENSG00000008438	602	375	227	0.623	602	520	554.062	0	0	1	0	0	0	0
ENSG00000008441	1666	999	667	0.6	1666	1325	1396.02	1	1	1	0	0	0	0
ENSG00000008513	1049	598	451	0.57	1049	1049	1089.48	1	0	1	0	0	0	0
ENSG00000008516	1735	1161	574	0.669	1735	1318	1426.53	1	0	1	0	0	0	0
ENSG00000008517	1004	567	437	0.565	1004	1004	1039.8	1	0	1	0	0	0	0
ENSG00000008710	13138	8814	4324	0.671	13138	5103	5555.12	1	1	1	0	0	0	0
ENSG00000008735	2835	1919	916	0.677	2835	1320	1414.2	1	0	1	0	0	1	0
ENSG00000008838	3542	2038	1504	0.575	3542	3197	3325.6	1	1	1	0	0	0	0
ENSG00000008853	2310	1364	946	0.59	2310	2258	2369.84	1	0	1	0	0	0	0
ENSG00000008869	6524	2922	3602	0.448	6524	6332	6140.08	1	0	0	0	0	0	0
ENSG00000008952	1395	574	821	0.411	1395	1268	1205.82	1	0	0	0	0	1	0
ENSG00000008988	488	217	271	0.445	488	476	461.679	1	0	1	0	0	0	0
ENSG00000009307	2626	1154	1472	0.439	2626	2626	2538.42	1	0	1	1	0	0	0
ENSG00000009335	3439	1575	1864	0.458	3439	3363	3285.61	1	0	1	0	0	1	0
ENSG00000009413	9557	3811	5746	0.399	9557	9464	8931.65	1	0	1	0	0	1	0
ENSG00000009694	8355	3931	4424	0.47	8355	7955	7827.96	0	0	1	0	0	0	0
ENSG00000009709	1718	1071	647	0.623	1718	1451	1545.83	0	1	1	0	0	0	0
ENSG00000009724	2129	1119	1010	0.526	2129	2078	2107.76	0	0	1	0	0	0	0
ENSG00000009765	1155	570	585	0.494	1155	1112	1108.36	0	0	1	0	0	0	0
ENSG00000009780	1202	577	625	0.48	1202	909	883.388	1	0	1	0	0	0	0
ENSG00000009790	1780	940	840	0.528	1780	1680	1701.05	0	1	1	0	0	0	0
ENSG00000009830	2619	1470	1149	0.561	2619	2130	2177.9	1	1	1	0	0	0	0
ENSG00000009844	960	427	533	0.445	960	944	915.192	1	0	1	0	0	0	0
ENSG00000009950	2841	1831	1010	0.644	2841	1945	2082.24	0	0	1	0	0	0	0
ENSG00000009954	4543	2126	2417	0.468	4543	4327	4248.94	1	0	1	0	0	1	0
ENSG00000010017	2256	1160	1096	0.514	2256	1822	1774.66	1	0	1	0	0	1	0
ENSG00000010030	1111	641	470	0.577	1111	1058	1107.8	0	0	1	0	0	0	0
ENSG00000010072	1536	680	856	0.443	1536	1432	1390.72	1	0	1	0	0	0	0
ENSG00000010165	2156	1192	964	0.553	2156	1833	1882.81	1	0	1	0	0	0	0
ENSG00000010219	2213	1078	1135	0.487	2213	1664	1660.2	1	1	1	0	0	0	0
ENSG00000010244	1608	765	843	0.476	1608	1584	1561.42	1	0	1	0	0	0	0
ENSG00000010256	1559	912	647	0.585	1559	1327	1374.66	1	0	1	0	0	0	0
ENSG00000010270	736	323	413	0.439	736	736	711.214	1	0	1	0	0	0	0
ENSG00000010278	797	402	395	0.504	797	723	727.131	1	1	1	0	0	0	0
ENSG00000010282	1566	900	666	0.575	1566	1536	1599.71	1	0	1	0	0	0	0
ENSG00000010292	4357	2274	2083	0.522	4357	4337	4389.16	1	0	1	0	0	0	0
ENSG00000010295	1763	1128	635	0.64	1763	1322	1411.71	1	0	1	0	0	0	0
ENSG00000010310	1526	961	565	0.63	1526	1378	1469.31	1	1	1	0	0	0	0
ENSG00000010318	1192	572	620	0.48	1192	1192	1178.78	1	0	1	1	0	1	0
ENSG00000010319	2484	1575	909	0.634	2484	2019	2165.95	0	0	1	0	0	0	0
ENSG00000010322	4861	2935	1926	0.604	4861	3716	3902.26	1	0	1	0	0	0	0
ENSG00000010327	8054	5009	3045	0.622	8054	7408	7890.36	0	0	1	0	0	0	0
ENSG00000010361	1479	919	560	0.621	1479	1275	1355.38	1	0	1	0	0	0	0
ENSG00000010379	2068	1163	905	0.562	2068	1959	2030.76	0	0	1	0	0	0	0
ENSG00000241489	1989	1022	967	0.514	1471	1799	1345.81	1	0	1	0	0	0	0
ENSG00000010438	1086	640	446	0.589	1086	871	908.323	0	0	1	0	0	0	0
ENSG00000010539	1204	544	660	0.452	1204	1204	1172.05	1	0	1	0	0	0	0
ENSG00000010610	1426	769	657	0.539	1426	1357	1386.08	1	1	1	0	0	0	0
ENSG00000010626	1312	709	603	0.54	1312	1237	1266.11	1	0	1	0	0	0	0
ENSG00000010671	2066	973	1093	0.471	2066	2059	2025.81	0	0	1	0	0	0	0
ENSG00000010704	1122	605	517	0.539	1122	1091	1114.63	1	0	1	0	0	0	0
ENSG00000010803	2172	1152	1020	0.53	2172	2053	2094.03	1	1	1	0	0	1	0
ENSG00000010810	1826	905	921	0.496	1826	1826	1821.59	1	0	1	0	0	1	1
ENSG00000010818	7367	3625	3742	0.492	7367	6840	6806.84	1	0	1	0	0	0	0
ENSG00000010932	1635	750	885	0.459	1635	1635	1597.82	0	0	1	0	0	0	0
ENSG00000011007	2448	1251	1197	0.511	2448	2099	2095.65	1	0	1	0	0	0	0
ENSG00000011009	807	480	327	0.595	807	698	732.95	1	0	0	0	0	0	0
ENSG00000011021	3078	1690	1388	0.549	3078	2672	2734.16	1	1	1	0	0	0	0
ENSG00000011028	4586	2886	1700	0.629	4586	3918	4177.4	1	1	1	0	0	0	0
ENSG00000243678	915	490	425	0.536	389.833	880	381.423	1	0	0	0	0	0	0
ENSG00000011083	2157	1271	886	0.589	2157	1937	2039.46	0	0	1	0	0	0	0
ENSG00000011105	1037	584	453	0.563	1037	821	848.906	1	1	0	0	0	0	0
ENSG00000011114	3835	1812	2023	0.472	3835	3584	3509.66	1	1	1	0	0	0	0
ENSG00000011132	1774	1173	601	0.661	1774	1084	1173	1	0	1	0	0	0	0
ENSG00000011143	2246	1221	1025	0.544	2246	1961	2009.26	1	0	1	0	0	0	0
ENSG00000011198	1103	501	602	0.454	1103	1098	1071.01	1	0	1	0	0	1	0
ENSG00000011201	2109	1108	1001	0.525	2109	1904	1906.05	0	0	1	0	0	0	0
ENSG00000011243	2239	1334	905	0.596	2239	1712	1767.48	1	1	1	0	0	0	0
ENSG00000011258	2018	863	1155	0.428	2018	1991	1909.21	1	0	1	0	0	1	0
ENSG00000011260	1904	878	1026	0.461	1904	1508	1444.63	1	0	1	0	0	1	0
ENSG00000011275	3045	1489	1556	0.489	3045	2848	2834.78	1	0	1	0	0	1	0
ENSG00000011295	1766	1014	752	0.574	1766	882	849.956	1	1	1	0	0	1	0
ENSG00000011304	1921	1181	740	0.615	1921	1706	1805.99	1	1	1	0	0	1	0
ENSG00000011332	1366	840	526	0.615	1366	1203	1270.61	1	1	1	0	0	0	0
ENSG00000011347	2147	1331	816	0.62	2147	1219	1281.52	1	1	1	0	0	0	0
ENSG00000011376	2808	1431	1377	0.51	2808	2808	2822.87	1	0	1	0	0	0	0
ENSG00000011405	5219	2064	3155	0.395	5219	5219	4918.54	1	1	1	0	0	1	0
ENSG00000011422	1355	757	598	0.559	1355	1134	1179.17	1	1	1	0	0	0	0
ENSG00000011426	3570	1502	2068	0.421	3570	3511	3358.7	1	0	1	0	0	0	0
ENSG00000011451	5552	3639	1913	0.655	5552	1519	1645.85	1	0	0	0	0	1	0
ENSG00000011454	3425	1481	1944	0.432	3425	3370	3246.26	1	0	1	0	0	0	0
ENSG00000011465	1458	665	793	0.456	1458	1195	1174.06	1	1	1	0	0	0	0
ENSG00000011478	1180	743	437	0.63	1180	1145	1225.92	1	0	1	0	0	0	0
ENSG00000011485	1588	893	695	0.562	1588	1551	1603.58	1	0	1	0	0	0	0
ENSG00000011523	2458	1404	1054	0.571	2458	2134	2216.97	1	0	1	0	0	0	0
ENSG00000011566	2889	1178	1711	0.408	2889	2883	2736.76	1	0	1	0	0	0	0
ENSG00000011590	1485	931	554	0.627	1485	1120	1200.09	0	1	1	0	0	0	1
ENSG00000011600	456	276	180	0.605	456	451	476.966	0	0	1	0	0	0	0
ENSG00000011638	623	322	301	0.517	623	502	505.856	1	0	1	0	0	0	0
ENSG00000011677	1520	736	784	0.484	1520	1520	1506.78	0	0	1	0	0	0	0
ENSG00000012048	5859	2431	3428	0.415	5859	5638	5370.03	1	0	1	0	0	1	0
ENSG00000012061	1144	665	479	0.581	1144	1062	1109.92	1	1	1	0	0	0	0
ENSG00000012124	2605	1418	1187	0.544	2605	2552	2614.32	0	1	0	0	0	0	0
ENSG00000012174	1632	698	934	0.428	1632	1632	1567.01	1	0	1	0	0	0	0
ENSG00000012211	2274	1442	832	0.634	2274	1409	1499.73	0	0	1	0	0	0	0
ENSG00000012223	2259	1217	1042	0.539	2259	2167	2212.2	0	0	1	0	0	0	0
ENSG00000012232	2856	1607	1249	0.563	2856	2495	2583.77	1	0	1	0	0	0	0
ENSG00000012504	1749	743	1006	0.425	1749	1467	1405.03	0	1	1	0	0	0	0
ENSG00000012660	1229	582	647	0.474	1229	931	912.548	1	0	1	0	0	0	0
ENSG00000012779	2091	1184	907	0.566	2091	1931	1993.57	0	1	1	0	0	0	0
ENSG00000012817	4844	2558	2286	0.528	4844	4154	4200.9	0	0	0	0	0	0	0
ENSG00000012822	2281	1301	980	0.57	2281	2146	2227.22	1	1	1	0	0	0	0
ENSG00000012963	1329	605	724	0.455	1178.5	1329	1149.44	1	0	1	0	0	0	0
ENSG00000012983	2692	1108	1584	0.412	2692	2671	2537.88	1	0	1	0	0	1	0
ENSG00000013016	1634	952	682	0.583	1634	1624	1697.8	1	0	1	0	0	0	0
ENSG00000013275	1308	716	592	0.547	1308	1221	1250.74	1	0	1	0	0	0	0
ENSG00000013288	3170	1943	1227	0.613	3170	2947	3122.44	1	0	1	0	0	0	0
ENSG00000013293	2347	1255	1092	0.535	2347	2224	2266.73	0	0	0	0	0	0	0
ENSG00000013297	745	441	304	0.592	745	628	669.555	1	0	1	0	0	0	0
ENSG00000013306	1242	762	480	0.614	1242	1120	1188.62	1	0	1	1	0	0	0
ENSG00000013364	2769	1704	1065	0.615	2769	2366	2514.22	0	0	1	0	0	0	0
ENSG00000013374	2277	1095	1182	0.481	2277	1931	1883.78	1	0	1	0	0	0	0
ENSG00000013375	2024	890	1134	0.44	2024	1691	1629.59	1	0	1	0	0	0	0
ENSG00000013392	922	382	540	0.414	922	883	841.372	1	0	1	0	0	0	0
ENSG00000013441	1657	701	956	0.423	1657	1649	1578.07	1	0	1	0	0	1	0
ENSG00000013503	3538	1558	1980	0.44	3538	3498	3383.22	1	1	1	0	0	1	0
ENSG00000013523	2173	1208	965	0.556	2173	1969	2026.81	1	0	1	0	0	0	0
ENSG00000013561	1456	668	788	0.459	1456	1445	1412.15	1	0	1	0	0	0	0
ENSG00000013563	940	564	376	0.6	940	786	827.973	1	0	1	0	0	0	0
ENSG00000013573	3459	1999	1460	0.578	3459	3166	3299.96	1	1	0	0	0	0	0
ENSG00000013583	595	312	283	0.524	595	588	595.711	1	0	1	0	0	0	0
ENSG00000013588	1122	594	528	0.529	1122	1078	1095.27	1	0	1	0	0	0	0
ENSG00000013619	3470	1967	1503	0.567	3470	1642	1692.92	1	0	1	0	0	0	0
ENSG00000013725	2139	1335	804	0.624	2139	1375	1441.07	0	0	1	0	0	0	0
ENSG00000013810	2614	1506	1108	0.576	2614	2019	2092.03	1	0	1	0	0	0	0
ENSG00000014123	2476	1009	1467	0.408	2476	2471	2344.35	1	0	1	0	0	1	0
ENSG00000014138	2076	1051	1025	0.506	2076	1944	1950.06	1	1	1	0	0	0	0
ENSG00000014164	3051	1962	1089	0.643	3051	2020	2183.3	1	0	1	0	0	1	0
ENSG00000014216	2266	1346	920	0.594	2266	2152	2261.21	1	0	1	0	0	0	0
ENSG00000014257	1439	673	766	0.468	1439	1329	1308.35	1	0	1	0	0	0	0
ENSG00000014641	1121	510	611	0.455	1121	1046	1020.11	1	0	1	0	0	0	0
ENSG00000014824	1822	763	1059	0.419	1822	1752	1667.77	1	0	1	0	0	0	0
ENSG00000014914	2249	1236	1013	0.55	2249	2202	2260.86	1	0	1	0	0	0	0
ENSG00000014919	1343	691	652	0.515	1343	1343	1353.74	1	1	1	0	0	1	0
ENSG00000015133	6482	3874	2608	0.598	6482	5216	5472.83	1	1	1	0	0	0	0
ENSG00000015153	1121	530	591	0.473	1121	554	548.822	1	0	1	0	0	1	0
ENSG00000015171	2012	919	1093	0.457	2012	1883	1842.31	1	0	1	1	0	1	0
ENSG00000015285	1565	976	589	0.624	1565	1313	1392.09	1	0	1	0	0	0	0
ENSG00000015413	1282	792	490	0.618	1282	1265	1347.09	1	1	1	0	0	0	0
ENSG00000015475	852	512	340	0.601	852	752	793.861	1	0	1	0	0	1	0
ENSG00000015479	2892	1260	1632	0.436	2892	2598	2489.69	1	0	1	0	0	1	0
ENSG00000015520	4176	2471	1705	0.592	4176	3918	4114.22	0	0	1	0	0	0	0
ENSG00000015532	2794	1762	1032	0.631	2794	2050	2185.56	1	1	1	0	0	0	0
ENSG00000015568	5525	2234	3291	0.404	5525	5234	4959.62	0	0	0	0	0	0	0
ENSG00000015592	885	472	413	0.533	885	759	771.978	0	0	1	0	0	0	0
ENSG00000015676	1112	622	490	0.559	1112	1083	1118.62	1	0	1	0	0	0	0
ENSG00000016082	1076	583	493	0.542	1076	1051	1074.28	0	0	1	0	0	0	0
ENSG00000016391	1816	1150	666	0.633	1816	1269	1339.99	1	0	1	0	0	0	0
ENSG00000016402	1742	846	896	0.486	1742	1581	1552.13	0	0	1	0	0	0	0
ENSG00000016490	2811	1270	1541	0.452	2811	2738	2667.79	0	1	1	0	0	0	0
ENSG00000016602	2932	1175	1757	0.401	2932	2822	2667.8	0	1	1	0	0	0	0
ENSG00000016864	1157	503	654	0.435	1157	1157	1115.41	1	0	1	0	0	0	0
ENSG00000017260	3121	1312	1809	0.42	3121	3010	2880.01	1	0	1	0	0	0	0
ENSG00000017373	3886	2619	1267	0.674	3886	2122	2279.86	1	0	1	0	0	0	0
ENSG00000017427	685	357	328	0.521	685	685	692.987	0	1	1	0	0	0	0
ENSG00000017483	1490	842	648	0.565	1490	1490	1543.43	0	0	1	0	0	0	0
ENSG00000017621	1190	786	404	0.661	1190	789	844.483	1	0	0	0	0	0	1
ENSG00000017797	2009	950	1059	0.473	2009	1858	1818.74	1	1	1	0	0	1	1
ENSG00000018189	2467	1232	1235	0.499	2467	2047	1989.44	1	0	1	0	0	1	0
ENSG00000018236	3322	1454	1868	0.438	3322	3168	3058.39	0	0	1	0	0	0	0
ENSG00000018280	1803	1087	716	0.603	1803	1715	1812.23	0	0	1	0	0	0	0
ENSG00000018408	1340	763	577	0.569	1340	1004	1034.9	1	0	1	0	0	0	0
ENSG00000018510	2073	916	1157	0.442	2073	1810	1707.55	1	0	1	0	0	0	0
ENSG00000018610	700	346	354	0.494	700	700	697.797	1	0	0	0	0	0	0
ENSG00000018625	3174	1811	1363	0.571	3174	3174	3297.38	1	0	1	0	0	0	0
ENSG00000018699	2778	1204	1574	0.433	2778	2628	2529.41	1	0	1	0	0	0	0
ENSG00000018869	1652	686	966	0.415	1652	1571	1493.61	1	0	1	0	0	0	0
ENSG00000019102	1017	593	424	0.583	1017	928	966.441	1	0	1	0	0	0	0
ENSG00000019144	4551	2826	1725	0.621	4551	3586	3811.78	1	1	1	0	0	0	0
ENSG00000019169	1644	957	687	0.582	1644	1644	1718.36	0	0	1	0	0	0	0
ENSG00000019186	1617	828	789	0.512	1617	1487	1485.81	0	0	1	0	0	0	0
ENSG00000019485	2572	1537	1035	0.598	2572	1414	1462.74	1	1	0	0	0	0	0
ENSG00000019505	1393	841	552	0.604	1393	1081	1137.7	0	1	1	0	0	0	0
ENSG00000019549	818	405	413	0.495	818	818	815.797	1	0	1	0	0	0	0
ENSG00000019582	1037	620	417	0.598	1037	1015	1070.57	1	0	1	0	0	0	0
ENSG00000019991	2368	1034	1334	0.437	2368	2292	2213.24	0	0	1	0	0	0	0
ENSG00000019995	2168	965	1203	0.445	2168	2048	1987.35	0	1	0	0	0	0	0
ENSG00000020129	2271	1441	830	0.635	2271	1698	1821.27	1	1	1	0	0	0	0
ENSG00000020181	4251	2816	1435	0.662	4251	2737	2944.05	1	0	1	0	0	0	0
ENSG00000020256	3586	2111	1475	0.589	3586	2979	3108.01	1	0	1	0	0	1	0
ENSG00000020426	997	416	581	0.417	997	966	921.936	1	1	1	0	0	1	0
ENSG00000020577	2326	1308	1018	0.562	2326	1931	1965.7	1	1	1	0	0	0	1
ENSG00000020633	1336	896	440	0.671	1336	833	904.364	0	0	1	0	0	0	0
ENSG00000020922	2260	913	1347	0.404	2260	2250	2130.48	1	0	1	0	0	0	0
ENSG00000021300	923	574	349	0.622	923	730	782.79	1	0	1	0	0	0	0
ENSG00000021355	1166	531	635	0.455	1166	1074	1047.72	1	0	1	0	0	0	0
ENSG00000021461	1871	818	1053	0.437	1871	1608	1534.74	0	0	1	0	0	0	0
ENSG00000021488	1520	809	711	0.532	1520	1520	1546.99	0	0	1	0	0	0	0
ENSG00000021574	1932	920	1012	0.476	1932	1705	1656.33	1	0	1	1	0	1	0
ENSG00000021645	5533	2916	2617	0.527	5533	3702	3731.54	1	0	1	0	0	0	0
ENSG00000021762	2741	1740	1001	0.635	2741	2632	2825.96	1	1	1	0	0	1	0
ENSG00000021776	4815	2035	2780	0.423	4815	4755	4551.76	1	0	1	0	0	0	0
ENSG00000021826	4712	2172	2540	0.461	4712	4712	4610.65	1	0	1	0	0	1	0
ENSG00000021852	1898	919	979	0.484	1898	1832	1816.03	0	0	1	0	0	0	0
ENSG00000022267	1186	634	552	0.535	1186	1186	1208.58	1	0	1	0	0	0	0
ENSG00000022277	1120	556	564	0.496	1120	962	963.102	1	0	1	0	0	0	0
ENSG00000022355	1435	647	788	0.451	1435	1429	1390.72	0	0	1	0	0	0	0
ENSG00000022556	3435	1824	1611	0.531	3435	2997	3040.12	0	0	1	0	0	0	0
ENSG00000022567	2725	1675	1050	0.615	2725	1875	1993.27	1	0	1	0	0	0	0
ENSG00000022840	2677	1373	1304	0.513	2677	2452	2470.84	1	0	1	0	0	0	0
ENSG00000022976	2844	1615	1229	0.568	2844	2482	2538.34	1	0	1	0	0	1	0
ENSG00000023041	1288	538	750	0.418	1288	1288	1229.62	1	0	1	0	0	0	0
ENSG00000023171	2522	1348	1174	0.534	2522	2319	2358.42	1	1	1	0	0	0	0
ENSG00000023191	1639	1063	576	0.649	1639	1240	1342.93	1	1	1	0	0	1	0
ENSG00000023228	2330	1057	1273	0.454	2330	2289	2227.59	1	0	1	0	0	1	0
ENSG00000023287	5086	1932	3154	0.38	5086	4808	4479.51	1	0	1	0	0	0	0
ENSG00000023318	1277	512	765	0.401	1277	1277	1207.32	1	0	1	0	0	0	0
ENSG00000023330	2054	1058	996	0.515	2054	2028	2044.59	1	0	1	0	0	0	0
ENSG00000023445	1979	812	1167	0.41	1979	1851	1748.83	0	0	0	0	0	0	0
ENSG00000023516	5757	2304	3453	0.4	5757	5218	4931.35	1	1	1	0	0	0	0
ENSG00000023572	636	314	322	0.494	636	514	495.273	1	1	1	0	0	0	0
ENSG00000023608	1153	460	693	0.399	1153	1153	1088.83	1	1	1	0	0	0	0
ENSG00000023697	1067	492	575	0.461	1067	965	941.04	1	1	1	0	0	0	0
ENSG00000023734	1143	489	654	0.428	1143	1099	1052.46	1	0	1	0	0	0	0
ENSG00000023839	4807	2282	2525	0.475	4807	4742	4674.72	1	1	1	0	0	0	0
ENSG00000023892	1992	1222	770	0.613	1992	1558	1641.06	1	0	1	0	0	0	0
ENSG00000023902	1269	732	537	0.577	1269	1106	1151.18	1	1	1	0	0	1	0
ENSG00000023909	856	393	463	0.459	856	727	691.473	1	0	1	0	0	1	0
ENSG00000024048	5708	2399	3309	0.42	5708	5510	5266	1	0	1	0	0	0	1
ENSG00000024422	1723	1101	622	0.639	1723	1249	1337.91	0	0	1	0	0	0	0
ENSG00000024526	2530	944	1586	0.373	2530	2492	2316.85	1	0	1	0	0	0	0
ENSG00000024862	851	417	434	0.49	851	851	846.318	1	0	1	0	0	0	0
ENSG00000025039	1234	561	673	0.455	1234	1173	1135.59	1	0	1	0	0	0	0
ENSG00000025156	1672	683	989	0.408	1672	1672	1587.73	1	0	1	0	0	0	0
ENSG00000025293	3221	1565	1656	0.486	3221	3028	3004.72	1	0	1	0	0	0	0
ENSG00000025423	970	487	483	0.502	970	970	971.102	1	0	1	0	0	0	0
ENSG00000025434	1702	1006	696	0.591	1702	1470	1537.89	1	0	1	0	0	0	0
ENSG00000025708	1505	1039	466	0.69	1505	699	749.095	0	0	1	0	0	0	0
ENSG00000025770	2077	1269	808	0.611	2077	1930	2051.25	1	0	1	0	0	0	0
ENSG00000025772	961	498	463	0.518	961	930	936.355	1	0	1	0	0	1	0
ENSG00000025796	2506	1050	1456	0.419	2506	2384	2269.98	1	0	1	0	0	1	0
ENSG00000025800	1699	832	867	0.49	1699	1677	1669.01	1	1	1	0	0	1	0
ENSG00000026025	1538	850	688	0.553	1538	1140	1149.66	1	1	1	0	0	0	0
ENSG00000026036	4453	2782	1671	0.625	2428.5	4029	2340.68	1	0	0	0	0	0	0
ENSG00000026103	1068	442	626	0.414	1068	1026	978.659	1	0	1	0	0	0	0
ENSG00000026297	924	467	457	0.505	724	780	615.616	1	0	1	0	0	0	0
ENSG00000026508	2350	1133	1217	0.482	2350	2323	2300.3	1	1	1	0	0	0	0
ENSG00000026559	1600	1058	542	0.661	1600	722	785.662	1	0	1	0	0	0	0
ENSG00000026652	1550	834	716	0.538	1550	1293	1320.17	1	0	1	0	0	0	0
ENSG00000026751	1039	521	518	0.501	1039	1016	1016.55	0	0	1	0	0	0	0
ENSG00000026950	1749	904	845	0.517	1749	1749	1765.25	1	0	1	0	0	0	0
ENSG00000027001	2277	1069	1208	0.469	2277	2041	1977.93	1	0	1	0	0	0	0
ENSG00000027075	2310	1194	1116	0.517	2139.5	1975	1831.19	1	1	1	0	0	0	0
ENSG00000027644	4000	2439	1561	0.61	4000	3338	3522.21	1	1	1	0	0	0	0
ENSG00000027697	1608	652	956	0.405	1608	1523	1445.48	1	0	1	0	0	0	0
ENSG00000027847	1036	654	382	0.631	1036	705	750.124	1	0	1	0	0	1	0
ENSG00000027869	1236	789	447	0.638	1236	1136	1217.98	1	0	1	0	0	0	0
ENSG00000028116	1662	658	1004	0.396	1662	1602	1510.57	0	0	1	0	0	0	0
ENSG00000028137	1446	899	547	0.622	1446	1106	1162.9	1	1	1	0	0	0	0
ENSG00000028203	2665	1148	1517	0.431	2665	2389	2289.59	1	0	1	0	0	1	0
ENSG00000028277	2547	1604	943	0.63	2547	1621	1729.68	1	0	1	0	0	0	0
ENSG00000028310	2150	1126	1024	0.524	2150	1945	1974.84	1	0	1	0	0	1	0
ENSG00000028528	1970	1009	961	0.512	1970	1624	1631.66	1	0	1	0	0	0	0
ENSG00000028839	596	220	376	0.369	596	596	553.038	1	0	1	0	0	0	0
ENSG00000029153	2025	853	1172	0.421	2025	2017	1928.06	1	1	1	0	0	0	0
ENSG00000029363	2937	1242	1695	0.423	2937	2809	2694.59	1	0	1	0	0	0	0
ENSG00000029364	964	482	482	0.5	964	955	955.826	1	1	1	0	0	0	0
ENSG00000029534	6334	3687	2647	0.582	6334	6149	6426.44	0	0	1	0	0	0	0
ENSG00000029559	980	447	533	0.456	980	980	956.316	0	0	1	0	0	0	0
ENSG00000029639	1072	484	588	0.451	1072	1072	1043.36	1	0	1	0	0	0	0
ENSG00000029725	3028	1330	1698	0.439	3028	2707	2613.52	1	0	1	0	0	1	0
ENSG00000029993	619	282	337	0.456	619	601	586.169	1	0	1	0	0	0	0
ENSG00000030066	4645	2100	2545	0.452	4645	4505	4376.92	1	1	1	0	0	0	0
ENSG00000030110	682	405	277	0.594	682	657	690.323	1	0	1	0	0	0	1
ENSG00000030304	2861	1398	1463	0.489	2861	2672	2654.82	0	0	1	0	0	0	0
ENSG00000030419	1833	876	957	0.478	1833	1740	1722.99	1	0	1	0	0	0	0
ENSG00000030582	1959	1231	728	0.628	1959	1903	2036.42	1	0	1	0	0	0	0
ENSG00000031003	2920	1175	1745	0.402	2920	2920	2763.02	1	0	1	0	0	1	0
ENSG00000031081	4407	2393	2014	0.543	4407	4049	4142.9	1	0	0	0	0	0	0
ENSG00000031691	843	312	531	0.37	843	843	782.687	1	0	1	0	0	0	0
ENSG00000031698	1667	851	816	0.51	1667	1596	1608.67	1	1	1	0	0	0	0
ENSG00000031823	2197	1260	937	0.574	2197	1796	1883.03	1	1	1	0	0	1	0
ENSG00000032219	3894	1504	2390	0.386	3894	3640	3417.34	1	0	1	0	0	1	0
ENSG00000032389	1953	1041	912	0.533	1953	1190	1220.57	1	0	1	0	0	1	0
ENSG00000032444	4289	2724	1565	0.635	4289	3461	3700.66	1	0	1	0	0	0	0
ENSG00000032742	2757	1075	1682	0.39	2757	2638	2475.15	1	1	1	0	0	0	0
ENSG00000033011	1501	861	640	0.574	1501	975	1006.71	1	0	1	0	0	0	0
ENSG00000033030	2191	1026	1165	0.468	2191	2175	2136.69	1	0	1	0	0	0	0
ENSG00000033050	1978	1017	961	0.514	1978	1929	1941.91	1	0	1	0	0	0	0
ENSG00000033100	2418	1507	911	0.623	2418	1750	1864.01	1	0	1	0	0	0	0
ENSG00000033122	4893	2192	2701	0.448	4893	4558	4423.27	1	1	1	0	0	0	0
ENSG00000033170	1867	820	1047	0.439	1867	1852	1789.99	1	0	1	0	0	1	0
ENSG00000033178	3394	1327	2067	0.391	3394	3394	3190.2	1	0	1	0	0	0	0
ENSG00000033327	2077	1161	916	0.559	2077	2065	2131.54	1	1	1	0	0	0	0
ENSG00000033627	2910	1404	1506	0.482	2910	2669	2626.86	1	0	1	0	0	0	0
ENSG00000033800	2114	936	1178	0.443	2114	2016	1955.98	1	1	0	0	0	0	0
ENSG00000033867	4007	1723	2284	0.43	4007	3712	3553.33	1	0	1	0	0	0	0
ENSG00000034053	2306	1383	923	0.6	2306	2060	2166.93	1	1	1	0	0	1	0
ENSG00000034152	1624	952	672	0.586	1624	1231	1284.11	1	1	1	0	0	0	1
ENSG00000034239	662	261	401	0.394	662	662	623.444	0	0	1	0	0	0	0
ENSG00000034510	141	73	68	0.518	141	141	142.377	1	0	1	0	0	0	0
ENSG00000034533	2189	975	1214	0.445	2189	1907	1849.36	0	0	1	0	0	0	0
ENSG00000034677	2558	1085	1473	0.424	2558	2474	2371.52	1	0	1	0	0	1	0
ENSG00000034693	1178	481	697	0.408	1178	1178	1118.51	1	0	1	0	0	1	0
ENSG00000034713	372	177	195	0.476	372	372	367.043	1	1	1	0	0	0	0
ENSG00000034971	1526	836	690	0.548	1526	1515	1555.1	0	1	1	0	0	0	0
ENSG00000035115	1236	533	703	0.431	1236	1175	1129.56	1	0	1	0	0	0	0
ENSG00000035141	945	590	355	0.624	945	495	517.865	1	0	1	0	0	0	0
ENSG00000035403	3511	1829	1682	0.521	3511	3432	3465.99	1	1	1	0	0	0	1
ENSG00000035499	1731	760	971	0.439	1731	1590	1527.76	1	0	1	0	0	0	0
ENSG00000035664	2019	1111	908	0.55	2019	1125	1147.28	1	1	1	0	0	0	0
ENSG00000035681	3131	1439	1692	0.46	3131	2865	2775.73	1	0	1	0	0	1	0
ENSG00000035687	1432	611	821	0.427	1432	1373	1308.18	1	1	1	0	0	0	0
ENSG00000035720	929	387	542	0.417	929	929	886.313	0	0	1	0	0	0	0
ENSG00000035862	778	461	317	0.593	778	610	631.602	1	1	1	0	0	0	1
ENSG00000035928	3643	1523	2120	0.418	3643	3553	3389.3	1	0	1	0	0	0	0
ENSG00000036054	2229	918	1311	0.412	2229	2165	2058.97	1	0	1	1	0	0	0
ENSG00000036257	2513	998	1515	0.397	2513	2383	2248.88	1	0	1	0	1	0	0
ENSG00000036448	4574	2450	2124	0.536	4574	4564	4653.17	1	0	1	0	0	0	0
ENSG00000036473	1111	488	623	0.439	1111	1111	1073.82	0	0	1	0	0	0	0
ENSG00000036530	1730	1031	699	0.596	1730	1324	1375.91	1	1	1	0	0	1	0
ENSG00000036549	2789	1149	1640	0.412	2789	2720	2589.05	1	0	1	0	0	0	0
ENSG00000036565	1664	895	769	0.538	1664	1581	1615.32	1	0	1	0	0	0	0
ENSG00000036672	2072	1195	877	0.577	2072	1819	1887.07	1	1	1	0	0	0	0
ENSG00000036828	3293	1787	1506	0.543	3293	2982	3046.89	0	0	1	0	0	0	0
ENSG00000037042	1407	821	586	0.584	1407	1402	1466.3	1	1	1	0	0	0	0
ENSG00000037241	449	218	231	0.486	449	449	445.42	1	0	0	0	0	0	0
ENSG00000037280	4276	2661	1615	0.622	4276	3619	3855.4	1	0	1	0	0	0	0
ENSG00000037474	2395	1168	1227	0.488	2395	2296	2265.71	1	0	1	0	0	1	0
ENSG00000037637	2211	1161	1050	0.525	2211	2102	2130.13	1	0	1	0	0	1	0
ENSG00000037749	1095	487	608	0.445	1095	1027	995.809	1	0	0	0	0	0	0
ENSG00000037757	1338	861	477	0.643	1338	1089	1166.09	0	0	1	0	0	0	0
ENSG00000037897	880	482	398	0.548	880	876	899.134	1	0	1	0	0	0	0
ENSG00000037965	735	403	332	0.548	735	618	631.608	0	0	1	0	0	0	0
ENSG00000038002	1082	505	577	0.467	1082	1082	1062.17	1	0	1	0	0	0	0
ENSG00000038210	1492	692	800	0.464	1492	1221	1151.32	1	0	1	0	0	0	0
ENSG00000038219	9470	4201	5269	0.444	9470	8958	8642.6	1	0	0	0	0	0	0
ENSG00000038274	1127	510	617	0.453	1127	1124	1094.58	1	0	1	0	0	0	0
ENSG00000038295	3279	1455	1824	0.444	3279	3173	3073.03	0	0	1	0	0	0	0
ENSG00000038358	4347	2577	1770	0.593	4347	3876	4057.64	1	0	1	0	0	0	0
ENSG00000038382	9819	5311	4508	0.541	9819	8296	8342.05	1	0	1	0	0	1	0
ENSG00000038427	10278	4448	5830	0.433	10278	9590	9236.41	1	0	1	0	0	0	0
ENSG00000038532	3684	2019	1665	0.548	3684	3134	3200.68	1	1	0	0	0	0	0
ENSG00000038945	1585	707	878	0.446	1585	1445	1404.01	1	0	1	0	0	0	0
ENSG00000039068	2792	1433	1359	0.513	2792	2707	2718.56	1	0	1	0	0	0	0
ENSG00000039123	3293	1305	1988	0.396	3293	3293	3104.9	1	0	1	0	0	1	0
ENSG00000039139	14266	6462	7804	0.453	14266	14101	13716.6	0	0	1	1	0	0	0
ENSG00000039319	4765	1799	2966	0.378	4765	4418	4116.63	1	0	1	0	0	0	0
ENSG00000039523	3887	2357	1530	0.606	3887	3327	3509.87	1	1	1	0	0	1	0
ENSG00000039537	2886	1293	1593	0.448	2886	2886	2803.38	0	0	1	0	0	0	0
ENSG00000039560	3137	1375	1762	0.438	3137	3014	2914.12	1	0	1	0	0	0	0
ENSG00000039600	2338	1296	1042	0.554	2338	1579	1594.3	0	0	1	0	0	0	0
ENSG00000039650	1665	1048	617	0.629	1665	1482	1582.32	1	0	1	0	0	0	0
ENSG00000039987	1573	979	594	0.622	1573	1233	1300.96	0	1	1	0	0	0	1
ENSG00000040199	4369	2185	2184	0.5	4369	3964	3943.19	1	1	0	0	0	1	0
ENSG00000040275	1899	764	1135	0.402	1899	1796	1698.16	1	0	1	0	0	0	0
ENSG00000040341	2080	916	1164	0.44	2080	1908	1839.29	1	0	1	0	0	0	0
ENSG00000040487	961	595	366	0.619	961	848	901.259	1	0	1	0	0	0	0
ENSG00000040531	1418	747	671	0.527	1418	1270	1288.93	1	0	1	0	0	0	0
ENSG00000040608	1794	1202	592	0.67	1794	512	561.347	1	0	1	0	0	1	0
ENSG00000040633	1307	741	566	0.567	1307	1166	1207.31	1	0	1	0	0	0	0
ENSG00000040731	2418	1055	1363	0.436	2418	2377	2293.56	1	0	1	0	0	0	0
ENSG00000040933	3254	1768	1486	0.543	3254	3194	3269.69	1	0	1	0	0	0	0
ENSG00000041353	876	366	510	0.418	876	678	652.663	1	0	1	0	0	0	0
ENSG00000041357	843	340	503	0.403	843	843	798.11	1	0	1	0	0	1	0
ENSG00000041515	5840	3018	2822	0.517	5840	5079	5044.29	1	1	0	0	0	0	0
ENSG00000041802	2062	984	1078	0.477	2062	2030	2003.31	1	0	1	0	0	0	0
ENSG00000041880	1679	973	706	0.58	1679	1577	1643.24	1	0	1	0	0	0	0
ENSG00000041982	7018	3860	3158	0.55	7018	6439	6620.19	1	0	1	0	0	0	0
ENSG00000041988	1186	694	492	0.585	1186	532	549.887	1	1	1	0	0	1	0
ENSG00000042062	2959	1814	1145	0.613	2959	2319	2442.07	1	0	0	0	0	0	0
ENSG00000042088	2203	1062	1141	0.482	2203	1923	1902.63	1	0	1	0	0	1	0
ENSG00000042286	1158	681	477	0.588	1158	1158	1214.18	1	1	1	0	0	0	0
ENSG00000042304	564	296	268	0.525	564	564	571.711	0	0	1	0	0	0	0
ENSG00000042317	2188	919	1269	0.42	2188	1798	1707.97	1	1	1	0	0	0	0
ENSG00000042429	2145	941	1204	0.439	2145	1911	1824.4	1	0	1	0	0	0	0
ENSG00000042445	2085	1160	925	0.556	2085	1989	2051.45	1	0	1	0	0	1	0
ENSG00000042493	1088	638	450	0.586	1088	1087	1138.7	1	0	1	0	0	0	0
ENSG00000042753	558	289	269	0.518	558	492	497.508	1	0	1	0	0	0	1
ENSG00000042781	16055	7369	8686	0.459	16055	15827	15469.6	1	1	1	0	0	0	1
ENSG00000042813	1204	530	674	0.44	1204	983	928.402	0	0	1	0	0	0	0
ENSG00000042832	8688	4724	3964	0.544	8688	8393	8596.16	0	0	1	0	0	0	0
ENSG00000042980	2603	1134	1469	0.436	2603	2573	2482.39	0	0	1	0	0	0	0
ENSG00000043039	976	575	401	0.589	976	859	900.69	0	1	1	0	0	0	0
ENSG00000043093	811	308	503	0.38	811	805	751.297	1	0	1	0	0	1	0
ENSG00000043143	2562	1551	1011	0.605	2562	2194	2318.37	1	0	1	0	0	0	0
ENSG00000043355	1610	1119	491	0.695	1610	574	625.39	1	0	1	0	0	0	0
ENSG00000043462	1707	887	820	0.52	1707	1657	1668.9	0	0	1	0	0	0	0
ENSG00000043514	1550	743	807	0.479	1550	1460	1441.64	1	0	1	0	0	0	0
ENSG00000043591	1435	1031	404	0.718	1435	193	216.224	0	1	1	0	0	0	0
ENSG00000044012	350	220	130	0.629	350	243	259.498	0	0	1	0	0	0	0
ENSG00000044090	5475	3251	2224	0.594	5475	5235	5492.48	1	0	1	0	0	0	0
ENSG00000044115	3010	1499	1511	0.498	3010	2802	2797.59	1	0	1	0	0	0	0
ENSG00000044446	3869	2004	1865	0.518	3869	3869	3907.28	1	0	1	0	0	0	0
ENSG00000044459	4481	1804	2677	0.403	4481	4226	3965.64	1	0	1	0	0	1	0
ENSG00000044524	3057	1419	1638	0.464	3057	3041	2981.14	1	0	1	0	0	0	0
ENSG00000044574	2001	954	1047	0.477	2001	1963	1936.3	1	0	1	0	0	0	0
ENSG00000046604	3435	1516	1919	0.441	3435	3363	3247.12	1	1	1	0	0	0	0
ENSG00000046647	740	393	347	0.531	740	740	752.668	1	0	0	0	0	0	0
ENSG00000046651	3202	1336	1866	0.417	3202	3117	2970.88	1	0	1	0	0	0	0
ENSG00000046653	1385	691	694	0.499	1385	1132	1129.45	1	0	1	0	0	0	0
ENSG00000046774	1123	572	551	0.509	1123	1122	1127.78	0	0	1	0	0	0	0
ENSG00000046889	5017	2206	2811	0.44	5017	4982	4812.17	1	0	1	0	0	0	0
ENSG00000047056	1610	860	750	0.534	1610	1568	1597.74	1	1	1	0	0	0	0
ENSG00000047188	4446	1875	2571	0.422	4446	4345	4143.52	1	0	1	0	0	0	0
ENSG00000047230	1985	895	1090	0.451	1985	1842	1786.92	1	0	1	0	0	0	0
ENSG00000047249	1531	681	850	0.445	1531	1501	1456.13	1	0	1	0	0	0	0
ENSG00000047315	3652	1520	2132	0.416	3652	3652	3483.46	1	0	1	0	0	0	0
ENSG00000047346	3340	1298	2042	0.389	3340	3276	3074.57	1	1	0	0	0	0	0
ENSG00000047365	5314	2113	3201	0.398	5314	5195	4905.9	1	0	1	0	0	0	0
ENSG00000047410	7576	3232	4344	0.427	7576	7360	7038.06	1	0	1	0	0	0	0
ENSG00000047457	3521	1482	2039	0.421	3521	3287	3148.94	1	0	1	0	0	0	0
ENSG00000047578	5127	2840	2287	0.554	5127	4745	4891.75	1	1	0	0	0	0	0
ENSG00000047579	1398	717	681	0.513	1398	1222	1231.97	1	0	1	0	0	0	0
ENSG00000047597	1346	686	660	0.51	1346	1177	1177.21	0	0	1	0	0	0	0
ENSG00000047617	3185	1652	1533	0.519	3185	3122	3154.12	1	1	0	0	0	0	0
ENSG00000047621	1746	694	1052	0.397	1746	1720	1623.61	1	1	1	0	0	0	0
ENSG00000047634	1024	451	573	0.44	1024	1020	986.442	1	0	1	0	0	0	0
ENSG00000047644	3385	1987	1398	0.587	3385	2573	2654.37	1	0	1	0	0	0	0
ENSG00000047648	3455	1954	1501	0.566	3455	2326	2369.23	1	0	1	0	0	0	0
ENSG00000047662	3269	1879	1390	0.575	3269	2690	2768.03	0	0	0	0	0	0	0
ENSG00000047849	8642	4244	4398	0.491	8642	4795	4785.72	1	0	1	0	0	0	0
ENSG00000047932	1463	682	781	0.466	1463	1378	1348.75	1	0	1	0	0	0	0
ENSG00000047936	7297	3110	4187	0.426	7297	7174	6878.97	0	0	1	0	0	0	0
ENSG00000048028	3667	1660	2007	0.453	3667	3365	3262.28	1	1	1	0	0	0	0
ENSG00000048052	3578	1770	1808	0.495	3578	3483	3471.16	1	0	1	0	0	0	0
ENSG00000048140	1126	656	470	0.583	1126	1126	1177.22	1	0	1	1	0	0	0
ENSG00000048162	915	500	415	0.546	915	732	754.186	1	0	1	0	0	0	0
ENSG00000048342	5242	2400	2842	0.458	5242	5150	5024.97	1	0	0	0	0	0	0
ENSG00000048392	1443	681	762	0.472	1443	1138	1092.91	1	0	1	0	0	0	0
ENSG00000048405	2016	760	1256	0.377	2016	1943	1811.45	1	0	1	0	0	0	0
ENSG00000048462	695	320	375	0.46	695	566	547.824	0	0	1	0	0	0	0
ENSG00000048471	2739	1466	1273	0.535	2739	2525	2582.47	1	0	1	0	0	0	0
ENSG00000048540	744	337	407	0.453	744	461	455.767	1	1	1	0	0	0	0
ENSG00000048544	637	266	371	0.418	637	637	608.083	1	0	1	0	0	0	0
ENSG00000048545	622	352	270	0.566	622	622	644.583	0	0	1	0	0	0	0
ENSG00000048649	4402	1917	2485	0.435	4402	4028	3856.78	1	0	1	0	0	1	0
ENSG00000048707	13635	6399	7236	0.469	13635	13395	13168.3	1	1	1	0	0	0	0
ENSG00000048740	1742	904	838	0.519	1742	1635	1652.33	1	1	1	0	0	1	0
ENSG00000048828	3728	2057	1671	0.552	3728	3046	3111.41	1	0	1	0	0	1	0
ENSG00000048991	3686	1715	1971	0.465	3686	3401	3333.86	1	0	1	0	0	1	0
ENSG00000049089	2269	1540	729	0.679	2269	1901	2076.22	1	0	1	0	0	0	0
ENSG00000049130	863	347	516	0.402	863	863	816.457	1	1	1	0	0	0	0
ENSG00000049167	1251	516	735	0.412	1251	1247	1187.24	1	0	1	0	0	0	0
ENSG00000049192	3662	1670	1992	0.456	3662	3524	3442.7	1	0	0	0	0	0	0
ENSG00000049239	2430	1510	920	0.621	2430	1601	1704.69	1	1	1	0	0	0	0
ENSG00000049245	324	153	171	0.472	324	319	314.318	1	0	1	0	0	1	0
ENSG00000049246	3736	1908	1828	0.511	3736	3526	3537.6	1	0	1	0	0	0	0
ENSG00000049247	610	260	350	0.426	610	519	498.896	0	0	1	0	0	0	0
ENSG00000049249	895	434	461	0.485	895	799	794.869	0	1	1	0	0	0	0
ENSG00000049283	2235	1465	770	0.655	2235	1584	1705.41	0	1	1	0	0	0	0
ENSG00000049323	5388	2818	2570	0.523	5388	4765	4759.61	1	0	1	0	0	0	0
ENSG00000049449	1239	637	602	0.514	1239	873	861.655	1	1	0	0	0	0	0
ENSG00000049540	2643	1669	974	0.631	2643	2528	2707.15	1	0	1	0	0	0	0
ENSG00000049541	1379	728	651	0.528	1379	1189	1202.38	1	0	1	0	0	0	0
ENSG00000049618	7373	4404	2969	0.597	7373	5092	5255.85	1	0	1	1	0	1	0
ENSG00000049656	1698	936	762	0.551	1698	1596	1634.9	1	0	1	0	0	0	0
ENSG00000049759	3114	1490	1624	0.478	3114	3106	3070.2	1	1	1	0	0	1	0
ENSG00000049768	1541	964	577	0.626	1541	1331	1422.47	0	0	1	0	0	0	0
ENSG00000049769	2512	1650	862	0.657	2512	1031	1087.16	1	0	0	0	0	0	0
ENSG00000049860	1762	807	955	0.458	1762	1435	1360.37	1	0	1	0	0	0	0
ENSG00000049883	1309	573	736	0.438	1309	1259	1211.43	1	0	1	0	0	0	0
ENSG00000050030	4562	2055	2507	0.45	4562	4318	4199.94	1	0	0	0	0	0	0
ENSG00000050130	1018	419	599	0.412	1018	969	921.356	1	0	1	0	0	0	0
ENSG00000050165	1126	682	444	0.606	1126	1029	1084.16	1	1	0	0	0	0	0
ENSG00000050327	4860	2756	2104	0.567	4860	4402	4562.5	0	0	1	0	0	0	0
ENSG00000050344	2147	1072	1075	0.499	2147	1574	1494.68	0	0	0	0	0	0	0
ENSG00000050393	1398	762	636	0.545	1398	703	672.431	1	0	1	0	0	0	0
ENSG00000050405	2359	1102	1257	0.467	2359	2258	2215.63	1	0	1	0	0	0	0
ENSG00000050426	1240	605	635	0.488	1240	1234	1225.61	1	0	1	0	0	0	0
ENSG00000050438	3885	1894	1991	0.488	3885	3507	3472.02	1	1	1	0	0	0	0
ENSG00000050555	4864	3134	1730	0.644	4864	3889	4173.12	1	0	1	0	0	0	0
ENSG00000050628	1946	1086	860	0.558	1946	1320	1337.56	0	0	1	0	0	0	0
ENSG00000050730	1394	612	782	0.439	1394	1052	1021.71	1	0	1	0	0	0	0
ENSG00000050748	1725	786	939	0.456	1725	1447	1401.01	1	0	1	0	0	1	0
ENSG00000050767	2088	1415	673	0.678	2088	1467	1603.32	1	0	1	0	0	0	0
ENSG00000050820	3050	2009	1041	0.659	3050	2059	2234.9	1	1	1	0	0	1	0
ENSG00000051009	3312	1949	1363	0.588	3312	2485	2601.76	1	0	1	0	0	0	0
ENSG00000051108	1339	686	653	0.512	1339	1227	1231.31	1	0	1	0	0	0	0
ENSG00000051128	1127	722	405	0.641	1015.5	836	803.049	1	0	1	0	0	1	0
ENSG00000051180	1187	576	611	0.485	1187	1061	1046.95	1	0	1	0	0	0	0
ENSG00000051341	7919	3269	4650	0.413	7919	7619	7255.31	1	0	1	0	0	0	0
ENSG00000051382	3334	1377	1957	0.413	3334	3334	3174.27	1	0	1	0	0	0	0
ENSG00000051523	1046	678	368	0.648	1046	411	441.714	1	1	1	0	0	0	0
ENSG00000051596	1436	768	668	0.535	1436	902	891.535	1	0	0	0	0	0	0
ENSG00000051620	849	447	402	0.527	849	529	507.794	1	0	1	0	0	0	0
ENSG00000051825	3783	1528	2255	0.404	3783	3191	3025.71	1	1	1	0	0	0	0
ENSG00000052126	4160	1841	2319	0.443	4160	3750	3609.75	1	1	1	0	0	0	0
ENSG00000052344	1058	670	388	0.633	1058	978	1049.28	0	0	1	0	0	0	0
ENSG00000052723	657	321	336	0.489	657	547	532.771	1	0	1	0	0	0	0
ENSG00000052749	4060	2386	1674	0.588	4060	4045	4240.5	1	1	1	0	0	0	0
ENSG00000052795	3700	1866	1834	0.504	3700	2924	2910.39	1	0	0	0	0	0	0
ENSG00000052802	905	322	583	0.356	905	905	833.121	1	0	1	0	0	0	0
ENSG00000052841	3868	1782	2086	0.461	3868	3473	3380.77	1	0	1	0	0	0	0
ENSG00000052850	1252	817	435	0.653	1252	755	811.915	1	1	1	0	0	0	0
ENSG00000053108	2735	1551	1184	0.567	2735	2464	2553.39	0	0	1	0	0	0	0
ENSG00000053254	1866	999	867	0.535	1866	1273	1302.82	1	0	1	0	0	0	0
ENSG00000053328	1122	639	483	0.57	1122	801	786.404	0	0	0	0	0	0	0
ENSG00000053371	1111	707	404	0.636	1111	862	911.956	1	0	1	0	0	0	0
ENSG00000053372	756	396	360	0.524	756	756	765.914	1	0	1	0	0	1	0
ENSG00000053438	257	155	102	0.603	257	257	271.596	0	0	1	0	0	0	0
ENSG00000053501	860	496	364	0.577	860	805	837.017	1	0	1	0	0	0	0
ENSG00000053524	3540	1712	1828	0.484	3540	3434	3393.26	0	0	1	0	0	0	0
ENSG00000053702	872	530	342	0.608	872	861	911.994	1	1	1	0	0	0	0
ENSG00000053747	10928	5545	5383	0.507	10928	10124	10122	1	0	1	0	0	0	0
ENSG00000053770	1583	626	957	0.395	1583	1533	1444.07	1	0	1	0	0	1	0
ENSG00000053900	2566	1010	1556	0.394	2566	2566	2415.63	1	0	1	0	0	0	0
ENSG00000053918	2325	1470	855	0.632	2325	1587	1674.69	0	1	1	0	0	0	0
ENSG00000054116	684	328	356	0.48	684	564	561.246	1	1	1	0	0	0	0
ENSG00000054118	2914	1444	1470	0.496	2914	2888	2880.29	1	1	1	0	0	0	0
ENSG00000054148	449	268	181	0.597	449	449	472.96	1	0	1	0	0	1	0
ENSG00000054179	1529	973	556	0.636	1529	1066	1131.25	0	0	1	0	0	0	0
ENSG00000054219	5995	2528	3467	0.422	2999.67	5898	2816.36	0	0	1	0	0	0	0
ENSG00000054267	4299	1764	2535	0.41	4299	4085	3857.37	1	0	1	0	0	1	0
ENSG00000054277	1313	701	612	0.534	1313	1055	1059.12	1	0	1	0	0	0	0
ENSG00000054282	2483	1119	1364	0.451	2483	2228	2161.35	1	0	1	0	0	1	0
ENSG00000054356	3117	1937	1180	0.621	3117	2785	2959.82	1	0	1	0	0	0	0
ENSG00000054392	1800	973	827	0.541	1800	1616	1667.03	1	1	1	0	0	0	0
ENSG00000054523	7242	3485	3757	0.481	7242	7023	6953.65	1	1	1	0	0	1	0
ENSG00000054598	1663	1197	466	0.72	1663	462	517.928	1	0	1	0	0	0	0
ENSG00000054611	1837	1036	801	0.564	1837	1392	1433.09	1	0	1	0	0	0	0
ENSG00000054654	22587	9677	12910	0.428	22587	21019	20171.3	1	1	1	0	0	0	0
ENSG00000054690	4541	2561	1980	0.564	4541	4105	4250.14	1	0	0	0	0	0	0
ENSG00000054793	3280	1818	1462	0.554	3280	3240	3333.85	1	0	0	0	0	1	0
ENSG00000054796	1290	518	772	0.402	1290	1242	1172.29	0	0	1	0	0	0	0
ENSG00000054803	617	333	284	0.54	617	535	540.66	0	0	1	0	0	0	0
ENSG00000054938	1529	917	612	0.6	1529	1426	1507.02	0	0	1	0	0	0	0
ENSG00000054965	766	442	324	0.577	766	734	767.599	1	1	0	0	0	0	0
ENSG00000054967	1339	860	479	0.642	1339	1146	1233.98	1	1	1	0	0	0	0
ENSG00000054983	2390	1116	1274	0.467	2390	1941	1869.67	0	0	1	0	0	0	0
ENSG00000055044	1696	684	1012	0.403	1696	1656	1564.6	1	0	1	0	0	0	0
ENSG00000055070	817	464	353	0.568	817	522	546.438	1	1	1	0	0	1	0
ENSG00000055118	3946	2582	1364	0.654	3946	2723	2907.86	1	0	1	0	0	0	0
ENSG00000055130	2432	1050	1382	0.432	2432	2432	2340.57	1	0	1	0	0	1	0
ENSG00000055147	1579	700	879	0.443	1579	1579	1529.7	1	0	1	0	0	0	0
ENSG00000055163	4024	2142	1882	0.532	4024	3909	3975.37	1	0	1	0	0	0	0
ENSG00000055208	2153	940	1213	0.437	2153	2064	1990.39	1	0	1	0	0	1	0
ENSG00000055211	1071	457	614	0.427	1071	906	847.615	1	0	0	0	0	0	0
ENSG00000055332	1727	659	1068	0.382	1727	1727	1614.36	1	0	0	0	0	1	0
ENSG00000055483	3701	2116	1585	0.572	3701	3001	3109.94	1	1	1	0	0	1	0
ENSG00000055609	15216	7004	8212	0.46	15216	14984	14646.8	1	0	1	1	0	0	0
ENSG00000055732	1770	703	1067	0.397	1770	1737	1640.89	0	0	1	0	0	0	0
ENSG00000055813	1688	1037	651	0.614	1688	1244	1307.28	0	0	0	0	0	0	0
ENSG00000055917	3357	1531	1826	0.456	3357	3282	3199.43	1	0	1	0	0	0	0
ENSG00000055950	1023	626	397	0.612	1023	608	639.725	1	0	1	0	0	0	0
ENSG00000055955	2999	1713	1286	0.571	2999	2999	3116.6	0	0	1	0	0	0	0
ENSG00000055957	2944	1642	1302	0.558	2944	2918	3011.18	0	0	1	0	0	0	0
ENSG00000056050	1077	430	647	0.399	1077	1026	958.802	1	0	1	0	0	0	0
ENSG00000056097	3321	1533	1788	0.462	3321	3321	3250.77	1	0	1	0	0	1	0
ENSG00000056277	2300	916	1384	0.398	2300	2289	2160.63	1	0	1	0	0	0	0
ENSG00000056291	1590	749	841	0.471	1590	1540	1510.38	0	0	1	0	0	0	0
ENSG00000056487	1678	1077	601	0.642	1678	1316	1414.14	1	0	1	0	0	1	0
ENSG00000056558	1282	771	511	0.601	1282	1068	1125.14	0	0	1	0	0	0	0
ENSG00000056586	4019	1773	2246	0.441	4019	3800	3677.33	1	0	1	0	0	1	0
ENSG00000056661	1178	702	476	0.596	1178	876	915.324	1	0	1	0	0	1	0
ENSG00000056736	1560	762	798	0.488	1560	1480	1467.12	1	0	1	0	0	0	0
ENSG00000056972	1766	935	831	0.529	1766	1708	1735.47	1	0	1	0	0	0	0
ENSG00000056998	1557	853	704	0.548	1557	1433	1470.53	1	0	1	0	0	0	0
ENSG00000057019	2517	1183	1334	0.47	2517	2400	2344.78	1	0	1	0	0	0	0
ENSG00000057149	1204	508	696	0.422	1204	1204	1152.22	0	1	1	0	0	0	0
ENSG00000057252	1724	741	983	0.43	1724	1707	1640.87	1	0	1	0	0	0	0
ENSG00000057294	2712	1453	1259	0.536	2712	2377	2398.1	0	0	1	0	0	0	0
ENSG00000057468	2907	1108	1799	0.381	2907	2749	2545.13	0	0	1	0	0	0	0
ENSG00000057593	1497	927	570	0.619	1497	1160	1228.14	0	0	1	0	0	0	0
ENSG00000057608	1449	606	843	0.418	1449	1382	1321.29	1	1	1	0	0	1	0
ENSG00000057657	2572	1374	1198	0.534	2572	2288	2327.43	1	0	1	0	0	0	0
ENSG00000057663	859	337	522	0.392	859	859	808.051	1	0	1	0	0	0	0
ENSG00000057704	1450	761	689	0.525	1450	1313	1322.44	0	1	1	0	0	0	0
ENSG00000057757	662	341	321	0.515	662	461	441.447	1	0	1	0	0	1	0
ENSG00000057935	1996	888	1108	0.445	1996	1583	1527.64	1	0	1	0	0	1	0
ENSG00000058056	2693	1302	1391	0.483	2693	2634	2603.88	1	0	1	0	0	1	0
ENSG00000058063	3840	1516	2324	0.395	3840	3722	3498.87	1	0	0	0	0	1	0
ENSG00000058085	3699	1954	1745	0.528	3699	3584	3631.18	0	1	1	0	0	0	0
ENSG00000058091	1548	716	832	0.463	1548	1417	1385.33	1	0	1	0	0	1	0
ENSG00000058262	1515	775	740	0.512	1515	1477	1485.54	1	0	1	0	0	0	0
ENSG00000058272	3335	1412	1923	0.423	3335	3214	3076.85	1	0	1	0	0	0	0
ENSG00000058335	3958	2161	1797	0.546	3958	3824	3914.71	1	1	0	0	0	0	0
ENSG00000058404	2553	1553	1000	0.608	2553	1782	1867.07	0	0	1	0	0	0	0
ENSG00000058453	6235	4207	2028	0.675	6235	3519	3821.01	1	0	1	0	0	0	0
ENSG00000058600	2385	1378	1007	0.578	2385	1855	1923.69	1	1	1	0	0	0	0
ENSG00000058668	3990	2015	1975	0.505	3990	3895	3909.94	1	1	1	0	0	0	0
ENSG00000058673	2529	1156	1373	0.457	2529	2354	2298.28	1	1	1	0	0	1	0
ENSG00000058729	1957	777	1180	0.397	1957	1745	1646.43	1	0	1	0	0	0	0
ENSG00000058799	1038	480	558	0.462	1038	1009	987.243	1	0	1	0	0	0	0
ENSG00000058804	2111	906	1205	0.429	2111	2051	1960.39	1	0	1	0	0	0	0
ENSG00000058866	2492	1319	1173	0.529	2492	2491	2531.17	0	0	1	0	0	0	0
ENSG00000059122	2785	1857	928	0.667	2785	1477	1611.86	1	1	1	0	0	0	1
ENSG00000059145	3482	2288	1194	0.657	3482	1125	1221.63	1	1	0	0	0	0	0
ENSG00000059377	1947	1037	910	0.533	1947	1791	1819.83	1	0	1	0	0	1	0
ENSG00000059378	2200	1211	989	0.55	2200	1787	1800.5	1	0	1	0	0	0	0
ENSG00000059573	2469	1263	1206	0.512	2469	2469	2484.7	1	1	1	0	0	0	0
ENSG00000059588	5012	2442	2570	0.487	5012	4060	3879.21	1	1	1	0	0	0	0
ENSG00000059691	1824	945	879	0.518	1824	1799	1817.1	1	0	1	0	0	0	0
ENSG00000059728	725	381	344	0.526	725	692	700.813	1	0	1	0	0	0	0
ENSG00000059758	1749	719	1030	0.411	1749	1715	1632.1	1	1	1	0	0	1	0
ENSG00000059769	1321	672	649	0.509	1066.67	727	563.129	1	0	1	0	0	0	0
ENSG00000059804	1569	784	785	0.5	1569	1569	1568.72	1	1	1	0	0	0	0
ENSG00000059915	3151	2015	1136	0.639	3151	2505	2690.23	1	0	1	0	0	1	0
ENSG00000060069	2947	1885	1062	0.64	2947	1931	2041.2	1	0	1	0	0	0	0
ENSG00000060138	1326	780	546	0.588	1326	884	912.145	1	0	1	0	0	0	0
ENSG00000060140	1335	681	654	0.51	1335	1334	1341.41	0	0	1	0	0	0	0
ENSG00000060237	9116	4520	4596	0.496	9116	7920	7860.75	1	1	1	0	0	1	0
ENSG00000060339	3839	1643	2196	0.428	3839	3659	3493.4	1	0	1	0	0	0	0
ENSG00000060491	2147	1431	716	0.667	2147	1312	1417.11	1	0	1	0	0	0	0
ENSG00000060558	1173	702	471	0.598	1173	1136	1197.7	0	0	1	0	0	0	0
ENSG00000060566	1432	869	563	0.607	1432	1255	1323.14	0	0	1	0	0	0	0
ENSG00000060642	1493	777	716	0.52	1493	1493	1509.8	1	1	1	0	0	0	0
ENSG00000060656	4538	2781	1757	0.613	4538	3917	4137.73	1	1	1	0	0	0	0
ENSG00000060688	1412	700	712	0.496	1412	1155	1150.13	1	0	1	0	0	0	0
ENSG00000060709	3255	1905	1350	0.585	3255	3044	3177.09	1	1	1	0	0	0	0
ENSG00000060718	5950	3054	2896	0.513	5950	5950	5993.51	1	1	1	0	0	0	0
ENSG00000060749	5598	2255	3343	0.403	5598	5217	4937.46	1	0	1	0	0	1	0
ENSG00000060762	360	184	176	0.511	360	352	354.448	1	0	1	0	0	1	0
ENSG00000060971	1398	829	569	0.593	1398	1155	1204.94	1	0	1	0	0	0	0
ENSG00000060982	1263	597	666	0.473	1263	1218	1192.66	1	1	1	0	0	0	0
ENSG00000061273	3342	2126	1216	0.636	3342	2748	2947.57	1	1	1	0	0	1	0
ENSG00000061337	1802	1159	643	0.643	1802	1063	1141.72	1	0	1	0	0	0	0
ENSG00000061455	1819	1127	692	0.62	1819	993	1011.11	0	0	0	0	0	0	0
ENSG00000061492	1240	661	579	0.533	1240	1169	1191.31	0	0	1	0	0	0	0
ENSG00000061656	1397	845	552	0.605	1397	1161	1216.95	1	0	1	0	0	0	0
ENSG00000061676	3561	1424	2137	0.4	3561	3561	3364.64	1	0	1	1	0	1	0
ENSG00000061794	1020	439	581	0.43	1020	985	945.947	1	0	1	0	0	1	0
ENSG00000061918	2146	928	1218	0.432	2146	1973	1902.46	1	0	1	0	0	0	0
ENSG00000061936	3103	1735	1368	0.559	3103	2701	2766.71	1	1	1	0	0	1	0
ENSG00000061938	4120	2731	1389	0.663	4120	2121	2285.61	1	0	1	0	0	0	0
ENSG00000061987	5440	2246	3194	0.413	5440	5359	5103.15	1	1	1	0	0	0	0
ENSG00000062038	2906	1650	1256	0.568	2906	2460	2545.38	1	0	1	0	0	0	0
ENSG00000062096	1833	968	865	0.528	1833	1789	1816.25	0	0	1	0	0	0	0
ENSG00000062194	1585	653	932	0.412	1585	1562	1488.74	1	0	1	0	0	1	0
ENSG00000062282	1203	683	520	0.568	1203	1079	1110.12	1	0	1	0	0	0	0
ENSG00000062370	2814	1196	1618	0.425	2700	2778	2552.54	1	0	0	0	0	0	0
ENSG00000062485	1501	761	740	0.507	1451.5	1452	1409.97	1	0	1	0	0	0	0
ENSG00000062524	2739	1762	977	0.643	2739	1993	2110.81	0	0	1	0	0	0	0
ENSG00000062582	569	346	223	0.608	532.5	404	391.487	1	0	1	0	0	0	0
ENSG00000062598	2593	1313	1280	0.506	2593	2381	2396.07	1	0	1	0	0	1	0
ENSG00000062650	3659	1516	2143	0.414	3659	3659	3486.32	1	0	1	0	0	1	0
ENSG00000062716	1316	576	740	0.438	1316	1272	1224.08	1	1	1	0	0	0	0
ENSG00000062725	1853	765	1088	0.413	1853	1819	1732.25	1	1	1	0	0	0	0
ENSG00000062822	3556	2307	1249	0.649	3349	3135	3191.09	1	0	1	0	0	0	0
ENSG00000063015	3357	2026	1331	0.604	3357	2924	3088.15	1	1	1	0	0	0	0
ENSG00000063046	2025	1009	1016	0.498	2025	1976	1974.9	1	1	1	0	0	0	0
ENSG00000063127	2350	1203	1147	0.512	2350	2281	2295.25	0	0	1	0	0	0	0
ENSG00000063169	4744	3344	1400	0.705	4744	1228	1323.49	1	0	1	0	0	1	0
ENSG00000063176	2682	1756	926	0.655	2682	1169	1270.38	1	0	1	0	0	0	0
ENSG00000063177	665	385	280	0.579	665	665	693.917	1	0	1	0	0	0	0
ENSG00000063180	1051	634	417	0.603	1051	1010	1066.4	1	0	1	0	0	1	0
ENSG00000063241	687	440	247	0.64	687	518	555.349	1	0	1	0	0	0	0
ENSG00000063244	1603	975	628	0.608	1603	1379	1449.94	1	0	1	0	0	0	0
ENSG00000063245	2191	1433	758	0.654	2191	1686	1823.94	1	0	1	0	0	0	0
ENSG00000063322	836	493	343	0.59	836	503	524.357	1	0	1	0	0	0	0
ENSG00000063438	2419	1531	888	0.633	2411	1878	2007.91	1	0	1	0	0	0	0
ENSG00000063515	629	475	154	0.755	629	43	47.3061	0	0	1	0	0	0	0
ENSG00000063587	1430	854	576	0.597	1430	915	957.978	1	0	0	0	0	0	0
ENSG00000063601	2279	1089	1190	0.478	2279	1902	1845.33	1	0	1	0	0	1	0
ENSG00000063660	2240	1517	723	0.677	2240	1083	1174.29	1	0	1	0	0	1	0
ENSG00000063761	1819	1013	806	0.557	1819	1529	1578.96	1	0	1	0	0	0	0
ENSG00000063854	1032	645	387	0.625	1032	911	963.918	1	0	1	0	0	1	0
ENSG00000063978	721	355	366	0.492	721	673	669.971	1	0	1	0	0	1	0
ENSG00000064012	1759	811	948	0.461	1759	1759	1721.27	1	0	1	0	0	0	0
ENSG00000064042	5213	2597	2616	0.498	5213	3415	3405.53	1	0	1	0	0	0	0
ENSG00000064102	2229	902	1327	0.405	2229	2197	2077.2	1	0	1	0	0	0	0
ENSG00000064115	1927	904	1023	0.469	1927	1743	1707.47	1	1	1	0	0	0	0
ENSG00000064195	875	551	324	0.63	875	790	845.412	1	1	1	0	0	0	0
ENSG00000064199	472	207	265	0.439	472	472	456.027	1	1	1	0	0	1	1
ENSG00000064201	1103	691	412	0.626	1103	1026	1096.12	1	0	1	0	0	0	0
ENSG00000064205	928	622	306	0.67	928	490	533.905	0	0	1	0	0	0	0
ENSG00000064218	1466	892	574	0.608	1466	953	987.69	0	0	1	0	0	0	0
ENSG00000064225	1499	669	830	0.446	1499	1050	988.31	1	0	1	0	0	0	0
ENSG00000064270	3076	1688	1388	0.549	3076	2980	3059.56	0	1	1	0	0	0	0
ENSG00000064300	1310	873	437	0.666	1310	733	791.597	0	1	1	0	0	0	0
ENSG00000064309	3987	1911	2076	0.479	3987	3928	3885.26	1	1	1	0	0	0	0
ENSG00000064313	3972	1645	2327	0.414	3972	3726	3538.18	1	0	1	0	0	0	0
ENSG00000064393	3780	2132	1648	0.564	3780	3592	3720.16	1	0	1	0	0	1	0
ENSG00000064419	2980	1415	1565	0.475	2980	2966	2924.92	1	0	1	0	0	1	0
ENSG00000213999	1541	999	542	0.648	971.5	1176	792.614	1	1	1	0	0	1	0
ENSG00000064490	916	551	365	0.602	916	819	868.847	1	1	1	0	0	1	0
ENSG00000064545	1515	954	561	0.63	1515	1287	1376.2	1	0	1	0	0	0	0
ENSG00000064547	1062	665	397	0.626	1062	548	583.663	0	0	1	0	0	0	0
ENSG00000064601	1575	891	684	0.566	1575	1496	1545.03	1	0	1	0	0	0	0
ENSG00000064607	3730	1953	1777	0.524	3730	2983	3009.04	1	0	1	0	0	1	0
ENSG00000064651	3791	1757	2034	0.463	3791	3214	3065.07	1	0	1	0	0	1	0
ENSG00000064652	741	316	425	0.426	741	527	503.163	1	0	1	0	0	1	0
ENSG00000064655	1688	933	755	0.553	1688	1688	1737.02	0	0	0	0	0	0	0
ENSG00000064666	1330	826	504	0.621	1330	786	836.619	1	0	1	0	0	0	0
ENSG00000064687	6749	4336	2413	0.642	6749	5533	5935.8	1	0	1	0	0	0	0
ENSG00000064692	3319	1613	1706	0.486	3319	2771	2755.9	1	0	1	0	0	0	0
ENSG00000064703	2558	1152	1406	0.45	2558	2253	2148.39	1	0	1	0	0	0	0
ENSG00000064726	1485	739	746	0.498	1485	1081	1027.85	1	0	1	0	0	1	0
ENSG00000064763	1657	748	909	0.451	1657	1599	1556.86	0	0	1	0	0	0	0
ENSG00000064787	2077	1067	1010	0.514	2077	1867	1884.9	0	0	1	0	0	0	0
ENSG00000064835	980	419	561	0.428	980	980	940.893	0	0	1	0	0	0	0
ENSG00000064886	1228	604	624	0.492	1228	1219	1214.32	1	1	1	0	0	0	0
ENSG00000064932	4363	2897	1466	0.664	4363	2961	3193.58	1	0	1	0	0	0	0
ENSG00000064933	3087	1105	1982	0.358	3087	2883	2650.21	1	0	1	0	0	0	0
ENSG00000064961	1274	823	451	0.646	1274	676	719.621	1	0	1	0	0	0	0
ENSG00000064989	1442	579	863	0.402	1442	1442	1363.79	1	0	1	0	0	0	0
ENSG00000064995	657	316	341	0.481	657	657	650.115	1	0	1	0	0	0	0
ENSG00000064999	3577	2048	1529	0.573	3577	3041	3134.83	1	0	1	0	0	0	0
ENSG00000065000	3914	2296	1618	0.587	3914	3669	3834.53	1	1	1	0	0	1	0
ENSG00000065029	1884	1094	790	0.581	1884	1755	1832.25	1	0	1	0	0	1	0
ENSG00000065054	1351	912	439	0.675	1351	765	824.311	1	1	1	0	0	0	0
ENSG00000065057	1021	654	367	0.641	1021	813	869.678	1	0	1	0	0	0	0
ENSG00000065060	4433	2291	2142	0.517	4433	4087	4122.44	1	0	1	0	0	1	0
ENSG00000065135	1101	467	634	0.424	1101	1101	1055.01	1	0	1	0	0	0	0
ENSG00000065150	3790	1663	2127	0.439	3790	3550	3420.56	1	0	1	0	0	1	0
ENSG00000065154	1361	613	748	0.45	1361	1329	1292.98	1	1	1	0	0	1	0
ENSG00000065183	3014	1331	1683	0.442	3014	2958	2862.71	1	1	1	0	0	0	0
ENSG00000065243	3223	1268	1955	0.393	3223	3123	2939.28	1	1	1	0	0	1	0
ENSG00000065268	1345	875	470	0.651	1345	1088	1171.8	1	1	1	0	0	0	0
ENSG00000065308	1164	607	557	0.521	1164	1153	1166.04	1	0	1	0	0	0	0
ENSG00000065320	2035	1325	710	0.651	2035	773	819.231	1	1	1	0	0	0	0
ENSG00000065325	1731	914	817	0.528	1731	1714	1739.64	0	0	1	0	0	0	0
ENSG00000065328	2744	1319	1425	0.481	2744	2744	2714.81	1	0	1	0	0	0	0
ENSG00000065357	2601	1323	1278	0.509	2601	2482	2492.67	1	1	1	0	0	0	0
ENSG00000065361	4416	2370	2046	0.537	4416	4416	4505.23	1	0	1	0	0	0	0
ENSG00000065371	719	376	343	0.523	719	719	728.088	0	0	1	0	0	0	1
ENSG00000065413	3315	1557	1758	0.47	3315	3049	2998.42	1	0	1	0	0	1	0
ENSG00000065427	2034	987	1047	0.485	2034	2034	2017.48	1	0	1	0	0	1	0
ENSG00000065457	1682	864	818	0.514	1682	1569	1578.67	1	0	1	0	0	0	0
ENSG00000065485	1662	859	803	0.517	1662	1652	1666.01	1	0	1	0	0	0	0
ENSG00000065491	1579	789	790	0.5	1579	1579	1578.72	1	0	1	0	0	0	0
ENSG00000065518	463	224	239	0.484	463	463	458.869	1	0	0	0	0	0	0
ENSG00000065526	11350	5852	5498	0.516	11350	9727	9826.27	1	0	1	0	0	1	0
ENSG00000065534	5896	3292	2604	0.558	5896	5652	5827.42	1	0	1	0	0	0	0
ENSG00000065548	1597	640	957	0.401	1597	1400	1322.07	1	0	1	0	0	1	0
ENSG00000065559	1289	580	709	0.45	1289	1133	1079.85	1	0	1	0	0	1	0
ENSG00000065600	1277	677	600	0.53	1277	1089	1101.39	1	0	1	0	0	0	0
ENSG00000065609	2939	1447	1492	0.492	2939	2860	2854.49	0	0	0	0	0	0	0
ENSG00000065613	3799	1526	2273	0.402	3799	3696	3497.26	1	0	1	0	0	0	0
ENSG00000065615	1665	662	1003	0.398	1665	1642	1547.81	1	0	1	0	0	0	0
ENSG00000065618	4795	2835	1960	0.591	4795	4582	4804.46	0	1	1	0	0	0	0
ENSG00000065621	794	392	402	0.494	794	758	759.102	1	1	1	0	0	0	0
ENSG00000065665	1654	743	911	0.449	1654	1575	1532.31	1	0	1	0	0	0	0
ENSG00000065675	2202	1069	1133	0.485	2202	2202	2184.37	1	1	1	0	0	0	0
ENSG00000065717	2504	1560	944	0.623	2504	1982	2102.26	1	1	1	0	0	0	0
ENSG00000065802	1029	615	414	0.598	1029	923	967.666	1	0	1	0	0	0	0
ENSG00000065809	990	481	509	0.486	990	942	938.144	1	0	0	0	0	0	0
ENSG00000065833	1785	777	1008	0.435	1785	1785	1721.38	0	0	1	0	0	0	0
ENSG00000065882	3988	2005	1983	0.503	3988	3212	3203.96	1	0	1	0	0	0	0
ENSG00000065883	4605	2398	2207	0.521	4605	3273	3169.33	1	0	1	0	0	1	0
ENSG00000065911	1089	507	582	0.466	1089	1081	1059.75	1	0	1	0	0	1	0
ENSG00000065923	2259	1195	1064	0.529	2259	1979	1984.28	1	0	1	0	0	0	0
ENSG00000065970	1813	1022	791	0.564	1813	1693	1748.47	1	1	1	0	0	1	1
ENSG00000065978	1388	855	533	0.616	1388	847	856.936	1	0	1	0	0	1	0
ENSG00000065989	3448	2181	1267	0.633	3448	2295	2416.16	1	1	1	0	0	0	0
ENSG00000066027	1535	632	903	0.412	1535	1360	1270.32	1	1	1	0	0	1	0
ENSG00000066032	3241	1617	1624	0.499	3241	2772	2776.1	1	0	1	0	0	0	0
ENSG00000066044	1344	717	627	0.533	1344	946	960.109	1	0	1	0	0	0	0
ENSG00000066056	3629	2229	1400	0.614	3629	3140	3318.6	1	1	1	0	0	0	0
ENSG00000066084	4917	2460	2457	0.5	4917	4841	4831.46	1	1	0	0	0	1	0
ENSG00000066117	1664	883	781	0.531	1664	1485	1497.56	1	1	1	0	0	0	0
ENSG00000066135	3296	1655	1641	0.502	3296	3296	3299.86	1	1	1	0	0	0	0
ENSG00000066136	1660	914	746	0.551	1660	1154	1178.75	1	1	0	0	0	0	0
ENSG00000066185	1134	544	590	0.48	1134	1134	1121.33	1	0	1	0	0	1	0
ENSG00000066230	2586	1616	970	0.625	2586	2126	2259.48	0	0	1	0	0	0	0
ENSG00000066248	2578	1498	1080	0.581	2578	2143	2218.66	1	0	1	0	0	0	0
ENSG00000066279	10570	3916	6654	0.37	10570	10196	9448.65	1	0	1	0	0	0	0
ENSG00000066294	1074	504	570	0.469	1074	1036	1018.37	0	0	1	0	0	0	0
ENSG00000066322	871	451	420	0.518	871	871	879.537	1	0	1	0	0	0	0
ENSG00000066336	1080	678	402	0.628	1080	718	764.092	0	0	1	0	0	0	0
ENSG00000066379	397	218	179	0.549	397	0	0	1	0	0	0	0	0	0
ENSG00000066382	1029	493	536	0.479	1029	982	971.535	1	1	1	0	0	0	0
ENSG00000066405	1030	581	449	0.564	1030	1027	1063.16	0	0	1	0	0	0	0
ENSG00000066422	3313	1434	1879	0.433	3313	3038	2900.97	1	0	1	0	0	1	0
ENSG00000066427	1327	547	780	0.412	1327	1274	1213.98	1	0	1	0	0	1	0
ENSG00000066455	2252	972	1280	0.432	2252	2214	2130.39	1	1	1	0	0	0	0
ENSG00000066468	2960	1510	1450	0.51	2960	2868	2887.83	1	1	1	0	0	0	0
ENSG00000066557	1880	724	1156	0.385	1880	1880	1761.03	1	0	1	0	0	0	0
ENSG00000066583	918	489	429	0.533	918	774	776.288	1	0	1	0	0	0	0
ENSG00000066629	2815	1386	1429	0.492	2815	2582	2569.33	1	1	1	0	0	0	1
ENSG00000066651	1487	612	875	0.412	1487	1453	1382.22	1	0	1	0	0	0	0
ENSG00000066654	1371	681	690	0.497	1371	969	941.603	1	0	1	0	0	0	0
ENSG00000066697	899	413	486	0.459	899	799	783.176	1	0	0	0	0	1	0
ENSG00000066735	5720	4021	1699	0.703	5720	1606	1773.34	1	1	1	0	0	0	0
ENSG00000066739	6443	2804	3639	0.435	6443	6398	6167.24	1	0	1	0	0	0	0
ENSG00000066777	5970	2450	3520	0.41	5970	5831	5537.1	1	0	1	0	0	1	0
ENSG00000066813	1958	983	975	0.502	1958	1795	1809.05	0	0	1	0	0	0	0
ENSG00000066827	4196	2250	1946	0.536	4196	3424	3486.61	1	0	1	0	0	1	0
ENSG00000066855	1285	580	705	0.451	1285	1090	1071.82	1	0	1	0	0	0	0
ENSG00000066923	3902	2079	1823	0.533	3902	3803	3873.49	1	0	1	0	0	0	0
ENSG00000066926	1426	722	704	0.506	1426	1321	1316.87	1	1	1	0	0	0	0
ENSG00000066933	8202	3504	4698	0.427	8202	7878	7548.23	1	0	1	0	0	1	0
ENSG00000067048	2103	928	1175	0.441	2103	2008	1942.43	0	0	1	0	0	0	0
ENSG00000067057	2746	1604	1142	0.584	2746	2330	2425.93	1	1	1	0	0	0	0
ENSG00000067064	1015	439	576	0.433	1015	843	792.109	1	0	1	0	0	0	0
ENSG00000067066	3533	1536	1997	0.435	3533	3362	3236.7	1	0	1	0	0	0	0
ENSG00000067082	1036	587	449	0.567	1036	831	861.069	1	1	1	0	0	0	0
ENSG00000067113	1041	457	584	0.439	1041	980	941.444	1	0	1	0	0	0	0
ENSG00000067141	4587	2204	2383	0.48	4587	4454	4384.05	1	1	1	0	0	1	0
ENSG00000067167	1178	484	694	0.411	1178	1178	1120.17	1	0	1	0	0	1	0
ENSG00000067177	3884	1838	2046	0.473	3884	3828	3772.37	1	0	1	0	0	0	0
ENSG00000067182	1891	1126	765	0.595	1891	1217	1264.67	1	1	1	0	0	0	0
ENSG00000067191	2126	1256	870	0.591	2126	2106	2211.03	1	0	1	0	0	0	0
ENSG00000067208	2557	1051	1506	0.411	2557	2519	2395.35	1	1	1	0	0	0	0
ENSG00000067221	1248	784	464	0.628	1248	1069	1140.95	1	1	1	0	0	0	0
ENSG00000067225	1870	1041	829	0.557	1870	1829	1886.29	1	1	1	0	0	1	0
ENSG00000067248	4241	1717	2524	0.405	4241	4186	3958.49	1	0	1	0	0	1	0
ENSG00000067334	2323	935	1388	0.402	2323	2253	2132.28	1	0	1	0	0	0	0
ENSG00000067365	1479	833	646	0.563	1479	1215	1255.64	1	0	1	0	0	0	0
ENSG00000067369	6267	3031	3236	0.484	6267	5873	5821.03	1	1	1	0	0	0	0
ENSG00000067445	4485	2421	2064	0.54	4485	4043	4128.55	1	0	1	0	0	0	0
ENSG00000067533	870	373	497	0.429	870	848	815.125	1	1	1	0	0	0	0
ENSG00000067560	848	435	413	0.513	848	598	596.348	1	0	1	0	0	0	0
ENSG00000067596	4006	2019	1987	0.504	4006	3847	3854.85	1	0	1	0	0	0	0
ENSG00000067606	2066	1147	919	0.555	2066	1791	1851.31	1	1	1	0	0	0	0
ENSG00000067646	2437	1021	1416	0.419	2437	2232	2131.74	0	0	1	0	0	0	0
ENSG00000067704	3150	1395	1755	0.443	3150	3025	2912.34	1	0	1	0	0	0	0
ENSG00000067715	1364	613	751	0.449	1364	1305	1272.78	1	1	1	0	0	0	0
ENSG00000067798	7506	3543	3963	0.472	7506	7063	6950.38	1	1	1	0	0	0	0
ENSG00000067829	1434	857	577	0.598	1434	1247	1306.52	1	0	1	0	0	0	0
ENSG00000067836	1106	702	404	0.635	1106	1001	1071.85	1	0	1	0	0	0	0
ENSG00000067840	2422	1575	847	0.65	2422	1368	1466.23	1	0	1	0	0	0	0
ENSG00000067842	3927	2319	1608	0.591	3927	3862	4052.69	0	0	1	0	0	0	0
ENSG00000067900	4228	1611	2617	0.381	4228	4228	3950.95	1	0	1	0	0	0	0
ENSG00000067955	621	326	295	0.525	621	574	578.98	1	0	1	0	0	1	0
ENSG00000067992	1306	569	737	0.436	1306	1283	1235.28	1	0	1	0	0	0	0
ENSG00000068001	1433	865	568	0.604	1433	1119	1180.35	1	0	1	0	0	1	0
ENSG00000068024	3648	2287	1361	0.627	3648	3075	3282.42	1	0	1	0	0	0	0
ENSG00000068028	1211	765	446	0.632	1211	954	1008.87	1	0	1	0	0	0	0
ENSG00000068078	2687	1753	934	0.652	2687	1986	2137.87	1	0	1	0	0	0	1
ENSG00000068079	898	528	370	0.588	898	898	941.513	0	0	1	0	0	0	0
ENSG00000068097	3804	1858	1946	0.488	3804	3508	3464.08	1	0	1	0	0	0	0
ENSG00000068120	1828	1076	752	0.589	1828	1713	1794.89	1	0	1	0	0	1	0
ENSG00000068137	2608	1785	823	0.684	2608	1446	1576.71	1	0	1	0	0	0	0
ENSG00000068305	1744	851	893	0.488	1744	1707	1697.91	1	1	1	0	0	1	0
ENSG00000068308	1757	1083	674	0.616	1757	1130	1157.63	1	0	1	0	0	0	0
ENSG00000068323	1774	1092	682	0.616	1774	1463	1547.82	1	0	1	0	0	0	0
ENSG00000068354	2141	1281	860	0.598	2141	1591	1669.68	1	0	0	0	0	0	0
ENSG00000068366	2202	918	1284	0.417	2202	2202	2101.2	1	0	1	0	0	0	0
ENSG00000068383	1460	788	672	0.54	1460	1305	1323.45	1	1	1	0	0	0	0
ENSG00000068394	1482	871	611	0.588	1482	1475	1546.19	1	0	1	0	0	0	0
ENSG00000068400	2704	1526	1178	0.564	2704	2519	2604.73	1	0	0	0	0	0	0
ENSG00000068438	1041	614	427	0.59	1041	975	1021.41	1	0	1	0	0	0	0
ENSG00000068489	1220	553	667	0.453	1169.5	1141	1059.71	1	1	1	0	0	0	0
ENSG00000068615	887	463	424	0.522	887	819	829.243	1	0	1	0	0	0	0
ENSG00000068650	3920	2052	1868	0.523	3920	3721	3756.41	1	1	0	0	0	0	0
ENSG00000068654	5329	2864	2465	0.537	5329	5288	5395.32	1	0	1	0	0	0	0
ENSG00000068697	733	331	402	0.452	733	733	713.447	1	0	1	0	0	0	0
ENSG00000068724	2931	1739	1192	0.593	2931	2386	2499.52	1	0	0	0	0	0	0
ENSG00000068745	1959	1042	917	0.532	1959	1575	1597.34	1	0	1	0	0	0	0
ENSG00000068781	3634	1554	2080	0.428	1841.5	3502	1702.58	1	0	1	0	0	0	0
ENSG00000068784	3084	1313	1771	0.426	3084	3084	2957.87	1	0	1	0	0	0	0
ENSG00000068793	4360	2338	2022	0.536	4360	4269	4354.92	1	1	1	0	0	1	0
ENSG00000068796	2343	945	1398	0.403	2343	2336	2210.97	1	0	1	0	0	1	0
ENSG00000068831	2023	1217	806	0.602	2023	1970	2081.3	1	0	1	0	0	0	0
ENSG00000068878	5781	2461	3320	0.426	5781	5552	5294.99	1	0	1	0	0	0	0
ENSG00000068885	2529	959	1570	0.379	1599.5	2452	1449.78	1	0	1	0	0	0	0
ENSG00000068903	1423	843	580	0.592	1423	1291	1354.77	1	0	1	0	0	0	0
ENSG00000068912	1518	655	863	0.431	1518	1518	1460.72	1	0	1	0	0	0	0
ENSG00000068971	1555	898	657	0.577	1555	1472	1530.02	1	0	1	0	0	1	0
ENSG00000068976	2625	1506	1119	0.574	2625	2597	2700.98	1	0	1	0	0	0	0
ENSG00000068985	462	237	225	0.513	462	462	465.305	0	0	1	0	0	0	0
ENSG00000069011	1250	839	411	0.671	1250	594	643.906	0	0	1	0	0	0	0
ENSG00000069018	2658	1348	1310	0.507	2658	2548	2551.69	0	0	1	0	0	0	0
ENSG00000069020	8621	4780	3841	0.554	8621	6223	6329.78	1	0	1	0	0	0	0
ENSG00000069122	4205	1949	2256	0.463	4205	4137	4049.7	0	0	1	0	0	0	0
ENSG00000069188	6740	4153	2587	0.616	6740	6513	6925.48	1	0	1	0	0	0	0
ENSG00000069206	2524	1044	1480	0.414	2524	2422	2303.93	0	0	1	0	0	0	0
ENSG00000069248	3627	1610	2017	0.444	3627	3479	3353.83	1	0	1	0	0	0	0
ENSG00000069275	763	349	414	0.457	763	763	745.099	1	0	1	0	0	1	0
ENSG00000069329	2659	1146	1513	0.431	2659	2512	2405.78	1	0	1	0	0	1	0
ENSG00000069345	1289	584	705	0.453	1289	1280	1248.6	1	0	1	0	0	1	0
ENSG00000069399	1466	1006	460	0.686	1466	720	774.44	1	1	1	0	0	0	0
ENSG00000069424	2301	1383	918	0.601	2301	1195	1246.57	1	0	1	0	0	0	0
ENSG00000069431	5134	2218	2916	0.432	5134	4977	4792.21	1	1	1	0	0	0	0
ENSG00000069482	393	237	156	0.603	393	363	381.373	0	1	1	0	0	0	0
ENSG00000272917	885	390	495	0.441	885	702	670.376	1	0	1	0	0	0	0
ENSG00000069509	489	213	276	0.436	489	489	471.65	1	0	1	0	0	0	0
ENSG00000069535	1634	819	815	0.501	1634	1634	1635.1	0	0	1	0	0	0	0
ENSG00000069667	2389	1190	1199	0.498	2389	1951	1904.31	1	1	1	0	0	0	0
ENSG00000069696	1276	942	334	0.738	1276	402	448.331	1	0	1	0	0	0	0
ENSG00000069702	2751	1375	1376	0.5	2751	2594	2589.6	1	1	1	0	0	0	0
ENSG00000069712	4271	1656	2615	0.388	4271	3981	3734.71	0	0	0	0	0	0	0
ENSG00000069764	555	324	231	0.584	555	402	417.973	0	0	1	0	0	0	0
ENSG00000069812	637	449	188	0.705	637	106	113.101	0	1	1	0	0	0	0
ENSG00000069849	1029	442	587	0.43	1029	871	834.923	1	0	1	0	0	1	0
ENSG00000069869	4425	1833	2592	0.414	4425	4370	4162.95	1	0	1	0	0	0	0
ENSG00000069943	1721	699	1022	0.406	1721	1721	1632.05	1	0	1	0	0	0	0
ENSG00000069956	2187	885	1302	0.405	2187	1961	1858.16	1	0	1	0	0	0	0
ENSG00000069966	1339	723	616	0.54	1339	1281	1306.94	1	0	1	0	0	0	0
ENSG00000069974	687	310	377	0.451	687	687	668.548	1	0	1	0	0	0	0
ENSG00000069998	1347	829	518	0.615	1347	1139	1199.64	1	0	1	0	0	1	1
ENSG00000070010	980	490	490	0.5	980	974	974	1	0	1	0	0	0	0
ENSG00000070018	4953	2302	2651	0.465	4953	4878	4784.16	1	1	1	0	0	1	0
ENSG00000070019	3353	1514	1839	0.452	3353	3353	3263.49	0	0	1	0	0	0	0
ENSG00000070031	382	272	110	0.712	382	201	218.35	0	0	1	0	0	0	0
ENSG00000070047	5031	3207	1824	0.637	5031	3556	3804.37	1	0	0	0	0	0	0
ENSG00000070061	4223	1961	2262	0.464	4223	4175	4091	1	0	1	0	0	0	0
ENSG00000070081	1343	503	840	0.375	1343	1319	1227.17	1	1	1	0	0	1	0
ENSG00000070087	701	325	376	0.464	701	526	524.715	1	0	1	0	0	1	0
ENSG00000070159	2863	1377	1486	0.481	2863	2863	2832.98	1	0	1	0	0	0	0
ENSG00000070182	7335	4308	3027	0.587	7335	6602	6911.81	1	1	0	0	0	0	0
ENSG00000070190	905	409	496	0.452	905	905	881.04	0	0	1	0	0	0	0
ENSG00000070193	638	306	332	0.48	638	555	546.167	1	0	1	0	0	0	0
ENSG00000070214	2080	928	1152	0.446	2080	2011	1946.83	1	0	1	0	0	1	0
ENSG00000070269	2297	1037	1260	0.451	2297	2022	1941.24	1	1	1	0	0	1	0
ENSG00000070366	4407	2359	2048	0.535	4407	4134	4207.75	1	0	1	0	0	1	0
ENSG00000070367	2213	848	1365	0.383	2213	2183	2038.41	1	1	1	0	0	1	0
ENSG00000070371	5195	2669	2526	0.514	5195	5079	5113.43	1	0	1	0	0	0	0
ENSG00000070388	626	445	181	0.711	626	198	216.457	0	0	1	0	0	0	0
ENSG00000070404	877	605	272	0.69	877	331	360.435	1	0	1	0	0	0	0
ENSG00000070413	1896	1176	720	0.62	1896	1642	1750.96	1	0	1	0	0	0	0
ENSG00000070423	1057	687	370	0.65	1057	732	783.825	1	0	1	0	0	1	0
ENSG00000070444	1775	1165	610	0.656	1775	1593	1728.06	1	0	1	0	0	1	0
ENSG00000070476	2627	1646	981	0.627	2627	1955	2051.03	1	0	0	0	0	1	0
ENSG00000070495	1492	822	670	0.551	1492	1314	1341.62	1	0	1	0	0	0	0
ENSG00000070501	1362	571	791	0.419	1362	1144	1092.78	1	0	1	0	0	0	0
ENSG00000070526	1924	1067	857	0.555	1924	1844	1899.08	0	1	1	0	0	0	0
ENSG00000070540	1425	718	707	0.504	1425	1425	1428.03	1	1	1	0	0	0	0
ENSG00000070601	4907	2656	2251	0.541	4907	4169	4253.74	0	0	1	0	0	0	0
ENSG00000070610	3198	1748	1450	0.547	3198	2971	3049.29	1	0	1	0	0	0	0
ENSG00000070614	2715	1589	1126	0.585	2715	2532	2648.47	1	0	1	0	0	1	0
ENSG00000070669	1810	779	1031	0.43	1810	1810	1740.6	1	0	1	0	0	0	0
ENSG00000070718	1413	656	757	0.464	1413	1295	1271.59	1	0	1	0	0	0	0
ENSG00000070729	3941	2323	1618	0.589	3941	3678	3842.16	0	0	1	0	0	0	0
ENSG00000070731	1302	742	560	0.57	1302	1038	1062.24	0	0	1	0	0	0	0
ENSG00000070748	2411	1414	997	0.586	2402.5	2086	2161.25	0	0	0	0	0	0	0
ENSG00000070756	1977	932	1045	0.471	1977	1973	1941.52	1	0	0	0	0	0	0
ENSG00000070759	1802	944	858	0.524	1802	1719	1743.8	1	0	1	0	0	0	0
ENSG00000070761	608	295	313	0.485	608	608	603.043	1	1	1	0	0	1	0
ENSG00000070770	1104	521	583	0.472	1104	1059	1036.48	1	0	1	0	0	0	0
ENSG00000070778	3670	2003	1667	0.546	3670	3027	3062.98	1	0	1	0	0	1	0
ENSG00000070785	1586	748	838	0.472	1586	1445	1412.78	1	0	1	0	0	0	0
ENSG00000070808	1561	894	667	0.573	1561	1561	1623.52	1	0	1	0	0	0	0
ENSG00000070814	4733	2811	1922	0.594	4733	4215	4426.99	1	0	1	0	0	0	0
ENSG00000070831	871	382	489	0.439	871	690	667.968	1	1	1	0	0	1	0
ENSG00000070882	2951	1403	1548	0.475	2951	2750	2698.79	1	0	1	0	0	0	0
ENSG00000070886	3270	2121	1149	0.649	3270	2573	2771.44	0	1	1	0	0	0	0
ENSG00000070915	3219	1880	1339	0.584	3219	3181	3327.61	0	1	1	0	0	0	0
ENSG00000070950	1654	675	979	0.408	1654	1551	1470.86	1	0	1	0	0	0	0
ENSG00000070961	4026	1619	2407	0.402	4026	3906	3693.9	1	0	1	0	0	0	0
ENSG00000070985	3647	2323	1324	0.637	3647	2995	3206.67	0	1	1	1	0	0	0
ENSG00000071051	1154	722	432	0.626	1154	919	978.48	1	0	1	0	0	1	0
ENSG00000071054	4458	2221	2237	0.498	4458	4218	4206.84	1	0	1	0	0	1	0
ENSG00000071073	1818	707	1111	0.389	1818	1818	1706.74	1	0	1	0	0	0	0
ENSG00000071082	531	238	293	0.448	531	458	448.349	1	0	0	0	0	0	0
ENSG00000071127	1924	1088	836	0.565	1924	1871	1937.46	1	0	1	0	0	0	0
ENSG00000071189	3200	1265	1935	0.395	3200	3039	2855.31	1	0	1	0	0	0	0
ENSG00000071203	830	382	448	0.46	830	830	811.824	0	0	1	0	0	0	0
ENSG00000071205	2472	1145	1327	0.463	2472	2453	2402.11	1	0	1	0	0	0	0
ENSG00000071242	2603	1461	1142	0.561	2603	2324	2400.51	1	0	1	0	0	0	0
ENSG00000071243	1359	569	790	0.419	1359	1359	1298.14	1	0	1	0	0	0	0
ENSG00000071246	1489	910	579	0.611	1489	984	1043.85	1	1	1	0	0	1	0
ENSG00000071282	1211	681	530	0.562	1211	1054	1095.39	1	0	1	0	0	0	0
ENSG00000071462	1055	593	462	0.562	1055	965	996.451	1	0	1	0	0	1	0
ENSG00000071537	2499	1173	1326	0.469	2499	2499	2456.86	1	1	1	0	0	0	0
ENSG00000071539	1442	710	732	0.492	1442	1265	1243.24	1	0	1	0	0	1	0
ENSG00000071553	1574	946	628	0.601	1574	1304	1366.98	1	0	1	0	0	0	0
ENSG00000071564	2535	1695	840	0.669	2535	1950	2125.61	1	1	1	1	0	0	0
ENSG00000071575	1242	657	585	0.529	1242	998	1021.85	1	0	1	0	0	0	0
ENSG00000071626	1469	870	599	0.592	1469	1339	1407.21	1	0	1	0	0	0	0
ENSG00000071655	902	587	315	0.651	902	813	879.314	1	0	0	0	0	1	0
ENSG00000071677	270	181	89	0.67	270	246	268.923	0	0	1	0	0	0	0
ENSG00000071794	3163	1220	1943	0.386	3163	3163	2963.89	1	0	1	0	0	0	0
ENSG00000071859	1081	610	471	0.564	1081	967	995.917	1	0	1	0	0	0	0
ENSG00000071889	964	579	385	0.601	964	642	679.756	1	0	1	0	0	0	0
ENSG00000071894	4513	2810	1703	0.623	4513	3899	4151.75	1	0	1	0	0	0	0
ENSG00000071909	4278	1975	2303	0.462	4278	4210	4123.52	0	0	1	0	0	0	0
ENSG00000071967	978	491	487	0.502	978	858	855.324	1	0	1	0	0	0	0
ENSG00000071991	2370	968	1402	0.408	2370	2301	2183.94	0	1	1	0	0	0	0
ENSG00000071994	1123	586	537	0.522	1123	785	760.441	1	0	1	0	0	0	0
ENSG00000072041	2356	957	1399	0.406	2356	2320	2199.77	1	1	1	0	0	0	0
ENSG00000072042	988	506	482	0.512	812	988	817.432	1	0	1	0	0	0	0
ENSG00000072062	1428	767	661	0.537	1428	1109	1128.55	1	0	1	0	0	0	0
ENSG00000072071	4608	2887	1721	0.627	4608	3859	4102.56	1	1	0	0	0	0	0
ENSG00000072080	667	306	361	0.459	667	667	651.853	0	0	1	1	0	0	0
ENSG00000072110	3130	1817	1313	0.581	3130	2861	2976.48	1	1	1	0	0	0	0
ENSG00000072121	7937	4278	3659	0.539	7937	7651	7809.07	1	0	1	1	0	0	0
ENSG00000072133	2428	986	1442	0.406	2428	2344	2223.93	1	0	1	0	0	0	0
ENSG00000072134	2014	1202	812	0.597	2014	1647	1728.41	1	0	1	0	0	0	0
ENSG00000072135	1530	964	566	0.63	1530	1126	1181.63	1	0	1	0	0	0	0
ENSG00000072163	1289	802	487	0.622	1289	1121	1184.62	1	0	1	0	0	0	0
ENSG00000072182	2047	1306	741	0.638	2047	1574	1687.48	0	0	0	0	0	0	0
ENSG00000072195	10999	7296	3703	0.663	10999	5662	6050.09	1	0	1	0	0	0	0
ENSG00000072201	2328	1203	1125	0.517	2328	2271	2290.35	1	0	1	0	0	0	0
ENSG00000072210	1837	819	1018	0.446	1837	1734	1683.52	1	0	1	0	0	0	0
ENSG00000072274	2450	1092	1358	0.446	2450	2369	2294.92	1	0	1	0	0	0	0
ENSG00000072310	3879	2522	1357	0.65	3879	2432	2615	1	0	1	0	0	0	0
ENSG00000072315	2968	1436	1532	0.484	2968	2835	2810.1	0	0	1	0	0	0	0
ENSG00000072364	3652	1693	1959	0.464	3652	3553	3481.49	1	0	1	0	0	1	0
ENSG00000072401	475	192	283	0.404	475	448	423.214	1	0	1	0	0	0	0
ENSG00000072415	2095	878	1217	0.419	2095	2011	1920.72	1	1	1	0	0	0	0
ENSG00000072422	2132	1071	1061	0.502	2132	1977	1979.88	1	1	0	0	0	1	0
ENSG00000072444	1958	891	1067	0.455	1958	1892	1844.3	0	0	0	0	0	0	0
ENSG00000072501	3924	1990	1934	0.507	3924	3773	3782.86	1	0	1	0	0	0	0
ENSG00000072506	812	471	341	0.58	812	760	791.253	1	0	1	0	0	0	0
ENSG00000072518	2739	1513	1226	0.552	2739	2320	2389.43	1	1	1	0	0	1	0
ENSG00000072571	2264	837	1427	0.37	2264	2174	2017.79	1	0	1	0	0	0	0
ENSG00000072609	2185	1243	942	0.569	2185	1861	1917.24	1	1	1	0	0	0	0
ENSG00000072657	3166	1490	1676	0.471	3166	2668	2572.23	1	1	1	0	0	0	0
ENSG00000072682	1840	966	874	0.525	1840	1759	1785.16	1	0	0	0	0	0	0
ENSG00000072694	1172	643	529	0.549	1102.5	1110	1070.08	0	0	1	0	0	0	0
ENSG00000072736	3824	1761	2063	0.461	3824	3410	3333.86	1	0	1	0	0	1	0
ENSG00000072756	1418	559	859	0.394	1418	1330	1248.76	1	0	1	0	0	0	0
ENSG00000072778	2415	1408	1007	0.583	2415	2188	2277.31	1	1	1	0	0	0	0
ENSG00000072786	3123	1819	1304	0.582	3123	3020	3156.1	1	0	1	0	0	0	0
ENSG00000072803	1891	865	1026	0.457	1891	1753	1713.62	1	0	1	0	0	1	0
ENSG00000072818	2379	1419	960	0.596	2379	2205	2320.43	1	0	1	0	0	1	0
ENSG00000072832	2205	1314	891	0.596	2205	1785	1846.41	1	0	1	0	0	0	0
ENSG00000072840	3128	1832	1296	0.586	3128	2496	2576.1	1	0	1	0	0	0	0
ENSG00000072849	1004	486	518	0.484	1004	795	775.786	1	1	1	0	0	0	0
ENSG00000072858	2625	1325	1300	0.505	2625	2467	2459.7	1	0	1	0	0	0	0
ENSG00000072864	1366	739	627	0.541	1366	1044	1072.09	1	1	1	0	0	0	0
ENSG00000072952	3039	1710	1329	0.563	3039	2646	2737.58	0	1	0	0	0	0	0
ENSG00000072954	950	557	393	0.586	950	886	927.79	1	0	1	0	0	0	0
ENSG00000072958	1469	845	624	0.575	1469	1347	1402.84	1	1	1	0	0	0	0
ENSG00000073008	1317	786	531	0.597	1317	1193	1250.22	1	0	1	0	0	0	0
ENSG00000073009	1510	931	579	0.617	1510	1319	1393.14	1	0	1	0	0	0	0
ENSG00000073050	2058	1209	849	0.587	2000.5	1981	2021.06	1	0	1	0	0	0	0
ENSG00000073060	2002	1177	825	0.588	2002	1633	1697.63	1	1	1	0	0	0	0
ENSG00000073067	1725	1192	533	0.691	1725	964	1059.14	0	0	1	0	0	0	0
ENSG00000073111	3022	1771	1251	0.586	3022	2670	2798.06	1	0	1	0	0	0	0
ENSG00000073146	3935	1978	1957	0.503	3935	3763	3746.75	1	0	1	0	0	0	0
ENSG00000073150	2086	1413	673	0.677	2086	661	726.277	1	0	1	0	0	0	0
ENSG00000073169	2051	1371	680	0.668	2051	1279	1365.42	1	0	1	0	0	1	0
ENSG00000073282	2493	1302	1191	0.522	2493	2272	2295.68	0	0	1	0	0	0	0
ENSG00000073331	3849	1822	2027	0.473	3849	3646	3591.75	1	0	1	0	0	0	0
ENSG00000073350	3429	2177	1252	0.635	3429	2777	2988.49	1	1	1	0	0	0	0
ENSG00000073417	2704	1259	1445	0.466	2704	2407	2323.55	1	1	1	0	0	1	0
ENSG00000073464	2334	1305	1029	0.559	2334	2140	2208.91	1	0	1	0	0	0	0
ENSG00000073536	1643	982	661	0.598	1643	1331	1398.87	1	0	1	0	0	0	0
ENSG00000073578	2204	1201	1003	0.545	2204	2035	2085.95	1	0	1	0	0	1	0
ENSG00000073584	1447	686	761	0.474	1447	1358	1344.23	1	0	1	0	0	1	0
ENSG00000073598	991	532	459	0.537	991	989	1009.04	1	0	1	0	0	0	0
ENSG00000073605	1309	640	669	0.489	1309	1309	1301.01	0	0	1	0	0	0	0
ENSG00000073614	5400	2497	2903	0.462	5400	5222	5120.77	1	0	0	0	0	1	0
ENSG00000073670	2451	1528	923	0.623	2451	2283	2433.58	1	0	1	0	0	0	0
ENSG00000073711	3715	1533	2182	0.413	3715	3556	3390.35	1	0	1	0	0	1	0
ENSG00000073712	2238	960	1278	0.429	2238	2148	2064.83	1	1	1	0	0	1	0
ENSG00000073734	4133	1888	2245	0.457	4133	4097	3999.78	0	0	1	0	0	0	0
ENSG00000073737	1161	532	629	0.458	1161	1037	1008.08	0	0	0	0	0	0	0
ENSG00000073754	1070	605	465	0.565	1070	1065	1103.41	0	0	1	0	0	0	0
ENSG00000073756	1861	839	1022	0.451	1861	1818	1762.65	0	1	1	0	0	0	0
ENSG00000073792	1947	1027	920	0.527	1947	1894	1924.84	1	0	0	0	0	0	0
ENSG00000073803	3137	1548	1589	0.493	3137	2768	2764.14	1	0	1	0	0	0	0
ENSG00000073849	1344	676	668	0.503	1344	1242	1239.8	1	0	1	0	0	0	0
ENSG00000073861	1634	1026	608	0.628	1634	1200	1258.98	0	1	1	0	0	0	0
ENSG00000073910	9425	4482	4943	0.476	9425	9259	9134.7	1	1	1	0	0	0	0
ENSG00000073921	2180	941	1239	0.432	2180	2084	2000.28	1	1	1	0	0	0	0
ENSG00000073969	2438	1104	1334	0.453	2438	2323	2259.38	1	1	1	0	0	0	0
ENSG00000074047	4822	3193	1629	0.662	4822	2721	2938.9	1	0	1	0	0	0	1
ENSG00000074054	5105	2485	2620	0.487	5105	4914	4885	1	0	1	0	0	1	0
ENSG00000074071	689	455	234	0.66	689	365	384.003	1	0	1	0	0	1	0
ENSG00000074181	7230	4772	2458	0.66	7230	4671	5019.17	1	1	1	0	0	0	0
ENSG00000074201	781	368	413	0.471	781	740	729.535	1	1	1	0	0	0	0
ENSG00000074211	1532	861	671	0.562	1532	1458	1507.02	0	0	0	0	0	0	0
ENSG00000074219	1467	879	588	0.599	1467	1390	1466.91	1	0	1	0	0	0	0
ENSG00000074266	1464	600	864	0.41	1464	1384	1311.85	1	0	1	0	0	0	0
ENSG00000074276	4152	2438	1714	0.587	4152	4049	4247.85	1	0	1	0	0	0	0
ENSG00000074317	426	248	178	0.582	426	426	445.278	0	0	1	0	0	0	0
ENSG00000074319	1237	565	672	0.457	1237	1219	1188.98	1	0	1	0	0	0	0
ENSG00000074356	2068	1021	1047	0.494	2068	1762	1735.37	1	0	0	0	0	0	0
ENSG00000074370	3332	2104	1228	0.631	3332	2690	2867.32	0	0	1	0	0	0	0
ENSG00000074410	1116	621	495	0.556	1116	1107	1140.8	1	1	1	0	0	0	0
ENSG00000074416	1226	674	552	0.55	1226	986	1025.11	0	0	1	0	0	0	0
ENSG00000074527	1933	971	962	0.502	1933	1883	1878.83	1	0	1	0	0	0	0
ENSG00000074582	1291	718	573	0.556	1291	1198	1233.82	1	0	1	0	0	0	0
ENSG00000074590	2017	1130	887	0.56	2017	1911	1967.46	1	1	1	1	0	1	0
ENSG00000074603	2837	1179	1658	0.416	2837	2810	2680.01	1	0	1	0	0	0	0
ENSG00000074621	3490	1803	1687	0.517	3490	3174	3202.92	1	0	1	0	0	1	0
ENSG00000074657	4151	2083	2068	0.502	4151	3517	3518.58	1	1	1	0	0	1	0
ENSG00000074660	2581	1733	848	0.671	2581	1552	1672.94	1	0	0	0	0	0	0
ENSG00000074695	1594	726	868	0.455	1594	1594	1554.89	1	0	1	0	0	0	0
ENSG00000074696	1259	555	704	0.441	1259	1148	1104.14	1	0	1	0	0	1	0
ENSG00000074706	1363	611	752	0.448	1363	1339	1300.55	0	0	1	0	0	0	0
ENSG00000074755	9302	4858	4444	0.522	9302	8725	8790.53	1	0	1	0	0	1	0
ENSG00000074771	1768	883	885	0.499	1768	1751	1749.53	0	0	1	0	0	0	0
ENSG00000074800	1356	721	635	0.532	1356	1356	1379.68	1	0	1	0	0	0	0
ENSG00000074803	3897	1750	2147	0.449	3897	3588	3480.66	0	0	1	0	0	0	0
ENSG00000074842	745	444	301	0.596	745	523	542.936	1	0	1	0	0	0	0
ENSG00000074855	4130	2789	1341	0.675	4130	2090	2223.19	1	0	0	0	0	1	0
ENSG00000074935	1530	653	877	0.427	1530	1514	1453.96	1	0	1	0	0	0	0
ENSG00000074964	4211	2629	1582	0.624	4211	3446	3670.53	1	1	1	0	0	0	1
ENSG00000074966	1669	736	933	0.441	1669	1669	1614.75	0	0	1	0	0	0	0
ENSG00000075035	1799	1055	744	0.586	1799	1569	1644.39	1	1	1	0	0	0	0
ENSG00000075043	2897	1853	1044	0.64	2897	1947	2077.41	1	0	1	0	0	0	0
ENSG00000075073	1218	713	505	0.585	1218	1121	1172.96	1	1	1	0	0	0	0
ENSG00000075089	1418	552	866	0.389	1418	1252	1158.36	1	0	1	0	0	0	0
ENSG00000075131	948	386	562	0.407	948	948	899.53	1	0	1	0	0	0	0
ENSG00000075142	675	331	344	0.49	675	604	593.535	1	0	1	0	0	1	0
ENSG00000075151	5373	2504	2869	0.466	5373	4932	4837.81	1	1	1	0	0	1	0
ENSG00000075188	1031	436	595	0.423	1031	1022	979.038	1	0	1	0	0	0	0
ENSG00000075213	2397	1059	1338	0.442	2397	2397	2320.16	1	0	1	0	0	0	0
ENSG00000075218	2271	1273	998	0.561	2271	1971	2038.81	1	0	1	0	0	0	0
ENSG00000075223	2507	1104	1403	0.44	2507	2377	2300.16	1	0	1	0	0	0	0
ENSG00000075234	1801	1025	776	0.569	1801	1404	1448.13	1	0	1	0	0	0	0
ENSG00000075239	1419	623	796	0.439	1419	1297	1241.9	1	0	1	0	0	0	0
ENSG00000075240	1944	1118	826	0.575	1944	1801	1871.02	1	0	1	0	0	0	0
ENSG00000075275	9244	5909	3335	0.639	9244	6706	7196.1	1	0	1	0	0	0	0
ENSG00000075290	1082	665	417	0.615	1082	613	633.069	0	1	1	0	0	0	0
ENSG00000075292	6252	2483	3769	0.397	6252	5795	5462.72	1	0	1	0	0	1	0
ENSG00000075303	1089	422	667	0.388	1089	1080	1013.9	1	0	1	0	0	1	0
ENSG00000075336	903	406	497	0.45	903	843	817.939	1	1	1	0	0	0	0
ENSG00000075340	2476	1425	1051	0.576	2476	2415	2512.74	1	0	1	0	0	1	0
ENSG00000075388	632	435	197	0.688	632	280	294.856	0	1	1	0	0	0	0
ENSG00000075391	4002	1980	2022	0.495	4002	3869	3850.67	1	1	1	0	0	0	0
ENSG00000075399	1970	1277	693	0.648	1970	1459	1561.88	1	1	1	0	0	1	0
ENSG00000075407	1702	667	1035	0.392	1702	1702	1600.65	1	1	1	0	0	0	0
ENSG00000075413	2611	1170	1441	0.448	2611	2358	2290.25	1	1	1	0	0	1	0
ENSG00000075415	1498	759	739	0.507	1498	1202	1179.75	1	0	1	0	0	0	0
ENSG00000075420	3838	1863	1975	0.485	3838	3742	3716.23	1	0	1	0	0	0	0
ENSG00000075426	1078	672	406	0.623	1078	646	692.058	1	0	1	0	0	1	0
ENSG00000075429	1165	677	488	0.581	1165	1045	1090.7	0	1	1	0	0	0	0
ENSG00000075461	1000	593	407	0.593	1000	609	632.244	1	1	1	0	0	1	0
ENSG00000075539	9711	4084	5627	0.421	9711	9479	9067.86	1	0	1	0	0	0	0
ENSG00000075568	5853	2656	3197	0.454	5853	5663	5485.92	1	0	0	0	0	1	0
ENSG00000075618	1503	989	514	0.658	1503	667	707.139	1	0	1	0	0	0	0
ENSG00000075624	1181	711	470	0.602	1181	1033	1085.85	1	0	1	0	0	1	0
ENSG00000075643	2738	1438	1300	0.525	2738	2454	2465.67	1	0	1	0	0	0	0
ENSG00000075651	3388	1518	1870	0.448	3388	3351	3254.33	1	0	1	0	0	0	0
ENSG00000075673	3249	1668	1581	0.513	3249	3237	3260.41	0	1	1	0	0	0	0
ENSG00000075702	4901	2936	1965	0.599	4901	3938	4122.8	1	0	1	0	0	0	0
ENSG00000075711	3290	1394	1896	0.424	3290	2974	2840.02	1	0	1	0	0	1	0
ENSG00000075785	645	320	325	0.496	645	645	643.623	1	0	1	0	0	0	0
ENSG00000075790	1512	567	945	0.375	1512	1410	1313.06	1	0	1	0	0	0	0
ENSG00000075826	3715	2035	1680	0.548	3715	3665	3761.11	1	0	1	0	0	0	0
ENSG00000075856	3130	1646	1484	0.526	3130	3094	3138.47	1	0	1	0	0	0	0
ENSG00000075884	1620	687	933	0.424	1620	1489	1422.08	1	0	1	0	0	0	0
ENSG00000075886	1374	792	582	0.576	1374	1374	1431.83	0	0	0	0	0	0	0
ENSG00000075891	1446	853	593	0.59	1446	1403	1471	0	1	1	0	0	0	0
ENSG00000075914	912	477	435	0.523	912	912	923.567	1	0	1	0	0	0	0
ENSG00000075945	2563	1021	1542	0.398	2563	2475	2334.27	1	0	1	0	0	0	0
ENSG00000075975	1287	668	619	0.519	1287	1287	1300.49	1	0	1	0	0	0	0
ENSG00000076003	2547	1183	1364	0.464	2547	2466	2409.13	1	0	1	0	0	0	0
ENSG00000076043	905	417	488	0.461	905	782	768.23	1	0	1	0	0	0	0
ENSG00000076053	1060	475	585	0.448	881.5	832	665.328	1	0	1	0	0	0	0
ENSG00000076067	1472	757	715	0.514	1472	1285	1290.23	1	1	1	0	0	0	0
ENSG00000076108	5881	3198	2683	0.544	5881	5779	5917.21	1	0	1	0	0	0	0
ENSG00000076201	5032	3130	1902	0.622	5032	3866	4103.44	1	0	1	0	0	0	0
ENSG00000076242	2397	1116	1281	0.466	2397	2370	2324.41	1	0	1	0	0	0	0
ENSG00000076248	1082	611	471	0.565	1082	716	719.133	1	0	1	0	0	0	0
ENSG00000076258	1713	741	972	0.433	1713	1687	1623.95	0	0	1	0	0	0	0
ENSG00000076321	1888	914	974	0.484	1888	1888	1871.48	1	0	1	0	0	0	0
ENSG00000076344	1946	1239	707	0.637	1946	995	1055.3	1	0	1	0	0	0	0
ENSG00000076351	1511	915	596	0.606	1511	1071	1126.22	1	0	1	0	0	0	0
ENSG00000076356	5836	3371	2465	0.578	5836	5686	5927.38	1	1	0	0	0	0	0
ENSG00000076382	3836	1922	1914	0.501	3642	3740	3556.68	1	0	1	0	0	0	0
ENSG00000076513	1899	911	988	0.48	1899	1816	1795.31	1	1	1	0	0	0	0
ENSG00000076554	1403	661	742	0.471	1259	968	841.462	0	0	1	0	0	0	0
ENSG00000076555	7769	4318	3451	0.556	7769	7538	7769.23	1	1	1	1	0	0	0
ENSG00000076604	1764	1031	733	0.584	1764	1427	1496.15	1	0	1	0	0	0	0
ENSG00000076641	1325	697	628	0.526	1325	1317	1335.88	1	0	1	0	0	0	0
ENSG00000076650	2892	1424	1468	0.492	2892	2762	2749.06	1	0	1	0	0	1	0
ENSG00000076662	1806	1098	708	0.608	1806	1500	1588.61	0	0	1	0	0	0	0
ENSG00000076685	2031	925	1106	0.455	2031	1767	1717.7	1	1	1	0	0	1	0
ENSG00000076706	2511	1428	1083	0.569	2511	1984	2069.72	1	0	1	0	0	0	0
ENSG00000076716	1712	848	864	0.495	1712	1678	1674.28	1	0	1	0	0	0	1
ENSG00000076770	1191	584	607	0.49	1191	1190	1183.67	1	0	1	0	0	0	0
ENSG00000076826	3922	2617	1305	0.667	3922	2283	2458.57	1	0	0	0	0	0	0
ENSG00000076864	2807	1700	1107	0.606	2807	2404	2523.87	1	1	1	0	0	0	0
ENSG00000076924	2659	1634	1025	0.615	2659	2396	2544.05	1	0	1	0	0	0	0
ENSG00000076928	4026	2545	1481	0.632	4026	2791	2987.04	1	1	1	0	0	0	0
ENSG00000268400	2044	1234	810	0.604	1968	1847	1875.15	1	0	1	0	0	0	0
ENSG00000076984	1510	941	569	0.623	1510	1071	1137.99	1	0	1	0	0	0	0
ENSG00000077009	739	449	290	0.608	739	626	661.734	0	0	1	0	0	0	0
ENSG00000077044	3993	2261	1732	0.566	3993	3654	3769.67	1	0	1	0	0	0	0
ENSG00000077063	5178	2520	2658	0.487	5178	4975	4926.95	1	0	1	1	0	1	0
ENSG00000077080	1347	799	548	0.593	1347	1319	1385.37	0	0	1	0	0	0	0
ENSG00000077092	1564	769	795	0.492	1564	1383	1365.1	1	0	1	0	0	0	0
ENSG00000077097	5057	1964	3093	0.388	5057	5018	4708.53	1	0	1	0	0	1	0
ENSG00000077147	1841	738	1103	0.401	1841	1736	1620.88	1	0	1	0	0	1	0
ENSG00000077150	2809	1711	1098	0.609	2809	2310	2427.99	1	1	1	0	0	0	0
ENSG00000077152	620	279	341	0.45	620	620	602.925	1	1	1	0	0	0	0
ENSG00000077157	3313	1673	1640	0.505	3313	3045	3033.9	1	0	0	0	0	0	0
ENSG00000077232	2503	975	1528	0.39	2503	2488	2335.98	1	0	1	0	0	1	0
ENSG00000077235	6601	3704	2897	0.561	6601	6076	6256.09	1	0	1	0	0	0	0
ENSG00000077238	2998	1756	1242	0.586	2998	2025	2121.23	1	1	1	0	0	0	0
ENSG00000077254	2955	1157	1798	0.392	2955	2910	2738.15	1	0	1	0	0	0	0
ENSG00000077264	1819	813	1006	0.447	1819	1819	1765.85	0	0	1	0	0	0	0
ENSG00000077274	1982	953	1029	0.481	1982	1975	1954.03	0	0	1	0	0	0	0
ENSG00000077279	1372	678	694	0.494	1372	1329	1324.58	0	0	1	0	0	0	0
ENSG00000077312	896	522	374	0.583	896	852	890.255	1	0	1	0	0	0	0
ENSG00000077327	1858	897	961	0.483	1858	1584	1551.75	0	1	1	0	0	0	1
ENSG00000077348	827	504	323	0.609	827	733	778.632	1	0	1	0	0	0	0
ENSG00000077380	2068	902	1166	0.436	2068	2068	1995.29	1	0	1	0	0	1	0
ENSG00000077420	2126	1101	1025	0.518	2126	1663	1625.36	0	1	1	0	0	0	0
ENSG00000077454	2246	1456	790	0.648	2246	1770	1901.68	1	0	1	0	0	1	0
ENSG00000077458	1145	484	661	0.423	1145	1066	1018.08	1	0	1	0	0	0	0
ENSG00000077463	1114	746	368	0.67	1114	772	839.905	1	0	1	0	0	0	0
ENSG00000077498	1611	765	846	0.475	1611	1611	1588.69	1	1	1	0	0	0	0
ENSG00000077514	1608	734	874	0.456	1608	1457	1419.82	1	0	1	0	0	1	0
ENSG00000077522	2877	1531	1346	0.532	2877	2782	2836.9	0	0	1	0	0	0	0
ENSG00000077549	1155	592	563	0.513	1155	854	858.957	1	1	1	0	0	1	0
ENSG00000077585	1370	713	657	0.52	1370	1204	1213.28	1	1	1	0	0	0	0
ENSG00000077616	2432	971	1461	0.399	2432	2383	2251.46	1	0	1	0	0	0	0
ENSG00000077684	2600	1337	1263	0.514	2600	2555	2575.44	1	0	1	0	0	1	0
ENSG00000077713	1047	575	472	0.549	1047	726	716.432	1	0	1	0	0	0	0
ENSG00000077721	485	233	252	0.48	485	448	439.515	1	0	1	0	0	0	0
ENSG00000077782	2998	1701	1297	0.567	2998	2718	2819.94	1	0	1	0	0	0	0
ENSG00000077800	1134	608	526	0.536	1134	1104	1123.83	0	0	1	0	0	0	0
ENSG00000077809	3161	1402	1759	0.444	3161	3161	3062.68	1	0	1	0	0	1	0
ENSG00000077935	3829	1532	2297	0.4	3829	3829	3618.32	0	0	1	0	0	0	0
ENSG00000077942	3034	1807	1227	0.596	3034	2509	2628.61	1	0	1	0	0	1	0
ENSG00000077943	3338	1590	1748	0.476	3338	3126	3058.8	0	0	1	0	0	0	0
ENSG00000077984	520	280	240	0.538	520	517	527.737	0	0	1	0	0	0	0
ENSG00000078018	6118	2858	3260	0.467	6118	5601	5491.24	1	0	1	0	0	1	0
ENSG00000078043	2165	931	1234	0.43	2165	2006	1929.44	1	0	1	0	0	0	0
ENSG00000078053	2737	1420	1317	0.519	2737	2185	2213.21	1	0	1	0	0	0	0
ENSG00000078061	1894	1124	770	0.593	1894	1854	1948.79	1	0	1	0	0	0	0
ENSG00000078070	2338	1095	1243	0.468	2338	2181	2132.76	1	0	1	0	0	1	0
ENSG00000078081	1277	638	639	0.5	1277	1225	1216.46	0	0	1	0	0	0	0
ENSG00000078098	2448	983	1465	0.402	2448	2418	2285.26	0	0	1	0	0	0	0
ENSG00000078114	3667	1574	2093	0.429	3667	3566	3423.34	1	0	1	0	0	0	0
ENSG00000078124	1065	461	604	0.433	1065	872	830.15	1	1	1	0	0	0	0
ENSG00000078140	634	272	362	0.429	634	634	609.214	1	0	0	0	0	1	0
ENSG00000078142	2949	1229	1720	0.417	2949	2884	2749.33	1	1	1	0	0	0	0
ENSG00000078177	5463	2109	3354	0.386	5463	5088	4769.62	1	0	1	0	0	1	0
ENSG00000078237	839	360	479	0.429	839	829	796.791	1	1	1	0	0	0	0
ENSG00000078246	1708	845	863	0.495	1708	1561	1559.42	1	1	1	0	0	1	0
ENSG00000078269	4921	2715	2206	0.552	4921	4374	4487.94	1	0	1	0	0	0	0
ENSG00000078295	3580	1838	1742	0.513	3580	3184	3180.14	1	0	1	0	0	0	0
ENSG00000078304	2764	1273	1491	0.461	2764	2026	1947.42	1	1	1	0	0	1	0
ENSG00000078328	1830	962	868	0.526	1830	1329	1338.83	0	0	0	0	0	0	0
ENSG00000078369	1064	596	468	0.56	1064	1064	1099.25	1	1	1	0	0	1	0
ENSG00000078399	825	511	314	0.619	657.5	457	381.546	0	0	1	0	0	0	0
ENSG00000078401	660	322	338	0.488	660	649	644.801	0	0	1	0	0	0	0
ENSG00000078403	3780	1717	2063	0.454	3780	3250	3162.39	1	0	1	0	0	1	0
ENSG00000078487	2026	998	1028	0.493	2026	2026	2017.74	1	0	1	0	0	1	0
ENSG00000078549	1656	881	775	0.532	1656	1478	1502.79	0	0	1	0	0	0	0
ENSG00000078579	647	368	279	0.569	647	358	344.781	0	0	1	0	0	0	0
ENSG00000078589	1021	469	552	0.459	1021	1021	998.142	0	0	1	0	0	0	0
ENSG00000078596	818	389	429	0.476	818	818	806.984	0	0	1	0	0	0	0
ENSG00000078618	3860	1718	2142	0.445	3860	3739	3618.07	1	0	1	0	0	1	0
ENSG00000078668	921	401	520	0.435	921	921	888.227	1	0	1	0	0	1	0
ENSG00000078674	6445	2601	3844	0.404	6445	6200	5863.85	1	0	1	0	0	1	0
ENSG00000078687	5281	2929	2352	0.555	5281	4784	4906.2	1	1	1	0	0	0	1
ENSG00000078699	2160	1135	1025	0.525	2160	1834	1861.64	1	0	1	0	0	0	0
ENSG00000078725	2356	1286	1070	0.546	2356	2068	2116.97	0	0	1	0	0	0	0
ENSG00000078747	2828	1204	1624	0.426	2828	2700	2581.03	1	0	1	0	0	1	0
ENSG00000078795	2002	721	1281	0.36	2002	1902	1755.42	0	0	1	0	0	0	0
ENSG00000078804	674	482	192	0.715	674	278	307.488	1	0	1	0	0	0	0
ENSG00000078808	1344	823	521	0.612	1344	1216	1290.43	1	0	1	0	0	0	0
ENSG00000078814	6399	3977	2422	0.622	6399	5289	5605.99	0	0	1	0	0	0	0
ENSG00000078898	1448	854	594	0.59	1448	1406	1474.5	0	0	1	0	0	0	0
ENSG00000078900	2014	1277	737	0.634	2014	1465	1561.3	1	0	1	0	0	0	0
ENSG00000078902	934	582	352	0.623	934	806	866.045	1	1	1	0	0	0	0
ENSG00000078967	666	339	327	0.509	666	563	564.928	1	0	1	0	0	0	0
ENSG00000079101	1699	740	959	0.436	1699	1483	1419.93	0	0	1	0	0	0	0
ENSG00000079102	2248	1204	1044	0.536	2248	1999	2042.16	1	0	1	0	0	0	0
ENSG00000079112	2580	1169	1411	0.453	2580	2580	2513.35	1	0	1	0	0	0	0
ENSG00000079134	2108	843	1265	0.4	2108	2098	1982.17	1	1	1	0	0	0	0
ENSG00000079150	699	291	408	0.416	699	698	665.857	1	0	1	0	0	1	0
ENSG00000079156	3143	1447	1696	0.46	3143	3117	3049.22	1	0	1	0	0	0	0
ENSG00000079215	1836	890	946	0.485	1836	1670	1656.78	1	0	1	0	0	0	0
ENSG00000079246	2321	987	1334	0.425	2321	2321	2225.44	1	0	1	0	0	0	0
ENSG00000079257	809	336	473	0.415	809	809	771.27	1	0	1	0	0	0	0
ENSG00000079263	2916	1368	1548	0.469	2900	2884	2819.97	0	0	1	0	0	0	0
ENSG00000079277	1878	997	881	0.531	1878	1497	1521.65	1	0	0	0	0	0	0
ENSG00000079308	6249	3737	2512	0.598	6249	4788	5044.06	1	0	1	0	0	0	0
ENSG00000079313	3760	2513	1247	0.668	3760	2259	2437.07	1	1	1	0	0	1	0
ENSG00000079332	681	299	382	0.439	681	639	617.243	1	1	1	0	0	0	0
ENSG00000079335	2125	946	1179	0.445	2125	1978	1919.69	1	1	1	0	0	0	0
ENSG00000079337	3116	1898	1218	0.609	3116	2817	2981.24	1	1	1	0	0	0	0
ENSG00000079385	1818	933	885	0.513	1818	1622	1633.57	1	1	1	0	0	0	0
ENSG00000079387	2253	950	1303	0.422	2253	2062	1966.16	1	0	0	0	0	1	0
ENSG00000079393	1992	1235	757	0.62	1992	1453	1548.35	1	1	1	0	0	0	0
ENSG00000079432	7749	5145	2604	0.664	7749	2659	2870.47	1	1	1	0	0	1	0
ENSG00000079435	3438	2116	1322	0.615	3438	2858	3014.44	1	0	1	0	0	0	0
ENSG00000079459	1332	657	675	0.493	1332	1290	1286.7	1	0	1	0	0	1	0
ENSG00000079462	717	437	280	0.609	717	717	760.238	1	0	1	0	0	1	0
ENSG00000079482	2520	1205	1315	0.478	2520	2520	2489.71	1	0	1	0	0	0	0
ENSG00000079557	1866	738	1128	0.395	1866	1866	1758.59	0	0	1	0	0	0	0
ENSG00000079616	2153	1250	903	0.581	2153	2016	2107.86	1	0	1	0	0	0	0
ENSG00000079689	882	413	469	0.468	882	882	866.578	0	0	1	0	0	0	0
ENSG00000079691	4440	2080	2360	0.468	4440	4210	4132.89	1	0	1	0	0	1	0
ENSG00000079739	2043	1033	1010	0.506	2043	1642	1653.8	1	0	1	0	0	0	0
ENSG00000079785	2349	993	1356	0.423	2349	2349	2249.03	1	0	1	0	0	0	0
ENSG00000079805	3384	1955	1429	0.578	3384	2815	2927.97	1	0	1	0	0	0	0
ENSG00000079819	3476	1666	1810	0.479	3476	3038	3002.36	1	0	1	0	0	0	0
ENSG00000079841	5458	2750	2708	0.504	5458	4929	4902.11	1	0	1	1	0	0	0
ENSG00000079931	2043	981	1062	0.48	2043	1689	1630.34	0	0	1	0	0	0	0
ENSG00000079950	857	377	480	0.44	857	827	800.837	1	0	1	0	0	0	0
ENSG00000079974	778	402	376	0.517	778	756	764.262	1	0	1	0	0	0	0
ENSG00000079999	2217	1401	816	0.632	2217	1516	1610.66	1	0	1	0	0	0	0
ENSG00000080007	2023	857	1166	0.424	2023	2023	1937.9	0	0	1	0	0	0	0
ENSG00000080031	3444	2002	1442	0.581	3444	3422	3574.93	0	0	1	0	0	0	0
ENSG00000080166	1758	860	898	0.489	1758	1692	1681.12	0	1	1	0	0	0	0
ENSG00000080189	1243	734	509	0.591	1243	1150	1205.8	1	0	1	0	0	0	0
ENSG00000080200	3204	1316	1888	0.411	3204	3072	2923.9	0	0	0	0	0	0	0
ENSG00000080224	4008	1876	2132	0.468	4008	3462	3389.17	1	0	0	0	0	0	0
ENSG00000080293	1384	775	609	0.56	1384	1309	1345.63	0	0	1	0	0	0	0
ENSG00000080298	2693	1265	1428	0.47	2693	2481	2444.92	1	0	1	0	0	1	0
ENSG00000080345	7671	2928	4743	0.382	7671	7212	6733.9	1	0	1	0	0	1	0
ENSG00000080371	709	329	380	0.464	709	709	694.955	1	0	1	0	0	0	0
ENSG00000080493	3790	1733	2057	0.457	3790	3704	3617.8	1	0	1	0	0	0	0
ENSG00000080503	5059	2583	2476	0.511	5059	4652	4651.05	1	0	1	0	0	1	0
ENSG00000080511	1022	612	410	0.599	1022	1015	1070.26	0	1	1	0	0	0	0
ENSG00000080546	1807	790	1017	0.437	1807	1702	1625.44	1	0	1	0	0	0	0
ENSG00000080561	2254	1077	1177	0.478	2254	2109	2080.13	1	0	1	0	0	0	0
ENSG00000080572	671	262	409	0.39	671	671	630.516	1	0	0	0	0	0	0
ENSG00000080573	5569	3601	1968	0.647	5569	5097	5485.59	0	0	1	0	0	0	0
ENSG00000080603	9849	5747	4102	0.584	9849	9193	9608.64	1	0	1	0	0	1	0
ENSG00000080608	2028	849	1179	0.419	2028	2028	1937.12	1	0	1	0	0	1	0
ENSG00000080618	1323	563	760	0.426	1323	1323	1268.75	0	1	1	0	0	0	0
ENSG00000080644	1628	843	785	0.518	1628	1515	1519.92	0	0	1	0	0	0	0
ENSG00000080709	1857	912	945	0.491	1857	1528	1502.49	0	0	1	0	0	0	0
ENSG00000080802	2357	1128	1229	0.479	2357	2057	2025.99	1	0	1	0	0	1	0
ENSG00000080815	1723	810	913	0.47	1723	1488	1455.02	1	1	1	0	0	0	0
ENSG00000080819	1448	817	631	0.564	1448	958	957.142	1	0	1	0	0	0	0
ENSG00000080822	1053	488	565	0.463	1053	887	864.142	1	0	1	0	0	0	0
ENSG00000080823	1611	792	819	0.492	1611	1401	1394.12	1	1	1	0	0	0	0
ENSG00000080824	2643	1186	1457	0.449	2643	2608	2531.38	1	1	1	0	0	1	0
ENSG00000080839	3375	1406	1969	0.417	3375	3271	3110.75	1	0	1	0	0	1	0
ENSG00000080845	3204	2004	1200	0.625	3204	2158	2289.28	1	0	1	0	0	0	0
ENSG00000080854	4720	2963	1757	0.628	4720	3494	3734.94	0	1	0	0	0	0	0
ENSG00000080910	895	350	545	0.391	865	895	813.097	0	1	1	0	0	0	0
ENSG00000080986	2366	985	1381	0.416	2366	2005	1887.4	1	0	1	0	0	0	0
ENSG00000081014	3603	1410	2193	0.391	3603	3545	3325.58	1	1	1	0	0	1	0
ENSG00000081019	2446	1215	1231	0.497	2446	2055	2024.36	1	0	1	0	0	1	0
ENSG00000081026	4680	2163	2517	0.462	4680	4468	4354.5	1	1	1	0	0	0	0
ENSG00000081041	340	206	134	0.606	340	290	302.209	1	0	1	0	0	0	0
ENSG00000081051	1983	825	1158	0.416	1983	1891	1808.78	1	0	1	0	0	0	0
ENSG00000081052	5304	3098	2206	0.584	5304	5280	5524.36	0	0	1	0	0	0	0
ENSG00000081059	1917	1189	728	0.62	1917	1415	1495.44	1	0	1	0	0	0	0
ENSG00000081087	1031	520	511	0.504	1031	627	586.348	1	0	1	0	0	0	0
ENSG00000081138	2436	1139	1297	0.468	2436	2404	2360.72	1	1	1	0	0	0	0
ENSG00000081148	3817	1716	2101	0.45	3817	3808	3702.31	0	0	1	0	0	0	0
ENSG00000081154	620	281	339	0.453	620	558	544.23	1	0	1	0	0	0	0
ENSG00000081177	1902	991	911	0.521	1902	1401	1410.81	1	0	1	0	0	1	0
ENSG00000081181	1101	525	576	0.477	1101	1101	1086.95	1	1	1	0	0	0	0
ENSG00000081189	1635	798	837	0.488	1635	1635	1624.26	1	0	1	0	0	1	0
ENSG00000081237	4253	1792	2461	0.421	4253	3990	3810.99	0	1	1	0	0	0	0
ENSG00000081248	5838	3261	2577	0.559	5838	5801	5987.71	1	0	1	0	0	0	0
ENSG00000081277	2310	1350	960	0.584	2310	2122	2217.83	0	0	1	0	0	0	0
ENSG00000081307	1307	557	750	0.426	1307	1271	1222.25	1	0	1	0	0	0	0
ENSG00000081320	1150	432	718	0.376	1150	1150	1071.24	1	0	1	0	0	0	0
ENSG00000081377	1967	920	1047	0.468	1967	1473	1411.21	1	0	1	0	0	0	0
ENSG00000081386	2122	836	1286	0.394	2122	2122	1998.07	1	0	1	0	0	0	0
ENSG00000081479	14401	6761	7640	0.469	14401	14268	14017.6	1	0	1	0	0	0	0
ENSG00000081665	1796	746	1050	0.415	1796	1351	1255.44	1	0	1	0	0	0	0
ENSG00000081692	1418	889	529	0.627	1418	932	978.101	1	0	1	0	0	0	0
ENSG00000081721	1105	551	554	0.499	1105	901	885.459	1	0	1	0	0	1	0
ENSG00000081760	2420	1341	1079	0.554	2420	2137	2198.4	1	0	1	0	0	0	0
ENSG00000081791	1604	932	672	0.581	1604	1581	1651.14	1	0	1	0	0	0	0
ENSG00000081800	1922	831	1091	0.432	1922	1859	1790.98	0	0	1	0	0	0	0
ENSG00000081803	4115	1848	2267	0.449	4115	3891	3751.81	1	0	1	0	0	0	0
ENSG00000081818	2389	1311	1078	0.549	2389	1860	1909.96	0	0	1	0	0	0	0
ENSG00000081842	2869	1638	1231	0.571	2431.27	2643	2326.35	1	0	0	0	0	0	0
ENSG00000081853	2815	1580	1235	0.561	2448.33	2721	2446.81	0	0	0	0	0	0	0
ENSG00000081870	823	363	460	0.441	823	493	460.227	1	0	1	0	0	0	0
ENSG00000081913	5235	3076	2159	0.588	5235	3476	3499.89	1	0	1	0	0	1	0
ENSG00000081923	3887	1770	2117	0.455	3887	3725	3619.36	0	1	1	0	0	0	0
ENSG00000081985	2705	1286	1419	0.475	2705	2661	2623.42	0	1	1	0	0	0	0
ENSG00000082014	1586	950	636	0.599	1586	1369	1418.3	1	0	1	0	0	1	1
ENSG00000082068	2126	973	1153	0.458	2126	2050	2002.94	1	0	1	0	0	0	0
ENSG00000082074	2611	1188	1423	0.455	2611	2605	2540.83	0	0	1	0	0	0	0
ENSG00000082126	2356	1166	1190	0.495	2356	2005	1993.93	0	0	1	0	0	0	0
ENSG00000082146	1363	585	778	0.429	1363	1337	1285	1	0	1	0	0	0	0
ENSG00000082153	1422	609	813	0.428	1422	1323	1256.63	1	0	0	0	0	1	0
ENSG00000082175	2838	1662	1176	0.586	2838	1440	1424.5	0	0	1	0	0	0	0
ENSG00000273294	986	507	479	0.514	729.5	986	735.205	1	0	1	0	0	0	0
ENSG00000082212	1826	743	1083	0.407	1826	1826	1732.36	1	0	1	0	0	1	0
ENSG00000082213	1671	706	965	0.423	1671	1302	1245.33	1	0	1	0	0	0	0
ENSG00000082258	2357	1030	1327	0.437	2357	2241	2164.67	1	0	1	0	0	1	0
ENSG00000082269	4788	1797	2991	0.375	4788	4626	4309.43	1	0	1	0	0	0	0
ENSG00000082293	3723	1899	1824	0.51	3723	3675	3700.61	1	0	1	0	0	0	0
ENSG00000082397	3741	1898	1843	0.507	3741	3319	3340.07	1	1	1	0	0	0	0
ENSG00000082438	4023	1778	2245	0.442	4023	3488	3346.53	1	0	1	0	0	0	0
ENSG00000082458	2893	1587	1306	0.549	2893	2465	2500.49	1	0	1	0	0	0	0
ENSG00000082482	1353	642	711	0.475	1353	1353	1334	1	1	1	0	0	0	0
ENSG00000082497	1082	495	587	0.457	1082	1065	1039.2	1	1	1	0	0	0	0
ENSG00000082512	1720	772	948	0.449	1720	1701	1652.75	1	0	1	0	0	0	0
ENSG00000082515	743	343	400	0.462	743	740	724.237	1	0	1	0	0	1	0
ENSG00000082516	4663	2288	2375	0.491	4663	4509	4472.55	1	0	1	0	0	1	0
ENSG00000082556	1251	672	579	0.537	1251	1056	1075.32	0	0	1	0	0	0	0
ENSG00000082641	2571	1484	1087	0.577	2571	2162	2246.69	1	0	1	0	0	0	0
ENSG00000082684	3860	2431	1429	0.63	3860	2941	3126.7	1	0	1	0	0	0	0
ENSG00000082701	1358	640	718	0.471	1358	1358	1336.52	1	0	1	0	0	1	0
ENSG00000082781	2558	1420	1138	0.555	2558	2127	2173.11	1	0	1	0	0	0	0
ENSG00000082805	3557	1690	1867	0.475	3557	3450	3403.84	1	0	1	0	0	1	0
ENSG00000082898	3351	1254	2097	0.374	3351	3351	3118.84	1	0	1	0	0	1	0
ENSG00000082929	309	134	175	0.434	309	309	297.709	0	0	1	0	0	0	0
ENSG00000082996	1197	477	720	0.398	1197	1197	1130.08	1	0	1	0	0	0	0
ENSG00000083067	5868	2951	2917	0.503	5868	5406	5409.79	1	0	1	0	0	0	0
ENSG00000083093	3718	1592	2126	0.428	3718	3606	3462.73	1	0	1	0	0	1	0
ENSG00000083097	7731	3222	4509	0.417	7731	7516	7168.86	1	0	1	0	0	0	0
ENSG00000083099	409	189	220	0.462	409	392	382.888	1	0	1	0	0	0	0
ENSG00000083123	1252	596	656	0.476	1252	1185	1167.57	1	0	1	0	0	0	0
ENSG00000083168	6326	3135	3191	0.496	6326	5912	5884.73	1	0	1	0	0	1	0
ENSG00000083223	4627	1920	2707	0.415	4627	4627	4410.26	1	0	1	0	0	0	0
ENSG00000083290	3415	1684	1731	0.493	3415	3220	3209.72	1	0	1	0	0	1	0
ENSG00000083307	1954	957	997	0.49	1954	1925	1913.36	1	0	1	0	0	0	0
ENSG00000083312	2813	1173	1640	0.417	2813	2813	2684.39	1	0	1	0	0	1	0
ENSG00000083444	2530	1501	1029	0.593	2530	2212	2322.4	1	1	1	0	0	0	0
ENSG00000083454	1395	790	605	0.566	723.5	1327	713.095	0	0	0	0	0	0	0
ENSG00000083457	3691	2041	1650	0.553	3691	3531	3619.95	1	0	1	0	0	0	0
ENSG00000083520	3051	1282	1769	0.42	3051	2852	2700.12	1	0	1	0	0	0	0
ENSG00000083535	2355	862	1493	0.366	2355	2353	2179.33	1	0	1	0	0	0	0
ENSG00000083544	2362	968	1394	0.41	2362	2207	2092.43	1	1	1	0	0	1	0
ENSG00000083635	1534	706	828	0.46	1534	1383	1338.88	1	1	1	0	0	0	1
ENSG00000083642	4512	1785	2727	0.396	4512	4455	4197.48	1	1	1	0	0	1	0
ENSG00000083720	1653	767	886	0.464	1653	1644	1610.95	1	0	1	0	0	0	0
ENSG00000083750	1176	512	664	0.435	1176	1176	1134.14	0	0	1	0	0	0	0
ENSG00000083782	995	428	567	0.43	995	995	956.719	0	1	1	0	0	0	0
ENSG00000083799	3094	1331	1763	0.43	3094	2986	2865.47	1	0	1	0	0	0	0
ENSG00000083807	2119	1334	785	0.63	2119	1532	1626.21	1	0	1	0	0	0	0
ENSG00000083812	1673	1088	585	0.65	1673	969	1047.34	1	0	1	0	0	0	0
ENSG00000083814	1805	938	867	0.52	1805	1601	1601.02	0	0	1	0	0	0	0
ENSG00000083817	1801	852	949	0.473	1801	1801	1774.29	1	0	1	0	0	0	0
ENSG00000083828	1608	762	846	0.474	1608	1313	1273.62	1	0	1	0	0	0	0
ENSG00000083838	1379	902	477	0.654	1379	753	811.25	1	0	1	0	0	0	0
ENSG00000273439	1744	954	790	0.547	862.667	1474	749.055	1	0	1	0	0	0	0
ENSG00000083844	2031	1017	1014	0.501	2031	2019	2020.43	1	0	1	0	0	0	0
ENSG00000083845	704	395	309	0.561	704	617	642.425	1	0	0	0	0	0	0
ENSG00000083857	14152	6556	7596	0.463	14152	13448	13186	1	0	1	0	0	1	0
ENSG00000083896	2338	1036	1302	0.443	2338	2338	2264.74	1	0	1	0	0	1	0
ENSG00000083937	668	260	408	0.389	668	668	627.241	1	0	1	0	0	0	0
ENSG00000084070	1410	699	711	0.496	1410	1300	1298.52	1	0	1	0	0	0	0
ENSG00000084072	1120	565	555	0.504	1120	1009	1012.58	1	1	1	0	0	0	0
ENSG00000084073	1474	599	875	0.406	1474	1474	1397.99	1	0	1	0	0	1	0
ENSG00000084090	1149	617	532	0.537	1149	919	914.954	1	0	1	0	0	0	0
ENSG00000084092	2128	1183	945	0.556	2128	1436	1434.72	1	0	1	0	0	0	0
ENSG00000084093	3305	1505	1800	0.455	3305	2866	2795.18	1	0	1	0	0	0	0
ENSG00000084110	2140	1105	1035	0.516	2140	2033	2044.26	0	0	1	0	0	0	0
ENSG00000084112	3616	2038	1578	0.564	3616	3013	3105.93	1	1	1	0	0	0	0
ENSG00000084207	664	401	263	0.604	664	575	605.063	1	1	1	0	0	1	0
ENSG00000084234	2605	1363	1242	0.523	2605	2229	2235.55	1	0	1	0	0	1	0
ENSG00000084444	1938	1018	920	0.525	1938	1744	1763.88	1	1	0	0	0	0	1
ENSG00000084453	2205	833	1372	0.378	2205	2205	2056.56	0	0	1	0	0	0	0
ENSG00000084463	1977	994	983	0.503	1977	1974	1976.98	1	0	1	0	0	1	0
ENSG00000084623	1029	536	493	0.521	1029	1029	1040.84	1	0	1	0	0	0	0
ENSG00000084628	655	387	268	0.591	655	598	624.989	1	1	1	0	0	0	1
ENSG00000084636	5452	3439	2013	0.631	5452	5101	5464.84	0	1	1	0	0	0	0
ENSG00000084652	1687	964	723	0.571	1687	1653	1717.44	1	0	1	0	0	0	0
ENSG00000084674	13919	6049	7870	0.435	13919	13454	12953.7	0	0	1	0	0	0	0
ENSG00000084676	4465	2091	2374	0.468	4465	4269	4196.37	1	0	1	0	0	1	0
ENSG00000084693	2962	1643	1319	0.555	2962	2830	2912.11	1	0	1	0	0	0	0
ENSG00000084710	2608	1457	1151	0.559	2608	2518	2595.08	1	0	1	0	0	0	0
ENSG00000084731	2489	1477	1012	0.593	2489	2192	2306.65	1	0	1	0	0	1	0
ENSG00000084733	629	270	359	0.429	629	629	604.489	1	0	1	0	0	0	0
ENSG00000084734	2144	1144	1000	0.534	2144	1969	2008.93	1	0	1	0	0	0	0
ENSG00000084754	2537	1207	1330	0.476	2537	2537	2503.13	1	0	1	0	0	0	1
ENSG00000084764	872	431	441	0.494	872	872	869.246	1	0	1	0	0	0	0
ENSG00000084774	7062	4070	2992	0.576	7062	6781	7057.04	1	0	1	0	0	0	0
ENSG00000085063	637	309	328	0.485	593	487	447.464	1	0	1	0	0	0	0
ENSG00000085117	1082	625	457	0.578	1082	869	912.238	1	1	1	0	0	0	0
ENSG00000085185	5474	3202	2272	0.585	5474	4256	4448.27	1	0	1	0	0	0	1
ENSG00000085224	7715	2950	4765	0.382	7715	7227	6766.53	1	0	1	0	0	0	0
ENSG00000085231	1358	557	801	0.41	1358	1342	1275.51	1	0	1	0	0	0	0
ENSG00000085265	1022	604	418	0.591	1022	1022	1073.22	0	0	1	0	0	0	0
ENSG00000085274	1887	755	1132	0.4	1887	1817	1718.36	1	0	1	0	0	0	0
ENSG00000085276	3908	1793	2115	0.459	3908	3754	3667.92	1	0	0	0	0	0	0
ENSG00000085365	1058	446	612	0.422	1058	1058	1012.28	1	0	1	0	0	1	0
ENSG00000085377	2240	1059	1181	0.473	2240	2204	2169.85	1	0	1	0	0	0	0
ENSG00000085382	2955	1271	1684	0.43	2955	2767	2635.63	1	0	1	0	0	0	0
ENSG00000085415	1388	634	754	0.457	1388	1284	1255.38	1	0	1	0	0	0	0
ENSG00000085433	2854	1212	1642	0.425	2854	2854	2735.58	1	0	1	0	0	1	0
ENSG00000085449	1289	684	605	0.531	1289	1227	1242.17	1	0	1	0	0	0	0
ENSG00000085465	2088	1048	1040	0.502	2088	2063	2065.14	0	0	1	0	0	0	0
ENSG00000085491	1634	757	877	0.463	1634	1493	1443.2	1	0	1	0	0	1	0
ENSG00000085511	5157	2411	2746	0.468	5157	4736	4633.57	1	0	1	0	0	1	0
ENSG00000085514	969	546	423	0.563	969	969	1002.87	1	0	1	0	0	0	0
ENSG00000085552	3636	2316	1320	0.637	3636	2853	3052.4	1	1	1	0	0	0	0
ENSG00000085563	3974	1764	2210	0.444	3974	3974	3851.17	1	0	1	0	0	0	0
ENSG00000085644	1443	951	492	0.659	1443	782	846.157	1	1	1	0	0	0	0
ENSG00000085662	1101	605	496	0.55	1101	1101	1131.02	1	0	1	0	0	1	0
ENSG00000085719	1685	726	959	0.431	1685	1685	1620.83	1	0	1	0	0	0	0
ENSG00000085721	2109	917	1192	0.435	2109	2100	2026.19	1	0	0	0	0	0	0
ENSG00000085733	2305	1284	1021	0.557	2305	1727	1771.07	1	0	1	0	0	1	0
ENSG00000085741	1086	679	407	0.625	1086	795	846.361	0	0	1	0	0	0	0
ENSG00000085760	2245	919	1326	0.409	2245	2245	2132.91	1	0	1	0	0	0	0
ENSG00000085788	2212	955	1257	0.432	2212	2209	2125.86	1	0	1	0	0	1	0
ENSG00000085831	2443	1376	1067	0.563	2443	1990	2046.27	1	1	1	0	0	0	0
ENSG00000085832	2886	1251	1635	0.433	2886	2812	2708.45	1	0	1	0	0	1	0
ENSG00000085840	2662	1348	1314	0.506	2662	2649	2657.98	1	0	1	0	0	0	0
ENSG00000085871	465	212	253	0.456	465	465	453.709	1	0	1	0	0	0	0
ENSG00000085872	2865	1846	1019	0.644	2865	2527	2714.48	1	0	1	0	0	1	0
ENSG00000085978	1966	985	981	0.501	1966	1866	1862.44	1	0	1	0	0	0	0
ENSG00000085982	4073	1814	2259	0.445	4073	3968	3847.96	1	0	0	0	0	0	0
ENSG00000085998	2436	1378	1058	0.566	2436	2114	2196.07	1	1	1	0	0	0	0
ENSG00000085999	2330	1222	1108	0.524	2330	2330	2361.4	1	0	1	0	0	0	0
ENSG00000086015	5696	3256	2440	0.572	5696	4568	4713.38	1	0	1	0	0	0	0
ENSG00000086061	1230	532	698	0.433	1230	1230	1184.28	1	0	1	0	0	0	0
ENSG00000086062	1256	699	557	0.557	1256	954	962.204	1	0	1	0	0	0	0
ENSG00000086065	696	320	376	0.46	696	696	680.578	1	0	1	0	0	0	0
ENSG00000086102	3594	1731	1863	0.482	3594	3506	3472.77	1	0	1	0	0	0	0
ENSG00000086159	865	544	321	0.629	865	748	800.583	1	1	1	0	0	0	0
ENSG00000086189	1054	472	582	0.448	1054	933	892.516	1	0	1	0	0	0	0
ENSG00000086200	3268	1283	1985	0.393	3268	3194	3004.52	1	0	1	0	0	0	0
ENSG00000086205	2478	1086	1392	0.438	2478	2311	2224.05	0	0	0	0	0	0	0
ENSG00000086232	2492	1207	1285	0.484	2492	1892	1851.04	1	0	1	0	0	0	0
ENSG00000086288	1838	707	1131	0.385	1838	1838	1721.23	0	0	1	0	0	0	0
ENSG00000086289	1135	700	435	0.617	1135	623	640.451	1	0	1	0	0	0	0
ENSG00000086300	737	313	424	0.425	737	632	602.808	0	0	1	0	0	0	0
ENSG00000086475	1229	641	588	0.522	1229	1215	1230.7	1	0	1	0	0	1	0
ENSG00000086504	945	584	361	0.618	945	747	788.886	1	1	1	0	0	0	0
ENSG00000086506	440	298	142	0.677	440	193	211.081	1	0	1	0	0	0	0
ENSG00000086544	2083	1279	804	0.614	2083	1631	1726.89	1	0	1	0	0	1	0
ENSG00000086548	1056	561	495	0.531	968	1056	984.662	0	0	1	0	0	0	0
ENSG00000086570	13161	6922	6239	0.526	13161	12234	12386.1	0	0	1	0	0	0	0
ENSG00000086589	1744	938	806	0.538	1744	1444	1460.9	1	0	1	0	0	0	0
ENSG00000086598	648	312	336	0.481	648	622	614.84	1	1	1	0	0	1	0
ENSG00000086619	1482	633	849	0.427	1482	1377	1304.02	1	0	1	0	0	0	0
ENSG00000086666	933	370	563	0.397	933	721	684.372	1	1	1	0	0	1	0
ENSG00000086696	1473	734	739	0.498	1473	1257	1256.77	0	1	1	0	0	0	0
ENSG00000086712	1633	758	875	0.464	1633	1528	1480.63	1	0	1	0	0	0	0
ENSG00000086717	2040	845	1195	0.414	2040	2039	1942.68	1	0	1	0	0	0	0
ENSG00000086730	783	456	327	0.582	783	783	818.527	0	0	1	0	0	0	0
ENSG00000086758	13774	7080	6694	0.514	13774	13394	13468.2	1	0	1	0	0	0	0
ENSG00000086827	2416	1035	1381	0.428	2416	2416	2320.71	1	0	1	0	0	0	0
ENSG00000086848	1507	680	827	0.451	1507	1395	1354.52	1	0	1	0	0	1	0
ENSG00000086967	3562	2051	1511	0.576	3562	3468	3607.82	1	0	1	0	0	0	0
ENSG00000086991	2042	876	1166	0.429	2042	1853	1782.49	1	0	1	0	0	0	0
ENSG00000087008	2184	1226	958	0.561	2184	1995	2049.01	1	0	1	0	0	0	0
ENSG00000087053	2003	867	1136	0.433	2003	1946	1866.05	1	1	0	0	0	0	0
ENSG00000087074	2224	1311	913	0.589	2224	1922	2011.24	1	0	1	0	0	0	0
ENSG00000087076	897	553	344	0.616	897	874	929.232	1	0	1	0	0	0	0
ENSG00000087077	1594	1031	563	0.647	1594	983	1049.37	1	0	1	0	0	0	0
ENSG00000087085	1998	1305	693	0.653	1998	1261	1362.06	1	0	1	0	0	0	0
ENSG00000087086	544	307	237	0.564	544	544	563.278	1	0	1	0	0	0	0
ENSG00000087087	2895	1661	1234	0.574	2895	2756	2867.31	1	0	1	0	0	1	0
ENSG00000087088	889	542	347	0.61	889	623	658.532	1	0	1	0	0	0	0
ENSG00000087095	1726	828	898	0.48	1726	1635	1617.65	1	1	1	0	0	0	0
ENSG00000087111	1812	1039	773	0.573	1812	1765	1835.55	1	0	1	0	0	0	0
ENSG00000087116	3817	2404	1413	0.63	3817	2994	3168.33	0	0	1	0	0	0	0
ENSG00000087128	1318	561	757	0.426	1318	1318	1264.02	0	0	1	0	0	0	0
ENSG00000087152	1139	590	549	0.518	1139	1139	1150.29	1	0	0	0	0	1	0
ENSG00000087157	1862	1112	750	0.597	1862	1509	1577.2	1	1	1	0	0	0	0
ENSG00000087191	1302	675	627	0.518	1302	1302	1315.22	1	0	1	0	0	0	0
ENSG00000087206	2241	1073	1168	0.479	2241	2217	2191	1	0	1	0	0	1	0
ENSG00000087237	1558	846	712	0.543	1558	1558	1594.9	1	0	1	0	0	0	0
ENSG00000087245	2050	1166	884	0.569	2050	1995	2066.84	1	1	1	0	0	0	0
ENSG00000087250	538	325	213	0.604	538	304	324.805	0	0	1	0	0	0	0
ENSG00000087253	1845	818	1027	0.443	1845	1527	1461.73	1	1	1	0	0	0	0
ENSG00000087258	1489	771	718	0.518	1489	1451	1466.7	1	0	1	0	0	0	0
ENSG00000087263	1732	784	948	0.453	1732	1723	1678.11	1	0	1	0	0	0	0
ENSG00000087266	2059	1328	731	0.645	2059	1475	1564.58	1	0	1	0	0	0	0
ENSG00000087269	2778	1435	1343	0.517	2778	2620	2643.97	1	0	1	0	0	1	0
ENSG00000087274	2550	1337	1213	0.524	2550	2377	2412	1	0	1	0	0	1	0
ENSG00000087299	1730	774	956	0.447	1730	1312	1260.16	1	0	1	0	0	1	0
ENSG00000087301	2595	994	1601	0.383	2595	2569	2404.59	1	0	0	0	0	0	0
ENSG00000087302	771	322	449	0.418	771	771	736.024	1	1	1	0	0	0	0
ENSG00000087303	4234	2346	1888	0.554	4234	4007	4117.14	1	1	1	0	0	0	0
ENSG00000087338	1614	694	920	0.43	1614	1516	1444.01	1	0	1	0	0	0	0
ENSG00000087365	2794	1561	1233	0.559	2794	2776	2865.51	1	0	1	0	0	1	0
ENSG00000087448	1582	935	647	0.591	1582	1107	1152.56	1	0	1	0	0	1	0
ENSG00000087460	4167	2606	1561	0.625	4167	2421	2558.29	1	0	1	0	0	1	0
ENSG00000087470	2431	1038	1393	0.427	2431	2307	2211.99	1	1	1	0	0	0	0
ENSG00000087494	685	361	324	0.527	685	471	484.473	0	1	1	0	0	0	0
ENSG00000087495	1853	1048	805	0.566	1853	1529	1556.57	0	0	1	0	0	0	0
ENSG00000087502	1212	459	753	0.379	1212	1212	1131.03	1	0	1	0	0	0	0
ENSG00000087510	1399	813	586	0.581	1399	1010	1026.43	0	0	1	0	0	0	0
ENSG00000087586	1261	560	701	0.444	1261	1261	1222.17	1	0	1	0	0	0	0
ENSG00000087589	2387	1292	1095	0.541	2387	2101	2146.13	0	0	1	0	0	0	0
ENSG00000087842	914	434	480	0.475	914	914	901.332	1	0	1	0	0	0	0
ENSG00000087884	968	480	488	0.496	968	400	398.898	1	0	0	0	0	1	0
ENSG00000087903	2253	1399	854	0.621	2253	1983	2109.13	1	1	1	0	0	0	0
ENSG00000087916	1995	814	1181	0.408	1995	1995	1893.93	0	0	1	0	0	0	0
ENSG00000087995	1178	554	624	0.47	1178	1151	1133.1	1	0	1	0	0	0	0
ENSG00000088002	1153	705	448	0.611	1153	1020	1078.52	0	0	1	0	0	0	0
ENSG00000088035	1648	614	1034	0.373	1648	1648	1532.33	1	0	1	0	0	0	0
ENSG00000088038	2791	1702	1089	0.61	2791	2117	2223.66	1	0	1	1	0	1	0
ENSG00000088053	1899	1096	803	0.577	1899	1588	1657.1	0	0	1	0	0	0	0
ENSG00000088179	3056	1208	1848	0.395	3056	3056	2879.74	1	0	1	0	0	1	0
ENSG00000088205	2079	868	1211	0.418	2079	2076	1981.73	1	0	1	0	0	0	0
ENSG00000088247	2466	1571	895	0.637	2466	1732	1823.28	1	0	1	0	0	0	0
ENSG00000088256	1204	714	490	0.593	1204	1078	1136.47	1	0	0	0	0	0	0
ENSG00000088280	2896	1724	1172	0.595	2896	2651	2774.64	1	1	1	0	0	0	0
ENSG00000088298	1930	1052	878	0.545	1930	1799	1840.32	1	0	0	0	0	0	0
ENSG00000088305	2709	1509	1200	0.557	2709	2709	2794.1	1	0	1	0	0	0	0
ENSG00000088320	913	571	342	0.625	913	638	672.7	0	0	1	0	0	0	0
ENSG00000088325	2433	1108	1325	0.455	2433	2320	2256.11	1	0	1	0	0	0	0
ENSG00000088356	423	209	214	0.494	423	423	421.623	1	0	1	0	0	0	0
ENSG00000088367	2834	1622	1212	0.572	2834	2704	2814.26	1	0	1	0	0	1	0
ENSG00000088386	2238	1050	1188	0.469	2238	2231	2192.72	0	1	1	0	0	0	0
ENSG00000088387	7176	3425	3751	0.477	7176	6788	6694.36	1	0	1	0	0	0	0
ENSG00000088448	1584	831	753	0.525	1584	1289	1308.35	1	0	1	0	0	1	0
ENSG00000088451	1109	434	675	0.391	1109	1109	1042.63	1	1	1	0	0	0	0
ENSG00000088538	6354	3236	3118	0.509	6354	6208	6228.03	0	0	1	0	0	0	0
ENSG00000088543	665	393	272	0.591	665	581	612.12	1	0	0	0	0	0	0
ENSG00000088682	1019	584	435	0.573	1019	939	970.533	1	1	1	0	0	0	0
ENSG00000088726	814	439	375	0.539	814	771	782.842	0	0	1	0	0	0	0
ENSG00000088727	2572	1286	1286	0.5	2572	2474	2476.91	1	0	1	0	0	0	0
ENSG00000088756	2497	1131	1366	0.453	2497	2045	1964.89	1	1	1	0	0	0	0
ENSG00000088766	949	496	453	0.523	949	640	604.749	1	0	1	0	0	1	0
ENSG00000088782	306	124	182	0.405	306	306	290.027	0	0	1	0	0	0	0
ENSG00000088808	3681	1994	1687	0.542	3681	3274	3351.15	1	0	1	0	0	0	0
ENSG00000088812	4452	2216	2236	0.498	4452	4018	3956.31	1	0	1	0	0	1	0
ENSG00000088826	1789	1076	713	0.601	1789	1636	1725.01	1	0	1	0	0	1	0
ENSG00000088827	5334	3368	1966	0.631	5334	3891	4157.62	0	0	1	0	0	0	0
ENSG00000088832	363	200	163	0.551	363	282	286.12	1	0	1	0	0	0	0
ENSG00000088833	1278	701	577	0.549	1278	1057	1077.1	1	0	1	0	0	1	0
ENSG00000088836	2988	1772	1216	0.593	2988	2730	2862.68	1	0	1	0	0	0	0
ENSG00000088854	3775	1806	1969	0.478	3775	3689	3630.89	1	0	0	0	0	0	0
ENSG00000088876	1872	910	962	0.486	1715	1816	1651.08	1	0	1	0	0	0	0
ENSG00000088881	2136	1398	738	0.654	2136	1087	1147.26	1	0	0	0	0	0	0
ENSG00000088882	2271	1370	901	0.603	2271	1942	2037.07	1	0	1	0	0	0	0
ENSG00000088888	1649	1012	637	0.614	1649	1401	1483.9	1	0	1	0	0	0	0
ENSG00000088899	2033	1382	651	0.68	2033	842	924.833	1	0	0	0	0	0	0
ENSG00000088926	2008	919	1089	0.458	2008	1946	1901.39	1	0	1	0	0	0	0
ENSG00000088930	2999	1327	1672	0.442	2999	2999	2903.99	1	0	1	0	0	0	0
ENSG00000088986	346	179	167	0.517	346	317	319.175	1	0	1	0	0	1	0
ENSG00000088992	907	554	353	0.611	907	590	606.017	0	0	1	0	0	0	0
ENSG00000089006	1604	769	835	0.479	1604	1218	1169.33	1	0	1	0	0	1	0
ENSG00000089009	893	417	476	0.467	893	778	765.911	1	0	1	0	0	1	0
ENSG00000089012	1185	663	522	0.559	1185	1185	1223.83	0	0	1	0	0	0	0
ENSG00000089022	1631	779	852	0.478	1631	1488	1470.37	1	0	1	0	0	1	0
ENSG00000089041	2024	1050	974	0.519	2024	1671	1679.25	0	0	1	0	0	0	0
ENSG00000089048	2617	980	1637	0.374	2617	2535	2360.7	1	0	1	0	0	1	0
ENSG00000089050	582	291	291	0.5	582	582	582	1	0	1	0	0	0	0
ENSG00000089053	2558	1275	1283	0.498	2558	2356	2347.64	1	0	1	0	0	1	0
ENSG00000089057	2024	1049	975	0.518	2024	2024	2044.38	1	0	1	0	0	1	0
ENSG00000089060	1963	1147	816	0.584	1963	1877	1962.57	1	0	1	0	0	0	0
ENSG00000089063	573	310	263	0.541	573	391	390.725	1	0	1	0	0	0	0
ENSG00000089091	2616	1282	1334	0.49	2616	2359	2347.16	1	0	1	0	0	0	0
ENSG00000089094	4399	2590	1809	0.589	4399	3818	3986.92	1	1	1	0	0	0	1
ENSG00000089101	4018	1926	2092	0.479	4018	3863	3818.85	1	0	0	0	0	0	0
ENSG00000089116	1230	795	435	0.646	1230	1120	1208.87	0	1	1	0	0	0	0
ENSG00000089123	1555	735	820	0.473	1555	1324	1314.09	1	0	1	0	0	0	0
ENSG00000089127	1690	876	814	0.518	1690	1449	1468.57	0	0	1	0	0	0	0
ENSG00000089154	8302	4743	3559	0.571	8302	8220	8539.93	1	0	0	0	0	0	0
ENSG00000089157	1061	570	491	0.537	1061	1046	1067.48	1	0	0	0	0	0	0
ENSG00000089159	2211	1370	841	0.62	2211	1735	1845.58	1	1	0	0	0	0	0
ENSG00000089163	956	524	432	0.548	956	887	910.132	1	0	1	0	0	0	0
ENSG00000089169	2317	1288	1029	0.556	2317	2090	2158.12	0	0	1	0	0	0	0
ENSG00000089177	4802	2229	2573	0.464	4802	4002	3922.72	1	0	1	0	0	0	0
ENSG00000089195	1545	700	845	0.453	1545	1545	1505.07	1	0	1	0	0	0	0
ENSG00000089199	2055	1078	977	0.525	2055	1853	1873.28	0	0	1	0	0	0	0
ENSG00000089220	580	339	241	0.584	580	531	553.295	1	1	1	0	0	1	0
ENSG00000089225	1659	915	744	0.552	1659	1522	1562.32	0	0	1	0	0	0	0
ENSG00000089234	1835	868	967	0.473	1835	1818	1789.76	1	0	1	0	0	0	0
ENSG00000089248	870	490	380	0.563	870	814	840.837	1	1	1	0	0	0	0
ENSG00000089250	4609	2614	1995	0.567	4609	4304	4460.63	0	1	1	0	0	0	0
ENSG00000089280	1655	944	711	0.57	1655	1655	1719.17	1	0	1	0	0	1	0
ENSG00000089289	1046	507	539	0.485	1046	1046	1037.19	1	0	1	0	0	0	0
ENSG00000089327	1093	579	514	0.53	1093	787	799.841	0	0	1	0	0	0	0
ENSG00000089335	1541	601	940	0.39	1541	1219	1141.61	1	0	1	0	0	1	0
ENSG00000089351	2634	1648	986	0.626	2634	2216	2364.21	1	1	1	0	0	0	0
ENSG00000089356	725	433	292	0.597	725	697	734.311	0	0	1	0	0	0	0
ENSG00000089472	3759	1905	1854	0.507	3759	3731	3747.77	1	0	1	0	0	0	0
ENSG00000089486	761	480	281	0.631	761	578	619.991	1	1	1	0	0	0	0
ENSG00000089505	945	494	451	0.523	807	854	740.815	0	0	1	0	0	0	0
ENSG00000089558	3130	1927	1203	0.616	3130	2962	3145.41	0	0	1	0	0	0	0
ENSG00000089597	3023	1658	1365	0.548	3023	3012	3092.2	1	0	1	0	0	0	0
ENSG00000089639	3014	1922	1092	0.638	3014	2162	2304.98	1	0	1	0	0	0	0
ENSG00000089682	1597	706	891	0.442	1597	1281	1243.27	1	0	1	0	0	0	0
ENSG00000089685	677	373	304	0.551	677	640	659.271	1	0	1	0	0	0	0
ENSG00000089692	1638	1052	586	0.642	1638	1280	1355.39	1	1	1	0	0	0	0
ENSG00000089693	810	481	329	0.594	810	767	804.335	1	0	0	0	0	1	0
ENSG00000089723	733	379	354	0.517	733	727	733.885	1	1	1	0	0	0	0
ENSG00000089737	2616	1295	1321	0.495	2616	2589	2581.56	1	0	1	0	0	0	0
ENSG00000089775	1405	652	753	0.464	1405	1348	1320.65	1	0	1	0	0	1	0
ENSG00000089818	864	444	420	0.514	864	864	870.61	1	0	1	0	0	0	0
ENSG00000089820	3200	2077	1123	0.649	3200	2216	2383.73	1	0	1	0	0	0	0
ENSG00000089847	3970	2620	1350	0.66	3970	2402	2573.31	1	0	0	0	0	0	0
ENSG00000089876	2283	988	1295	0.433	2283	2283	2198.45	1	0	1	0	0	1	0
ENSG00000089902	1514	764	750	0.505	1514	1208	1171.97	1	1	1	0	0	1	0
ENSG00000089916	2067	964	1103	0.466	2067	1634	1621.3	1	1	1	0	0	0	0
ENSG00000090006	5376	3612	1764	0.672	5376	3503	3797.77	1	0	1	0	0	0	0
ENSG00000090013	771	476	295	0.617	771	715	761.548	1	0	1	0	0	0	0
ENSG00000090020	2685	1583	1102	0.59	2685	2452	2575.37	1	1	1	0	0	0	0
ENSG00000090054	1501	670	831	0.446	1501	1501	1456.66	1	0	1	0	0	0	0
ENSG00000090060	2768	1171	1597	0.423	2768	2644	2521.67	1	0	1	0	0	1	0
ENSG00000090061	1812	1004	808	0.554	1812	1293	1291.66	1	0	1	0	0	0	0
ENSG00000272762	1464	890	574	0.608	1390	1312	1320.42	1	0	1	0	0	1	0
ENSG00000090104	715	279	436	0.39	715	715	671.762	1	1	1	0	0	0	0
ENSG00000090238	526	322	204	0.612	526	520	552.497	1	0	1	0	0	0	0
ENSG00000090263	327	146	181	0.446	327	327	317.361	1	0	1	0	0	0	0
ENSG00000090266	691	373	318	0.54	691	329	339.741	1	0	1	0	0	0	0
ENSG00000090273	1133	619	514	0.546	1133	1037	1068.12	1	0	1	0	0	0	0
ENSG00000090316	1628	958	670	0.588	1628	1219	1280.89	1	0	1	0	0	1	0
ENSG00000090339	1630	988	642	0.606	1630	1558	1649.27	1	0	1	0	0	0	0
ENSG00000090372	2614	1635	979	0.625	2614	2006	2118.86	1	0	1	0	0	1	0
ENSG00000090376	1999	867	1132	0.434	1999	1711	1630.31	0	0	1	0	0	0	0
ENSG00000090382	521	238	283	0.457	521	521	508.607	0	0	1	0	0	0	0
ENSG00000090402	5731	2285	3446	0.399	5731	5731	5411.26	0	0	1	0	0	0	0
ENSG00000090432	1075	606	469	0.564	1075	1033	1067.96	1	0	1	0	0	0	0
ENSG00000090447	1087	674	413	0.62	1087	985	1049.85	1	1	1	0	0	1	0
ENSG00000090470	1479	963	516	0.651	1479	721	730.999	1	0	1	0	0	1	0
[truncated: 18,879 more rows]

## Sheet: Conserved_Willsey_permutation
Gene	Size	GC	AT	GCFraction	UniqueSize	Coverage	Mutability	Prom	Enh	Expression	ASD risk (Willsey et al)	hcASD	CHD8Prom	CHD8Enh
[truncated: 20,758 more rows]

[truncated: 4 more sheets: hNSC_Liu_permutation, hNSC+Human_Liu_permutation, hNSC_specific_Liu_permutation, Conserved_Liu_permutation]
