# Supplementary material for: The autism-associated chromatin modifier CHD8 regulates other autism risk genes during human neurodevelopment
Source: Nat Commun. 2015 Mar 10;6:6404. doi: 10.1038/ncomms7404 (PMC4355952; doi:10.1038/ncomms7404)
Supplement: Supplementary Data 4 — DAVID Gene Ontology analysis of promoters bound by CHD8 in human tissues and mouse cortex. [file ncomms7404-s5.xlsx]

## Sheet: hNSC_specific_CHD8_targets
Category	Term	Count	%	PValue	Genes	List Total	Pop Hits	Pop Total	Fold Enrichment	Bonferroni	Benjamini	FDR
UP_SEQ_FEATURE	domain:KRAB	161	4.11344	5.06551e-21	ENSG00000146587, ENSG00000162086, ENSG00000198521, ENSG00000185869, ENSG00000198131, ENSG00000159917, ENSG00000196724, ENSG00000121417, ENSG00000180479, ENSG00000175691, ENSG00000152439, ENSG00000204524, ENSG00000152433, ENSG00000154957, ENSG00000169131, ENSG00000175395, ENSG00000189164, ENSG00000197857, ENSG00000125846, ENSG00000171817, ENSG00000197013, ENSG00000188295, ENSG00000188321, ENSG0000…	3770	219	8938	1.74293	3.68212e-17	3.68212e-17	1.00196e-17
SMART	SM00349:KRAB	163	4.16454	9.70415e-21	ENSG00000146587, ENSG00000162086, ENSG00000198521, ENSG00000185869, ENSG00000198131, ENSG00000197008, ENSG00000159917, ENSG00000196724, ENSG00000121417, ENSG00000180479, ENSG00000175691, ENSG00000152439, ENSG00000204524, ENSG00000152433, ENSG00000154957, ENSG00000169131, ENSG00000175395, ENSG00000189164, ENSG00000197857, ENSG00000125846, ENSG00000171817, ENSG00000197013, ENSG00000188321, ENSG0000…	1873	226	4471	1.72165	4.26012e-18	4.26012e-18	1.37186e-17
INTERPRO	IPR001909:Krueppel-associated box	163	4.16454	2.67189e-20	ENSG00000146587, ENSG00000162086, ENSG00000198521, ENSG00000185869, ENSG00000198131, ENSG00000197008, ENSG00000159917, ENSG00000196724, ENSG00000121417, ENSG00000180479, ENSG00000175691, ENSG00000152439, ENSG00000204524, ENSG00000152433, ENSG00000154957, ENSG00000169131, ENSG00000175395, ENSG00000189164, ENSG00000197857, ENSG00000125846, ENSG00000171817, ENSG00000197013, ENSG00000188321, ENSG0000…	3338	226	7968	1.72164	8.74777e-17	8.74777e-17	4.85803e-17
INTERPRO	IPR013087:Zinc finger, C2H2-type/integrase, DNA-binding	248	6.33623	3.56956e-15	ENSG00000163884, ENSG00000162086, ENSG00000106571, ENSG00000146587, ENSG00000198521, ENSG00000160685, ENSG00000161914, ENSG00000121413, ENSG00000124613, ENSG00000197008, ENSG00000121417, ENSG00000167840, ENSG00000197951, ENSG00000171425, ENSG00000124216, ENSG00000204524, ENSG00000154957, ENSG00000118495, ENSG00000169131, ENSG00000175395, ENSG00000189164, ENSG00000197857, ENSG00000171817, ENSG0000…	3338	407	7968	1.45452	1.16316e-11	5.81579e-12	6.4615e-12
GOTERM_CC_FAT	GO:0005576~extracellular region	240	6.13183	4.26378e-14	ENSG00000164081, ENSG00000185010, ENSG00000160783, ENSG00000115414, ENSG00000166833, ENSG00000104901, ENSG00000109255, ENSG00000007202, ENSG00000113594, ENSG00000204922, ENSG00000111412, ENSG00000113391, ENSG00000085063, ENSG00000142798, ENSG00000146674, ENSG00000184164, ENSG00000087303, ENSG00000184831, ENSG00000168140, ENSG00000074842, ENSG00000166342, ENSG00000197746, ENSG00000086062, ENSG0000…	2422	396	5733	1.43458	3.18892e-11	3.18892e-11	6.48592e-11
SP_PIR_KEYWORDS	Secreted	191	4.87992	7.9085e-14	ENSG00000164081, ENSG00000185010, ENSG00000049323, ENSG00000177830, ENSG00000150630, ENSG00000182871, ENSG00000146700, ENSG00000187498, ENSG00000143869, ENSG00000160783, ENSG00000172037, ENSG00000187266, ENSG00000115414, ENSG00000149328, ENSG00000104901, ENSG00000109255, ENSG00000007202, ENSG00000132031, ENSG00000113594, ENSG00000099953, ENSG00000166147, ENSG00000204922, ENSG00000111412, ENSG0000…	3772	301	8944	1.50462	6.05507e-11	6.05507e-11	1.20648e-10
UP_SEQ_FEATURE	zinc finger region:C2H2-type 9	168	4.29228	1.10604e-13	ENSG00000146587, ENSG00000198521, ENSG00000185869, ENSG00000198131, ENSG00000183309, ENSG00000124613, ENSG00000159917, ENSG00000196724, ENSG00000121417, ENSG00000197951, ENSG00000180479, ENSG00000175691, ENSG00000177311, ENSG00000152439, ENSG00000204524, ENSG00000124782, ENSG00000152433, ENSG00000213297, ENSG00000169131, ENSG00000175395, ENSG00000189164, ENSG00000197857, ENSG00000125846, ENSG0000…	3770	258	8938	1.54379	8.03793e-10	4.01897e-10	2.18725e-10
SP_PIR_KEYWORDS	signal	430	10.9862	1.16226e-13	ENSG00000185010, ENSG00000164081, ENSG00000113583, ENSG00000163785, ENSG00000013563, ENSG00000170175, ENSG00000136770, ENSG00000160783, ENSG00000183291, ENSG00000139880, ENSG00000173567, ENSG00000104901, ENSG00000007202, ENSG00000109255, ENSG00000169855, ENSG00000136099, ENSG00000113594, ENSG00000204922, ENSG00000113391, ENSG00000169851, ENSG00000196159, ENSG00000141012, ENSG00000184164, ENSG0000…	3772	785	8944	1.29885	8.90401e-11	4.45201e-11	1.77414e-10
UP_SEQ_FEATURE	signal peptide	430	10.9862	1.19128e-13	ENSG00000185010, ENSG00000164081, ENSG00000113583, ENSG00000163785, ENSG00000013563, ENSG00000170175, ENSG00000136770, ENSG00000160783, ENSG00000183291, ENSG00000139880, ENSG00000173567, ENSG00000104901, ENSG00000007202, ENSG00000109255, ENSG00000169855, ENSG00000136099, ENSG00000113594, ENSG00000204922, ENSG00000113391, ENSG00000169851, ENSG00000196159, ENSG00000141012, ENSG00000184164, ENSG0000…	3770	785	8938	1.29867	8.65934e-10	2.88645e-10	2.35634e-10
UP_SEQ_FEATURE	zinc finger region:C2H2-type 11	136	3.47471	1.34432e-13	ENSG00000146587, ENSG00000198521, ENSG00000198131, ENSG00000183309, ENSG00000159917, ENSG00000196724, ENSG00000121417, ENSG00000197951, ENSG00000180479, ENSG00000175691, ENSG00000204524, ENSG00000124782, ENSG00000169131, ENSG00000189164, ENSG00000175395, ENSG00000197857, ENSG00000125846, ENSG00000171817, ENSG00000197013, ENSG00000188321, ENSG00000083817, ENSG00000178229, ENSG00000167377, ENSG0000…	3770	199	8938	1.62026	9.77303e-10	2.44326e-10	2.65943e-10
UP_SEQ_FEATURE	zinc finger region:C2H2-type 7	197	5.03321	3.82059e-13	ENSG00000146587, ENSG00000198521, ENSG00000124613, ENSG00000121417, ENSG00000197951, ENSG00000204524, ENSG00000118495, ENSG00000169131, ENSG00000175395, ENSG00000189164, ENSG00000197857, ENSG00000171817, ENSG00000188295, ENSG00000188321, ENSG00000197013, ENSG00000178229, ENSG00000121406, ENSG00000197016, ENSG00000163795, ENSG00000197841, ENSG00000196693, ENSG00000159882, ENSG00000159885, ENSG0000…	3770	316	8938	1.47801	2.77696e-09	5.55392e-10	7.55651e-10
UP_SEQ_FEATURE	zinc finger region:C2H2-type 8	181	4.62443	1.36003e-12	ENSG00000185869, ENSG00000146587, ENSG00000198521, ENSG00000198131, ENSG00000183309, ENSG00000124613, ENSG00000159917, ENSG00000196724, ENSG00000121417, ENSG00000197951, ENSG00000180479, ENSG00000175691, ENSG00000177311, ENSG00000152439, ENSG00000204524, ENSG00000124782, ENSG00000152433, ENSG00000213297, ENSG00000169131, ENSG00000175395, ENSG00000189164, ENSG00000197857, ENSG00000125846, ENSG0000…	3770	288	8938	1.49	9.88601e-09	1.64767e-09	2.69013e-09
UP_SEQ_FEATURE	zinc finger region:C2H2-type 10	147	3.75575	1.81217e-12	ENSG00000198521, ENSG00000185869, ENSG00000198131, ENSG00000183309, ENSG00000159917, ENSG00000196724, ENSG00000121417, ENSG00000197951, ENSG00000180479, ENSG00000175691, ENSG00000177311, ENSG00000204524, ENSG00000124782, ENSG00000152433, ENSG00000169131, ENSG00000175395, ENSG00000189164, ENSG00000197857, ENSG00000125846, ENSG00000171817, ENSG00000188321, ENSG00000083817, ENSG00000178229, ENSG0000…	3770	224	8938	1.55585	1.3173e-08	1.88186e-09	3.58457e-09
UP_SEQ_FEATURE	zinc finger region:C2H2-type 5	222	5.67195	4.36084e-12	ENSG00000106571, ENSG00000162086, ENSG00000146587, ENSG00000198521, ENSG00000161914, ENSG00000124613, ENSG00000121417, ENSG00000167840, ENSG00000197951, ENSG00000204524, ENSG00000154957, ENSG00000118495, ENSG00000169131, ENSG00000175395, ENSG00000189164, ENSG00000197857, ENSG00000171817, ENSG00000188295, ENSG00000188321, ENSG00000197013, ENSG00000043355, ENSG00000178229, ENSG00000121406, ENSG0000…	3770	371	8938	1.41866	3.1699e-08	3.96237e-09	8.62577e-09
UP_SEQ_FEATURE	zinc finger region:C2H2-type 1; degenerate	61	1.55851	6.67285e-12	ENSG00000160352, ENSG00000075407, ENSG00000196466, ENSG00000198429, ENSG00000159917, ENSG00000183850, ENSG00000174652, ENSG00000213297, ENSG00000018869, ENSG00000131849, ENSG00000171466, ENSG00000189164, ENSG00000197857, ENSG00000081386, ENSG00000172006, ENSG00000188321, ENSG00000197013, ENSG00000083817, ENSG00000161551, ENSG00000168661, ENSG00000121406, ENSG00000124459, ENSG00000167377, ENSG0000…	3770	74	8938	1.95433	4.85052e-08	5.38947e-09	1.3199e-08
PIR_SUPERFAMILY	PIRSF005559:zinc finger protein ZFP-36	74	1.89065	1.40672e-11	ENSG00000160352, ENSG00000198521, ENSG00000088876, ENSG00000075407, ENSG00000181666, ENSG00000198429, ENSG00000183850, ENSG00000197808, ENSG00000180479, ENSG00000175691, ENSG00000005801, ENSG00000169981, ENSG00000204524, ENSG00000174652, ENSG00000196378, ENSG00000018869, ENSG00000131849, ENSG00000188785, ENSG00000169131, ENSG00000083844, ENSG00000189164, ENSG00000197857, ENSG00000125846, ENSG0000…	1373	95	3172	1.79958	1.88782e-08	1.88782e-08	2.30584e-08
UP_SEQ_FEATURE	glycosylation site:N-linked (GlcNAc...)	517	13.209	4.20492e-11	ENSG00000185010, ENSG00000164081, ENSG00000113583, ENSG00000170385, ENSG00000163785, ENSG00000013563, ENSG00000170175, ENSG00000126777, ENSG00000103222, ENSG00000054277, ENSG00000218336, ENSG00000139880, ENSG00000173567, ENSG00000104901, ENSG00000007202, ENSG00000165996, ENSG00000113594, ENSG00000169855, ENSG00000136099, ENSG00000169851, ENSG00000196159, ENSG00000103335, ENSG00000141012, ENSG0000…	3770	995	8938	1.23187	3.05655e-07	3.05655e-08	8.31733e-08
UP_SEQ_FEATURE	zinc finger region:C2H2-type 12	115	2.93817	6.10375e-11	ENSG00000198521, ENSG00000146587, ENSG00000198131, ENSG00000183309, ENSG00000159917, ENSG00000196724, ENSG00000121417, ENSG00000197951, ENSG00000180479, ENSG00000175691, ENSG00000204524, ENSG00000124782, ENSG00000169131, ENSG00000189164, ENSG00000175395, ENSG00000197857, ENSG00000125846, ENSG00000171817, ENSG00000188321, ENSG00000197013, ENSG00000178229, ENSG00000083817, ENSG00000167377, ENSG0000…	3770	171	8938	1.59441	4.43682e-07	4.03347e-08	1.20732e-07
SP_PIR_KEYWORDS	glycoprotein	542	13.8477	6.12979e-11	ENSG00000164081, ENSG00000185010, ENSG00000113583, ENSG00000170385, ENSG00000163785, ENSG00000013563, ENSG00000170175, ENSG00000126777, ENSG00000103222, ENSG00000054277, ENSG00000218336, ENSG00000139880, ENSG00000173567, ENSG00000104901, ENSG00000007202, ENSG00000165996, ENSG00000113594, ENSG00000169855, ENSG00000136099, ENSG00000169851, ENSG00000196092, ENSG00000196159, ENSG00000103335, ENSG0000…	3772	1051	8944	1.2228	4.69542e-08	1.56514e-08	9.35555e-08
UP_SEQ_FEATURE	zinc finger region:C2H2-type 4	229	5.85079	1.05458e-10	ENSG00000106571, ENSG00000162086, ENSG00000146587, ENSG00000161914, ENSG00000124613, ENSG00000197008, ENSG00000121417, ENSG00000167840, ENSG00000197951, ENSG00000171425, ENSG00000204524, ENSG00000154957, ENSG00000118495, ENSG00000169131, ENSG00000175395, ENSG00000189164, ENSG00000197857, ENSG00000171817, ENSG00000197013, ENSG00000188295, ENSG00000043355, ENSG00000178229, ENSG00000121406, ENSG0000…	3770	394	8938	1.37797	7.66575e-07	6.38813e-08	2.08597e-07
UP_SEQ_FEATURE	zinc finger region:C2H2-type 6	200	5.10986	1.08504e-10	ENSG00000146587, ENSG00000198521, ENSG00000124613, ENSG00000121417, ENSG00000197951, ENSG00000204524, ENSG00000118495, ENSG00000169131, ENSG00000175395, ENSG00000189164, ENSG00000197857, ENSG00000171817, ENSG00000188295, ENSG00000188321, ENSG00000197013, ENSG00000178229, ENSG00000121406, ENSG00000197332, ENSG00000197016, ENSG00000163795, ENSG00000197841, ENSG00000196693, ENSG00000159882, ENSG0000…	3770	336	8938	1.4112	7.88715e-07	6.06704e-08	2.14621e-07
UP_SEQ_FEATURE	zinc finger region:C2H2-type 13	95	2.42718	1.47673e-10	ENSG00000160352, ENSG00000198521, ENSG00000146587, ENSG00000141040, ENSG00000198131, ENSG00000196466, ENSG00000181666, ENSG00000183309, ENSG00000197044, ENSG00000198429, ENSG00000159917, ENSG00000196724, ENSG00000197951, ENSG00000180479, ENSG00000124782, ENSG00000204524, ENSG00000174652, ENSG00000197619, ENSG00000142528, ENSG00000131849, ENSG00000169131, ENSG00000083844, ENSG00000197857, ENSG0000…	3770	136	8938	1.65609	1.07344e-06	7.6674e-08	2.92098e-07
UP_SEQ_FEATURE	zinc finger region:C2H2-type 3	233	5.95299	3.18162e-09	ENSG00000106571, ENSG00000163884, ENSG00000162086, ENSG00000146587, ENSG00000160685, ENSG00000161914, ENSG00000124613, ENSG00000121417, ENSG00000167840, ENSG00000197951, ENSG00000171425, ENSG00000124216, ENSG00000204524, ENSG00000154957, ENSG00000118495, ENSG00000169131, ENSG00000175395, ENSG00000189164, ENSG00000197857, ENSG00000171817, ENSG00000188295, ENSG00000043355, ENSG00000178229, ENSG0000…	3770	413	8938	1.33753	2.31269e-05	1.54181e-06	6.29326e-06
SP_PIR_KEYWORDS	disulfide bond	292	7.4604	3.77035e-09	ENSG00000185010, ENSG00000197324, ENSG00000099617, ENSG00000170175, ENSG00000013563, ENSG00000054277, ENSG00000160783, ENSG00000153976, ENSG00000038002, ENSG00000115414, ENSG00000177628, ENSG00000218336, ENSG00000153066, ENSG00000128309, ENSG00000069188, ENSG00000161638, ENSG00000113594, ENSG00000169855, ENSG00000196159, ENSG00000085063, ENSG00000114631, ENSG00000196296, ENSG00000141012, ENSG0000…	3772	536	8944	1.29175	2.88808e-06	7.22022e-07	5.75447e-06
SMART	SM00355:ZnF_C2H2	285	7.28155	4.82516e-09	ENSG00000198521, ENSG00000162086, ENSG00000163884, ENSG00000106571, ENSG00000146587, ENSG00000160685, ENSG00000161914, ENSG00000124613, ENSG00000121413, ENSG00000197008, ENSG00000121417, ENSG00000167840, ENSG00000197951, ENSG00000171425, ENSG00000124216, ENSG00000204524, ENSG00000106052, ENSG00000154957, ENSG00000118495, ENSG00000169131, ENSG00000189164, ENSG00000175395, ENSG00000197857, ENSG0000…	1873	530	4471	1.28362	2.11824e-06	1.05912e-06	6.82122e-06
GOTERM_CC_FAT	GO:0044421~extracellular region part	123	3.14257	4.85614e-09	ENSG00000185010, ENSG00000049323, ENSG00000150630, ENSG00000182871, ENSG00000187498, ENSG00000143869, ENSG00000160783, ENSG00000172037, ENSG00000115414, ENSG00000166833, ENSG00000149925, ENSG00000104901, ENSG00000140931, ENSG00000132031, ENSG00000166147, ENSG00000099953, ENSG00000105825, ENSG00000145147, ENSG00000146674, ENSG00000142798, ENSG00000115318, ENSG00000087303, ENSG00000184831, ENSG0000…	2422	195	5733	1.49306	3.63239e-06	1.8162e-06	7.38836e-06
INTERPRO	IPR007087:Zinc finger, C2H2-type	282	7.20491	8.6279e-09	ENSG00000198521, ENSG00000162086, ENSG00000163884, ENSG00000106571, ENSG00000146587, ENSG00000160685, ENSG00000161914, ENSG00000124613, ENSG00000121413, ENSG00000197008, ENSG00000121417, ENSG00000167840, ENSG00000197951, ENSG00000171425, ENSG00000124216, ENSG00000204524, ENSG00000154957, ENSG00000118495, ENSG00000169131, ENSG00000189164, ENSG00000175395, ENSG00000197857, ENSG00000171817, ENSG0000…	3338	522	7968	1.28956	2.82473e-05	9.41587e-06	1.56872e-05
UP_SEQ_FEATURE	zinc finger region:C2H2-type 14	73	1.8651	9.89189e-09	ENSG00000198521, ENSG00000146587, ENSG00000141040, ENSG00000196466, ENSG00000197044, ENSG00000159917, ENSG00000198429, ENSG00000196724, ENSG00000180479, ENSG00000124782, ENSG00000174652, ENSG00000197619, ENSG00000142528, ENSG00000131849, ENSG00000197857, ENSG00000125846, ENSG00000171817, ENSG00000198182, ENSG00000096654, ENSG00000197013, ENSG00000197782, ENSG00000196757, ENSG00000168661, ENSG0000…	3770	103	8938	1.68029	7.19016e-05	4.494e-06	1.95662e-05
INTERPRO	IPR015880:Zinc finger, C2H2-like	285	7.28155	1.29924e-08	ENSG00000198521, ENSG00000162086, ENSG00000163884, ENSG00000106571, ENSG00000146587, ENSG00000160685, ENSG00000161914, ENSG00000124613, ENSG00000121413, ENSG00000197008, ENSG00000121417, ENSG00000167840, ENSG00000197951, ENSG00000171425, ENSG00000124216, ENSG00000204524, ENSG00000106052, ENSG00000154957, ENSG00000118495, ENSG00000169131, ENSG00000189164, ENSG00000175395, ENSG00000197857, ENSG0000…	3338	530	7968	1.28361	4.25361e-05	1.06342e-05	2.36227e-05
UP_SEQ_FEATURE	disulfide bond	275	7.02606	3.28245e-08	ENSG00000185010, ENSG00000197324, ENSG00000099617, ENSG00000170175, ENSG00000013563, ENSG00000054277, ENSG00000160783, ENSG00000153976, ENSG00000038002, ENSG00000115414, ENSG00000177628, ENSG00000218336, ENSG00000153066, ENSG00000069188, ENSG00000161638, ENSG00000169855, ENSG00000113594, ENSG00000196159, ENSG00000085063, ENSG00000196296, ENSG00000142798, ENSG00000146674, ENSG00000184164, ENSG0000…	3770	509	8938	1.2809	0.000238573	1.40353e-05	6.4927e-05
UP_SEQ_FEATURE	zinc finger region:C2H2-type 15	62	1.58406	5.65844e-08	ENSG00000198521, ENSG00000146587, ENSG00000196466, ENSG00000197044, ENSG00000196724, ENSG00000159917, ENSG00000180479, ENSG00000124782, ENSG00000197619, ENSG00000142528, ENSG00000131849, ENSG00000197857, ENSG00000171817, ENSG00000198182, ENSG00000096654, ENSG00000197013, ENSG00000197782, ENSG00000196757, ENSG00000168661, ENSG00000180626, ENSG00000121406, ENSG00000124459, ENSG00000167377, ENSG0000…	3770	86	8938	1.7092	0.000411227	2.28504e-05	0.000111924
SP_PIR_KEYWORDS	polymorphism	2262	57.7925	2.19834e-06	ENSG00000186166, ENSG00000110074, ENSG00000170619, ENSG00000126775, ENSG00000138246, ENSG00000126777, ENSG00000013563, ENSG00000054277, ENSG00000131899, ENSG00000136492, ENSG00000100968, ENSG00000173567, ENSG00000104901, ENSG00000121101, ENSG00000100139, ENSG00000100138, ENSG00000165996, ENSG00000124529, ENSG00000136099, ENSG00000139370, ENSG00000198721, ENSG00000196092, ENSG00000215883, ENSG0000…
ENSG00000213516, ENSG00000175309, ENSG00000130818, ENSG00000130816, ENSG00000025293, ENSG00000112339, ENSG00000147894, ENSG00000122707, ENSG00000142731, ENSG00000116035, ENSG00000142733, ENSG00000168242, ENSG00000122783, ENSG00000169684, ENSG00000213588, ENSG00000095066, ENSG00000165806, ENSG00000171574, ENSG00000170917, ENSG00000189077, ENSG00000132275, ENSG00000030419, ENSG00000196663, ENSG0000…	3772	5109	8944	1.04982	0.00168251	0.000336729	0.00335515
UP_SEQ_FEATURE	zinc finger region:C2H2-type 2	214	5.46755	2.58252e-06	ENSG00000106571, ENSG00000163884, ENSG00000162086, ENSG00000146587, ENSG00000160685, ENSG00000161914, ENSG00000121413, ENSG00000124613, ENSG00000121417, ENSG00000167840, ENSG00000197951, ENSG00000171425, ENSG00000124216, ENSG00000204524, ENSG00000154957, ENSG00000118495, ENSG00000169131, ENSG00000175395, ENSG00000189164, ENSG00000197857, ENSG00000171817, ENSG00000188295, ENSG00000197013, ENSG0000…	3770	399	8938	1.27157	0.0185973	0.000987533	0.00510811
UP_SEQ_FEATURE	topological domain:Extracellular	287	7.33265	2.81223e-06	ENSG00000197324, ENSG00000113583, ENSG00000170385, ENSG00000168077, ENSG00000118600, ENSG00000163785, ENSG00000170175, ENSG00000054277, ENSG00000103222, ENSG00000168135, ENSG00000163681, ENSG00000139880, ENSG00000218336, ENSG00000173567, ENSG00000069188, ENSG00000161638, ENSG00000205544, ENSG00000113594, ENSG00000169855, ENSG00000136099, ENSG00000205730, ENSG00000169851, ENSG00000196159, ENSG0000…	3770	555	8938	1.22599	0.0202346	0.00102159	0.00556246
UP_SEQ_FEATURE	topological domain:Cytoplasmic	441	11.2672	3.24945e-06	ENSG00000113583, ENSG00000170385, ENSG00000130733, ENSG00000163785, ENSG00000170175, ENSG00000126777, ENSG00000033011, ENSG00000054277, ENSG00000136770, ENSG00000103222, ENSG00000163681, ENSG00000218336, ENSG00000139880, ENSG00000136874, ENSG00000173567, ENSG00000153395, ENSG00000169855, ENSG00000136099, ENSG00000113594, ENSG00000171135, ENSG00000169851, ENSG00000196159, ENSG00000196296, ENSG0000…	3770	892	8938	1.17212	0.0233435	0.00112414	0.00642723
UP_SEQ_FEATURE	sequence variant	2351	60.0664	3.39089e-06	ENSG00000186166, ENSG00000184154, ENSG00000110074, ENSG00000170619, ENSG00000126775, ENSG00000138246, ENSG00000126777, ENSG00000013563, ENSG00000126778, ENSG00000054277, ENSG00000131899, ENSG00000136492, ENSG00000100968, ENSG00000173567, ENSG00000104901, ENSG00000121101, ENSG00000100139, ENSG00000100138, ENSG00000165996, ENSG00000124529, ENSG00000136099, ENSG00000139370, ENSG00000198721, ENSG0000…
ENSG00000110104, ENSG00000105538, ENSG00000148120, ENSG00000101546, ENSG00000164291, ENSG00000184281, ENSG00000090612, ENSG00000120662, ENSG00000079805, ENSG00000128159, ENSG00000176809, ENSG00000198853, ENSG00000185344, ENSG00000181523, ENSG00000198856, ENSG00000173801, ENSG00000169641, ENSG00000050393, ENSG00000180479, ENSG00000086102, ENSG00000177311, ENSG00000130827, ENSG00000158079, ENSG0000…	3770	5328	8938	1.04613	0.0243472	0.00111976	0.00670698
GOTERM_CC_FAT	GO:0031012~extracellular matrix	56	1.43076	4.25149e-06	ENSG00000100109, ENSG00000049323, ENSG00000182871, ENSG00000163638, ENSG00000187498, ENSG00000164620, ENSG00000172037, ENSG00000197565, ENSG00000115414, ENSG00000109072, ENSG00000166833, ENSG00000065320, ENSG00000132031, ENSG00000099953, ENSG00000166147, ENSG00000188153, ENSG00000144152, ENSG00000105825, ENSG00000142798, ENSG00000087303, ENSG00000113296, ENSG00000101144, ENSG00000164946, ENSG0000…	2422	82	5733	1.61652	0.00317507	0.00105948	0.00646822
GOTERM_CC_FAT	GO:0005578~proteinaceous extracellular matrix	51	1.30301	4.6249e-06	ENSG00000049323, ENSG00000100109, ENSG00000163638, ENSG00000182871, ENSG00000187498, ENSG00000164620, ENSG00000172037, ENSG00000197565, ENSG00000115414, ENSG00000109072, ENSG00000166833, ENSG00000065320, ENSG00000132031, ENSG00000099953, ENSG00000166147, ENSG00000188153, ENSG00000144152, ENSG00000105825, ENSG00000142798, ENSG00000087303, ENSG00000113296, ENSG00000164946, ENSG00000132000, ENSG0000…	2422	73	5733	1.65369	0.00345346	0.000864485	0.00703631
UP_SEQ_FEATURE	zinc finger region:C2H2-type 17	42	1.07307	4.89478e-06	ENSG00000198521, ENSG00000196466, ENSG00000196826, ENSG00000131115, ENSG00000197044, ENSG00000180479, ENSG00000167380, ENSG00000197647, ENSG00000187187, ENSG00000197619, ENSG00000173875, ENSG00000102935, ENSG00000198040, ENSG00000142528, ENSG00000131849, ENSG00000197857, ENSG00000171817, ENSG00000198182, ENSG00000096654, ENSG00000197013, ENSG00000197782, ENSG00000204611, ENSG00000196757, ENSG0000…	3770	57	8938	1.74692	0.0349547	0.00154577	0.00968144
UP_SEQ_FEATURE	zinc finger region:C2H2-type 2; degenerate	37	0.945324	8.46482e-06	ENSG00000198521, ENSG00000185869, ENSG00000166454, ENSG00000075407, ENSG00000196466, ENSG00000083828, ENSG00000186026, ENSG00000197008, ENSG00000186020, ENSG00000160229, ENSG00000132010, ENSG00000177311, ENSG00000213762, ENSG00000167380, ENSG00000005801, ENSG00000174652, ENSG00000196214, ENSG00000142528, ENSG00000171970, ENSG00000197857, ENSG00000197372, ENSG00000198182, ENSG00000197961, ENSG0000…	3770	49	8938	1.79021	0.0596763	0.00256051	0.0167421
GOTERM_MF_FAT	GO:0030247~polysaccharide binding	32	0.817578	1.02436e-05	ENSG00000106100, ENSG00000175445, ENSG00000163430, ENSG00000077782, ENSG00000149084, ENSG00000154734, ENSG00000090006, ENSG00000115414, ENSG00000143321, ENSG00000109072, ENSG00000166833, ENSG00000185920, ENSG00000137801, ENSG00000162688, ENSG00000072571, ENSG00000118523, ENSG00000142871, ENSG00000163661, ENSG00000163513, ENSG00000114631, ENSG00000144152, ENSG00000136960, ENSG00000113296, ENSG0000…	2603	41	6239	1.87071	0.0168103	0.0168103	0.017221
GOTERM_MF_FAT	GO:0001871~pattern binding	32	0.817578	1.02436e-05	ENSG00000106100, ENSG00000175445, ENSG00000163430, ENSG00000077782, ENSG00000149084, ENSG00000154734, ENSG00000090006, ENSG00000115414, ENSG00000143321, ENSG00000109072, ENSG00000166833, ENSG00000185920, ENSG00000137801, ENSG00000162688, ENSG00000072571, ENSG00000118523, ENSG00000142871, ENSG00000163661, ENSG00000163513, ENSG00000114631, ENSG00000144152, ENSG00000136960, ENSG00000113296, ENSG0000…	2603	41	6239	1.87071	0.0168103	0.0168103	0.017221
UP_SEQ_FEATURE	zinc finger region:C2H2-type 16	50	1.27747	1.37062e-05	ENSG00000146587, ENSG00000198521, ENSG00000196466, ENSG00000197044, ENSG00000196724, ENSG00000159917, ENSG00000180479, ENSG00000197619, ENSG00000131849, ENSG00000142528, ENSG00000197857, ENSG00000171817, ENSG00000198182, ENSG00000096654, ENSG00000197013, ENSG00000197782, ENSG00000196757, ENSG00000168661, ENSG00000124459, ENSG00000167377, ENSG00000197016, ENSG00000186448, ENSG00000170949, ENSG0000…	3770	73	8938	1.62385	0.094829	0.00397732	0.0271075
GOTERM_MF_FAT	GO:0005539~glycosaminoglycan binding	29	0.74093	2.71203e-05	ENSG00000106100, ENSG00000175445, ENSG00000163430, ENSG00000077782, ENSG00000149084, ENSG00000090006, ENSG00000154734, ENSG00000115414, ENSG00000143321, ENSG00000109072, ENSG00000166833, ENSG00000185920, ENSG00000137801, ENSG00000072571, ENSG00000118523, ENSG00000142871, ENSG00000163513, ENSG00000114631, ENSG00000144152, ENSG00000113296, ENSG00000101144, ENSG00000071553, ENSG00000069702, ENSG0000…	2603	37	6239	1.87861	0.0438924	0.0221924	0.0455875
GOTERM_CC_FAT	GO:0005615~extracellular space	80	2.04394	2.8193e-05	ENSG00000185010, ENSG00000141753, ENSG00000163430, ENSG00000196562, ENSG00000150630, ENSG00000137563, ENSG00000172889, ENSG00000182871, ENSG00000143869, ENSG00000160783, ENSG00000134352, ENSG00000115414, ENSG00000109072, ENSG00000150281, ENSG00000115457, ENSG00000101439, ENSG00000104901, ENSG00000140931, ENSG00000148926, ENSG00000166147, ENSG00000146674, ENSG00000145147, ENSG00000115318, ENSG0000…	2422	132	5733	1.43458	0.0208679	0.00420886	0.0428856
SP_PIR_KEYWORDS	extracellular matrix	37	0.945324	7.01382e-05	ENSG00000142156, ENSG00000136378, ENSG00000163638, ENSG00000182871, ENSG00000160963, ENSG00000187498, ENSG00000113140, ENSG00000154734, ENSG00000090006, ENSG00000160783, ENSG00000117385, ENSG00000172037, ENSG00000197565, ENSG00000108379, ENSG00000087245, ENSG00000049540, ENSG00000115414, ENSG00000196739, ENSG00000065320, ENSG00000118523, ENSG00000082781, ENSG00000101680, ENSG00000060718, ENSG0000…	3772	52	8944	1.68717	0.0523099	0.00891465	0.106994
GOTERM_CC_FAT	GO:0005886~plasma membrane	563	14.3843	7.69466e-05	ENSG00000185010, ENSG00000147155, ENSG00000170385, ENSG00000166333, ENSG00000163785, ENSG00000170175, ENSG00000126777, ENSG00000103222, ENSG00000054277, ENSG00000087077, ENSG00000163681, ENSG00000127920, ENSG00000059769, ENSG00000166971, ENSG00000139880, ENSG00000173567, ENSG00000065989, ENSG00000171132, ENSG00000113594, ENSG00000169855, ENSG00000136099, ENSG00000119686, ENSG00000144118, ENSG0000…	2422	1193	5733	1.11706	0.0559331	0.00954717	0.117006
SP_PIR_KEYWORDS	dna-binding	521	13.3112	0.000165141	ENSG00000198521, ENSG00000163884, ENSG00000131759, ENSG00000160685, ENSG00000164330, ENSG00000197008, ENSG00000124613, ENSG00000121413, ENSG00000171223, ENSG00000167840, ENSG00000126778, ENSG00000121417, ENSG00000136770, ENSG00000197951, ENSG00000171425, ENSG00000068323, ENSG00000204524, ENSG00000153250, ENSG00000100968, ENSG00000118495, ENSG00000169131, ENSG00000184357, ENSG00000054598, ENSG0000…	3772	1101	8944	1.12205	0.118834	0.0179103	0.251749
SP_PIR_KEYWORDS	membrane	1073	27.4144	0.000189306	ENSG00000165716, ENSG00000147155, ENSG00000170385, ENSG00000184154, ENSG00000110074, ENSG00000130733, ENSG00000166333, ENSG00000126777, ENSG00000170175, ENSG00000033011, ENSG00000054277, ENSG00000110660, ENSG00000127920, ENSG00000147535, ENSG00000163681, ENSG00000059769, ENSG00000163683, ENSG00000139880, ENSG00000136874, ENSG00000173567, ENSG00000065989, ENSG00000165996, ENSG00000137824, ENSG0000…	3772	2367	8944	1.07488	0.134997	0.0179644	0.288537
GOTERM_BP_FAT	GO:0009611~response to wounding	84	2.14614	0.000203863	ENSG00000185010, ENSG00000171766, ENSG00000141753, ENSG00000106100, ENSG00000129474, ENSG00000169902, ENSG00000113600, ENSG00000172037, ENSG00000086102, ENSG00000116266, ENSG00000115414, ENSG00000168610, ENSG00000140465, ENSG00000181104, ENSG00000100968, ENSG00000161638, ENSG00000128602, ENSG00000138794, ENSG00000102699, ENSG00000169032, ENSG00000132842, ENSG00000131669, ENSG00000148926, ENSG0000…	2778	145	6542	1.36424	0.605251	0.605251	0.383493
GOTERM_MF_FAT	GO:0030246~carbohydrate binding	55	1.40521	0.000217596	ENSG00000139631, ENSG00000106100, ENSG00000163430, ENSG00000197081, ENSG00000115414, ENSG00000185274, ENSG00000109072, ENSG00000166833, ENSG00000185920, ENSG00000172270, ENSG00000149925, ENSG00000072571, ENSG00000142871, ENSG00000163513, ENSG00000114631, ENSG00000144152, ENSG00000113296, ENSG00000101144, ENSG00000069702, ENSG00000164946, ENSG00000127837, ENSG00000116251, ENSG00000163754, ENSG0000…	2603	89	6239	1.4812	0.302436	0.113127	0.365215
SP_PIR_KEYWORDS	transmembrane	751	19.1875	0.000264984	ENSG00000113583, ENSG00000165716, ENSG00000147155, ENSG00000170385, ENSG00000141449, ENSG00000184154, ENSG00000103227, ENSG00000110074, ENSG00000130733, ENSG00000054392, ENSG00000163785, ENSG00000126777, ENSG00000170175, ENSG00000033011, ENSG00000103222, ENSG00000136770, ENSG00000054277, ENSG00000110660, ENSG00000147535, ENSG00000163681, ENSG00000059769, ENSG00000104219, ENSG00000163683, ENSG0000…	3772	1629	8944	1.09315	0.183726	0.0223036	0.403667
SP_PIR_KEYWORDS	calcium	133	3.39806	0.000379057	ENSG00000185010, ENSG00000181523, ENSG00000142634, ENSG00000101333, ENSG00000160783, ENSG00000197321, ENSG00000139880, ENSG00000161638, ENSG00000153395, ENSG00000136425, ENSG00000136099, ENSG00000166147, ENSG00000099953, ENSG00000148339, ENSG00000169851, ENSG00000196159, ENSG00000196296, ENSG00000152818, ENSG00000141012, ENSG00000184164, ENSG00000081138, ENSG00000198018, ENSG00000087303, ENSG0000…	3772	250	8944	1.26145	0.252045	0.0286236	0.576972
UP_SEQ_FEATURE	transmembrane region	742	18.9576	0.000576428	ENSG00000113583, ENSG00000165716, ENSG00000147155, ENSG00000170385, ENSG00000141449, ENSG00000184154, ENSG00000103227, ENSG00000110074, ENSG00000130733, ENSG00000054392, ENSG00000163785, ENSG00000170175, ENSG00000126777, ENSG00000033011, ENSG00000103222, ENSG00000136770, ENSG00000054277, ENSG00000110660, ENSG00000147535, ENSG00000163681, ENSG00000059769, ENSG00000104219, ENSG00000163683, ENSG0000…	3770	1617	8938	1.08791	0.984873	0.14888	1.13403
UP_SEQ_FEATURE	zinc finger region:C2H2-type 1	184	4.70107	0.000746809	ENSG00000106571, ENSG00000163884, ENSG00000185869, ENSG00000162086, ENSG00000146587, ENSG00000198521, ENSG00000160685, ENSG00000161914, ENSG00000183309, ENSG00000197008, ENSG00000121413, ENSG00000124613, ENSG00000196724, ENSG00000119725, ENSG00000167840, ENSG00000121417, ENSG00000197951, ENSG00000180479, ENSG00000171425, ENSG00000175691, ENSG00000177311, ENSG00000124216, ENSG00000152439, ENSG0000…	3770	363	8938	1.20174	0.995619	0.182196	1.46688
GOTERM_MF_FAT	GO:0008201~heparin binding	23	0.587634	0.00091676	ENSG00000163430, ENSG00000175445, ENSG00000144152, ENSG00000077782, ENSG00000149084, ENSG00000154734, ENSG00000113296, ENSG00000071553, ENSG00000101144, ENSG00000115414, ENSG00000069702, ENSG00000143321, ENSG00000109072, ENSG00000166833, ENSG00000185920, ENSG00000137801, ENSG00000156140, ENSG00000116251, ENSG00000127837, ENSG00000118523, ENSG00000135919, ENSG00000142871, ENSG00000162244	2603	31	6239	1.77831	0.780836	0.315785	1.53022
UP_SEQ_FEATURE	zinc finger region:C2H2-type 18	30	0.766479	0.00123938	ENSG00000198521, ENSG00000196466, ENSG00000131115, ENSG00000196826, ENSG00000197044, ENSG00000167380, ENSG00000197647, ENSG00000187187, ENSG00000197619, ENSG00000102935, ENSG00000198040, ENSG00000131849, ENSG00000142528, ENSG00000198182, ENSG00000197013, ENSG00000096654, ENSG00000204611, ENSG00000196437, ENSG00000196757, ENSG00000168661, ENSG00000127081, ENSG00000180626, ENSG00000124459, ENSG0000…	3770	44	8938	1.61647	0.999878	0.275266	2.42317
SP_PIR_KEYWORDS	cell adhesion	71	1.814	0.00156644	ENSG00000162458, ENSG00000111859, ENSG00000182871, ENSG00000129474, ENSG00000173801, ENSG00000172037, ENSG00000087077, ENSG00000197565, ENSG00000067445, ENSG00000115414, ENSG00000109072, ENSG00000139880, ENSG00000086967, ENSG00000167123, ENSG00000142871, ENSG00000113555, ENSG00000161638, ENSG00000069188, ENSG00000050820, ENSG00000099866, ENSG00000131669, ENSG00000136099, ENSG00000044115, ENSG0000…	3772	126	8944	1.33613	0.699057	0.103419	2.36425
GOTERM_MF_FAT	GO:0005509~calcium ion binding	151	3.85795	0.00180973	ENSG00000185010, ENSG00000181523, ENSG00000049323, ENSG00000142634, ENSG00000101333, ENSG00000160783, ENSG00000197321, ENSG00000115415, ENSG00000148481, ENSG00000168610, ENSG00000139880, ENSG00000161638, ENSG00000153395, ENSG00000136425, ENSG00000136099, ENSG00000099953, ENSG00000166147, ENSG00000148339, ENSG00000169851, ENSG00000196159, ENSG00000196296, ENSG00000152818, ENSG00000141012, ENSG0000…	2603	300	6239	1.20641	0.950104	0.450949	2.99954
GOTERM_CC_FAT	GO:0016021~integral to membrane	809	20.6694	0.00186097	ENSG00000165716, ENSG00000147155, ENSG00000170385, ENSG00000184154, ENSG00000110074, ENSG00000130733, ENSG00000170175, ENSG00000126777, ENSG00000033011, ENSG00000054277, ENSG00000087077, ENSG00000110660, ENSG00000147535, ENSG00000163681, ENSG00000059769, ENSG00000163683, ENSG00000139880, ENSG00000136874, ENSG00000173567, ENSG00000137824, ENSG00000165996, ENSG00000136099, ENSG00000119686, ENSG0000…	2422	1793	5733	1.06801	0.751746	0.180485	2.79422
GOTERM_CC_FAT	GO:0031224~intrinsic to membrane	841	21.487	0.00194935	ENSG00000165716, ENSG00000147155, ENSG00000170385, ENSG00000184154, ENSG00000110074, ENSG00000130733, ENSG00000170175, ENSG00000126777, ENSG00000033011, ENSG00000054277, ENSG00000087077, ENSG00000110660, ENSG00000147535, ENSG00000163681, ENSG00000059769, ENSG00000163683, ENSG00000139880, ENSG00000136874, ENSG00000173567, ENSG00000137824, ENSG00000165996, ENSG00000136099, ENSG00000119686, ENSG0000…	2422	1868	5733	1.06568	0.767655	0.166767	2.92509
GOTERM_MF_FAT	GO:0005201~extracellular matrix structural constituent	15	0.38324	0.00204696	ENSG00000166147, ENSG00000188153, ENSG00000105825, ENSG00000182871, ENSG00000134871, ENSG00000187498, ENSG00000108379, ENSG00000197565, ENSG00000115414, ENSG00000049540, ENSG00000196739, ENSG00000101680, ENSG00000139219, ENSG00000060718, ENSG00000132031	2603	18	6239	1.99737	0.966331	0.431752	3.3864
INTERPRO	IPR008160:Collagen triple helix repeat	12	0.306592	0.00204873	ENSG00000197565, ENSG00000142156, ENSG00000196739, ENSG00000188153, ENSG00000168077, ENSG00000133466, ENSG00000182871, ENSG00000160963, ENSG00000134871, ENSG00000187498, ENSG00000139219, ENSG00000060718	3338	13	7968	2.20344	0.998787	0.738908	3.66015
GOTERM_BP_FAT	GO:0016042~lipid catabolic process	43	1.09862	0.00220952	ENSG00000025423, ENSG00000112357, ENSG00000151176, ENSG00000104823, ENSG00000073060, ENSG00000175445, ENSG00000105223, ENSG00000107798, ENSG00000213614, ENSG00000101333, ENSG00000114805, ENSG00000006757, ENSG00000122787, ENSG00000087008, ENSG00000133835, ENSG00000167969, ENSG00000130653, ENSG00000117054, ENSG00000103066, ENSG00000177666, ENSG00000162139, ENSG00000079435, ENSG00000117592, ENSG0000…	2778	70	6542	1.4466	0.999958	0.99354	4.08289
SP_PIR_KEYWORDS	Growth factor binding	10	0.255493	0.00260051	ENSG00000168056, ENSG00000166033, ENSG00000049323, ENSG00000141753, ENSG00000146674, ENSG00000142871, ENSG00000115457, ENSG00000174721, ENSG00000090006, ENSG00000115461	3772	10	8944	2.37116	0.86393	0.153136	3.89624
GOTERM_BP_FAT	GO:0006355~regulation of transcription, DNA-dependent	475	12.1359	0.00271254	ENSG00000198521, ENSG00000131759, ENSG00000163884, ENSG00000160685, ENSG00000164330, ENSG00000197008, ENSG00000121413, ENSG00000171223, ENSG00000167840, ENSG00000126778, ENSG00000121417, ENSG00000013561, ENSG00000197951, ENSG00000136492, ENSG00000068323, ENSG00000204524, ENSG00000100968, ENSG00000144021, ENSG00000102103, ENSG00000118495, ENSG00000169131, ENSG00000054598, ENSG00000197857, ENSG0000…	2778	1020	6542	1.09666	0.999996	0.983881	4.99008
SMART	SM00209:TSP1	13	0.332141	0.00302952	ENSG00000136378, ENSG00000163638, ENSG00000154734, ENSG00000113600, ENSG00000121753, ENSG00000137801, ENSG00000156140, ENSG00000185761, ENSG00000118523, ENSG00000151388, ENSG00000142871, ENSG00000101230, ENSG00000082684	1873	15	4471	2.0688	0.736045	0.35853	4.19858
KEGG_PATHWAY	hsa04512:ECM-receptor interaction	21	0.536536	0.00303993	ENSG00000142156, ENSG00000169231, ENSG00000142798, ENSG00000134871, ENSG00000187498, ENSG00000172037, ENSG00000197565, ENSG00000113296, ENSG00000115414, ENSG00000109072, ENSG00000162512, ENSG00000137801, ENSG00000072571, ENSG00000101680, ENSG00000082781, ENSG00000161638, ENSG00000173402, ENSG00000139219, ENSG00000060718, ENSG00000091409, ENSG00000169439	1004	29	2381	1.7173	0.437533	0.437533	3.7101
INTERPRO	IPR000884:Thrombospondin, type 1 repeat	13	0.332141	0.00305571	ENSG00000136378, ENSG00000163638, ENSG00000154734, ENSG00000113600, ENSG00000121753, ENSG00000137801, ENSG00000156140, ENSG00000185761, ENSG00000118523, ENSG00000151388, ENSG00000142871, ENSG00000101230, ENSG00000082684	3338	15	7968	2.06878	0.999955	0.811744	5.41241
GOTERM_BP_FAT	GO:0048729~tissue morphogenesis	53	1.35411	0.00315536	ENSG00000106571, ENSG00000138795, ENSG00000101665, ENSG00000150630, ENSG00000166333, ENSG00000126778, ENSG00000124216, ENSG00000185920, ENSG00000140463, ENSG00000054598, ENSG00000136099, ENSG00000043355, ENSG00000183072, ENSG00000145147, ENSG00000112655, ENSG00000127603, ENSG00000101144, ENSG00000069702, ENSG00000134363, ENSG00000075275, ENSG00000139800, ENSG00000120868, ENSG00000140416, ENSG0000…	2778	91	6542	1.37155	0.999999	0.972731	5.78197
GOTERM_BP_FAT	GO:0006954~inflammatory response	42	1.07307	0.0031955	ENSG00000131871, ENSG00000185010, ENSG00000141753, ENSG00000105329, ENSG00000106100, ENSG00000100292, ENSG00000107798, ENSG00000169902, ENSG00000172216, ENSG00000086102, ENSG00000113600, ENSG00000115414, ENSG00000139178, ENSG00000168610, ENSG00000137801, ENSG00000181104, ENSG00000100968, ENSG00000163661, ENSG00000149131, ENSG00000138794, ENSG00000102699, ENSG00000034152, ENSG00000150455, ENSG0000…	2778	69	6542	1.43344	1	0.945976	5.85345
SP_PIR_KEYWORDS	cell membrane	260	6.64282	0.00326454	ENSG00000170385, ENSG00000099617, ENSG00000166333, ENSG00000160191, ENSG00000145907, ENSG00000170175, ENSG00000197321, ENSG00000103222, ENSG00000116266, ENSG00000127920, ENSG00000163681, ENSG00000059769, ENSG00000166971, ENSG00000139880, ENSG00000140463, ENSG00000065989, ENSG00000173567, ENSG00000136099, ENSG00000113594, ENSG00000126458, ENSG00000119686, ENSG00000160972, ENSG00000169851, ENSG0000…	3772	541	8944	1.13956	0.918302	0.175247	4.86814
GOTERM_BP_FAT	GO:0007155~cell adhesion	119	3.04037	0.00363399	ENSG00000162458, ENSG00000185010, ENSG00000169071, ENSG00000152894, ENSG00000182871, ENSG00000166333, ENSG00000173801, ENSG00000160783, ENSG00000087077, ENSG00000172037, ENSG00000116266, ENSG00000115414, ENSG00000139880, ENSG00000161638, ENSG00000069188, ENSG00000050820, ENSG00000151276, ENSG00000169855, ENSG00000136099, ENSG00000169851, ENSG00000196159, ENSG00000125755, ENSG00000114631, ENSG0000…	2778	230	6542	1.21842	1	0.937103	6.63087
GOTERM_BP_FAT	GO:0022610~biological adhesion	119	3.04037	0.00363399	ENSG00000162458, ENSG00000185010, ENSG00000169071, ENSG00000152894, ENSG00000182871, ENSG00000166333, ENSG00000173801, ENSG00000160783, ENSG00000087077, ENSG00000172037, ENSG00000116266, ENSG00000115414, ENSG00000139880, ENSG00000161638, ENSG00000069188, ENSG00000050820, ENSG00000151276, ENSG00000169855, ENSG00000136099, ENSG00000169851, ENSG00000196159, ENSG00000125755, ENSG00000114631, ENSG0000…	2778	230	6542	1.21842	1	0.937103	6.63087
GOTERM_BP_FAT	GO:0045785~positive regulation of cell adhesion	17	0.434338	0.00393321	ENSG00000101665, ENSG00000166949, ENSG00000160963, ENSG00000134215, ENSG00000149084, ENSG00000166333, ENSG00000164620, ENSG00000105810, ENSG00000109072, ENSG00000137801, ENSG00000134982, ENSG00000008256, ENSG00000184371, ENSG00000140416, ENSG00000142871, ENSG00000091409, ENSG00000141736	2778	22	6542	1.81972	1	0.923211	7.15787
SP_PIR_KEYWORDS	disease mutation	324	8.27798	0.0042424	ENSG00000106571, ENSG00000185010, ENSG00000175110, ENSG00000147155, ENSG00000184640, ENSG00000159267, ENSG00000124615, ENSG00000184154, ENSG00000076248, ENSG00000054392, ENSG00000170175, ENSG00000033011, ENSG00000126778, ENSG00000188690, ENSG00000038002, ENSG00000136492, ENSG00000115415, ENSG00000115414, ENSG00000104219, ENSG00000177628, ENSG00000140463, ENSG00000054598, ENSG00000034152, ENSG0000…	3772	687	8944	1.11827	0.961481	0.20754	6.28268
GOTERM_BP_FAT	GO:0034637~cellular carbohydrate biosynthetic process	24	0.613183	0.00456611	ENSG00000158571, ENSG00000104522, ENSG00000111669, ENSG00000056998, ENSG00000183048, ENSG00000169826, ENSG00000170340, ENSG00000033011, ENSG00000105655, ENSG00000114480, ENSG00000162688, ENSG00000167123, ENSG00000105220, ENSG00000198756, ENSG00000159921, ENSG00000140650, ENSG00000162772, ENSG00000013375, ENSG00000153936, ENSG00000086062, ENSG00000142208, ENSG00000163754, ENSG00000173599, ENSG0000…	2778	35	6542	1.61481	1	0.926323	8.26333
SP_PIR_KEYWORDS	phospholipid binding	9	0.229944	0.00559923	ENSG00000164111, ENSG00000171132, ENSG00000138279, ENSG00000184304, ENSG00000115825, ENSG00000197043, ENSG00000174238, ENSG00000154229, ENSG00000163932	3772	9	8944	2.37116	0.986446	0.249291	8.21287
SP_PIR_KEYWORDS	trimer	9	0.229944	0.00559923	ENSG00000197565, ENSG00000113296, ENSG00000142156, ENSG00000188153, ENSG00000137801, ENSG00000187498, ENSG00000139219, ENSG00000060718, ENSG00000132383	3772	9	8944	2.37116	0.986446	0.249291	8.21287
GOTERM_CC_FAT	GO:0005581~collagen	9	0.229944	0.00565406	ENSG00000197565, ENSG00000142156, ENSG00000196739, ENSG00000188153, ENSG00000182871, ENSG00000134871, ENSG00000187498, ENSG00000139219, ENSG00000060718	2422	9	5733	2.36705	0.98561	0.375778	8.26513
SP_PIR_KEYWORDS	transducer	42	1.07307	0.00567855	ENSG00000088256, ENSG00000114805, ENSG00000101333, ENSG00000204681, ENSG00000174021, ENSG00000112218, ENSG00000020181, ENSG00000054277, ENSG00000127920, ENSG00000155760, ENSG00000183150, ENSG00000179603, ENSG00000059769, ENSG00000181104, ENSG00000167191, ENSG00000173567, ENSG00000169860, ENSG00000128602, ENSG00000176533, ENSG00000101850, ENSG00000164199, ENSG00000114353, ENSG00000146535, ENSG0000…	3772	71	8944	1.40266	0.987249	0.23863	8.32455
GOTERM_MF_FAT	GO:0005518~collagen binding	12	0.306592	0.00569649	ENSG00000149257, ENSG00000115414, ENSG00000100311, ENSG00000101665, ENSG00000166949, ENSG00000137801, ENSG00000149084, ENSG00000087303, ENSG00000113140, ENSG00000169604, ENSG00000164620, ENSG00000149269	2603	14	6239	2.05444	0.999922	0.740932	9.15802
GOTERM_BP_FAT	GO:0042060~wound healing	38	0.970874	0.00650912	ENSG00000111145, ENSG00000185010, ENSG00000171766, ENSG00000073060, ENSG00000095752, ENSG00000105329, ENSG00000166949, ENSG00000100292, ENSG00000074695, ENSG00000129474, ENSG00000172728, ENSG00000134057, ENSG00000113600, ENSG00000116266, ENSG00000115414, ENSG00000100311, ENSG00000181104, ENSG00000161638, ENSG00000169860, ENSG00000149131, ENSG00000141736, ENSG00000132842, ENSG00000131669, ENSG0000…	2778	63	6542	1.42043	1	0.963411	11.5798
INTERPRO	IPR006209:EGF	30	0.766479	0.00721925	ENSG00000134569, ENSG00000168056, ENSG00000049323, ENSG00000165124, ENSG00000162591, ENSG00000090006, ENSG00000140545, ENSG00000137801, ENSG00000184916, ENSG00000162337, ENSG00000132031, ENSG00000166147, ENSG00000108797, ENSG00000196159, ENSG00000144152, ENSG00000221988, ENSG00000145147, ENSG00000142798, ENSG00000074181, ENSG00000087303, ENSG00000168140, ENSG00000130164, ENSG00000131187, ENSG0000…	3338	48	7968	1.49191	1	0.966251	12.3428
SP_PIR_KEYWORDS	receptor	144	3.6791	0.00746148	ENSG00000131759, ENSG00000197324, ENSG00000185483, ENSG00000169071, ENSG00000152894, ENSG00000144724, ENSG00000197081, ENSG00000163785, ENSG00000126777, ENSG00000170175, ENSG00000054277, ENSG00000187266, ENSG00000130827, ENSG00000160113, ENSG00000173567, ENSG00000161638, ENSG00000115970, ENSG00000163513, ENSG00000169855, ENSG00000113594, ENSG00000162073, ENSG00000114354, ENSG00000099957, ENSG0000…	3772	290	8944	1.1774	0.996775	0.286424	10.8016
INTERPRO	IPR013032:EGF-like region, conserved site	52	1.32856	0.00764576	ENSG00000134569, ENSG00000049323, ENSG00000172889, ENSG00000162591, ENSG00000172037, ENSG00000113600, ENSG00000115414, ENSG00000065320, ENSG00000218336, ENSG00000173567, ENSG00000132031, ENSG00000166147, ENSG00000196159, ENSG00000144152, ENSG00000169231, ENSG00000221988, ENSG00000142798, ENSG00000145147, ENSG00000184164, ENSG00000087303, ENSG00000074181, ENSG00000135074, ENSG00000168140, ENSG0000…	3338	93	7968	1.3347	1	0.956763	13.025
GOTERM_BP_FAT	GO:0034329~cell junction assembly	17	0.434338	0.00785651	ENSG00000044115, ENSG00000101665, ENSG00000152661, ENSG00000152894, ENSG00000129474, ENSG00000182963, ENSG00000087077, ENSG00000115414, ENSG00000140992, ENSG00000124171, ENSG00000134982, ENSG00000161638, ENSG00000104067, ENSG00000091409, ENSG00000149930, ENSG00000035403, ENSG00000137076	2778	23	6542	1.7406	1	0.972565	13.8125
SP_PIR_KEYWORDS	collagen	13	0.332141	0.00806895	ENSG00000142156, ENSG00000188153, ENSG00000168077, ENSG00000182871, ENSG00000122884, ENSG00000134871, ENSG00000160963, ENSG00000187498, ENSG00000197565, ENSG00000196739, ENSG00000133466, ENSG00000139219, ENSG00000060718	3772	16	8944	1.92656	0.997982	0.291618	11.6312
UP_SEQ_FEATURE	short sequence motif:Cell attachment site	18	0.459888	0.00810314	ENSG00000142156, ENSG00000049323, ENSG00000105329, ENSG00000165124, ENSG00000182871, ENSG00000183853, ENSG00000136960, ENSG00000134247, ENSG00000197565, ENSG00000113296, ENSG00000115414, ENSG00000140545, ENSG00000109072, ENSG00000164946, ENSG00000137801, ENSG00000065320, ENSG00000101680, ENSG00000115457	3770	25	8938	1.70699	1	0.869889	14.8651
SP_PIR_KEYWORDS	Immunoglobulin domain	51	1.30301	0.00913497	ENSG00000121716, ENSG00000169071, ENSG00000185483, ENSG00000104870, ENSG00000152894, ENSG00000183853, ENSG00000169783, ENSG00000198948, ENSG00000134352, ENSG00000172270, ENSG00000127418, ENSG00000086967, ENSG00000037280, ENSG00000069188, ENSG00000099866, ENSG00000169855, ENSG00000154721, ENSG00000142798, ENSG00000112655, ENSG00000170909, ENSG00000166086, ENSG00000027697, ENSG00000143195, ENSG0000…	3772	91	8944	1.32889	0.999115	0.309249	13.0696
GOTERM_BP_FAT	GO:0016051~carbohydrate biosynthetic process	34	0.868677	0.00925434	ENSG00000158571, ENSG00000111669, ENSG00000104522, ENSG00000056998, ENSG00000122863, ENSG00000015532, ENSG00000138604, ENSG00000183048, ENSG00000169826, ENSG00000170340, ENSG00000033011, ENSG00000105655, ENSG00000114480, ENSG00000162688, ENSG00000167123, ENSG00000105220, ENSG00000149541, ENSG00000198756, ENSG00000159921, ENSG00000140650, ENSG00000162772, ENSG00000131459, ENSG00000013375, ENSG0000…	2778	56	6542	1.42978	1	0.978792	16.0724
GOTERM_MF_FAT	GO:0016298~lipase activity	24	0.613183	0.0094767	ENSG00000182378, ENSG00000175445, ENSG00000105223, ENSG00000100292, ENSG00000107798, ENSG00000006757, ENSG00000114805, ENSG00000101333, ENSG00000187091, ENSG00000149782, ENSG00000182621, ENSG00000129219, ENSG00000103066, ENSG00000143353, ENSG00000032444, ENSG00000177666, ENSG00000079435, ENSG00000168970, ENSG00000100344, ENSG00000117592, ENSG00000123739, ENSG00000144824, ENSG00000120992, ENSG0000…	2603	37	6239	1.55471	1	0.860521	14.7934
GOTERM_MF_FAT	GO:0008083~growth factor activity	28	0.715381	0.00993917	ENSG00000095752, ENSG00000105329, ENSG00000150630, ENSG00000170917, ENSG00000143869, ENSG00000130755, ENSG00000161958, ENSG00000145431, ENSG00000143321, ENSG00000100311, ENSG00000184916, ENSG00000118523, ENSG00000184371, ENSG00000105220, ENSG00000128564, ENSG00000156466, ENSG00000167775, ENSG00000117691, ENSG00000114279, ENSG00000177548, ENSG00000074842, ENSG00000093072, ENSG00000071553, ENSG0000…	2603	45	6239	1.49137	1	0.840681	15.4598
INTERPRO	IPR018097:EGF-like calcium-binding, conserved site	26	0.664282	0.0104593	ENSG00000134569, ENSG00000168056, ENSG00000049323, ENSG00000165124, ENSG00000172889, ENSG00000162591, ENSG00000090006, ENSG00000184916, ENSG00000162337, ENSG00000166147, ENSG00000196159, ENSG00000169231, ENSG00000144152, ENSG00000221988, ENSG00000184164, ENSG00000145147, ENSG00000074181, ENSG00000087303, ENSG00000113296, ENSG00000130164, ENSG00000213240, ENSG00000081479, ENSG00000148204, ENSG0000…	3338	41	7968	1.51374	1	0.978179	17.401
SP_PIR_KEYWORDS	egf-like domain	42	1.07307	0.0107658	ENSG00000168056, ENSG00000134569, ENSG00000049323, ENSG00000172889, ENSG00000165124, ENSG00000162591, ENSG00000090006, ENSG00000113600, ENSG00000140545, ENSG00000184916, ENSG00000137801, ENSG00000218336, ENSG00000162337, ENSG00000137103, ENSG00000132031, ENSG00000108797, ENSG00000166147, ENSG00000196159, ENSG00000205277, ENSG00000144152, ENSG00000169231, ENSG00000221988, ENSG00000145147, ENSG0000…	3772	73	8944	1.36423	0.999749	0.339373	15.2279
GOTERM_MF_FAT	GO:0008146~sulfotransferase activity	11	0.281042	0.0109313	ENSG00000153936, ENSG00000153976, ENSG00000111962, ENSG00000128294, ENSG00000122863, ENSG00000136213, ENSG00000125430, ENSG00000130540, ENSG00000115526, ENSG00000169902, ENSG00000171310	2603	13	6239	2.0281	1	0.837828	16.873
SP_PIR_KEYWORDS	DNA binding	104	2.65713	0.0110782	ENSG00000198521, ENSG00000106571, ENSG00000108064, ENSG00000203883, ENSG00000159917, ENSG00000101868, ENSG00000125347, ENSG00000068323, ENSG00000153250, ENSG00000198339, ENSG00000168610, ENSG00000154957, ENSG00000175395, ENSG00000184357, ENSG00000197857, ENSG00000141905, ENSG00000101057, ENSG00000125846, ENSG00000124529, ENSG00000196092, ENSG00000197153, ENSG00000163159, ENSG00000167377, ENSG0000…	3772	205	8944	1.20293	0.999803	0.333921	15.6356
SP_PIR_KEYWORDS	heparin-binding	15	0.38324	0.0110831	ENSG00000163430, ENSG00000175445, ENSG00000144152, ENSG00000077782, ENSG00000154734, ENSG00000115414, ENSG00000143321, ENSG00000109072, ENSG00000137801, ENSG00000156140, ENSG00000116251, ENSG00000118523, ENSG00000162244, ENSG00000142871, ENSG00000135919	3772	20	8944	1.77837	0.999804	0.32162	15.6419
SP_PIR_KEYWORDS	glycosidase	24	0.613183	0.0110984	ENSG00000001036, ENSG00000112667, ENSG00000070610, ENSG00000204386, ENSG00000102393, ENSG00000115275, ENSG00000167280, ENSG00000213614, ENSG00000154328, ENSG00000049860, ENSG00000076248, ENSG00000164976, ENSG00000132781, ENSG00000117643, ENSG00000065057, ENSG00000162688, ENSG00000149328, ENSG00000177628, ENSG00000163521, ENSG00000162139, ENSG00000123415, ENSG00000169660, ENSG00000112893, ENSG0000…	3772	37	8944	1.53805	0.999806	0.310433	15.6618
SP_PIR_KEYWORDS	Signal-anchor	79	2.0184	0.011101	ENSG00000135916, ENSG00000164828, ENSG00000100242, ENSG00000168077, ENSG00000215193, ENSG00000169902, ENSG00000118600, ENSG00000170340, ENSG00000164976, ENSG00000123989, ENSG00000126777, ENSG00000033011, ENSG00000153976, ENSG00000167930, ENSG00000185274, ENSG00000128294, ENSG00000107175, ENSG00000218336, ENSG00000153395, ENSG00000173905, ENSG00000108829, ENSG00000128268, ENSG00000122873, ENSG0000…	3772	151	8944	1.24054	0.999807	0.29973	15.6653
UP_SEQ_FEATURE	zinc finger region:C2H2-type 19	25	0.638733	0.0113774	ENSG00000198521, ENSG00000131115, ENSG00000196826, ENSG00000197044, ENSG00000167380, ENSG00000197647, ENSG00000197619, ENSG00000187187, ENSG00000102935, ENSG00000198040, ENSG00000142528, ENSG00000198182, ENSG00000096654, ENSG00000204611, ENSG00000127081, ENSG00000180626, ENSG00000170949, ENSG00000186448, ENSG00000140836, ENSG00000167232, ENSG00000198482, ENSG00000115568, ENSG00000180855, ENSG0000…	3770	39	8938	1.51976	1	0.937497	20.2549
GOTERM_BP_FAT	GO:0006952~defense response	68	1.73735	0.011593	ENSG00000185010, ENSG00000168242, ENSG00000141753, ENSG00000106100, ENSG00000169902, ENSG00000204410, ENSG00000086102, ENSG00000113600, ENSG00000115414, ENSG00000204351, ENSG00000168610, ENSG00000181104, ENSG00000100968, ENSG00000101439, ENSG00000138794, ENSG00000102699, ENSG00000034152, ENSG00000204574, ENSG00000091592, ENSG00000197903, ENSG00000204348, ENSG00000142347, ENSG00000086062, ENSG0000…	2778	127	6542	1.26091	1	0.988087	19.7282
GOTERM_MF_FAT	GO:0019955~cytokine binding	17	0.434338	0.0118252	ENSG00000113594, ENSG00000163513, ENSG00000127863, ENSG00000104998, ENSG00000090006, ENSG00000184451, ENSG00000122756, ENSG00000027697, ENSG00000151892, ENSG00000187266, ENSG00000134352, ENSG00000069702, ENSG00000137801, ENSG00000177663, ENSG00000067182, ENSG00000144648, ENSG00000077238	2603	24	6239	1.69777	1	0.832999	18.127
SP_PIR_KEYWORDS	hydroxyproline	8	0.204394	0.0119267	ENSG00000197565, ENSG00000142156, ENSG00000188153, ENSG00000134871, ENSG00000101439, ENSG00000187498, ENSG00000139219, ENSG00000060718	3772	8	8944	2.37116	0.999898	0.307627	16.7336
SP_PIR_KEYWORDS	triple helix	8	0.204394	0.0119267	ENSG00000197565, ENSG00000142156, ENSG00000188153, ENSG00000152818, ENSG00000134871, ENSG00000187498, ENSG00000139219, ENSG00000060718	3772	8	8944	2.37116	0.999898	0.307627	16.7336
UP_SEQ_FEATURE	region of interest:Triple-helical region	8	0.204394	0.0119374	ENSG00000197565, ENSG00000142156, ENSG00000196739, ENSG00000188153, ENSG00000134871, ENSG00000187498, ENSG00000139219, ENSG00000060718	3770	8	8938	2.37082	1	0.940154	21.1437
UP_SEQ_FEATURE	domain:EGF-like 1	30	0.766479	0.0119577	ENSG00000168056, ENSG00000049323, ENSG00000172889, ENSG00000165124, ENSG00000162591, ENSG00000090006, ENSG00000137801, ENSG00000184916, ENSG00000218336, ENSG00000162337, ENSG00000132031, ENSG00000166147, ENSG00000108797, ENSG00000196159, ENSG00000169231, ENSG00000221988, ENSG00000145147, ENSG00000184164, ENSG00000142798, ENSG00000074181, ENSG00000087303, ENSG00000130164, ENSG00000113296, ENSG0000…	3770	49	8938	1.45152	1	0.934953	21.1757
GOTERM_BP_FAT	GO:0044242~cellular lipid catabolic process	24	0.613183	0.0121341	ENSG00000112357, ENSG00000070610, ENSG00000104823, ENSG00000102393, ENSG00000175445, ENSG00000213614, ENSG00000171503, ENSG00000049860, ENSG00000149782, ENSG00000087008, ENSG00000133835, ENSG00000167969, ENSG00000117054, ENSG00000101473, ENSG00000103066, ENSG00000162139, ENSG00000079435, ENSG00000168970, ENSG00000100344, ENSG00000117592, ENSG00000100288, ENSG00000176170, ENSG00000110090, ENSG0000…	2778	37	6542	1.52752	1	0.986176	20.5524
GOTERM_CC_FAT	GO:0044459~plasma membrane part	356	9.09555	0.0131766	ENSG00000147155, ENSG00000166333, ENSG00000118600, ENSG00000050405, ENSG00000163785, ENSG00000149269, ENSG00000170175, ENSG00000126777, ENSG00000134824, ENSG00000197321, ENSG00000054277, ENSG00000103222, ENSG00000143553, ENSG00000087077, ENSG00000116266, ENSG00000168135, ENSG00000115414, ENSG00000127920, ENSG00000163681, ENSG00000059769, ENSG00000139880, ENSG00000140463, ENSG00000065989, ENSG0000…	2422	772	5733	1.09154	0.999951	0.629224	18.2747
GOTERM_BP_FAT	GO:0006937~regulation of muscle contraction	16	0.408789	0.0131946	ENSG00000101665, ENSG00000196296, ENSG00000183072, ENSG00000143549, ENSG00000196839, ENSG00000197043, ENSG00000101470, ENSG00000215375, ENSG00000181104, ENSG00000006283, ENSG00000140416, ENSG00000119782, ENSG00000109255, ENSG00000154229, ENSG00000169032, ENSG00000176170	2778	22	6542	1.71268	1	0.986771	22.1444
GOTERM_BP_FAT	GO:0051321~meiotic cell cycle	31	0.792029	0.0132293	ENSG00000196584, ENSG00000135476, ENSG00000187741, ENSG00000112029, ENSG00000124702, ENSG00000204410, ENSG00000185800, ENSG00000066923, ENSG00000072501, ENSG00000131462, ENSG00000086827, ENSG00000197275, ENSG00000101224, ENSG00000024048, ENSG00000129810, ENSG00000132383, ENSG00000121211, ENSG00000188486, ENSG00000051180, ENSG00000149554, ENSG00000185379, ENSG00000131470, ENSG00000085999, ENSG0000…	2778	51	6542	1.43143	1	0.982537	22.1961
UP_SEQ_FEATURE	domain:Ig-like C2-type	17	0.434338	0.0133943	ENSG00000154721, ENSG00000127578, ENSG00000169071, ENSG00000185483, ENSG00000176020, ENSG00000152894, ENSG00000169783, ENSG00000166086, ENSG00000198948, ENSG00000122756, ENSG00000075223, ENSG00000134352, ENSG00000175928, ENSG00000181754, ENSG00000172270, ENSG00000137142, ENSG00000153993	3770	24	8938	1.67933	1	0.948714	23.412
GOTERM_MF_FAT	GO:0019838~growth factor binding	26	0.664282	0.0147433	ENSG00000168056, ENSG00000141753, ENSG00000142156, ENSG00000049323, ENSG00000197081, ENSG00000187498, ENSG00000090006, ENSG00000134352, ENSG00000100311, ENSG00000137801, ENSG00000118523, ENSG00000037280, ENSG00000142871, ENSG00000115457, ENSG00000137142, ENSG00000141736, ENSG00000163513, ENSG00000113594, ENSG00000146674, ENSG00000174721, ENSG00000069702, ENSG00000166033, ENSG00000140988, ENSG0000…	2603	42	6239	1.48376	1	0.871069	22.0984
KEGG_PATHWAY	hsa03030:DNA replication	20	0.510986	0.0150775	ENSG00000117748, ENSG00000062822, ENSG00000106628, ENSG00000014138, ENSG00000168496, ENSG00000105486, ENSG00000171865, ENSG00000106399, ENSG00000101868, ENSG00000133119, ENSG00000138346, ENSG00000100297, ENSG00000076003, ENSG00000132646, ENSG00000111445, ENSG00000112118, ENSG00000104738, ENSG00000132383, ENSG00000104889, ENSG00000198056	1004	30	2381	1.58101	0.943378	0.762046	17.1928
INTERPRO	IPR013091:EGF calcium-binding	22	0.562085	0.0151562	ENSG00000166147, ENSG00000134569, ENSG00000168056, ENSG00000049323, ENSG00000196159, ENSG00000169231, ENSG00000144152, ENSG00000221988, ENSG00000172889, ENSG00000165124, ENSG00000184164, ENSG00000162591, ENSG00000074181, ENSG00000087303, ENSG00000090006, ENSG00000113296, ENSG00000130164, ENSG00000213240, ENSG00000081479, ENSG00000184916, ENSG00000148400, ENSG00000173706	3338	34	7968	1.54457	1	0.993263	24.246
GOTERM_CC_FAT	GO:0005604~basement membrane	19	0.485437	0.0152223	ENSG00000166147, ENSG00000188153, ENSG00000182871, ENSG00000142798, ENSG00000134871, ENSG00000187498, ENSG00000113140, ENSG00000087303, ENSG00000164620, ENSG00000154734, ENSG00000172037, ENSG00000197565, ENSG00000115414, ENSG00000164946, ENSG00000065320, ENSG00000101680, ENSG00000150893, ENSG00000139219, ENSG00000173402	2422	28	5733	1.60621	0.99999	0.64763	20.8147
GOTERM_MF_FAT	GO:0016782~transferase activity, transferring sulfur-containing groups	13	0.332141	0.0153437	ENSG00000111962, ENSG00000122863, ENSG00000125430, ENSG00000128311, ENSG00000169902, ENSG00000153976, ENSG00000153936, ENSG00000128294, ENSG00000136213, ENSG00000130540, ENSG00000128309, ENSG00000115526, ENSG00000171310	2603	17	6239	1.83289	1	0.860335	22.8927
GOTERM_BP_FAT	GO:0006955~immune response	73	1.8651	0.0155071	ENSG00000132792, ENSG00000185344, ENSG00000104870, ENSG00000114423, ENSG00000205220, ENSG00000076248, ENSG00000161011, ENSG00000113600, ENSG00000068323, ENSG00000116266, ENSG00000109072, ENSG00000109079, ENSG00000175097, ENSG00000099866, ENSG00000133789, ENSG00000196092, ENSG00000142347, ENSG00000012061, ENSG00000122678, ENSG00000108561, ENSG00000069702, ENSG00000103423, ENSG00000004139, ENSG0000…	2778	139	6542	1.23676	1	0.988359	25.5119
SP_PIR_KEYWORDS	lipid degradation	21	0.536536	0.0161303	ENSG00000151176, ENSG00000175445, ENSG00000105223, ENSG00000107798, ENSG00000006757, ENSG00000114805, ENSG00000101333, ENSG00000187091, ENSG00000149782, ENSG00000136960, ENSG00000182621, ENSG00000129219, ENSG00000032444, ENSG00000177666, ENSG00000079435, ENSG00000168970, ENSG00000100344, ENSG00000117592, ENSG00000123739, ENSG00000144824, ENSG00000134780	3772	32	8944	1.55607	0.999996	0.380659	21.9793
KEGG_PATHWAY	hsa04115:p53 signaling pathway	28	0.715381	0.0164241	ENSG00000105173, ENSG00000105327, ENSG00000115129, ENSG00000172115, ENSG00000134057, ENSG00000177595, ENSG00000170312, ENSG00000099860, ENSG00000143207, ENSG00000137801, ENSG00000064012, ENSG00000124762, ENSG00000113328, ENSG00000157456, ENSG00000183765, ENSG00000116717, ENSG00000149554, ENSG00000146674, ENSG00000112576, ENSG00000130766, ENSG00000105810, ENSG00000075218, ENSG00000198625, ENSG0000…	1004	46	2381	1.44353	0.956279	0.647712	18.5877
GOTERM_CC_FAT	GO:0044433~cytoplasmic vesicle part	49	1.25192	0.016485	ENSG00000185010, ENSG00000006114, ENSG00000150630, ENSG00000115414, ENSG00000177169, ENSG00000113615, ENSG00000153071, ENSG00000130787, ENSG00000169231, ENSG00000142408, ENSG00000105669, ENSG00000075461, ENSG00000113296, ENSG00000115257, ENSG00000125257, ENSG00000106367, ENSG00000091140, ENSG00000196961, ENSG00000184432, ENSG00000139289, ENSG00000160131, ENSG00000156232, ENSG00000105329, ENSG0000…	2422	89	5733	1.30321	0.999996	0.645175	22.3455
UP_SEQ_FEATURE	compositionally biased region:Cys-rich	34	0.868677	0.0165098	ENSG00000186166, ENSG00000168056, ENSG00000071282, ENSG00000136378, ENSG00000163638, ENSG00000128791, ENSG00000154734, ENSG00000090006, ENSG00000204991, ENSG00000178568, ENSG00000144655, ENSG00000187838, ENSG00000204116, ENSG00000135269, ENSG00000144357, ENSG00000112559, ENSG00000111412, ENSG00000135272, ENSG00000135074, ENSG00000142627, ENSG00000143195, ENSG00000204852, ENSG00000156140, ENSG0000…	3770	58	8938	1.38979	1	0.971537	28.0566
GOTERM_CC_FAT	GO:0044420~extracellular matrix part	22	0.562085	0.0167606	ENSG00000166147, ENSG00000142156, ENSG00000188153, ENSG00000182871, ENSG00000142798, ENSG00000134871, ENSG00000187498, ENSG00000113140, ENSG00000087303, ENSG00000164620, ENSG00000154734, ENSG00000172037, ENSG00000197565, ENSG00000115414, ENSG00000196739, ENSG00000164946, ENSG00000065320, ENSG00000101680, ENSG00000150893, ENSG00000173402, ENSG00000139219, ENSG00000060718	2422	34	5733	1.53162	0.999997	0.621884	22.676
GOTERM_BP_FAT	GO:0007599~hemostasis	20	0.510986	0.0168906	ENSG00000185010, ENSG00000095752, ENSG00000085063, ENSG00000105825, ENSG00000138279, ENSG00000146535, ENSG00000074695, ENSG00000047579, ENSG00000166189, ENSG00000113600, ENSG00000164111, ENSG00000116266, ENSG00000198682, ENSG00000131187, ENSG00000181104, ENSG00000169860, ENSG00000105220, ENSG00000149131, ENSG00000132842, ENSG00000151702	2778	30	6542	1.56995	1	0.989625	27.46
GOTERM_BP_FAT	GO:0043280~positive regulation of caspase activity	20	0.510986	0.0168906	ENSG00000114446, ENSG00000091592, ENSG00000106100, ENSG00000166949, ENSG00000105327, ENSG00000099968, ENSG00000172115, ENSG00000105483, ENSG00000118412, ENSG00000113600, ENSG00000184990, ENSG00000115415, ENSG00000172071, ENSG00000103423, ENSG00000137831, ENSG00000165943, ENSG00000181104, ENSG00000120868, ENSG00000127946, ENSG00000120889	2778	30	6542	1.56995	1	0.989625	27.46
GOTERM_BP_FAT	GO:0031099~regeneration	20	0.510986	0.0168906	ENSG00000113594, ENSG00000158571, ENSG00000171766, ENSG00000122863, ENSG00000105173, ENSG00000105329, ENSG00000134057, ENSG00000074181, ENSG00000172037, ENSG00000167601, ENSG00000184557, ENSG00000081479, ENSG00000038427, ENSG00000128602, ENSG00000124762, ENSG00000186350, ENSG00000145386, ENSG00000131669, ENSG00000148926, ENSG00000148400	2778	30	6542	1.56995	1	0.989625	27.46
GOTERM_BP_FAT	GO:0010952~positive regulation of peptidase activity	20	0.510986	0.0168906	ENSG00000114446, ENSG00000091592, ENSG00000106100, ENSG00000166949, ENSG00000105327, ENSG00000099968, ENSG00000172115, ENSG00000105483, ENSG00000118412, ENSG00000113600, ENSG00000184990, ENSG00000115415, ENSG00000172071, ENSG00000103423, ENSG00000137831, ENSG00000165943, ENSG00000181104, ENSG00000120868, ENSG00000127946, ENSG00000120889	2778	30	6542	1.56995	1	0.989625	27.46
GOTERM_BP_FAT	GO:0050878~regulation of body fluid levels	22	0.562085	0.0179256	ENSG00000185010, ENSG00000095752, ENSG00000085063, ENSG00000105825, ENSG00000138279, ENSG00000146535, ENSG00000074695, ENSG00000047579, ENSG00000166189, ENSG00000113600, ENSG00000164111, ENSG00000116266, ENSG00000144935, ENSG00000198682, ENSG00000131187, ENSG00000181104, ENSG00000169860, ENSG00000105220, ENSG00000149131, ENSG00000132842, ENSG00000151702, ENSG00000197208	2778	34	6542	1.52378	1	0.989759	28.8857
GOTERM_MF_FAT	GO:0043169~cation binding	931	23.7864	0.0180272	ENSG00000198521, ENSG00000163884, ENSG00000185010, ENSG00000160685, ENSG00000164330, ENSG00000170385, ENSG00000103326, ENSG00000185015, ENSG00000087077, ENSG00000013561, ENSG00000171425, ENSG00000106052, ENSG00000139880, ENSG00000100139, ENSG00000197857, ENSG00000173566, ENSG00000136099, ENSG00000166347, ENSG00000196296, ENSG00000141012, ENSG00000184164, ENSG00000081138, ENSG00000087303, ENSG0000…	2603	2136	6239	1.04469	1	0.883575	26.3507
GOTERM_BP_FAT	GO:0034330~cell junction organization	23	0.587634	0.0182882	ENSG00000044115, ENSG00000105245, ENSG00000101665, ENSG00000105329, ENSG00000152894, ENSG00000152661, ENSG00000166949, ENSG00000129474, ENSG00000133961, ENSG00000182963, ENSG00000087077, ENSG00000169992, ENSG00000115414, ENSG00000146950, ENSG00000140992, ENSG00000124171, ENSG00000134982, ENSG00000161638, ENSG00000104067, ENSG00000091409, ENSG00000149930, ENSG00000035403, ENSG00000137076	2778	36	6542	1.50454	1	0.988071	29.3789
GOTERM_BP_FAT	GO:0042742~defense response to bacterium	9	0.229944	0.0184059	ENSG00000168242, ENSG00000104998, ENSG00000106100, ENSG00000088888, ENSG00000104312, ENSG00000197903, ENSG00000067182, ENSG00000142347, ENSG00000124635, ENSG00000197846	2778	10	6542	2.11944	1	0.985516	29.5383
INTERPRO	IPR013783:Immunoglobulin-like fold	56	1.43076	0.0185854	ENSG00000121716, ENSG00000169071, ENSG00000185483, ENSG00000104870, ENSG00000152894, ENSG00000183853, ENSG00000169783, ENSG00000198948, ENSG00000134352, ENSG00000172270, ENSG00000100968, ENSG00000127418, ENSG00000086967, ENSG00000037280, ENSG00000069188, ENSG00000099866, ENSG00000154721, ENSG00000169855, ENSG00000142798, ENSG00000112655, ENSG00000170909, ENSG00000166086, ENSG00000206557, ENSG0000…	3338	105	7968	1.2731	1	0.996242	28.9012
GOTERM_BP_FAT	GO:0051252~regulation of RNA metabolic process	479	12.2381	0.0195519	ENSG00000198521, ENSG00000131759, ENSG00000163884, ENSG00000160685, ENSG00000164330, ENSG00000197008, ENSG00000121413, ENSG00000171223, ENSG00000167840, ENSG00000126778, ENSG00000121417, ENSG00000013561, ENSG00000197951, ENSG00000136492, ENSG00000068323, ENSG00000204524, ENSG00000100968, ENSG00000144021, ENSG00000102103, ENSG00000118495, ENSG00000169131, ENSG00000054598, ENSG00000197857, ENSG0000…	2778	1053	6542	1.07124	1	0.986249	31.0727
GOTERM_MF_FAT	GO:0043167~ion binding	935	23.8886	0.0198186	ENSG00000198521, ENSG00000163884, ENSG00000185010, ENSG00000160685, ENSG00000164330, ENSG00000170385, ENSG00000103326, ENSG00000185015, ENSG00000087077, ENSG00000013561, ENSG00000171425, ENSG00000106052, ENSG00000139880, ENSG00000100139, ENSG00000197857, ENSG00000173566, ENSG00000136099, ENSG00000166347, ENSG00000196296, ENSG00000141012, ENSG00000184164, ENSG00000081138, ENSG00000087303, ENSG0000…	2603	2147	6239	1.04381	1	0.890147	28.5773
GOTERM_MF_FAT	GO:0004714~transmembrane receptor protein tyrosine kinase activity	18	0.459888	0.0209057	ENSG00000169071, ENSG00000185483, ENSG00000114354, ENSG00000197081, ENSG00000077782, ENSG00000112655, ENSG00000142627, ENSG00000163785, ENSG00000167601, ENSG00000099250, ENSG00000178568, ENSG00000068078, ENSG00000153208, ENSG00000127418, ENSG00000037280, ENSG00000196411, ENSG00000141736, ENSG00000143590	2603	27	6239	1.5979	1	0.887563	29.8976
INTERPRO	IPR013781:Glycoside hydrolase, subgroup, catalytic core	10	0.255493	0.0212545	ENSG00000001036, ENSG00000177830, ENSG00000114480, ENSG00000162688, ENSG00000149328, ENSG00000177628, ENSG00000213614, ENSG00000163521, ENSG00000049860, ENSG00000169660	3338	12	7968	1.98922	1	0.997153	32.3359
GOTERM_MF_FAT	GO:0004620~phospholipase activity	19	0.485437	0.0213652	ENSG00000182378, ENSG00000175445, ENSG00000105223, ENSG00000100292, ENSG00000114805, ENSG00000101333, ENSG00000187091, ENSG00000149782, ENSG00000182621, ENSG00000129219, ENSG00000103066, ENSG00000143353, ENSG00000032444, ENSG00000168970, ENSG00000100344, ENSG00000117592, ENSG00000123739, ENSG00000144824, ENSG00000120992	2603	29	6239	1.57035	1	0.87785	30.4486
UP_SEQ_FEATURE	zinc finger region:C2H2-type 3; degenerate	16	0.408789	0.0217703	ENSG00000198521, ENSG00000188321, ENSG00000197013, ENSG00000152926, ENSG00000083828, ENSG00000127081, ENSG00000168661, ENSG00000196172, ENSG00000197008, ENSG00000197044, ENSG00000132010, ENSG00000062370, ENSG00000181896, ENSG00000171466, ENSG00000170100, ENSG00000197372	3770	23	8938	1.64927	1	0.989656	35.2978
GOTERM_MF_FAT	GO:0003677~DNA binding	633	16.1727	0.0223151	ENSG00000198521, ENSG00000163884, ENSG00000131759, ENSG00000160685, ENSG00000164330, ENSG00000103326, ENSG00000166337, ENSG00000121413, ENSG00000197008, ENSG00000136169, ENSG00000124613, ENSG00000013563, ENSG00000171223, ENSG00000167840, ENSG00000121417, ENSG00000136770, ENSG00000126778, ENSG00000197951, ENSG00000171425, ENSG00000136492, ENSG00000068323, ENSG00000204524, ENSG00000153250, ENSG0000…	2603	1435	6239	1.05729	1	0.874442	31.575
SP_PIR_KEYWORDS	basement membrane	10	0.255493	0.0223201	ENSG00000197565, ENSG00000164946, ENSG00000188153, ENSG00000101680, ENSG00000142798, ENSG00000134871, ENSG00000187498, ENSG00000087303, ENSG00000113140, ENSG00000172037	3772	12	8944	1.97596	1	0.47292	29.1439
SMART	SM00431:SCAN	26	0.664282	0.0225151	ENSG00000141040, ENSG00000103343, ENSG00000189298, ENSG00000121413, ENSG00000197062, ENSG00000167840, ENSG00000137185, ENSG00000154957, ENSG00000197279, ENSG00000166529, ENSG00000140265, ENSG00000099326, ENSG00000083838, ENSG00000006194, ENSG00000160908, ENSG00000196812, ENSG00000167685, ENSG00000186448, ENSG00000186814, ENSG00000137338, ENSG00000182318, ENSG00000140987, ENSG00000186496, ENSG0000…	1873	43	4471	1.44335	0.999954	0.917855	27.525
INTERPRO	IPR003309:Transcriptional regulator SCAN	26	0.664282	0.0228205	ENSG00000141040, ENSG00000103343, ENSG00000189298, ENSG00000121413, ENSG00000197062, ENSG00000167840, ENSG00000137185, ENSG00000154957, ENSG00000197279, ENSG00000166529, ENSG00000140265, ENSG00000099326, ENSG00000083838, ENSG00000006194, ENSG00000160908, ENSG00000196812, ENSG00000167685, ENSG00000186448, ENSG00000186814, ENSG00000137338, ENSG00000182318, ENSG00000140987, ENSG00000186496, ENSG0000…	3338	43	7968	1.44334	1	0.997014	34.2776
SMART	SM00179:EGF_CA	24	0.613183	0.0228405	ENSG00000166147, ENSG00000134569, ENSG00000168056, ENSG00000049323, ENSG00000196159, ENSG00000169231, ENSG00000144152, ENSG00000221988, ENSG00000172889, ENSG00000145147, ENSG00000184164, ENSG00000162591, ENSG00000074181, ENSG00000087303, ENSG00000090006, ENSG00000113296, ENSG00000130164, ENSG00000213240, ENSG00000081479, ENSG00000184916, ENSG00000148204, ENSG00000038427, ENSG00000173706, ENSG0000…	1873	39	4471	1.46897	0.999961	0.868488	27.8654
INTERPRO	IPR001881:EGF-like calcium-binding	24	0.613183	0.0231235	ENSG00000166147, ENSG00000134569, ENSG00000168056, ENSG00000049323, ENSG00000196159, ENSG00000169231, ENSG00000144152, ENSG00000221988, ENSG00000172889, ENSG00000145147, ENSG00000184164, ENSG00000162591, ENSG00000074181, ENSG00000087303, ENSG00000090006, ENSG00000113296, ENSG00000130164, ENSG00000213240, ENSG00000081479, ENSG00000184916, ENSG00000148204, ENSG00000038427, ENSG00000173706, ENSG0000…	3338	39	7968	1.46896	1	0.995793	34.6471
GOTERM_BP_FAT	GO:0010811~positive regulation of cell-substrate adhesion	10	0.255493	0.0234084	ENSG00000105810, ENSG00000109072, ENSG00000166949, ENSG00000137801, ENSG00000184371, ENSG00000160963, ENSG00000142871, ENSG00000149084, ENSG00000166333, ENSG00000164620	2778	12	6542	1.96244	1	0.992617	36.0066
KEGG_PATHWAY	hsa04060:Cytokine-cytokine receptor interaction	26	0.664282	0.0239473	ENSG00000095752, ENSG00000105329, ENSG00000150630, ENSG00000187266, ENSG00000134352, ENSG00000006327, ENSG00000145431, ENSG00000100311, ENSG00000150281, ENSG00000037280, ENSG00000184371, ENSG00000177663, ENSG00000213927, ENSG00000163513, ENSG00000113594, ENSG00000127863, ENSG00000054967, ENSG00000122756, ENSG00000184451, ENSG00000027697, ENSG00000101144, ENSG00000163734, ENSG00000175505, ENSG0000…	1004	43	2381	1.43394	0.989757	0.681865	25.9916
INTERPRO	IPR007110:Immunoglobulin-like	47	1.20082	0.0244569	ENSG00000127578, ENSG00000121716, ENSG00000169071, ENSG00000185483, ENSG00000104870, ENSG00000154134, ENSG00000152894, ENSG00000077782, ENSG00000183853, ENSG00000169783, ENSG00000020181, ENSG00000129116, ENSG00000198948, ENSG00000142949, ENSG00000075223, ENSG00000181754, ENSG00000172270, ENSG00000127418, ENSG00000086967, ENSG00000170017, ENSG00000037280, ENSG00000069188, ENSG00000105426, ENSG0000…	3338	87	7968	1.28956	1	0.995504	36.2501
GOTERM_CC_FAT	GO:0000794~condensed nuclear chromosome	19	0.485437	0.024508	ENSG00000106610, ENSG00000101945, ENSG00000138095, ENSG00000051180, ENSG00000149554, ENSG00000100242, ENSG00000180198, ENSG00000149503, ENSG00000204410, ENSG00000133247, ENSG00000155438, ENSG00000066923, ENSG00000072501, ENSG00000131462, ENSG00000141696, ENSG00000179041, ENSG00000129810, ENSG00000132383, ENSG00000148700	2422	29	5733	1.55083	1	0.734393	31.4441
SP_PIR_KEYWORDS	g-protein coupled receptor	26	0.664282	0.0250006	ENSG00000204681, ENSG00000112218, ENSG00000020181, ENSG00000054277, ENSG00000155760, ENSG00000183150, ENSG00000179603, ENSG00000181104, ENSG00000167191, ENSG00000173567, ENSG00000128602, ENSG00000169860, ENSG00000164199, ENSG00000101850, ENSG00000198121, ENSG00000184451, ENSG00000121753, ENSG00000170989, ENSG00000075275, ENSG00000205213, ENSG00000198822, ENSG00000144648, ENSG00000116014, ENSG0000…	3772	43	8944	1.43372	1	0.499747	32.0516
SP_PIR_KEYWORDS	blood coagulation	7	0.178845	0.0250673	ENSG00000164111, ENSG00000185010, ENSG00000131187, ENSG00000105825, ENSG00000181104, ENSG00000169860, ENSG00000149131	3772	7	8944	2.37116	1	0.488579	32.1225
SP_PIR_KEYWORDS	hydroxylysine	7	0.178845	0.0250673	ENSG00000197565, ENSG00000142156, ENSG00000188153, ENSG00000134871, ENSG00000187498, ENSG00000139219, ENSG00000060718	3772	7	8944	2.37116	1	0.488579	32.1225
KEGG_PATHWAY	hsa00532:Chondroitin sulfate biosynthesis	11	0.281042	0.0257084	ENSG00000111962, ENSG00000122863, ENSG00000136213, ENSG00000015532, ENSG00000033100, ENSG00000169826, ENSG00000109956, ENSG00000111817, ENSG00000149541, ENSG00000123989, ENSG00000171310	1004	14	2381	1.86333	0.992719	0.626369	27.6328
INTERPRO	IPR000742:EGF-like, type 3	35	0.894226	0.0264775	ENSG00000168056, ENSG00000049323, ENSG00000172889, ENSG00000165124, ENSG00000162591, ENSG00000090006, ENSG00000140545, ENSG00000184916, ENSG00000137801, ENSG00000218336, ENSG00000132031, ENSG00000108797, ENSG00000166147, ENSG00000196159, ENSG00000169231, ENSG00000144152, ENSG00000221988, ENSG00000145147, ENSG00000184164, ENSG00000142798, ENSG00000087303, ENSG00000074181, ENSG00000135074, ENSG0000…	3338	62	7968	1.34753	1	0.995876	38.6086
GOTERM_BP_FAT	GO:0007126~meiosis	29	0.74093	0.0266148	ENSG00000196584, ENSG00000135476, ENSG00000187741, ENSG00000112029, ENSG00000124702, ENSG00000204410, ENSG00000185800, ENSG00000072501, ENSG00000066923, ENSG00000086827, ENSG00000197275, ENSG00000101224, ENSG00000024048, ENSG00000129810, ENSG00000132383, ENSG00000121211, ENSG00000188486, ENSG00000051180, ENSG00000149554, ENSG00000185379, ENSG00000131470, ENSG00000085999, ENSG00000113456, ENSG0000…	2778	49	6542	1.39374	1	0.995238	39.8523
GOTERM_BP_FAT	GO:0051327~M phase of meiotic cell cycle	29	0.74093	0.0266148	ENSG00000196584, ENSG00000135476, ENSG00000187741, ENSG00000112029, ENSG00000124702, ENSG00000204410, ENSG00000185800, ENSG00000072501, ENSG00000066923, ENSG00000086827, ENSG00000197275, ENSG00000101224, ENSG00000024048, ENSG00000129810, ENSG00000132383, ENSG00000121211, ENSG00000188486, ENSG00000051180, ENSG00000149554, ENSG00000185379, ENSG00000131470, ENSG00000085999, ENSG00000113456, ENSG0000…	2778	49	6542	1.39374	1	0.995238	39.8523
GOTERM_CC_FAT	GO:0005887~integral to plasma membrane	145	3.70465	0.0283709	ENSG00000185483, ENSG00000169071, ENSG00000147155, ENSG00000135643, ENSG00000152894, ENSG00000144724, ENSG00000197081, ENSG00000118600, ENSG00000163785, ENSG00000126777, ENSG00000170175, ENSG00000134824, ENSG00000103222, ENSG00000054277, ENSG00000087077, ENSG00000187266, ENSG00000168135, ENSG00000163681, ENSG00000161638, ENSG00000169855, ENSG00000163513, ENSG00000113594, ENSG00000136099, ENSG0000…	2422	302	5733	1.1365	1	0.761937	35.4603
SP_PIR_KEYWORDS	zinc finger	57	1.45631	0.0318914	ENSG00000198521, ENSG00000106571, ENSG00000075407, ENSG00000181666, ENSG00000159917, ENSG00000101868, ENSG00000169981, ENSG00000197756, ENSG00000174652, ENSG00000154957, ENSG00000179388, ENSG00000175395, ENSG00000197857, ENSG00000125846, ENSG00000099326, ENSG00000221983, ENSG00000062822, ENSG00000168661, ENSG00000186446, ENSG00000167377, ENSG00000124459, ENSG00000183386, ENSG00000170949, ENSG0000…	3772	109	8944	1.23996	1	0.562886	39.0229
GOTERM_MF_FAT	GO:0008656~caspase activator activity	8	0.204394	0.031935	ENSG00000184990, ENSG00000091592, ENSG00000106100, ENSG00000099968, ENSG00000120868, ENSG00000105483, ENSG00000120889, ENSG00000118412	2603	9	6239	2.13053	1	0.940815	42.0553
SMART	SM00181:EGF	37	0.945324	0.032316	ENSG00000168056, ENSG00000134569, ENSG00000049323, ENSG00000172889, ENSG00000165124, ENSG00000162591, ENSG00000090006, ENSG00000140545, ENSG00000184916, ENSG00000137801, ENSG00000218336, ENSG00000082781, ENSG00000162337, ENSG00000137103, ENSG00000132031, ENSG00000108797, ENSG00000166147, ENSG00000196159, ENSG00000169231, ENSG00000144152, ENSG00000221988, ENSG00000145147, ENSG00000184164, ENSG0000…	1873	67	4471	1.31824	0.999999	0.9096	37.1482
KEGG_PATHWAY	hsa00051:Fructose and mannose metabolism	14	0.35769	0.0326602	ENSG00000158571, ENSG00000140650, ENSG00000104522, ENSG00000111669, ENSG00000157353, ENSG00000138030, ENSG00000173540, ENSG00000159399, ENSG00000141959, ENSG00000156515, ENSG00000149925, ENSG00000178802, ENSG00000170525, ENSG00000139505	1004	20	2381	1.66006	0.998119	0.64865	33.79
GOTERM_MF_FAT	GO:0016811~hydrolase activity, acting on carbon-nitrogen (but not peptide) bonds, in linear amides	20	0.510986	0.0328421	ENSG00000114786, ENSG00000163517, ENSG00000183077, ENSG00000147099, ENSG00000070610, ENSG00000077463, ENSG00000171720, ENSG00000149480, ENSG00000204147, ENSG00000068903, ENSG00000142082, ENSG00000162066, ENSG00000038002, ENSG00000094631, ENSG00000104763, ENSG00000100429, ENSG00000156795, ENSG00000177628, ENSG00000187531, ENSG00000213380	2603	32	6239	1.49803	1	0.936918	42.9615
INTERPRO	IPR006210:EGF-like	37	0.945324	0.0328918	ENSG00000168056, ENSG00000134569, ENSG00000049323, ENSG00000172889, ENSG00000165124, ENSG00000162591, ENSG00000090006, ENSG00000140545, ENSG00000184916, ENSG00000137801, ENSG00000218336, ENSG00000082781, ENSG00000162337, ENSG00000137103, ENSG00000132031, ENSG00000108797, ENSG00000166147, ENSG00000196159, ENSG00000169231, ENSG00000144152, ENSG00000221988, ENSG00000145147, ENSG00000184164, ENSG0000…	3338	67	7968	1.31823	1	0.998405	45.5613
INTERPRO	IPR000152:EGF-type aspartate/asparagine hydroxylation conserved site	24	0.613183	0.0332219	ENSG00000166147, ENSG00000134569, ENSG00000168056, ENSG00000049323, ENSG00000196159, ENSG00000144152, ENSG00000221988, ENSG00000172889, ENSG00000165124, ENSG00000145147, ENSG00000184164, ENSG00000087303, ENSG00000162591, ENSG00000074181, ENSG00000090006, ENSG00000130164, ENSG00000213240, ENSG00000081479, ENSG00000075275, ENSG00000184916, ENSG00000148204, ENSG00000038427, ENSG00000173706, ENSG0000…	3338	40	7968	1.43223	1	0.997857	45.8982
KEGG_PATHWAY	hsa00511:Other glycan degradation	8	0.204394	0.0337061	ENSG00000001036, ENSG00000038002, ENSG00000204386, ENSG00000167280, ENSG00000177628, ENSG00000213614, ENSG00000162139, ENSG00000049860	1004	9	2381	2.10801	0.998467	0.603769	34.6735
GOTERM_CC_FAT	GO:0030658~transport vesicle membrane	14	0.35769	0.033711	ENSG00000160131, ENSG00000113615, ENSG00000122705, ENSG00000006114, ENSG00000175416, ENSG00000157978, ENSG00000176986, ENSG00000182287, ENSG00000105649, ENSG00000106367, ENSG00000196961, ENSG00000138674, ENSG00000070371, ENSG00000104490	2422	20	5733	1.65694	1	0.798742	40.6512
SMART	SM00462:PTB	20	0.510986	0.0341356	ENSG00000153071, ENSG00000160691, ENSG00000148082, ENSG00000105245, ENSG00000111077, ENSG00000173406, ENSG00000151491, ENSG00000198929, ENSG00000189410, ENSG00000157978, ENSG00000011132, ENSG00000133961, ENSG00000136044, ENSG00000136111, ENSG00000121653, ENSG00000136205, ENSG00000119185, ENSG00000065882, ENSG00000113108, ENSG00000185112	1873	32	4471	1.49192	1	0.886753	38.7984
INTERPRO	IPR006020:Phosphotyrosine interaction region	20	0.510986	0.0344463	ENSG00000153071, ENSG00000160691, ENSG00000148082, ENSG00000105245, ENSG00000111077, ENSG00000173406, ENSG00000151491, ENSG00000198929, ENSG00000189410, ENSG00000157978, ENSG00000011132, ENSG00000133961, ENSG00000136044, ENSG00000136111, ENSG00000121653, ENSG00000136205, ENSG00000119185, ENSG00000065882, ENSG00000113108, ENSG00000185112	3338	32	7968	1.49191	1	0.997619	47.1305
GOTERM_BP_FAT	GO:0055085~transmembrane transport	113	2.88707	0.0346746	ENSG00000197496, ENSG00000185344, ENSG00000135953, ENSG00000183605, ENSG00000170385, ENSG00000144741, ENSG00000103222, ENSG00000163002, ENSG00000125844, ENSG00000164284, ENSG00000124786, ENSG00000111581, ENSG00000148339, ENSG00000120253, ENSG00000119686, ENSG00000196296, ENSG00000197150, ENSG00000183032, ENSG00000160326, ENSG00000089060, ENSG00000099624, ENSG00000133460, ENSG00000134809, ENSG0000…	2778	231	6542	1.15198	1	0.998774	48.5758
COG_ONTOLOGY	Energy production and conversion	13	0.332141	0.0354624	ENSG00000140374, ENSG00000137713, ENSG00000197444, ENSG00000171503, ENSG00000131473, ENSG00000147576, ENSG00000180902, ENSG00000099624, ENSG00000129932, ENSG00000039523, ENSG00000179091, ENSG00000141569, ENSG00000142046	535	17	1160	1.65805	0.810032	0.810032	28.9134
KEGG_PATHWAY	hsa00520:Amino sugar and nucleotide sugar metabolism	17	0.434338	0.0354788	ENSG00000159921, ENSG00000140650, ENSG00000104522, ENSG00000157353, ENSG00000213614, ENSG00000131459, ENSG00000049860, ENSG00000173540, ENSG00000013375, ENSG00000159399, ENSG00000162066, ENSG00000156515, ENSG00000163281, ENSG00000169299, ENSG00000178802, ENSG00000105220, ENSG00000156958	1004	26	2381	1.55061	0.998916	0.574043	36.1462
GOTERM_BP_FAT	GO:0008202~steroid metabolic process	42	1.07307	0.0356199	ENSG00000083807, ENSG00000025423, ENSG00000147155, ENSG00000141447, ENSG00000073060, ENSG00000104549, ENSG00000107798, ENSG00000182372, ENSG00000122787, ENSG00000149084, ENSG00000087008, ENSG00000115677, ENSG00000133935, ENSG00000172893, ENSG00000160752, ENSG00000110048, ENSG00000140465, ENSG00000130540, ENSG00000149809, ENSG00000079435, ENSG00000112972, ENSG00000114650, ENSG00000182827, ENSG0000…	2778	77	6542	1.28451	1	0.998659	49.5165
SP_PIR_KEYWORDS	deafness	24	0.613183	0.0360799	ENSG00000116127, ENSG00000100106, ENSG00000074582, ENSG00000164199, ENSG00000112357, ENSG00000049167, ENSG00000075624, ENSG00000133703, ENSG00000184154, ENSG00000163161, ENSG00000187017, ENSG00000196586, ENSG00000126778, ENSG00000019549, ENSG00000105928, ENSG00000131504, ENSG00000177045, ENSG00000147224, ENSG00000068078, ENSG00000177697, ENSG00000104313, ENSG00000139219, ENSG00000109099, ENSG0000…	3772	40	8944	1.42269	1	0.596671	42.9274
GOTERM_CC_FAT	GO:0009897~external side of plasma membrane	24	0.613183	0.0365927	ENSG00000163513, ENSG00000181856, ENSG00000183098, ENSG00000182220, ENSG00000164733, ENSG00000085063, ENSG00000167543, ENSG00000196839, ENSG00000213420, ENSG00000086062, ENSG00000100299, ENSG00000134352, ENSG00000170989, ENSG00000069702, ENSG00000140545, ENSG00000137801, ENSG00000152558, ENSG00000170017, ENSG00000150893, ENSG00000117298, ENSG00000161638, ENSG00000091409, ENSG00000076716, ENSG0000…	2422	40	5733	1.42023	1	0.806074	43.2878
UP_SEQ_FEATURE	domain:EGF-like 2; calcium-binding	18	0.459888	0.0368476	ENSG00000134569, ENSG00000168056, ENSG00000196159, ENSG00000169231, ENSG00000144152, ENSG00000221988, ENSG00000165124, ENSG00000172889, ENSG00000184164, ENSG00000162591, ENSG00000090006, ENSG00000113296, ENSG00000130164, ENSG00000075275, ENSG00000137801, ENSG00000148204, ENSG00000038427, ENSG00000173706	3770	28	8938	1.5241	1	0.99949	52.4131
GOTERM_BP_FAT	GO:0050817~coagulation	17	0.434338	0.0387539	ENSG00000185010, ENSG00000095752, ENSG00000085063, ENSG00000105825, ENSG00000146535, ENSG00000074695, ENSG00000047579, ENSG00000166189, ENSG00000113600, ENSG00000164111, ENSG00000116266, ENSG00000198682, ENSG00000131187, ENSG00000181104, ENSG00000149131, ENSG00000169860, ENSG00000132842	2778	26	6542	1.53976	1	0.999023	52.5203
GOTERM_BP_FAT	GO:0007596~blood coagulation	17	0.434338	0.0387539	ENSG00000185010, ENSG00000095752, ENSG00000085063, ENSG00000105825, ENSG00000146535, ENSG00000074695, ENSG00000047579, ENSG00000166189, ENSG00000113600, ENSG00000164111, ENSG00000116266, ENSG00000198682, ENSG00000131187, ENSG00000181104, ENSG00000149131, ENSG00000169860, ENSG00000132842	2778	26	6542	1.53976	1	0.999023	52.5203
GOTERM_MF_FAT	GO:0046872~metal ion binding	918	23.4543	0.0389633	ENSG00000198521, ENSG00000163884, ENSG00000185010, ENSG00000160685, ENSG00000164330, ENSG00000170385, ENSG00000103326, ENSG00000185015, ENSG00000087077, ENSG00000013561, ENSG00000171425, ENSG00000106052, ENSG00000139880, ENSG00000100139, ENSG00000197857, ENSG00000173566, ENSG00000136099, ENSG00000166347, ENSG00000196296, ENSG00000141012, ENSG00000184164, ENSG00000081138, ENSG00000087303, ENSG0000…	2603	2120	6239	1.03788	1	0.956374	48.7365
GOTERM_BP_FAT	GO:0060429~epithelium development	47	1.20082	0.0391267	ENSG00000106571, ENSG00000007372, ENSG00000151151, ENSG00000140682, ENSG00000117707, ENSG00000150630, ENSG00000182871, ENSG00000168014, ENSG00000004975, ENSG00000166333, ENSG00000126778, ENSG00000177606, ENSG00000185920, ENSG00000184916, ENSG00000185668, ENSG00000189337, ENSG00000138771, ENSG00000101680, ENSG00000140463, ENSG00000064012, ENSG00000150893, ENSG00000173402, ENSG00000137203, ENSG0000…	2778	88	6542	1.25775	1	0.998817	52.8661
GOTERM_BP_FAT	GO:0006919~activation of caspase activity	18	0.459888	0.0392962	ENSG00000114446, ENSG00000091592, ENSG00000106100, ENSG00000166949, ENSG00000105327, ENSG00000099968, ENSG00000172115, ENSG00000118412, ENSG00000113600, ENSG00000184990, ENSG00000115415, ENSG00000172071, ENSG00000103423, ENSG00000165943, ENSG00000181104, ENSG00000120868, ENSG00000127946, ENSG00000120889	2778	28	6542	1.51388	1	0.998537	53.0226
GOTERM_BP_FAT	GO:0000271~polysaccharide biosynthetic process	19	0.485437	0.0396171	ENSG00000159921, ENSG00000056998, ENSG00000122863, ENSG00000015532, ENSG00000138604, ENSG00000169826, ENSG00000170340, ENSG00000033011, ENSG00000153936, ENSG00000142208, ENSG00000114480, ENSG00000162688, ENSG00000136213, ENSG00000163754, ENSG00000167123, ENSG00000149541, ENSG00000111817, ENSG00000174684, ENSG00000198756, ENSG00000171310	2778	30	6542	1.49146	1	0.998262	53.3175
GOTERM_BP_FAT	GO:0042330~taxis	21	0.536536	0.0397385	ENSG00000169855, ENSG00000183723, ENSG00000154134, ENSG00000145147, ENSG00000136960, ENSG00000184451, ENSG00000151422, ENSG00000130827, ENSG00000100311, ENSG00000107175, ENSG00000163734, ENSG00000153551, ENSG00000103197, ENSG00000102879, ENSG00000142871, ENSG00000213927, ENSG00000140931, ENSG00000154229, ENSG00000144648, ENSG00000174775, ENSG00000169032	2778	34	6542	1.45452	1	0.997892	53.4285
GOTERM_BP_FAT	GO:0006935~chemotaxis	21	0.536536	0.0397385	ENSG00000169855, ENSG00000183723, ENSG00000154134, ENSG00000145147, ENSG00000136960, ENSG00000184451, ENSG00000151422, ENSG00000130827, ENSG00000100311, ENSG00000107175, ENSG00000163734, ENSG00000153551, ENSG00000103197, ENSG00000102879, ENSG00000142871, ENSG00000213927, ENSG00000140931, ENSG00000154229, ENSG00000144648, ENSG00000174775, ENSG00000169032	2778	34	6542	1.45452	1	0.997892	53.4285
GOTERM_BP_FAT	GO:0050678~regulation of epithelial cell proliferation	20	0.510986	0.0397542	ENSG00000179222, ENSG00000007372, ENSG00000105329, ENSG00000166949, ENSG00000150630, ENSG00000011052, ENSG00000086062, ENSG00000071553, ENSG00000105810, ENSG00000069702, ENSG00000140009, ENSG00000178568, ENSG00000185920, ENSG00000129757, ENSG00000128573, ENSG00000134982, ENSG00000101680, ENSG00000103197, ENSG00000141736, ENSG00000148400	2778	32	6542	1.47183	1	0.997435	53.4429
GOTERM_BP_FAT	GO:0050953~sensory perception of light stimulus	37	0.945324	0.0404268	ENSG00000116035, ENSG00000007372, ENSG00000116127, ENSG00000125741, ENSG00000100058, ENSG00000007062, ENSG00000112357, ENSG00000182871, ENSG00000182372, ENSG00000125746, ENSG00000054277, ENSG00000117360, ENSG00000102805, ENSG00000149489, ENSG00000101365, ENSG00000179603, ENSG00000140463, ENSG00000060718, ENSG00000118402, ENSG00000101850, ENSG00000164199, ENSG00000047579, ENSG00000205981, ENSG0000…	2778	67	6542	1.30048	1	0.997203	54.0536
GOTERM_BP_FAT	GO:0007601~visual perception	37	0.945324	0.0404268	ENSG00000116035, ENSG00000007372, ENSG00000116127, ENSG00000125741, ENSG00000100058, ENSG00000007062, ENSG00000112357, ENSG00000182871, ENSG00000182372, ENSG00000125746, ENSG00000054277, ENSG00000117360, ENSG00000102805, ENSG00000149489, ENSG00000101365, ENSG00000179603, ENSG00000140463, ENSG00000060718, ENSG00000118402, ENSG00000101850, ENSG00000164199, ENSG00000047579, ENSG00000205981, ENSG0000…	2778	67	6542	1.30048	1	0.997203	54.0536
SP_PIR_KEYWORDS	duplication	42	1.07307	0.0404876	ENSG00000111087, ENSG00000100058, ENSG00000185010, ENSG00000115306, ENSG00000147133, ENSG00000077782, ENSG00000187498, ENSG00000113140, ENSG00000197043, ENSG00000077312, ENSG00000163932, ENSG00000185624, ENSG00000103222, ENSG00000115414, ENSG00000146242, ENSG00000082781, ENSG00000161638, ENSG00000005249, ENSG00000141736, ENSG00000101057, ENSG00000171132, ENSG00000169100, ENSG00000221983, ENSG0000…	3772	78	8944	1.27678	1	0.628178	46.7833
GOTERM_CC_FAT	GO:0030130~clathrin coat of trans-Golgi network vesicle	9	0.229944	0.0410888	ENSG00000006114, ENSG00000122705, ENSG00000182287, ENSG00000175416, ENSG00000196961, ENSG00000106367, ENSG00000070371, ENSG00000104490, ENSG00000157978	2422	11	5733	1.93668	1	0.825099	47.1837
GOTERM_CC_FAT	GO:0012510~trans-Golgi network transport vesicle membrane	9	0.229944	0.0410888	ENSG00000006114, ENSG00000122705, ENSG00000182287, ENSG00000175416, ENSG00000196961, ENSG00000106367, ENSG00000070371, ENSG00000104490, ENSG00000157978	2422	11	5733	1.93668	1	0.825099	47.1837
GOTERM_BP_FAT	GO:0000279~M phase	111	2.83597	0.0418815	ENSG00000124702, ENSG00000171720, ENSG00000204410, ENSG00000167842, ENSG00000160783, ENSG00000086827, ENSG00000179041, ENSG00000121621, ENSG00000121211, ENSG00000120253, ENSG00000113456, ENSG00000136982, ENSG00000146918, ENSG00000163808, ENSG00000051825, ENSG00000146670, ENSG00000011426, ENSG00000187531, ENSG00000075131, ENSG00000105255, ENSG00000187741, ENSG00000186625, ENSG00000149503, ENSG0000…	2778	228	6542	1.14648	1	0.99729	55.3486
BIOCARTA	h_bard1Pathway:BRCA1-dependent Ub-ligase activity	7	0.178845	0.0421317	ENSG00000012048, ENSG00000187741, ENSG00000158169, ENSG00000112039, ENSG00000221829, ENSG00000138376, ENSG00000183161	312	8	801	2.24639	0.999986	0.999986	43.0106
GOTERM_MF_FAT	GO:0019200~carbohydrate kinase activity	10	0.255493	0.0423546	ENSG00000158571, ENSG00000141959, ENSG00000156515, ENSG00000159921, ENSG00000171174, ENSG00000170525, ENSG00000138030, ENSG00000159399, ENSG00000172456, ENSG00000156958	2603	13	6239	1.84373	1	0.961445	51.6946
KEGG_PATHWAY	hsa04916:Melanogenesis	29	0.74093	0.0430798	ENSG00000138795, ENSG00000118260, ENSG00000101333, ENSG00000148660, ENSG00000004975, ENSG00000143578, ENSG00000072062, ENSG00000108379, ENSG00000102882, ENSG00000155760, ENSG00000107175, ENSG00000183943, ENSG00000174775, ENSG00000169032, ENSG00000114353, ENSG00000133703, ENSG00000149782, ENSG00000078295, ENSG00000182158, ENSG00000182621, ENSG00000127955, ENSG00000152284, ENSG00000107404, ENSG0000…	1004	51	2381	1.34851	0.999757	0.603366	42.1213
GOTERM_MF_FAT	GO:0004091~carboxylesterase activity	23	0.587634	0.0449891	ENSG00000187024, ENSG00000175445, ENSG00000107798, ENSG00000006757, ENSG00000110721, ENSG00000101474, ENSG00000105854, ENSG00000158201, ENSG00000214517, ENSG00000101473, ENSG00000103066, ENSG00000143353, ENSG00000032444, ENSG00000168792, ENSG00000177666, ENSG00000079435, ENSG00000168970, ENSG00000100344, ENSG00000141378, ENSG00000117592, ENSG00000123739, ENSG00000134780, ENSG00000120992	2603	39	6239	1.41353	1	0.963569	53.8809
GOTERM_MF_FAT	GO:0048029~monosaccharide binding	11	0.281042	0.0454045	ENSG00000158571, ENSG00000141959, ENSG00000177156, ENSG00000003056, ENSG00000172270, ENSG00000149925, ENSG00000163754, ENSG00000197081, ENSG00000136856, ENSG00000074695, ENSG00000159399	2603	15	6239	1.75769	1	0.959414	54.217
SP_PIR_KEYWORDS	chemotaxis	10	0.255493	0.045596	ENSG00000169855, ENSG00000183723, ENSG00000107175, ENSG00000153551, ENSG00000163734, ENSG00000154134, ENSG00000145147, ENSG00000142871, ENSG00000140931, ENSG00000136960	3772	13	8944	1.82397	1	0.661513	50.9471
SP_PIR_KEYWORDS	pharmaceutical	10	0.255493	0.045596	ENSG00000101144, ENSG00000184990, ENSG00000185010, ENSG00000184557, ENSG00000100311, ENSG00000095752, ENSG00000102393, ENSG00000177628, ENSG00000213918, ENSG00000184481	3772	13	8944	1.82397	1	0.661513	50.9471
GOTERM_BP_FAT	GO:0002009~morphogenesis of an epithelium	32	0.817578	0.0456072	ENSG00000106571, ENSG00000151151, ENSG00000140682, ENSG00000150630, ENSG00000117707, ENSG00000168014, ENSG00000004975, ENSG00000166333, ENSG00000126778, ENSG00000185920, ENSG00000184916, ENSG00000101680, ENSG00000138771, ENSG00000064012, ENSG00000150893, ENSG00000140463, ENSG00000173402, ENSG00000137203, ENSG00000136099, ENSG00000213341, ENSG00000122691, ENSG00000043355, ENSG00000101752, ENSG0000…	2778	57	6542	1.32207	1	0.998087	58.5097
GOTERM_CC_FAT	GO:0031226~intrinsic to plasma membrane	147	3.75575	0.047625	ENSG00000185483, ENSG00000169071, ENSG00000147155, ENSG00000135643, ENSG00000152894, ENSG00000144724, ENSG00000197081, ENSG00000118600, ENSG00000163785, ENSG00000126777, ENSG00000170175, ENSG00000134824, ENSG00000103222, ENSG00000054277, ENSG00000087077, ENSG00000187266, ENSG00000168135, ENSG00000163681, ENSG00000161638, ENSG00000169855, ENSG00000163513, ENSG00000113594, ENSG00000136099, ENSG0000…	2422	311	5733	1.11883	1	0.853545	52.4036
GOTERM_BP_FAT	GO:0050795~regulation of behavior	10	0.255493	0.0476446	ENSG00000170989, ENSG00000100311, ENSG00000107175, ENSG00000140009, ENSG00000105329, ENSG00000166949, ENSG00000137801, ENSG00000145147, ENSG00000196839, ENSG00000154229	2778	13	6542	1.81149	1	0.998268	60.1475
SMART	SM00409:IG	32	0.817578	0.0487693	ENSG00000121716, ENSG00000152894, ENSG00000183853, ENSG00000020181, ENSG00000075223, ENSG00000181754, ENSG00000172270, ENSG00000127418, ENSG00000086967, ENSG00000037280, ENSG00000170017, ENSG00000069188, ENSG00000105426, ENSG00000099866, ENSG00000185565, ENSG00000153993, ENSG00000154721, ENSG00000176020, ENSG00000146555, ENSG00000112655, ENSG00000144857, ENSG00000170909, ENSG00000166086, ENSG0000…	1873	58	4471	1.31701	1	0.935667	50.679
SMART	SM00173:RAS	12	0.306592	0.0487969	ENSG00000126458, ENSG00000144118, ENSG00000106615, ENSG00000116473, ENSG00000133703, ENSG00000123728, ENSG00000143622, ENSG00000165023, ENSG00000174775, ENSG00000167550, ENSG00000176490, ENSG00000125249	1873	17	4471	1.685	1	0.91286	50.6993
INTERPRO	IPR017452:GPCR, rhodopsin-like superfamily	12	0.306592	0.0490265	ENSG00000170989, ENSG00000183150, ENSG00000181104, ENSG00000205213, ENSG00000198121, ENSG00000169860, ENSG00000112218, ENSG00000144648, ENSG00000116014, ENSG00000054277, ENSG00000184451, ENSG00000158292	3338	17	7968	1.68498	1	0.999733	59.9079
INTERPRO	IPR003577:Ras small GTPase, Ras type	12	0.306592	0.0490265	ENSG00000126458, ENSG00000144118, ENSG00000106615, ENSG00000116473, ENSG00000133703, ENSG00000123728, ENSG00000143622, ENSG00000165023, ENSG00000174775, ENSG00000167550, ENSG00000176490, ENSG00000125249	3338	17	7968	1.68498	1	0.999733	59.9079
SP_PIR_KEYWORDS	calcium channel	11	0.281042	0.0490903	ENSG00000083067, ENSG00000123104, ENSG00000167535, ENSG00000144935, ENSG00000096433, ENSG00000138279, ENSG00000006283, ENSG00000142408, ENSG00000196557, ENSG00000182500, ENSG00000075461	3772	15	8944	1.73885	1	0.678271	53.6177
GOTERM_MF_FAT	GO:0046906~tetrapyrrole binding	18	0.459888	0.0491373	ENSG00000160200, ENSG00000013583, ENSG00000117691, ENSG00000166347, ENSG00000100292, ENSG00000172115, ENSG00000185339, ENSG00000134824, ENSG00000138061, ENSG00000186684, ENSG00000086991, ENSG00000140465, ENSG00000155016, ENSG00000186104, ENSG00000179091, ENSG00000086232, ENSG00000116984, ENSG00000152402	2603	29	6239	1.4877	1	0.964404	57.1357
UP_SEQ_FEATURE	domain:SCAN box	25	0.638733	0.0491383	ENSG00000141040, ENSG00000103343, ENSG00000189298, ENSG00000121413, ENSG00000197062, ENSG00000167840, ENSG00000137185, ENSG00000154957, ENSG00000197279, ENSG00000166529, ENSG00000140265, ENSG00000099326, ENSG00000083838, ENSG00000006194, ENSG00000160908, ENSG00000196812, ENSG00000167685, ENSG00000186448, ENSG00000186814, ENSG00000137338, ENSG00000182318, ENSG00000186496, ENSG00000121903, ENSG0000…	3770	43	8938	1.37839	1	0.99995	63.0886
GOTERM_MF_FAT	GO:0016868~intramolecular transferase activity, phosphotransferases	6	0.153296	0.0493116	ENSG00000172331, ENSG00000140650, ENSG00000165434, ENSG00000169299, ENSG00000171314, ENSG00000013375	2603	6	6239	2.39685	1	0.960001	57.2676
GOTERM_MF_FAT	GO:0030332~cyclin binding	6	0.153296	0.0493116	ENSG00000105810, ENSG00000178950, ENSG00000135272, ENSG00000036257, ENSG00000103264, ENSG00000124762	2603	6	6239	2.39685	1	0.960001	57.2676
INTERPRO	IPR003599:Immunoglobulin subtype	32	0.817578	0.0494175	ENSG00000121716, ENSG00000152894, ENSG00000183853, ENSG00000020181, ENSG00000075223, ENSG00000181754, ENSG00000172270, ENSG00000127418, ENSG00000086967, ENSG00000037280, ENSG00000170017, ENSG00000069188, ENSG00000105426, ENSG00000099866, ENSG00000185565, ENSG00000153993, ENSG00000154721, ENSG00000176020, ENSG00000146555, ENSG00000112655, ENSG00000144857, ENSG00000170909, ENSG00000166086, ENSG0000…	3338	58	7968	1.317	1	0.99963	60.2066
GOTERM_CC_FAT	GO:0060205~cytoplasmic membrane-bounded vesicle lumen	11	0.281042	0.0495592	ENSG00000113296, ENSG00000130402, ENSG00000185010, ENSG00000115414, ENSG00000100311, ENSG00000105329, ENSG00000137801, ENSG00000169231, ENSG00000150630, ENSG00000149131, ENSG00000113140	2422	15	5733	1.73584	1	0.850584	53.8531
GOTERM_CC_FAT	GO:0031983~vesicle lumen	11	0.281042	0.0495592	ENSG00000113296, ENSG00000130402, ENSG00000185010, ENSG00000115414, ENSG00000100311, ENSG00000105329, ENSG00000137801, ENSG00000169231, ENSG00000150630, ENSG00000149131, ENSG00000113140	2422	15	5733	1.73584	1	0.850584	53.8531
INTERPRO	IPR017878:TGF-beta binding	6	0.153296	0.0502588	ENSG00000166147, ENSG00000070404, ENSG00000168056, ENSG00000134363, ENSG00000049323, ENSG00000090006	3338	6	7968	2.38706	1	0.999535	60.8421
INTERPRO	IPR017891:Insulin-like growth factor binding protein, N-terminal	6	0.153296	0.0502588	ENSG00000141753, ENSG00000118523, ENSG00000146674, ENSG00000142871, ENSG00000115457, ENSG00000115461	3338	6	7968	2.38706	1	0.999535	60.8421
UP_SEQ_FEATURE	zinc finger region:C2H2-type 6; degenerate	6	0.153296	0.0518286	ENSG00000197008, ENSG00000196172, ENSG00000142528, ENSG00000178386, ENSG00000159885, ENSG00000140836	3770	6	8938	2.37082	1	0.999962	65.1003
UP_SEQ_FEATURE	domain:TSP N-terminal	6	0.153296	0.0518286	ENSG00000113296, ENSG00000196739, ENSG00000137801, ENSG00000169231, ENSG00000182871, ENSG00000060718	3770	6	8938	2.37082	1	0.999962	65.1003
GOTERM_CC_FAT	GO:0031091~platelet alpha granule	12	0.306592	0.0520624	ENSG00000113296, ENSG00000130402, ENSG00000116266, ENSG00000185010, ENSG00000115414, ENSG00000184056, ENSG00000105329, ENSG00000137801, ENSG00000169231, ENSG00000150630, ENSG00000149131, ENSG00000113140	2422	17	5733	1.67086	1	0.851092	55.6681
KEGG_PATHWAY	hsa00562:Inositol phosphate metabolism	20	0.510986	0.0521475	ENSG00000111669, ENSG00000122126, ENSG00000151151, ENSG00000165458, ENSG00000101333, ENSG00000187091, ENSG00000149782, ENSG00000127080, ENSG00000143393, ENSG00000141401, ENSG00000150867, ENSG00000204084, ENSG00000166908, ENSG00000040933, ENSG00000182621, ENSG00000105655, ENSG00000151689, ENSG00000132376, ENSG00000143772, ENSG00000137825	1004	33	2381	1.43728	0.99996	0.636587	48.5753
SP_PIR_KEYWORDS	proteoglycan	13	0.332141	0.0532144	ENSG00000183098, ENSG00000136378, ENSG00000142798, ENSG00000184831, ENSG00000213420, ENSG00000069702, ENSG00000099250, ENSG00000162512, ENSG00000072571, ENSG00000184371, ENSG00000038427, ENSG00000076716, ENSG00000169439	3772	19	8944	1.62237	1	0.697831	56.5947
GOTERM_BP_FAT	GO:0044270~nitrogen compound catabolic process	24	0.613183	0.053925	ENSG00000125458, ENSG00000112667, ENSG00000196296, ENSG00000100292, ENSG00000133805, ENSG00000163161, ENSG00000196839, ENSG00000128311, ENSG00000183696, ENSG00000131473, ENSG00000132781, ENSG00000099624, ENSG00000135318, ENSG00000152234, ENSG00000173786, ENSG00000065057, ENSG00000103415, ENSG00000106268, ENSG00000128309, ENSG00000123415, ENSG00000138430, ENSG00000196365, ENSG00000131979, ENSG0000…	2778	41	6542	1.3785	1	0.999106	64.8194
GOTERM_BP_FAT	GO:0006029~proteoglycan metabolic process	12	0.306592	0.0541239	ENSG00000153936, ENSG00000181523, ENSG00000122863, ENSG00000136213, ENSG00000125430, ENSG00000196562, ENSG00000138604, ENSG00000169826, ENSG00000139219, ENSG00000111817, ENSG00000060718, ENSG00000171310	2778	17	6542	1.6623	1	0.998947	64.9585
SP_PIR_KEYWORDS	heme	19	0.485437	0.0541613	ENSG00000114395, ENSG00000160200, ENSG00000117691, ENSG00000166347, ENSG00000143252, ENSG00000100292, ENSG00000172115, ENSG00000004961, ENSG00000174151, ENSG00000134824, ENSG00000138061, ENSG00000008283, ENSG00000186684, ENSG00000103415, ENSG00000140465, ENSG00000155016, ENSG00000071967, ENSG00000186104, ENSG00000179091	3772	31	8944	1.45329	1	0.694198	57.2526
SP_PIR_KEYWORDS	LIM domain	18	0.459888	0.0546579	ENSG00000162458, ENSG00000164877, ENSG00000120913, ENSG00000166407, ENSG00000140682, ENSG00000071282, ENSG00000106683, ENSG00000129474, ENSG00000135596, ENSG00000050405, ENSG00000002834, ENSG00000183386, ENSG00000087077, ENSG00000139174, ENSG00000175183, ENSG00000135269, ENSG00000100139, ENSG00000145012	3772	29	8944	1.47175	1	0.687661	57.5939
UP_SEQ_FEATURE	zinc finger region:C2H2-type 1; atypical	18	0.459888	0.0547306	ENSG00000043355, ENSG00000103994, ENSG00000198131, ENSG00000169155, ENSG00000197044, ENSG00000110851, ENSG00000131127, ENSG00000132010, ENSG00000198464, ENSG00000152977, ENSG00000130818, ENSG00000196700, ENSG00000090612, ENSG00000196247, ENSG00000139800, ENSG00000174963, ENSG00000156925, ENSG00000197857	3770	29	8938	1.47154	1	0.999972	67.1535
SP_PIR_KEYWORDS	cytokine	15	0.38324	0.0548488	ENSG00000183723, ENSG00000095752, ENSG00000143869, ENSG00000101144, ENSG00000163734, ENSG00000153551, ENSG00000150281, ENSG00000184371, ENSG00000105220, ENSG00000175505, ENSG00000156466, ENSG00000213927, ENSG00000140931, ENSG00000130513, ENSG00000130283	3772	23	8944	1.54641	1	0.679256	57.7244
GOTERM_BP_FAT	GO:0030100~regulation of endocytosis	23	0.587634	0.0548502	ENSG00000168118, ENSG00000073060, ENSG00000101752, ENSG00000105329, ENSG00000039319, ENSG00000165912, ENSG00000145335, ENSG00000157978, ENSG00000103966, ENSG00000140022, ENSG00000130402, ENSG00000071553, ENSG00000136717, ENSG00000111540, ENSG00000131408, ENSG00000140545, ENSG00000042753, ENSG00000103197, ENSG00000100266, ENSG00000163661, ENSG00000127946, ENSG00000154229, ENSG00000110395	2778	39	6542	1.38881	1	0.99885	65.4622
UP_SEQ_FEATURE	metal ion-binding site:Iron (heme axial ligand)	16	0.408789	0.0551248	ENSG00000114395, ENSG00000160200, ENSG00000166347, ENSG00000143252, ENSG00000100292, ENSG00000172115, ENSG00000174151, ENSG00000138061, ENSG00000008283, ENSG00000186684, ENSG00000103415, ENSG00000140465, ENSG00000155016, ENSG00000071967, ENSG00000186104, ENSG00000179091	3770	25	8938	1.51733	1	0.999967	67.4234
GOTERM_BP_FAT	GO:0040012~regulation of locomotion	49	1.25192	0.055765	ENSG00000101665, ENSG00000152894, ENSG00000150630, ENSG00000182871, ENSG00000172889, ENSG00000129474, ENSG00000166333, ENSG00000087077, ENSG00000134352, ENSG00000107175, ENSG00000065320, ENSG00000181104, ENSG00000140463, ENSG00000050820, ENSG00000169032, ENSG00000176170, ENSG00000126458, ENSG00000146674, ENSG00000145147, ENSG00000142347, ENSG00000170989, ENSG00000069702, ENSG00000142208, ENSG0000…	2778	94	6542	1.22757	1	0.998778	66.0867
KEGG_PATHWAY	hsa04020:Calcium signaling pathway	29	0.74093	0.0568465	ENSG00000088256, ENSG00000101333, ENSG00000148660, ENSG00000072062, ENSG00000123104, ENSG00000144935, ENSG00000044446, ENSG00000178568, ENSG00000096433, ENSG00000181104, ENSG00000183943, ENSG00000143772, ENSG00000137825, ENSG00000141736, ENSG00000176170, ENSG00000169100, ENSG00000099957, ENSG00000196296, ENSG00000187091, ENSG00000078295, ENSG00000149782, ENSG00000196557, ENSG00000187446, ENSG0000…	1004	52	2381	1.32258	0.999984	0.63417	51.653
GOTERM_BP_FAT	GO:0048839~inner ear development	18	0.459888	0.0581591	ENSG00000164199, ENSG00000105329, ENSG00000117707, ENSG00000184154, ENSG00000114315, ENSG00000181449, ENSG00000196586, ENSG00000126778, ENSG00000168505, ENSG00000105928, ENSG00000152977, ENSG00000115507, ENSG00000184916, ENSG00000100625, ENSG00000104313, ENSG00000139219, ENSG00000060718, ENSG00000176697	2778	29	6542	1.46168	1	0.998918	67.671
GOTERM_BP_FAT	GO:0030155~regulation of cell adhesion	32	0.817578	0.0590621	ENSG00000213445, ENSG00000101665, ENSG00000105329, ENSG00000166949, ENSG00000128567, ENSG00000160963, ENSG00000149084, ENSG00000134215, ENSG00000166333, ENSG00000164620, ENSG00000108669, ENSG00000109072, ENSG00000137801, ENSG00000184916, ENSG00000101680, ENSG00000008256, ENSG00000184371, ENSG00000142871, ENSG00000169032, ENSG00000141736, ENSG00000173406, ENSG00000184207, ENSG00000196839, ENSG0000…	2778	58	6542	1.29927	1	0.998852	68.2502
GOTERM_MF_FAT	GO:0008484~sulfuric ester hydrolase activity	7	0.178845	0.0610985	ENSG00000100299, ENSG00000181523, ENSG00000164291, ENSG00000196562, ENSG00000141012, ENSG00000135677, ENSG00000113273	2603	8	6239	2.09724	1	0.979025	65.3533
GOTERM_BP_FAT	GO:0030182~neuron differentiation	97	2.47828	0.062182	ENSG00000171055, ENSG00000116127, ENSG00000106571, ENSG00000105245, ENSG00000184154, ENSG00000099617, ENSG00000143869, ENSG00000166333, ENSG00000163785, ENSG00000172037, ENSG00000130827, ENSG00000160113, ENSG00000168610, ENSG00000140463, ENSG00000177169, ENSG00000113594, ENSG00000169855, ENSG00000107262, ENSG00000115317, ENSG00000145147, ENSG00000101144, ENSG00000173786, ENSG00000121083, ENSG0000…	2778	200	6542	1.14214	1	0.999059	70.1766
SP_PIR_KEYWORDS	ionic channel	27	0.689831	0.0623246	ENSG00000083067, ENSG00000213719, ENSG00000167535, ENSG00000135643, ENSG00000186919, ENSG00000169684, ENSG00000170175, ENSG00000182500, ENSG00000168135, ENSG00000123104, ENSG00000141540, ENSG00000144935, ENSG00000096433, ENSG00000102934, ENSG00000196876, ENSG00000177119, ENSG00000099957, ENSG00000142408, ENSG00000121361, ENSG00000130529, ENSG00000090674, ENSG00000196557, ENSG00000075461, ENSG0000…	3772	48	8944	1.33378	1	0.717458	62.5499
INTERPRO	IPR000917:Sulfatase	7	0.178845	0.062391	ENSG00000100299, ENSG00000181523, ENSG00000164291, ENSG00000196562, ENSG00000141012, ENSG00000135677, ENSG00000113273	3338	8	7968	2.08868	1	0.999896	69.0044
KEGG_PATHWAY	hsa04640:Hematopoietic cell lineage	7	0.178845	0.0639751	ENSG00000187266, ENSG00000095752, ENSG00000085063, ENSG00000184371, ENSG00000161638, ENSG00000091409, ENSG00000077238	1004	8	2381	2.07507	0.999996	0.646999	56
SP_PIR_KEYWORDS	growth factor receptor	7	0.178845	0.0644891	ENSG00000007384, ENSG00000178568, ENSG00000068078, ENSG00000077782, ENSG00000197081, ENSG00000177885, ENSG00000122756	3772	8	8944	2.07476	1	0.721012	63.8478
UP_SEQ_FEATURE	metal ion-binding site:Calcium; via 3-oxoalanine	7	0.178845	0.0645334	ENSG00000100299, ENSG00000181523, ENSG00000164291, ENSG00000196562, ENSG00000141012, ENSG00000135677, ENSG00000113273	3770	8	8938	2.07447	1	0.999993	73.2737
GOTERM_BP_FAT	GO:0048598~embryonic morphogenesis	72	1.83955	0.0647102	ENSG00000106571, ENSG00000116035, ENSG00000169071, ENSG00000138795, ENSG00000150630, ENSG00000126778, ENSG00000137166, ENSG00000185920, ENSG00000140463, ENSG00000172819, ENSG00000054598, ENSG00000101115, ENSG00000136099, ENSG00000163513, ENSG00000043355, ENSG00000146535, ENSG00000036257, ENSG00000112655, ENSG00000142798, ENSG00000145147, ENSG00000114315, ENSG00000127603, ENSG00000101144, ENSG0000…	2778	145	6542	1.16935	1	0.999169	71.6558
BIOCARTA	h_atrbrcaPathway:Role of BRCA1, BRCA2 and ATR in Cancer Susceptibility	13	0.332141	0.0660862	ENSG00000187741, ENSG00000112039, ENSG00000051180, ENSG00000149554, ENSG00000113456, ENSG00000012048, ENSG00000158169, ENSG00000221829, ENSG00000149311, ENSG00000172613, ENSG00000183161, ENSG00000149308, ENSG00000183765	312	21	801	1.58929	1	0.999857	59.0634
GOTERM_BP_FAT	GO:0060389~pathway-restricted SMAD protein phosphorylation	7	0.178845	0.0666268	ENSG00000163513, ENSG00000101144, ENSG00000069702, ENSG00000101665, ENSG00000105329, ENSG00000143869, ENSG00000156466	2778	8	6542	2.06057	1	0.999211	72.7306
GOTERM_BP_FAT	GO:0042752~regulation of circadian rhythm	7	0.178845	0.0666268	ENSG00000160113, ENSG00000118260, ENSG00000029153, ENSG00000095794, ENSG00000179094, ENSG00000196839, ENSG00000054277	2778	8	6542	2.06057	1	0.999211	72.7306
GOTERM_BP_FAT	GO:0007600~sensory perception	60	1.53296	0.068045	ENSG00000116127, ENSG00000116035, ENSG00000125741, ENSG00000112357, ENSG00000182871, ENSG00000184154, ENSG00000125746, ENSG00000170340, ENSG00000054277, ENSG00000117360, ENSG00000105928, ENSG00000160113, ENSG00000101365, ENSG00000179603, ENSG00000140463, ENSG00000109255, ENSG00000169131, ENSG00000118402, ENSG00000145147, ENSG00000138061, ENSG00000164610, ENSG00000158158, ENSG00000131504, ENSG0000…	2778	119	6542	1.18736	1	0.999207	73.501
GOTERM_MF_FAT	GO:0019239~deaminase activity	8	0.204394	0.0683917	ENSG00000093072, ENSG00000163281, ENSG00000129187, ENSG00000133805, ENSG00000196839, ENSG00000160710, ENSG00000197381, ENSG00000116337	2603	10	6239	1.91748	1	0.984813	69.6106
GOTERM_BP_FAT	GO:0046395~carboxylic acid catabolic process	26	0.664282	0.0690105	ENSG00000112357, ENSG00000104823, ENSG00000198130, ENSG00000060982, ENSG00000122787, ENSG00000087008, ENSG00000103507, ENSG00000133835, ENSG00000117054, ENSG00000167969, ENSG00000176974, ENSG00000103066, ENSG00000153904, ENSG00000110090, ENSG00000142046, ENSG00000160200, ENSG00000183077, ENSG00000129480, ENSG00000171503, ENSG00000105552, ENSG00000103876, ENSG00000101473, ENSG00000120053, ENSG0000…	2778	46	6542	1.33105	1	0.999164	74.0136
GOTERM_BP_FAT	GO:0016054~organic acid catabolic process	26	0.664282	0.0690105	ENSG00000112357, ENSG00000104823, ENSG00000198130, ENSG00000060982, ENSG00000122787, ENSG00000087008, ENSG00000103507, ENSG00000133835, ENSG00000117054, ENSG00000167969, ENSG00000176974, ENSG00000103066, ENSG00000153904, ENSG00000110090, ENSG00000142046, ENSG00000160200, ENSG00000183077, ENSG00000129480, ENSG00000171503, ENSG00000105552, ENSG00000103876, ENSG00000101473, ENSG00000120053, ENSG0000…	2778	46	6542	1.33105	1	0.999164	74.0136
UP_SEQ_FEATURE	propeptide:Removed in mature form	39	0.996423	0.069052	ENSG00000131019, ENSG00000131015, ENSG00000116473, ENSG00000106615, ENSG00000205220, ENSG00000099617, ENSG00000174021, ENSG00000213420, ENSG00000167550, ENSG00000171864, ENSG00000135318, ENSG00000151892, ENSG00000100311, ENSG00000127920, ENSG00000059769, ENSG00000136930, ENSG00000165023, ENSG00000185565, ENSG00000076716, ENSG00000174775, ENSG00000176533, ENSG00000125249, ENSG00000143590, ENSG0000…	3770	74	8938	1.24949	1	0.999996	75.7147
SP_PIR_KEYWORDS	Endocytosis	32	0.817578	0.0691643	ENSG00000099785, ENSG00000197324, ENSG00000134569, ENSG00000154710, ENSG00000006114, ENSG00000165912, ENSG00000196586, ENSG00000140022, ENSG00000011028, ENSG00000136717, ENSG00000113282, ENSG00000063245, ENSG00000162337, ENSG00000157191, ENSG00000127946, ENSG00000132842, ENSG00000136279, ENSG00000100280, ENSG00000130787, ENSG00000011052, ENSG00000177548, ENSG00000157978, ENSG00000130164, ENSG0000…	3772	59	8944	1.28605	1	0.737906	66.5091
SMART	SM00121:IB	8	0.204394	0.0697782	ENSG00000166033, ENSG00000141753, ENSG00000118523, ENSG00000146674, ENSG00000142871, ENSG00000115457, ENSG00000137142, ENSG00000115461	1873	10	4471	1.90966	1	0.958222	64.0322
INTERPRO	IPR000867:Insulin-like growth factor-binding protein, IGFBP	8	0.204394	0.0699662	ENSG00000166033, ENSG00000141753, ENSG00000118523, ENSG00000146674, ENSG00000142871, ENSG00000115457, ENSG00000137142, ENSG00000115461	3338	10	7968	1.90965	1	0.99995	73.2549
GOTERM_BP_FAT	GO:0021915~neural tube development	25	0.638733	0.0707395	ENSG00000007372, ENSG00000106571, ENSG00000151151, ENSG00000117707, ENSG00000168014, ENSG00000004975, ENSG00000185920, ENSG00000138771, ENSG00000064012, ENSG00000140463, ENSG00000128602, ENSG00000137203, ENSG00000043355, ENSG00000122691, ENSG00000101752, ENSG00000112655, ENSG00000092621, ENSG00000114315, ENSG00000168505, ENSG00000107404, ENSG00000075275, ENSG00000103197, ENSG00000139800, ENSG0000…	2778	44	6542	1.33803	1	0.999188	74.9082
SMART	SM00233:PH	73	1.8651	0.0721546	ENSG00000100106, ENSG00000100077, ENSG00000141447, ENSG00000116786, ENSG00000142632, ENSG00000115306, ENSG00000157985, ENSG00000114805, ENSG00000134215, ENSG00000173848, ENSG00000160293, ENSG00000110048, ENSG00000006607, ENSG00000163947, ENSG00000145819, ENSG00000133789, ENSG00000116903, ENSG00000133030, ENSG00000144711, ENSG00000104880, ENSG00000149970, ENSG00000126217, ENSG00000159842, ENSG0000…	1873	150	4471	1.16171	1	0.949652	65.3096
GOTERM_BP_FAT	GO:0043281~regulation of caspase activity	24	0.613183	0.0724754	ENSG00000123358, ENSG00000114446, ENSG00000091592, ENSG00000106100, ENSG00000166949, ENSG00000105327, ENSG00000099968, ENSG00000172115, ENSG00000164880, ENSG00000145335, ENSG00000105483, ENSG00000118412, ENSG00000113600, ENSG00000184990, ENSG00000115415, ENSG00000002330, ENSG00000172071, ENSG00000103423, ENSG00000137831, ENSG00000165943, ENSG00000181104, ENSG00000120868, ENSG00000127946, ENSG0000…	2778	42	6542	1.34568	1	0.999212	75.7769
SP_PIR_KEYWORDS	alternative initiators	8	0.204394	0.072523	ENSG00000165637, ENSG00000107968, ENSG00000173786, ENSG00000166407, ENSG00000177628, ENSG00000133805, ENSG00000159023, ENSG00000204344	3772	10	8944	1.89692	1	0.746679	68.3068
UP_SEQ_FEATURE	domain:TSP type-1 2	8	0.204394	0.072577	ENSG00000121753, ENSG00000136378, ENSG00000137801, ENSG00000156140, ENSG00000163638, ENSG00000151388, ENSG00000154734, ENSG00000082684	3770	10	8938	1.89666	1	0.999997	77.4703
UP_SEQ_FEATURE	domain:IGFBP N-terminal	8	0.204394	0.072577	ENSG00000166033, ENSG00000141753, ENSG00000118523, ENSG00000146674, ENSG00000142871, ENSG00000115457, ENSG00000137142, ENSG00000115461	3770	10	8938	1.89666	1	0.999997	77.4703
UP_SEQ_FEATURE	domain:TSP type-1 3	8	0.204394	0.072577	ENSG00000121753, ENSG00000136378, ENSG00000137801, ENSG00000156140, ENSG00000163638, ENSG00000151388, ENSG00000154734, ENSG00000082684	3770	10	8938	1.89666	1	0.999997	77.4703
UP_SEQ_FEATURE	domain:TSP type-1 1	8	0.204394	0.072577	ENSG00000121753, ENSG00000136378, ENSG00000137801, ENSG00000156140, ENSG00000163638, ENSG00000151388, ENSG00000154734, ENSG00000082684	3770	10	8938	1.89666	1	0.999997	77.4703
SMART	SM00132:LIM	18	0.459888	0.0726886	ENSG00000162458, ENSG00000164877, ENSG00000120913, ENSG00000166407, ENSG00000140682, ENSG00000071282, ENSG00000106683, ENSG00000129474, ENSG00000135596, ENSG00000050405, ENSG00000002834, ENSG00000183386, ENSG00000087077, ENSG00000139174, ENSG00000175183, ENSG00000135269, ENSG00000100139, ENSG00000145012	1873	30	4471	1.43225	1	0.936758	65.5908
KEGG_PATHWAY	hsa04730:Long-term depression	20	0.510986	0.0727814	ENSG00000114353, ENSG00000088256, ENSG00000133703, ENSG00000078061, ENSG00000137713, ENSG00000146535, ENSG00000101333, ENSG00000149782, ENSG00000127955, ENSG00000182621, ENSG00000123104, ENSG00000102882, ENSG00000096433, ENSG00000128266, ENSG00000168970, ENSG00000152402, ENSG00000154229, ENSG00000174775, ENSG00000123739, ENSG00000169032	1004	34	2381	1.39501	0.999999	0.666666	60.8732
GOTERM_MF_FAT	GO:0004896~cytokine receptor activity	9	0.229944	0.0728228	ENSG00000113594, ENSG00000187266, ENSG00000151892, ENSG00000134352, ENSG00000104998, ENSG00000177663, ENSG00000122756, ENSG00000077238, ENSG00000027697	2603	12	6239	1.79764	1	0.986634	71.9515
INTERPRO	IPR001781:Zinc finger, LIM-type	18	0.459888	0.073147	ENSG00000162458, ENSG00000164877, ENSG00000120913, ENSG00000166407, ENSG00000140682, ENSG00000071282, ENSG00000106683, ENSG00000129474, ENSG00000135596, ENSG00000050405, ENSG00000002834, ENSG00000183386, ENSG00000087077, ENSG00000139174, ENSG00000175183, ENSG00000135269, ENSG00000100139, ENSG00000145012	3338	30	7968	1.43223	1	0.999952	74.87
GOTERM_MF_FAT	GO:0020037~heme binding	16	0.408789	0.0734605	ENSG00000160200, ENSG00000013583, ENSG00000117691, ENSG00000166347, ENSG00000100292, ENSG00000172115, ENSG00000138061, ENSG00000134824, ENSG00000186684, ENSG00000086991, ENSG00000140465, ENSG00000155016, ENSG00000186104, ENSG00000179091, ENSG00000086232, ENSG00000152402	2603	26	6239	1.47498	1	0.985141	72.2742
GOTERM_CC_FAT	GO:0005905~coated pit	21	0.536536	0.0736875	ENSG00000153071, ENSG00000197324, ENSG00000181856, ENSG00000122705, ENSG00000130787, ENSG00000175416, ENSG00000085832, ENSG00000196586, ENSG00000157978, ENSG00000006125, ENSG00000130164, ENSG00000182287, ENSG00000063245, ENSG00000081479, ENSG00000042753, ENSG00000111737, ENSG00000130147, ENSG00000157191, ENSG00000196961, ENSG00000106367, ENSG00000070371	2422	36	5733	1.38078	1	0.925911	68.7943
BIOCARTA	h_atmPathway:ATM Signaling Pathway	11	0.281042	0.0740101	ENSG00000012048, ENSG00000101773, ENSG00000116717, ENSG00000177606, ENSG00000097007, ENSG00000051180, ENSG00000149554, ENSG00000149311, ENSG00000124762, ENSG00000149308, ENSG00000183765	312	17	801	1.6612	1	0.998691	63.3756
INTERPRO	IPR001849:Pleckstrin homology	73	1.8651	0.0740392	ENSG00000100106, ENSG00000100077, ENSG00000141447, ENSG00000116786, ENSG00000142632, ENSG00000115306, ENSG00000157985, ENSG00000114805, ENSG00000134215, ENSG00000173848, ENSG00000160293, ENSG00000110048, ENSG00000006607, ENSG00000163947, ENSG00000145819, ENSG00000133789, ENSG00000116903, ENSG00000133030, ENSG00000144711, ENSG00000104880, ENSG00000149970, ENSG00000126217, ENSG00000159842, ENSG0000…	3338	150	7968	1.1617	1	0.999938	75.3062
COG_ONTOLOGY	Transcription / Cell division and chromosome partitioning	30	0.766479	0.0747017	ENSG00000163884, ENSG00000106571, ENSG00000141040, ENSG00000011332, ENSG00000119725, ENSG00000121417, ENSG00000152977, ENSG00000152439, ENSG00000197619, ENSG00000123411, ENSG00000179388, ENSG00000171163, ENSG00000178665, ENSG00000105136, ENSG00000118495, ENSG00000156925, ENSG00000187801, ENSG00000083817, ENSG00000043355, ENSG00000160908, ENSG00000184677, ENSG00000131127, ENSG00000170949, ENSG0000…	535	51	1160	1.27543	0.971884	0.83232	51.9933
GOTERM_CC_FAT	GO:0005911~cell-cell junction	43	1.09862	0.0750274	ENSG00000164877, ENSG00000183230, ENSG00000101665, ENSG00000152894, ENSG00000166333, ENSG00000173801, ENSG00000072415, ENSG00000146950, ENSG00000124171, ENSG00000100359, ENSG00000189337, ENSG00000139880, ENSG00000138771, ENSG00000113555, ENSG00000161638, ENSG00000166025, ENSG00000109099, ENSG00000066032, ENSG00000104067, ENSG00000151276, ENSG00000148700, ENSG00000154721, ENSG00000116117, ENSG0000…	2422	83	5733	1.2263	1	0.92085	69.4741
GOTERM_BP_FAT	GO:0007043~cell-cell junction assembly	8	0.204394	0.0751287	ENSG00000044115, ENSG00000152661, ENSG00000124171, ENSG00000134982, ENSG00000104067, ENSG00000035403, ENSG00000137076, ENSG00000182963	2778	10	6542	1.88395	1	0.999301	77.05
GOTERM_BP_FAT	GO:0019319~hexose biosynthetic process	8	0.204394	0.0751287	ENSG00000158571, ENSG00000104522, ENSG00000111669, ENSG00000140650, ENSG00000162772, ENSG00000173599, ENSG00000183048, ENSG00000105220	2778	10	6542	1.88395	1	0.999301	77.05
GOTERM_MF_FAT	GO:0016866~intramolecular transferase activity	10	0.255493	0.0753596	ENSG00000091127, ENSG00000172331, ENSG00000140650, ENSG00000165434, ENSG00000007376, ENSG00000169299, ENSG00000171314, ENSG00000013375, ENSG00000160285, ENSG00000165832	2603	14	6239	1.71204	1	0.984746	73.2143
GOTERM_BP_FAT	GO:0030334~regulation of cell migration	45	1.14972	0.0762979	ENSG00000007372, ENSG00000073060, ENSG00000101665, ENSG00000152894, ENSG00000105329, ENSG00000166949, ENSG00000150630, ENSG00000100292, ENSG00000182871, ENSG00000172889, ENSG00000129474, ENSG00000166333, ENSG00000087077, ENSG00000134352, ENSG00000100311, ENSG00000107175, ENSG00000178568, ENSG00000124171, ENSG00000184916, ENSG00000137801, ENSG00000065320, ENSG00000181104, ENSG00000101680, ENSG0000…	2778	87	6542	1.21807	1	0.99928	77.5907
UP_SEQ_FEATURE	topological domain:Lumenal	121	3.09147	0.0772996	ENSG00000185344, ENSG00000197081, ENSG00000115307, ENSG00000130733, ENSG00000184743, ENSG00000123989, ENSG00000126777, ENSG00000134824, ENSG00000136770, ENSG00000033011, ENSG00000125844, ENSG00000153976, ENSG00000153395, ENSG00000173230, ENSG00000173905, ENSG00000087502, ENSG00000171135, ENSG00000099958, ENSG00000128268, ENSG00000196296, ENSG00000163902, ENSG00000161395, ENSG00000182158, ENSG0000…	3770	257	8938	1.11622	1	0.999998	79.6343
INTERPRO	IPR005821:Ion transport	10	0.255493	0.0773643	ENSG00000083067, ENSG00000123104, ENSG00000143630, ENSG00000144935, ENSG00000096433, ENSG00000006283, ENSG00000196876, ENSG00000130529, ENSG00000090674, ENSG00000196557	3338	14	7968	1.70504	1	0.999943	76.8697
UP_SEQ_FEATURE	domain:CARD	9	0.229944	0.0776308	ENSG00000110330, ENSG00000091592, ENSG00000106100, ENSG00000165233, ENSG00000088888, ENSG00000100065, ENSG00000104312, ENSG00000120868, ENSG00000105483	3770	12	8938	1.77812	1	0.999998	79.7784
GOTERM_BP_FAT	GO:0007605~sensory perception of sound	21	0.536536	0.0776339	ENSG00000116127, ENSG00000164199, ENSG00000164904, ENSG00000213614, ENSG00000184154, ENSG00000187017, ENSG00000125746, ENSG00000049860, ENSG00000181449, ENSG00000196586, ENSG00000105928, ENSG00000131504, ENSG00000099800, ENSG00000160460, ENSG00000134809, ENSG00000147684, ENSG00000104313, ENSG00000139219, ENSG00000169131, ENSG00000060718, ENSG00000166963	2778	36	6542	1.37371	1	0.999271	78.1937
BIOCARTA	h_il6Pathway:IL 6 signaling pathway	10	0.255493	0.0778569	ENSG00000134352, ENSG00000160691, ENSG00000102882, ENSG00000177606, ENSG00000168610, ENSG00000126767, ENSG00000177885, ENSG00000172216, ENSG00000174775, ENSG00000169032	312	15	801	1.71154	1	0.994744	65.3141
GOTERM_BP_FAT	GO:0000075~cell cycle checkpoint	38	0.970874	0.0779317	ENSG00000138778, ENSG00000154473, ENSG00000117724, ENSG00000105329, ENSG00000090097, ENSG00000163161, ENSG00000132819, ENSG00000072609, ENSG00000103264, ENSG00000053254, ENSG00000158019, ENSG00000184481, ENSG00000002822, ENSG00000072501, ENSG00000167513, ENSG00000094804, ENSG00000136492, ENSG00000170312, ENSG00000087206, ENSG00000221829, ENSG00000086827, ENSG00000172613, ENSG00000095002, ENSG0000…	2778	72	6542	1.24288	1	0.999186	78.3259
SMART	SM00013:LRRNT	14	0.35769	0.078049	ENSG00000182704, ENSG00000176020, ENSG00000145147, ENSG00000178235, ENSG00000169783, ENSG00000160233, ENSG00000168140, ENSG00000175928, ENSG00000181754, ENSG00000165300, ENSG00000146242, ENSG00000132000, ENSG00000205213, ENSG00000137507	1873	22	4471	1.51905	1	0.9357	68.2984
INTERPRO	IPR000372:Leucine-rich repeat, cysteine-rich flanking region, N-terminal	14	0.35769	0.0784184	ENSG00000182704, ENSG00000176020, ENSG00000145147, ENSG00000178235, ENSG00000169783, ENSG00000160233, ENSG00000168140, ENSG00000175928, ENSG00000181754, ENSG00000165300, ENSG00000146242, ENSG00000132000, ENSG00000205213, ENSG00000137507	3338	22	7968	1.51904	1	0.999929	77.3455
INTERPRO	IPR000086:NUDIX hydrolase domain	11	0.281042	0.0787744	ENSG00000167005, ENSG00000106268, ENSG00000172795, ENSG00000149761, ENSG00000067064, ENSG00000198585, ENSG00000140876, ENSG00000170917, ENSG00000173566, ENSG00000132781, ENSG00000112874	3338	16	7968	1.6411	1	0.999905	77.5041
GOTERM_MF_FAT	GO:0060589~nucleoside-triphosphatase regulator activity	110	2.81042	0.0789622	ENSG00000084070, ENSG00000106351, ENSG00000142632, ENSG00000157985, ENSG00000134215, ENSG00000124198, ENSG00000136770, ENSG00000187266, ENSG00000131374, ENSG00000213390, ENSG00000164284, ENSG00000115839, ENSG00000100401, ENSG00000144711, ENSG00000158987, ENSG00000156787, ENSG00000108961, ENSG00000137936, ENSG00000165322, ENSG00000103423, ENSG00000109519, ENSG00000177963, ENSG00000118873, ENSG0000…	2603	235	6239	1.12193	1	0.985794	74.9159
GOTERM_BP_FAT	GO:0009166~nucleotide catabolic process	20	0.510986	0.0792938	ENSG00000125458, ENSG00000112667, ENSG00000196296, ENSG00000133805, ENSG00000163161, ENSG00000196839, ENSG00000183696, ENSG00000131473, ENSG00000132781, ENSG00000099624, ENSG00000135318, ENSG00000152234, ENSG00000173786, ENSG00000065057, ENSG00000106268, ENSG00000123415, ENSG00000138430, ENSG00000196365, ENSG00000131979, ENSG00000197217	2778	34	6542	1.38525	1	0.99918	78.9214
SP_PIR_KEYWORDS	cataract	16	0.408789	0.0805449	ENSG00000188158, ENSG00000100058, ENSG00000125741, ENSG00000178573, ENSG00000122126, ENSG00000112357, ENSG00000147155, ENSG00000152661, ENSG00000142627, ENSG00000012061, ENSG00000135517, ENSG00000101421, ENSG00000122591, ENSG00000038427, ENSG00000139219, ENSG00000118873	3772	26	8944	1.45917	1	0.775955	72.2421
GOTERM_BP_FAT	GO:0019674~NAD metabolic process	9	0.229944	0.0805635	ENSG00000103485, ENSG00000183077, ENSG00000101365, ENSG00000014641, ENSG00000008130, ENSG00000146701, ENSG00000166411, ENSG00000119689, ENSG00000111716	2778	12	6542	1.7662	1	0.999168	79.4626
SP_PIR_KEYWORDS	coenzyme A	10	0.255493	0.0806217	ENSG00000136448, ENSG00000112972, ENSG00000100596, ENSG00000120437, ENSG00000119689, ENSG00000172340, ENSG00000157184, ENSG00000100288, ENSG00000110090, ENSG00000101473	3772	14	8944	1.69368	1	0.768544	72.2775
GOTERM_CC_FAT	GO:0031093~platelet alpha granule lumen	10	0.255493	0.0813101	ENSG00000113296, ENSG00000130402, ENSG00000185010, ENSG00000115414, ENSG00000105329, ENSG00000137801, ENSG00000169231, ENSG00000150630, ENSG00000149131, ENSG00000113140	2422	14	5733	1.69075	1	0.928863	72.4809
SP_PIR_KEYWORDS	lysosome	40	1.02197	0.0815697	ENSG00000099785, ENSG00000180233, ENSG00000181523, ENSG00000151176, ENSG00000177830, ENSG00000204386, ENSG00000137563, ENSG00000197081, ENSG00000139719, ENSG00000107798, ENSG00000213614, ENSG00000130653, ENSG00000135047, ENSG00000102805, ENSG00000075785, ENSG00000100299, ENSG00000038002, ENSG00000136048, ENSG00000103066, ENSG00000165782, ENSG00000003056, ENSG00000103249, ENSG00000177628, ENSG0000…	3772	77	8944	1.23177	1	0.765056	72.7105
SP_PIR_KEYWORDS	calcium transport	15	0.38324	0.0816803	ENSG00000083067, ENSG00000167535, ENSG00000167323, ENSG00000196296, ENSG00000142408, ENSG00000089060, ENSG00000090674, ENSG00000196557, ENSG00000075461, ENSG00000182500, ENSG00000123104, ENSG00000144935, ENSG00000096433, ENSG00000006283, ENSG00000158966	3772	24	8944	1.48197	1	0.758026	72.7606
UP_SEQ_FEATURE	zinc finger region:C2H2-type 20	15	0.38324	0.0817707	ENSG00000198182, ENSG00000198521, ENSG00000204611, ENSG00000180626, ENSG00000186448, ENSG00000170949, ENSG00000140836, ENSG00000167232, ENSG00000198482, ENSG00000115568, ENSG00000187187, ENSG00000102935, ENSG00000196247, ENSG00000142528, ENSG00000196967	3770	24	8938	1.48176	1	0.999999	81.5
GOTERM_BP_FAT	GO:0043062~extracellular structure organization	29	0.74093	0.082051	ENSG00000122884, ENSG00000182871, ENSG00000149084, ENSG00000166333, ENSG00000196586, ENSG00000197565, ENSG00000049540, ENSG00000178568, ENSG00000109072, ENSG00000181104, ENSG00000101439, ENSG00000142871, ENSG00000060718, ENSG00000054598, ENSG00000141736, ENSG00000149257, ENSG00000152818, ENSG00000134871, ENSG00000142798, ENSG00000086062, ENSG00000169992, ENSG00000103423, ENSG00000107404, ENSG0000…	2778	53	6542	1.28855	1	0.999172	80.0798
UP_SEQ_FEATURE	domain:Nudix hydrolase	11	0.281042	0.0823773	ENSG00000167005, ENSG00000106268, ENSG00000172795, ENSG00000149761, ENSG00000067064, ENSG00000198585, ENSG00000140876, ENSG00000170917, ENSG00000173566, ENSG00000132781, ENSG00000112874	3770	16	8938	1.62994	1	0.999998	81.7402
SP_PIR_KEYWORDS	hydroxylation	12	0.306592	0.0830153	ENSG00000197565, ENSG00000049540, ENSG00000049323, ENSG00000142156, ENSG00000188153, ENSG00000075275, ENSG00000182871, ENSG00000160963, ENSG00000134871, ENSG00000187498, ENSG00000139219, ENSG00000060718	3772	18	8944	1.58077	1	0.756453	73.3588
GOTERM_CC_FAT	GO:0030125~clathrin vesicle coat	11	0.281042	0.0830426	ENSG00000006114, ENSG00000122705, ENSG00000182287, ENSG00000042753, ENSG00000157191, ENSG00000175416, ENSG00000196961, ENSG00000106367, ENSG00000070371, ENSG00000104490, ENSG00000157978	2422	16	5733	1.62735	1	0.925271	73.2599
UP_SEQ_FEATURE	metal ion-binding site:Calcium	12	0.306592	0.0830948	ENSG00000100299, ENSG00000099953, ENSG00000181523, ENSG00000164291, ENSG00000196562, ENSG00000141012, ENSG00000135677, ENSG00000171302, ENSG00000123739, ENSG00000103876, ENSG00000113273, ENSG00000148400	3770	18	8938	1.58055	1	0.999998	82.0206
UP_SEQ_FEATURE	domain:EGF-like 5; calcium-binding	12	0.306592	0.0830948	ENSG00000166147, ENSG00000168056, ENSG00000049323, ENSG00000213240, ENSG00000184916, ENSG00000075275, ENSG00000165124, ENSG00000145147, ENSG00000087303, ENSG00000162591, ENSG00000090006, ENSG00000148400	3770	18	8938	1.58055	1	0.999998	82.0206
GOTERM_BP_FAT	GO:0008643~carbohydrate transport	17	0.434338	0.0837992	ENSG00000197496, ENSG00000163884, ENSG00000181856, ENSG00000073060, ENSG00000148803, ENSG00000157800, ENSG00000160326, ENSG00000117620, ENSG00000178301, ENSG00000133460, ENSG00000146411, ENSG00000142208, ENSG00000003056, ENSG00000176087, ENSG00000136856, ENSG00000130958, ENSG00000102100	2778	28	6542	1.42978	1	0.999195	80.7827
GOTERM_BP_FAT	GO:0032526~response to retinoic acid	10	0.255493	0.0839436	ENSG00000131759, ENSG00000214014, ENSG00000104381, ENSG00000185920, ENSG00000081479, ENSG00000115457, ENSG00000172819, ENSG00000181449, ENSG00000185499, ENSG00000186350	2778	14	6542	1.68209	1	0.9991	80.8397
GOTERM_BP_FAT	GO:0050680~negative regulation of epithelial cell proliferation	10	0.255493	0.0839436	ENSG00000007372, ENSG00000179222, ENSG00000105810, ENSG00000069702, ENSG00000140009, ENSG00000129757, ENSG00000185920, ENSG00000105329, ENSG00000134982, ENSG00000103197	2778	14	6542	1.68209	1	0.9991	80.8397
GOTERM_BP_FAT	GO:0031100~organ regeneration	10	0.255493	0.0839436	ENSG00000158571, ENSG00000113594, ENSG00000167601, ENSG00000184557, ENSG00000105173, ENSG00000105329, ENSG00000081479, ENSG00000124762, ENSG00000145386, ENSG00000148926	2778	14	6542	1.68209	1	0.9991	80.8397
BIOCARTA	h_glycolysisPathway:Glycolysis Pathway	6	0.153296	0.0844066	ENSG00000141959, ENSG00000156515, ENSG00000111669, ENSG00000074800, ENSG00000171314, ENSG00000105220	312	7	801	2.20055	1	0.98962	68.3981
GOTERM_BP_FAT	GO:0005996~monosaccharide metabolic process	58	1.48186	0.0849161	ENSG00000001036, ENSG00000172331, ENSG00000165434, ENSG00000146701, ENSG00000138030, ENSG00000117620, ENSG00000134352, ENSG00000002330, ENSG00000163281, ENSG00000044446, ENSG00000014641, ENSG00000149925, ENSG00000170525, ENSG00000102100, ENSG00000140650, ENSG00000005882, ENSG00000074800, ENSG00000086062, ENSG00000142208, ENSG00000171174, ENSG00000163754, ENSG00000162694, ENSG00000111716, ENSG0000…	2778	116	6542	1.17747	1	0.999065	81.2195
GOTERM_BP_FAT	GO:0051216~cartilage development	16	0.408789	0.0850288	ENSG00000124813, ENSG00000072840, ENSG00000169071, ENSG00000163132, ENSG00000134532, ENSG00000142798, ENSG00000125398, ENSG00000101144, ENSG00000172071, ENSG00000118523, ENSG00000139219, ENSG00000060718, ENSG00000154229, ENSG00000173153, ENSG00000171310, ENSG00000114251	2778	26	6542	1.44919	1	0.998958	81.263
GOTERM_BP_FAT	GO:0022403~cell cycle phase	139	3.55135	0.085194	ENSG00000060982, ENSG00000124702, ENSG00000171720, ENSG00000204410, ENSG00000053254, ENSG00000167842, ENSG00000160783, ENSG00000101868, ENSG00000086827, ENSG00000179041, ENSG00000121621, ENSG00000121211, ENSG00000120253, ENSG00000136982, ENSG00000113456, ENSG00000163808, ENSG00000146918, ENSG00000051825, ENSG00000146670, ENSG00000011426, ENSG00000187531, ENSG00000075131, ENSG00000105255, ENSG0000…	2778	297	6542	1.10214	1	0.998847	81.3266
GOTERM_BP_FAT	GO:0045216~cell-cell junction organization	15	0.38324	0.0860384	ENSG00000044115, ENSG00000105245, ENSG00000101665, ENSG00000152661, ENSG00000105329, ENSG00000166949, ENSG00000133961, ENSG00000182963, ENSG00000169992, ENSG00000146950, ENSG00000124171, ENSG00000134982, ENSG00000104067, ENSG00000035403, ENSG00000137076	2778	24	6542	1.47183	1	0.998798	81.6488
SP_PIR_KEYWORDS	zymogen	25	0.638733	0.0860508	ENSG00000136378, ENSG00000213614, ENSG00000163638, ENSG00000205220, ENSG00000165806, ENSG00000154734, ENSG00000135047, ENSG00000087245, ENSG00000182752, ENSG00000136930, ENSG00000064012, ENSG00000138794, ENSG00000099953, ENSG00000089123, ENSG00000115317, ENSG00000164733, ENSG00000049860, ENSG00000135074, ENSG00000159377, ENSG00000131187, ENSG00000115257, ENSG00000172382, ENSG00000156140, ENSG0000…	3772	45	8944	1.31731	1	0.762107	74.6735
UP_SEQ_FEATURE	active site:Charge relay system	25	0.638733	0.0861789	ENSG00000175445, ENSG00000107798, ENSG00000114779, ENSG00000089050, ENSG00000011009, ENSG00000103066, ENSG00000139178, ENSG00000164062, ENSG00000134780, ENSG00000120992, ENSG00000115317, ENSG00000130348, ENSG00000150787, ENSG00000150687, ENSG00000158201, ENSG00000101473, ENSG00000134900, ENSG00000166033, ENSG00000131187, ENSG00000143353, ENSG00000168792, ENSG00000115257, ENSG00000172382, ENSG0000…	3770	45	8938	1.31712	1	0.999998	83.1797
GOTERM_BP_FAT	GO:0033692~cellular polysaccharide biosynthetic process	12	0.306592	0.0868508	ENSG00000159921, ENSG00000056998, ENSG00000169826, ENSG00000170340, ENSG00000033011, ENSG00000153936, ENSG00000142208, ENSG00000114480, ENSG00000162688, ENSG00000163754, ENSG00000167123, ENSG00000174684, ENSG00000198756	2778	18	6542	1.56995	1	0.998745	81.9538
GOTERM_CC_FAT	GO:0016324~apical plasma membrane	24	0.613183	0.0899178	ENSG00000007062, ENSG00000103496, ENSG00000167535, ENSG00000164733, ENSG00000131100, ENSG00000106125, ENSG00000109572, ENSG00000197043, ENSG00000185499, ENSG00000116266, ENSG00000115414, ENSG00000198648, ENSG00000145740, ENSG00000146950, ENSG00000135517, ENSG00000081479, ENSG00000109062, ENSG00000138771, ENSG00000115457, ENSG00000169860, ENSG00000111450, ENSG00000141736, ENSG00000168065, ENSG0000…	2422	43	5733	1.32115	1	0.933506	76.153
GOTERM_CC_FAT	GO:0005739~mitochondrion	312	7.97138	0.0931921	ENSG00000175110, ENSG00000139637, ENSG00000159267, ENSG00000168827, ENSG00000110074, ENSG00000076248, ENSG00000055950, ENSG00000188690, ENSG00000144029, ENSG00000002330, ENSG00000177646, ENSG00000140465, ENSG00000214736, ENSG00000128309, ENSG00000205544, ENSG00000137824, ENSG00000164830, ENSG00000198721, ENSG00000166347, ENSG00000157326, ENSG00000197150, ENSG00000104835, ENSG00000099624, ENSG0000…	2422	697	5733	1.05957	1	0.93347	77.4255
PIR_SUPERFAMILY	PIRSF800006:rhodopsin-like G protein-coupled receptors	11	0.281042	0.0965391	ENSG00000170989, ENSG00000183150, ENSG00000205213, ENSG00000198121, ENSG00000169860, ENSG00000112218, ENSG00000144648, ENSG00000116014, ENSG00000054277, ENSG00000184451, ENSG00000158292	1373	16	3172	1.58831	1	1	81.0642
GOTERM_BP_FAT	GO:0031570~DNA integrity checkpoint	23	0.587634	0.0976985	ENSG00000188486, ENSG00000149554, ENSG00000090097, ENSG00000132819, ENSG00000113456, ENSG00000053254, ENSG00000103264, ENSG00000158019, ENSG00000184481, ENSG00000167513, ENSG00000094804, ENSG00000012048, ENSG00000136492, ENSG00000170312, ENSG00000087206, ENSG00000075218, ENSG00000149311, ENSG00000172613, ENSG00000095002, ENSG00000160469, ENSG00000145386, ENSG00000075131, ENSG00000183765	2778	41	6542	1.32106	1	0.999412	85.5929
GOTERM_BP_FAT	GO:0006936~muscle contraction	23	0.587634	0.0976985	ENSG00000108984, ENSG00000138119, ENSG00000088256, ENSG00000152661, ENSG00000122786, ENSG00000099957, ENSG00000172164, ENSG00000152818, ENSG00000170175, ENSG00000196557, ENSG00000182963, ENSG00000101470, ENSG00000163681, ENSG00000102125, ENSG00000149925, ENSG00000086967, ENSG00000006283, ENSG00000173402, ENSG00000140416, ENSG00000101400, ENSG00000102119, ENSG00000119782, ENSG00000034152	2778	41	6542	1.32106	1	0.999412	85.5929
GOTERM_CC_FAT	GO:0030016~myofibril	21	0.536536	0.0984727	ENSG00000088256, ENSG00000074800, ENSG00000115306, ENSG00000196296, ENSG00000143549, ENSG00000131018, ENSG00000074695, ENSG00000121361, ENSG00000166333, ENSG00000173801, ENSG00000106211, ENSG00000183386, ENSG00000197321, ENSG00000182253, ENSG00000087245, ENSG00000101470, ENSG00000144935, ENSG00000149925, ENSG00000140416, ENSG00000198467, ENSG00000035403	2422	37	5733	1.34346	1	0.937296	79.3449
INTERPRO	IPR013098:Immunoglobulin I-set	26	0.664282	0.0990779	ENSG00000127578, ENSG00000185483, ENSG00000169071, ENSG00000152894, ENSG00000154134, ENSG00000077782, ENSG00000169783, ENSG00000183853, ENSG00000129116, ENSG00000142949, ENSG00000198948, ENSG00000086967, ENSG00000127418, ENSG00000037280, ENSG00000069188, ENSG00000105426, ENSG00000174498, ENSG00000137142, ENSG00000185565, ENSG00000169855, ENSG00000146555, ENSG00000142798, ENSG00000112655, ENSG0000…	3338	48	7968	1.29299	1	0.999989	84.9989

## Sheet: hNSC+human_brain_shared_CHD8
Annotation Cluster 1	Enrichment Score: 34.67785904349189
Category	Term	Count	%	PValue	Genes	List Total	Pop Hits	Pop Total	Fold Enrichment	Bonferroni	Benjamini	FDR
GOTERM_CC_FAT	GO:0031981~nuclear lumen	395	13.2151	1.94906e-43	ENSG00000159792, ENSG00000099381, ENSG00000064393, ENSG00000169136, ENSG00000109118, ENSG00000183495, ENSG00000159692, ENSG00000113387, ENSG00000141646, ENSG00000164086, ENSG00000139372, ENSG00000196591, ENSG00000198518, ENSG00000087087, ENSG00000164346, ENSG00000132604, ENSG00000186298, ENSG00000196498, ENSG00000137834, ENSG00000166848, ENSG00000141510, ENSG00000196792, ENSG00000077514, ENSG0000…	1824	1450	12782	1.90899	1.31367e-40	1.31367e-40	2.92441e-40
GOTERM_CC_FAT	GO:0070013~intracellular organelle lumen	456	15.2559	3.70845e-43	ENSG00000159792, ENSG00000169136, ENSG00000099381, ENSG00000064393, ENSG00000109118, ENSG00000183495, ENSG00000159692, ENSG00000171421, ENSG00000128973, ENSG00000113387, ENSG00000141646, ENSG00000164086, ENSG00000139372, ENSG00000196591, ENSG00000087087, ENSG00000198518, ENSG00000124523, ENSG00000164346, ENSG00000132604, ENSG00000186298, ENSG00000196498, ENSG00000137834, ENSG00000166848, ENSG0000…	1824	1779	12782	1.79623	2.49949e-40	1.24975e-40	5.56423e-40
GOTERM_CC_FAT	GO:0031974~membrane-enclosed lumen	467	15.624	5.40718e-42	ENSG00000159792, ENSG00000113384, ENSG00000169136, ENSG00000099381, ENSG00000064393, ENSG00000109118, ENSG00000183495, ENSG00000159692, ENSG00000171421, ENSG00000128973, ENSG00000113387, ENSG00000141646, ENSG00000164086, ENSG00000139372, ENSG00000196591, ENSG00000087087, ENSG00000198518, ENSG00000124523, ENSG00000164346, ENSG00000132604, ENSG00000186298, ENSG00000196498, ENSG00000137834, ENSG0000…	1824	1856	12782	1.76325	3.64444e-39	1.21481e-39	8.11304e-39
GOTERM_CC_FAT	GO:0043233~organelle lumen	460	15.3898	7.9517e-42	ENSG00000159792, ENSG00000169136, ENSG00000099381, ENSG00000064393, ENSG00000109118, ENSG00000183495, ENSG00000159692, ENSG00000171421, ENSG00000128973, ENSG00000113387, ENSG00000141646, ENSG00000164086, ENSG00000139372, ENSG00000196591, ENSG00000087087, ENSG00000198518, ENSG00000124523, ENSG00000164346, ENSG00000132604, ENSG00000186298, ENSG00000196498, ENSG00000137834, ENSG00000166848, ENSG0000…	1824	1820	12782	1.77117	5.35945e-39	1.33986e-39	1.19309e-38
GOTERM_CC_FAT	GO:0005654~nucleoplasm	271	9.06658	9.80655e-39	ENSG00000159792, ENSG00000169136, ENSG00000099381, ENSG00000064393, ENSG00000160193, ENSG00000083896, ENSG00000109118, ENSG00000183495, ENSG00000159692, ENSG00000114166, ENSG00000089053, ENSG00000111605, ENSG00000149262, ENSG00000113387, ENSG00000108506, ENSG00000141646, ENSG00000164086, ENSG00000139372, ENSG00000123066, ENSG00000196591, ENSG00000198518, ENSG00000087087, ENSG00000113658, ENSG0000…	1824	882	12782	2.15315	6.60962e-36	1.32192e-36	1.47139e-35
GOTERM_CC_FAT	GO:0044451~nucleoplasm part	173	5.78789	2.77888e-25	ENSG00000032219, ENSG00000159792, ENSG00000185024, ENSG00000101665, ENSG00000064393, ENSG00000196419, ENSG00000099381, ENSG00000169136, ENSG00000172766, ENSG00000083896, ENSG00000115207, ENSG00000132424, ENSG00000183495, ENSG00000109118, ENSG00000159692, ENSG00000114166, ENSG00000111605, ENSG00000124788, ENSG00000149262, ENSG00000167771, ENSG00000113387, ENSG00000108506, ENSG00000141646, ENSG0000…	1824	555	12782	2.18437	1.87297e-22	3.12161e-23	4.16949e-22
GOTERM_CC_FAT	GO:0005730~nucleolus	171	5.72098	2.12399e-13	ENSG00000173041, ENSG00000167470, ENSG00000179837, ENSG00000156304, ENSG00000115306, ENSG00000108312, ENSG00000185163, ENSG00000183495, ENSG00000109118, ENSG00000164934, ENSG00000181722, ENSG00000124788, ENSG00000113387, ENSG00000087269, ENSG00000136807, ENSG00000112658, ENSG00000082258, ENSG00000165119, ENSG00000073614, ENSG00000164346, ENSG00000189241, ENSG00000196498, ENSG00000114904, ENSG0000…	1824	698	12782	1.71678	1.43148e-10	1.43148e-11	3.18667e-10
Annotation Cluster 2	Enrichment Score: 19.314016449488072
Category	Term	Count	%	PValue	Genes	List Total	Pop Hits	Pop Total	Fold Enrichment	Bonferroni	Benjamini	FDR
SP_PIR_KEYWORDS	nucleus	1047	35.0284	8.97219e-76	ENSG00000183496, ENSG00000064393, ENSG00000185019, ENSG00000110075, ENSG00000170616, ENSG00000113240, ENSG00000141002, ENSG00000080802, ENSG00000171222, ENSG00000183495, ENSG00000109118, ENSG00000159692, ENSG00000171425, ENSG00000198914, ENSG00000108256, ENSG00000198911, ENSG00000109787, ENSG00000136870, ENSG00000080298, ENSG00000198707, ENSG00000081721, ENSG00000165702, ENSG00000139372, ENSG0000…	2912	4283	19235	1.61473	5.68837e-73	1.89612e-73	1.33512e-72
SP_PIR_KEYWORDS	Transcription	471	15.7578	1.18359e-22	ENSG00000171316, ENSG00000183779, ENSG00000169136, ENSG00000138386, ENSG00000099381, ENSG00000064393, ENSG00000170616, ENSG00000141002, ENSG00000109118, ENSG00000080802, ENSG00000159692, ENSG00000171425, ENSG00000167074, ENSG00000159592, ENSG00000113387, ENSG00000198914, ENSG00000198911, ENSG00000109787, ENSG00000141646, ENSG00000116539, ENSG00000136870, ENSG00000080298, ENSG00000204366, ENSG0000…	2912	2071	19235	1.50225	7.50398e-20	9.37997e-21	1.76126e-19
SP_PIR_KEYWORDS	transcription regulation	459	15.3563	1.04115e-21	ENSG00000171316, ENSG00000183779, ENSG00000169136, ENSG00000138386, ENSG00000099381, ENSG00000064393, ENSG00000170616, ENSG00000141002, ENSG00000109118, ENSG00000080802, ENSG00000159692, ENSG00000171425, ENSG00000167074, ENSG00000159592, ENSG00000113387, ENSG00000198914, ENSG00000198911, ENSG00000109787, ENSG00000141646, ENSG00000116539, ENSG00000136870, ENSG00000080298, ENSG00000204366, ENSG0000…	2912	2026	19235	1.49649	6.60092e-19	7.33436e-20	1.5493e-18
GOTERM_BP_FAT	GO:0045449~regulation of transcription	574	19.2037	1.50458e-21	ENSG00000171316, ENSG00000183779, ENSG00000169136, ENSG00000064393, ENSG00000138386, ENSG00000099381, ENSG00000170616, ENSG00000141002, ENSG00000109118, ENSG00000171222, ENSG00000080802, ENSG00000159692, ENSG00000171425, ENSG00000099246, ENSG00000167074, ENSG00000159592, ENSG00000113387, ENSG00000198914, ENSG00000198911, ENSG00000109787, ENSG00000141646, ENSG00000116539, ENSG00000136870, ENSG0000…	2136	2601	13528	1.39767	6.00027e-18	6.00027e-18	2.79513e-18
GOTERM_BP_FAT	GO:0006350~transcription	473	15.8247	4.01537e-19	ENSG00000171316, ENSG00000183779, ENSG00000169136, ENSG00000138386, ENSG00000099381, ENSG00000071539, ENSG00000064393, ENSG00000170616, ENSG00000141002, ENSG00000109118, ENSG00000080802, ENSG00000171425, ENSG00000167074, ENSG00000159592, ENSG00000113387, ENSG00000198911, ENSG00000109787, ENSG00000141646, ENSG00000116539, ENSG00000136870, ENSG00000080298, ENSG00000204366, ENSG00000144026, ENSG0000…	2136	2101	13528	1.42583	1.60133e-15	8.00664e-16	7.45952e-16
GOTERM_MF_FAT	GO:0003677~DNA binding	520	17.3971	2.56035e-18	ENSG00000171316, ENSG00000169136, ENSG00000170616, ENSG00000141002, ENSG00000183495, ENSG00000171222, ENSG00000159692, ENSG00000171425, ENSG00000167074, ENSG00000159592, ENSG00000113387, ENSG00000198914, ENSG00000198911, ENSG00000109787, ENSG00000141646, ENSG00000116539, ENSG00000136870, ENSG00000080298, ENSG00000204366, ENSG00000144026, ENSG00000165702, ENSG00000166704, ENSG00000139372, ENSG0000…	2097	2331	12983	1.38114	3.63057e-15	1.81529e-15	4.22518e-15
SP_PIR_KEYWORDS	dna-binding	394	13.1817	3.76551e-13	ENSG00000171316, ENSG00000169136, ENSG00000170616, ENSG00000141002, ENSG00000183495, ENSG00000171425, ENSG00000167074, ENSG00000113387, ENSG00000198914, ENSG00000159592, ENSG00000198911, ENSG00000109787, ENSG00000136870, ENSG00000080298, ENSG00000204366, ENSG00000144026, ENSG00000165702, ENSG00000166704, ENSG00000100281, ENSG00000198518, ENSG00000197153, ENSG00000132604, ENSG00000196152, ENSG0000…	2912	1868	19235	1.39322	2.38757e-10	1.59172e-11	5.60385e-10
GOTERM_MF_FAT	GO:0030528~transcription regulator activity	325	10.8732	5.42858e-09	ENSG00000169136, ENSG00000138386, ENSG00000071539, ENSG00000064393, ENSG00000170616, ENSG00000143418, ENSG00000113649, ENSG00000141002, ENSG00000109118, ENSG00000171222, ENSG00000114166, ENSG00000159692, ENSG00000108509, ENSG00000167074, ENSG00000168310, ENSG00000113387, ENSG00000198914, ENSG00000198911, ENSG00000109787, ENSG00000136870, ENSG00000116539, ENSG00000141646, ENSG00000080298, ENSG0000…	2097	1512	12983	1.33079	7.6977e-06	9.62216e-07	8.95845e-06
GOTERM_BP_FAT	GO:0051252~regulation of RNA metabolic process	371	12.4122	1.03128e-08	ENSG00000173041, ENSG00000169136, ENSG00000138386, ENSG00000064393, ENSG00000170616, ENSG00000143418, ENSG00000141002, ENSG00000109118, ENSG00000171222, ENSG00000114166, ENSG00000159692, ENSG00000108509, ENSG00000099246, ENSG00000167074, ENSG00000168310, ENSG00000113387, ENSG00000198914, ENSG00000198911, ENSG00000141646, ENSG00000136870, ENSG00000080298, ENSG00000144026, ENSG00000169955, ENSG0000…	2136	1813	13528	1.29601	4.11265e-05	1.37091e-06	1.91585e-05
GOTERM_BP_FAT	GO:0006355~regulation of transcription, DNA-dependent	355	11.8769	2.59459e-07	ENSG00000173041, ENSG00000169136, ENSG00000138386, ENSG00000064393, ENSG00000170616, ENSG00000143418, ENSG00000141002, ENSG00000109118, ENSG00000171222, ENSG00000114166, ENSG00000159692, ENSG00000108509, ENSG00000099246, ENSG00000167074, ENSG00000168310, ENSG00000113387, ENSG00000198914, ENSG00000198911, ENSG00000141646, ENSG00000136870, ENSG00000080298, ENSG00000144026, ENSG00000169955, ENSG0000…	2136	1773	13528	1.2681	0.00103419	2.4636e-05	0.000482008
GOTERM_MF_FAT	GO:0003700~transcription factor activity	189	6.32319	0.00375672	ENSG00000104976, ENSG00000032219, ENSG00000185024, ENSG00000101665, ENSG00000169136, ENSG00000102908, ENSG00000170616, ENSG00000089775, ENSG00000143418, ENSG00000141002, ENSG00000171222, ENSG00000159692, ENSG00000167074, ENSG00000168310, ENSG00000172466, ENSG00000196428, ENSG00000167771, ENSG00000198914, ENSG00000118689, ENSG00000198911, ENSG00000175550, ENSG00000109787, ENSG00000135164, ENSG0000…	2097	975	12983	1.20015	0.99519	0.0924779	6.02218
Annotation Cluster 3	Enrichment Score: 16.924844898494282
Category	Term	Count	%	PValue	Genes	List Total	Pop Hits	Pop Total	Fold Enrichment	Bonferroni	Benjamini	FDR
GOTERM_BP_FAT	GO:0006325~chromatin organization	129	4.31582	7.30198e-19	ENSG00000168274, ENSG00000128908, ENSG00000032219, ENSG00000171316, ENSG00000080503, ENSG00000099381, ENSG00000183495, ENSG00000114166, ENSG00000196331, ENSG00000116539, ENSG00000135365, ENSG00000168283, ENSG00000165702, ENSG00000139625, ENSG00000073614, ENSG00000009954, ENSG00000204371, ENSG00000117139, ENSG00000196591, ENSG00000198518, ENSG00000197153, ENSG00000120616, ENSG00000105968, ENSG0000…	2136	378	13528	2.16138	2.91203e-15	5.82406e-16	1.35652e-15
SP_PIR_KEYWORDS	chromatin regulator	85	2.84376	2.98741e-18	ENSG00000127616, ENSG00000126012, ENSG00000171316, ENSG00000109685, ENSG00000099381, ENSG00000198586, ENSG00000183495, ENSG00000005483, ENSG00000189079, ENSG00000147050, ENSG00000184402, ENSG00000139154, ENSG00000135999, ENSG00000103479, ENSG00000116539, ENSG00000099284, ENSG00000135365, ENSG00000168283, ENSG00000140382, ENSG00000183741, ENSG00000165702, ENSG00000118058, ENSG00000073614, ENSG0000…	2912	213	19235	2.63597	1.89402e-15	1.45694e-16	4.44546e-15
GOTERM_BP_FAT	GO:0016568~chromatin modification	101	3.37906	1.71097e-17	ENSG00000128908, ENSG00000171316, ENSG00000099381, ENSG00000080503, ENSG00000183495, ENSG00000114166, ENSG00000116539, ENSG00000135365, ENSG00000168283, ENSG00000165702, ENSG00000139625, ENSG00000009954, ENSG00000073614, ENSG00000117139, ENSG00000204371, ENSG00000196591, ENSG00000149474, ENSG00000132604, ENSG00000120616, ENSG00000132600, ENSG00000146872, ENSG00000048649, ENSG00000142599, ENSG0000…	2136	274	13528	2.33455	6.82336e-14	7.58151e-15	3.17855e-14
GOTERM_BP_FAT	GO:0051276~chromosome organization	147	4.91803	5.35354e-16	ENSG00000168274, ENSG00000128908, ENSG00000032219, ENSG00000171316, ENSG00000080503, ENSG00000196419, ENSG00000099381, ENSG00000183495, ENSG00000114166, ENSG00000196331, ENSG00000083642, ENSG00000116539, ENSG00000135365, ENSG00000168283, ENSG00000165702, ENSG00000139625, ENSG00000073614, ENSG00000009954, ENSG00000204371, ENSG00000117139, ENSG00000196591, ENSG00000198518, ENSG00000197153, ENSG0000…	2136	485	13528	1.91959	2.21378e-12	1.84519e-13	1.03251e-12
Annotation Cluster 4	Enrichment Score: 15.924126762360194
Category	Term	Count	%	PValue	Genes	List Total	Pop Hits	Pop Total	Fold Enrichment	Bonferroni	Benjamini	FDR
GOTERM_CC_FAT	GO:0043232~intracellular non-membrane-bounded organelle	532	17.7986	6.03529e-23	ENSG00000183914, ENSG00000171316, ENSG00000159792, ENSG00000170759, ENSG00000064393, ENSG00000156876, ENSG00000109118, ENSG00000183495, ENSG00000182923, ENSG00000137821, ENSG00000171421, ENSG00000113387, ENSG00000108256, ENSG00000198707, ENSG00000166441, ENSG00000169122, ENSG00000163093, ENSG00000136158, ENSG00000196591, ENSG00000198518, ENSG00000164346, ENSG00000197153, ENSG00000132604, ENSG0000…	1824	2596	12782	1.43609	4.06779e-20	5.81112e-21	9.05547e-20
GOTERM_CC_FAT	GO:0043228~non-membrane-bounded organelle	532	17.7986	6.03529e-23	ENSG00000183914, ENSG00000171316, ENSG00000159792, ENSG00000170759, ENSG00000064393, ENSG00000156876, ENSG00000109118, ENSG00000183495, ENSG00000182923, ENSG00000137821, ENSG00000171421, ENSG00000113387, ENSG00000108256, ENSG00000198707, ENSG00000166441, ENSG00000169122, ENSG00000163093, ENSG00000136158, ENSG00000196591, ENSG00000198518, ENSG00000164346, ENSG00000197153, ENSG00000132604, ENSG0000…	1824	2596	12782	1.43609	4.06779e-20	5.81112e-21	9.05547e-20
GOTERM_CC_FAT	GO:0005856~cytoskeleton	240	8.02944	0.000463685	ENSG00000116127, ENSG00000183914, ENSG00000115109, ENSG00000159792, ENSG00000170759, ENSG00000064393, ENSG00000156876, ENSG00000077380, ENSG00000182923, ENSG00000124214, ENSG00000137821, ENSG00000134318, ENSG00000117519, ENSG00000184445, ENSG00000070087, ENSG00000198707, ENSG00000167460, ENSG00000163093, ENSG00000169122, ENSG00000136158, ENSG00000166847, ENSG00000171533, ENSG00000171530, ENSG0000…	1824	1381	12782	1.21784	0.268455	0.00692251	0.693468
Annotation Cluster 5	Enrichment Score: 15.153057154117231
Category	Term	Count	%	PValue	Genes	List Total	Pop Hits	Pop Total	Fold Enrichment	Bonferroni	Benjamini	FDR
SP_PIR_KEYWORDS	ubl conjugation pathway	156	5.21914	3.77665e-19	ENSG00000197323, ENSG00000109189, ENSG00000108854, ENSG00000185019, ENSG00000164663, ENSG00000144228, ENSG00000153827, ENSG00000080802, ENSG00000166233, ENSG00000122741, ENSG00000172175, ENSG00000153832, ENSG00000089053, ENSG00000142230, ENSG00000164934, ENSG00000159593, ENSG00000078140, ENSG00000165338, ENSG00000043093, ENSG00000159069, ENSG00000133606, ENSG00000165501, ENSG00000168397, ENSG0000…	2912	509	19235	2.02445	2.3944e-16	1.99533e-17	5.61989e-16
GOTERM_BP_FAT	GO:0044265~cellular macromolecule catabolic process	206	6.89194	6.68196e-19	ENSG00000197323, ENSG00000126070, ENSG00000084073, ENSG00000185019, ENSG00000161057, ENSG00000144228, ENSG00000080802, ENSG00000089053, ENSG00000128973, ENSG00000159593, ENSG00000078140, ENSG00000165338, ENSG00000043093, ENSG00000159069, ENSG00000139372, ENSG00000037637, ENSG00000140455, ENSG00000171823, ENSG00000124422, ENSG00000095015, ENSG00000186187, ENSG00000119048, ENSG00000103342, ENSG0000…	2136	725	13528	1.79954	2.66477e-15	6.66192e-16	1.24134e-15
GOTERM_BP_FAT	GO:0051603~proteolysis involved in cellular protein catabolic process	176	5.88826	1.03893e-17	ENSG00000197323, ENSG00000084073, ENSG00000109189, ENSG00000108854, ENSG00000161057, ENSG00000185019, ENSG00000164663, ENSG00000144228, ENSG00000153827, ENSG00000080802, ENSG00000166233, ENSG00000172175, ENSG00000153832, ENSG00000142230, ENSG00000089053, ENSG00000159593, ENSG00000078140, ENSG00000165338, ENSG00000043093, ENSG00000165501, ENSG00000159069, ENSG00000168397, ENSG00000114062, ENSG0000…	2136	600	13528	1.85778	4.14324e-14	6.90541e-15	1.93006e-14
GOTERM_BP_FAT	GO:0009057~macromolecule catabolic process	214	7.15959	1.1647e-17	ENSG00000197323, ENSG00000126070, ENSG00000084073, ENSG00000161057, ENSG00000185019, ENSG00000144228, ENSG00000080802, ENSG00000089053, ENSG00000128973, ENSG00000159593, ENSG00000078140, ENSG00000165338, ENSG00000043093, ENSG00000159069, ENSG00000139372, ENSG00000037637, ENSG00000140455, ENSG00000171823, ENSG00000124422, ENSG00000095015, ENSG00000198408, ENSG00000186187, ENSG00000119048, ENSG0000…	2136	781	13528	1.73538	4.64481e-14	6.63544e-15	2.16371e-14
GOTERM_BP_FAT	GO:0043632~modification-dependent macromolecule catabolic process	170	5.68752	1.43564e-17	ENSG00000197323, ENSG00000084073, ENSG00000109189, ENSG00000108854, ENSG00000161057, ENSG00000185019, ENSG00000164663, ENSG00000144228, ENSG00000153827, ENSG00000080802, ENSG00000166233, ENSG00000172175, ENSG00000153832, ENSG00000142230, ENSG00000089053, ENSG00000159593, ENSG00000078140, ENSG00000165338, ENSG00000043093, ENSG00000159069, ENSG00000165501, ENSG00000168397, ENSG00000114062, ENSG0000…	2136	574	13528	1.87573	5.72535e-14	7.15668e-15	2.66706e-14
GOTERM_BP_FAT	GO:0019941~modification-dependent protein catabolic process	170	5.68752	1.43564e-17	ENSG00000197323, ENSG00000084073, ENSG00000109189, ENSG00000108854, ENSG00000161057, ENSG00000185019, ENSG00000164663, ENSG00000144228, ENSG00000153827, ENSG00000080802, ENSG00000166233, ENSG00000172175, ENSG00000153832, ENSG00000142230, ENSG00000089053, ENSG00000159593, ENSG00000078140, ENSG00000165338, ENSG00000043093, ENSG00000159069, ENSG00000165501, ENSG00000168397, ENSG00000114062, ENSG0000…	2136	574	13528	1.87573	5.72535e-14	7.15668e-15	2.66706e-14
GOTERM_BP_FAT	GO:0044257~cellular protein catabolic process	176	5.88826	1.77772e-17	ENSG00000197323, ENSG00000084073, ENSG00000109189, ENSG00000108854, ENSG00000161057, ENSG00000185019, ENSG00000164663, ENSG00000144228, ENSG00000153827, ENSG00000080802, ENSG00000166233, ENSG00000172175, ENSG00000153832, ENSG00000142230, ENSG00000089053, ENSG00000159593, ENSG00000078140, ENSG00000165338, ENSG00000043093, ENSG00000165501, ENSG00000159069, ENSG00000168397, ENSG00000114062, ENSG0000…	2136	603	13528	1.84854	7.08954e-14	7.08954e-15	3.30254e-14
GOTERM_BP_FAT	GO:0030163~protein catabolic process	179	5.98862	4.24688e-17	ENSG00000197323, ENSG00000084073, ENSG00000109189, ENSG00000108854, ENSG00000161057, ENSG00000185019, ENSG00000164663, ENSG00000144228, ENSG00000153827, ENSG00000080802, ENSG00000166233, ENSG00000172175, ENSG00000153832, ENSG00000142230, ENSG00000089053, ENSG00000159593, ENSG00000128973, ENSG00000078140, ENSG00000165338, ENSG00000043093, ENSG00000165501, ENSG00000159069, ENSG00000168397, ENSG0000…	2136	622	13528	1.82262	1.69366e-13	1.53969e-14	7.88962e-14
GOTERM_BP_FAT	GO:0006511~ubiquitin-dependent protein catabolic process	80	2.67648	4.15894e-11	ENSG00000139842, ENSG00000170242, ENSG00000109189, ENSG00000108854, ENSG00000119318, ENSG00000161057, ENSG00000106346, ENSG00000164663, ENSG00000103264, ENSG00000166233, ENSG00000131508, ENSG00000161011, ENSG00000089053, ENSG00000138592, ENSG00000108094, ENSG00000113558, ENSG00000108294, ENSG00000078140, ENSG00000155313, ENSG00000127870, ENSG00000147475, ENSG00000185651, ENSG00000114062, ENSG0000…	2136	242	13528	2.09366	1.65859e-07	6.91077e-09	7.72624e-08
GOTERM_BP_FAT	GO:0006508~proteolysis	210	7.02576	0.000149146	ENSG00000197323, ENSG00000084073, ENSG00000161057, ENSG00000185019, ENSG00000144228, ENSG00000102996, ENSG00000080802, ENSG00000113441, ENSG00000131375, ENSG00000089053, ENSG00000159593, ENSG00000078140, ENSG00000165338, ENSG00000043093, ENSG00000159069, ENSG00000003402, ENSG00000037637, ENSG00000140455, ENSG00000171823, ENSG00000124422, ENSG00000095015, ENSG00000113851, ENSG00000186187, ENSG0000…	2136	1054	13528	1.26186	0.448348	0.00846167	0.276711
Annotation Cluster 6	Enrichment Score: 12.689477857176312
Category	Term	Count	%	PValue	Genes	List Total	Pop Hits	Pop Total	Fold Enrichment	Bonferroni	Benjamini	FDR
SP_PIR_KEYWORDS	rna-binding	177	5.92171	3.43997e-25	ENSG00000126070, ENSG00000183496, ENSG00000179837, ENSG00000156304, ENSG00000111786, ENSG00000106355, ENSG00000167264, ENSG00000099381, ENSG00000100201, ENSG00000116747, ENSG00000185163, ENSG00000080802, ENSG00000138757, ENSG00000124214, ENSG00000111605, ENSG00000125944, ENSG00000151247, ENSG00000124788, ENSG00000159409, ENSG00000108256, ENSG00000144535, ENSG00000165119, ENSG00000213079, ENSG0000…	2912	540	19235	2.16511	2.18094e-22	4.36188e-23	5.11889e-22
GOTERM_MF_FAT	GO:0003723~RNA binding	216	7.2265	6.70709e-22	ENSG00000126070, ENSG00000183496, ENSG00000106355, ENSG00000099381, ENSG00000080802, ENSG00000171222, ENSG00000124214, ENSG00000111605, ENSG00000151247, ENSG00000174748, ENSG00000108256, ENSG00000116120, ENSG00000144535, ENSG00000166441, ENSG00000213079, ENSG00000099899, ENSG00000106682, ENSG00000106263, ENSG00000099622, ENSG00000110367, ENSG00000196793, ENSG00000116251, ENSG00000123064, ENSG0000…	2097	718	12983	1.86254	9.51065e-19	9.51065e-19	1.10683e-18
INTERPRO	IPR000504:RNA recognition motif, RNP-1	79	2.64302	3.70016e-14	ENSG00000113742, ENSG00000119314, ENSG00000161547, ENSG00000179837, ENSG00000156304, ENSG00000111786, ENSG00000099381, ENSG00000151923, ENSG00000136527, ENSG00000138757, ENSG00000080802, ENSG00000177733, ENSG00000111605, ENSG00000125944, ENSG00000159409, ENSG00000137776, ENSG00000107864, ENSG00000160633, ENSG00000134453, ENSG00000154548, ENSG00000135486, ENSG00000213079, ENSG00000048740, ENSG0000…	2624	211	16659	2.377	9.64928e-11	9.64928e-11	6.55365e-11
INTERPRO	IPR012677:Nucleotide-binding, alpha-beta plait	79	2.64302	6.63336e-14	ENSG00000113742, ENSG00000119314, ENSG00000161547, ENSG00000179837, ENSG00000156304, ENSG00000111786, ENSG00000099381, ENSG00000151923, ENSG00000136527, ENSG00000138757, ENSG00000080802, ENSG00000177733, ENSG00000111605, ENSG00000125944, ENSG00000159409, ENSG00000137776, ENSG00000107864, ENSG00000160633, ENSG00000134453, ENSG00000154548, ENSG00000198242, ENSG00000135486, ENSG00000213079, ENSG0000…	2624	213	16659	2.35468	1.72992e-10	8.64958e-11	1.17495e-10
SMART	SM00360:RRM	79	2.64302	2.65842e-12	ENSG00000113742, ENSG00000119314, ENSG00000161547, ENSG00000179837, ENSG00000156304, ENSG00000111786, ENSG00000099381, ENSG00000151923, ENSG00000136527, ENSG00000138757, ENSG00000080802, ENSG00000177733, ENSG00000111605, ENSG00000125944, ENSG00000159409, ENSG00000137776, ENSG00000107864, ENSG00000160633, ENSG00000134453, ENSG00000154548, ENSG00000135486, ENSG00000213079, ENSG00000048740, ENSG0000…	1559	211	9079	2.1804	1.03945e-09	1.03945e-09	3.69571e-09
UP_SEQ_FEATURE	domain:RRM 2	45	1.50552	8.22579e-12	ENSG00000113742, ENSG00000119314, ENSG00000099783, ENSG00000179837, ENSG00000111786, ENSG00000162437, ENSG00000116350, ENSG00000137449, ENSG00000143889, ENSG00000151923, ENSG00000100650, ENSG00000122566, ENSG00000152795, ENSG00000135316, ENSG00000177733, ENSG00000125944, ENSG00000159409, ENSG00000131051, ENSG00000107864, ENSG00000011304, ENSG00000135486, ENSG00000117569, ENSG00000048740, ENSG0000…	2909	101	19113	2.92736	4.89926e-08	6.99894e-09	1.59424e-08
UP_SEQ_FEATURE	domain:RRM 1	45	1.50552	8.22579e-12	ENSG00000113742, ENSG00000119314, ENSG00000099783, ENSG00000179837, ENSG00000111786, ENSG00000162437, ENSG00000116350, ENSG00000137449, ENSG00000143889, ENSG00000151923, ENSG00000100650, ENSG00000122566, ENSG00000152795, ENSG00000135316, ENSG00000177733, ENSG00000125944, ENSG00000159409, ENSG00000131051, ENSG00000107864, ENSG00000011304, ENSG00000135486, ENSG00000117569, ENSG00000048740, ENSG0000…	2909	101	19113	2.92736	4.89926e-08	6.99894e-09	1.59424e-08
UP_SEQ_FEATURE	domain:RRM 3	21	0.702576	1.90647e-05	ENSG00000011304, ENSG00000119314, ENSG00000099783, ENSG00000179837, ENSG00000117569, ENSG00000048740, ENSG00000065526, ENSG00000169045, ENSG00000169813, ENSG00000162437, ENSG00000143889, ENSG00000151923, ENSG00000135316, ENSG00000115053, ENSG00000125944, ENSG00000104177, ENSG00000159409, ENSG00000131051, ENSG00000196361, ENSG00000107105, ENSG00000214078	2909	50	19113	2.75953	0.107341	0.00453172	0.0369429
UP_SEQ_FEATURE	domain:RRM	34	1.1375	0.000320958	ENSG00000161547, ENSG00000156304, ENSG00000205937, ENSG00000112081, ENSG00000119707, ENSG00000099381, ENSG00000139718, ENSG00000100227, ENSG00000080802, ENSG00000138757, ENSG00000136527, ENSG00000111605, ENSG00000182944, ENSG00000137776, ENSG00000100354, ENSG00000160633, ENSG00000130254, ENSG00000104852, ENSG00000134453, ENSG00000154548, ENSG00000188529, ENSG00000160201, ENSG00000116754, ENSG0000…	2909	119	19113	1.87723	0.852205	0.0425224	0.620219
Annotation Cluster 7	Enrichment Score: 11.570362038276224
Category	Term	Count	%	PValue	Genes	List Total	Pop Hits	Pop Total	Fold Enrichment	Bonferroni	Benjamini	FDR
GOTERM_CC_FAT	GO:0044427~chromosomal part	110	3.68016	3.46658e-13	ENSG00000168274, ENSG00000032219, ENSG00000171316, ENSG00000196419, ENSG00000005007, ENSG00000196331, ENSG00000083642, ENSG00000167771, ENSG00000122545, ENSG00000184445, ENSG00000009954, ENSG00000196591, ENSG00000198518, ENSG00000197153, ENSG00000132604, ENSG00000105968, ENSG00000054267, ENSG00000145241, ENSG00000007168, ENSG00000166848, ENSG00000141510, ENSG00000179051, ENSG00000077514, ENSG0000…	1824	386	12782	1.99701	2.33616e-10	2.12378e-11	5.20062e-10
GOTERM_CC_FAT	GO:0005694~chromosome	123	4.11509	1.60892e-12	ENSG00000168274, ENSG00000032219, ENSG00000171316, ENSG00000196419, ENSG00000005007, ENSG00000196331, ENSG00000083642, ENSG00000167771, ENSG00000122545, ENSG00000184445, ENSG00000009954, ENSG00000196591, ENSG00000198518, ENSG00000197153, ENSG00000105968, ENSG00000132604, ENSG00000054267, ENSG00000175334, ENSG00000145241, ENSG00000007168, ENSG00000166848, ENSG00000141510, ENSG00000179051, ENSG0000…	1824	460	12782	1.87379	1.08442e-09	8.34171e-11	2.41408e-09
GOTERM_CC_FAT	GO:0000785~chromatin	66	2.2081	3.4872e-11	ENSG00000168274, ENSG00000175054, ENSG00000127616, ENSG00000032219, ENSG00000171316, ENSG00000163041, ENSG00000005007, ENSG00000196331, ENSG00000104408, ENSG00000083642, ENSG00000167771, ENSG00000130522, ENSG00000103479, ENSG00000204569, ENSG00000099284, ENSG00000196199, ENSG00000183741, ENSG00000009954, ENSG00000164032, ENSG00000153922, ENSG00000196591, ENSG00000198518, ENSG00000184678, ENSG0000…	1824	200	12782	2.31253	2.35037e-08	1.67884e-09	5.23226e-08
Annotation Cluster 8	Enrichment Score: 10.686757932508097
Category	Term	Count	%	PValue	Genes	List Total	Pop Hits	Pop Total	Fold Enrichment	Bonferroni	Benjamini	FDR
GOTERM_BP_FAT	GO:0006396~RNA processing	168	5.62061	4.69136e-19	ENSG00000174177, ENSG00000179837, ENSG00000156304, ENSG00000111786, ENSG00000106355, ENSG00000167264, ENSG00000100201, ENSG00000160193, ENSG00000083896, ENSG00000185163, ENSG00000111605, ENSG00000125944, ENSG00000164934, ENSG00000149262, ENSG00000124788, ENSG00000159409, ENSG00000085872, ENSG00000141642, ENSG00000108506, ENSG00000087269, ENSG00000122435, ENSG00000014164, ENSG00000163156, ENSG0000…	2136	547	13528	1.94516	1.87091e-15	6.23638e-16	8.71534e-16
GOTERM_BP_FAT	GO:0016071~mRNA metabolic process	121	4.04818	5.86038e-16	ENSG00000126070, ENSG00000185024, ENSG00000179837, ENSG00000156304, ENSG00000106355, ENSG00000111786, ENSG00000083896, ENSG00000005007, ENSG00000172239, ENSG00000111605, ENSG00000125944, ENSG00000159409, ENSG00000014164, ENSG00000163156, ENSG00000165119, ENSG00000213079, ENSG00000138767, ENSG00000132600, ENSG00000164944, ENSG00000100603, ENSG00000096746, ENSG00000138668, ENSG00000065978, ENSG0000…	2136	370	13528	2.07117	2.21378e-12	1.70308e-13	1.03251e-12
GOTERM_BP_FAT	GO:0008380~RNA splicing	96	3.21178	8.34368e-14	ENSG00000161547, ENSG00000179837, ENSG00000064607, ENSG00000116679, ENSG00000111786, ENSG00000106355, ENSG00000108819, ENSG00000083896, ENSG00000198563, ENSG00000136527, ENSG00000177733, ENSG00000125944, ENSG00000183258, ENSG00000082516, ENSG00000159409, ENSG00000130520, ENSG00000136937, ENSG00000134453, ENSG00000154548, ENSG00000163156, ENSG00000124562, ENSG00000165119, ENSG00000135486, ENSG0000…	2136	284	13528	2.14085	3.32953e-10	2.08096e-11	1.55098e-10
GOTERM_BP_FAT	GO:0006397~mRNA processing	103	3.44597	3.9857e-13	ENSG00000156304, ENSG00000179837, ENSG00000106355, ENSG00000111786, ENSG00000083896, ENSG00000111605, ENSG00000125944, ENSG00000159409, ENSG00000014164, ENSG00000163156, ENSG00000165119, ENSG00000213079, ENSG00000138767, ENSG00000132600, ENSG00000164944, ENSG00000100603, ENSG00000096746, ENSG00000138668, ENSG00000065978, ENSG00000061936, ENSG00000099783, ENSG00000160075, ENSG00000119707, ENSG0000…	2136	321	13528	2.03219	1.5895e-09	9.34999e-11	7.40441e-10
SP_PIR_KEYWORDS	mrna processing	84	2.8103	6.26896e-12	ENSG00000161547, ENSG00000179837, ENSG00000064607, ENSG00000111786, ENSG00000106355, ENSG00000083896, ENSG00000198563, ENSG00000136527, ENSG00000145216, ENSG00000163950, ENSG00000111605, ENSG00000125944, ENSG00000159409, ENSG00000082516, ENSG00000183258, ENSG00000130520, ENSG00000136937, ENSG00000134453, ENSG00000154548, ENSG00000163156, ENSG00000165119, ENSG00000135486, ENSG00000048740, ENSG0000…	2912	260	19235	2.13406	3.97454e-09	2.33796e-10	9.32864e-09
GOTERM_BP_FAT	GO:0000398~nuclear mRNA splicing, via spliceosome	60	2.00736	6.39198e-12	ENSG00000161547, ENSG00000111786, ENSG00000083896, ENSG00000198563, ENSG00000136527, ENSG00000177733, ENSG00000125944, ENSG00000159409, ENSG00000082516, ENSG00000136937, ENSG00000154548, ENSG00000124562, ENSG00000165119, ENSG00000135486, ENSG00000003756, ENSG00000169813, ENSG00000169371, ENSG00000133226, ENSG00000090060, ENSG00000132600, ENSG00000100603, ENSG00000170144, ENSG00000096746, ENSG0000…	2136	153	13528	2.48366	2.54913e-08	1.34165e-09	1.18747e-08
GOTERM_BP_FAT	GO:0000377~RNA splicing, via transesterification reactions with bulged adenosine as nucleophile	60	2.00736	6.39198e-12	ENSG00000161547, ENSG00000111786, ENSG00000083896, ENSG00000198563, ENSG00000136527, ENSG00000177733, ENSG00000125944, ENSG00000159409, ENSG00000082516, ENSG00000136937, ENSG00000154548, ENSG00000124562, ENSG00000165119, ENSG00000135486, ENSG00000003756, ENSG00000169813, ENSG00000169371, ENSG00000133226, ENSG00000090060, ENSG00000132600, ENSG00000100603, ENSG00000170144, ENSG00000096746, ENSG0000…	2136	153	13528	2.48366	2.54913e-08	1.34165e-09	1.18747e-08
GOTERM_BP_FAT	GO:0000375~RNA splicing, via transesterification reactions	60	2.00736	6.39198e-12	ENSG00000161547, ENSG00000111786, ENSG00000083896, ENSG00000198563, ENSG00000136527, ENSG00000177733, ENSG00000125944, ENSG00000159409, ENSG00000082516, ENSG00000136937, ENSG00000154548, ENSG00000124562, ENSG00000165119, ENSG00000135486, ENSG00000003756, ENSG00000169813, ENSG00000169371, ENSG00000133226, ENSG00000090060, ENSG00000132600, ENSG00000100603, ENSG00000170144, ENSG00000096746, ENSG0000…	2136	153	13528	2.48366	2.54913e-08	1.34165e-09	1.18747e-08
SP_PIR_KEYWORDS	mrna splicing	70	2.34192	6.99443e-11	ENSG00000161547, ENSG00000179837, ENSG00000064607, ENSG00000106355, ENSG00000111786, ENSG00000083896, ENSG00000198563, ENSG00000136527, ENSG00000125944, ENSG00000082516, ENSG00000183258, ENSG00000130520, ENSG00000136937, ENSG00000134453, ENSG00000154548, ENSG00000163156, ENSG00000165119, ENSG00000135486, ENSG00000003756, ENSG00000169813, ENSG00000133226, ENSG00000039123, ENSG00000164944, ENSG0000…	2912	209	19235	2.21234	4.43447e-08	2.33393e-09	1.04081e-07
GOTERM_CC_FAT	GO:0005681~spliceosome	40	1.33824	4.21176e-06	ENSG00000099783, ENSG00000116679, ENSG00000105298, ENSG00000122566, ENSG00000198563, ENSG00000131876, ENSG00000135316, ENSG00000153187, ENSG00000105618, ENSG00000125944, ENSG00000104897, ENSG00000168438, ENSG00000183258, ENSG00000082516, ENSG00000100941, ENSG00000104852, ENSG00000134453, ENSG00000100410, ENSG00000160201, ENSG00000168066, ENSG00000165119, ENSG00000095787, ENSG00000135486, ENSG0000…	1824	132	12782	2.12354	0.0028347	0.000118273	0.00631922
KEGG_PATHWAY	hsa03040:Spliceosome	39	1.30478	8.60409e-06	ENSG00000109971, ENSG00000099783, ENSG00000161547, ENSG00000106355, ENSG00000112081, ENSG00000111786, ENSG00000119707, ENSG00000116350, ENSG00000100650, ENSG00000113649, ENSG00000198563, ENSG00000136527, ENSG00000131876, ENSG00000153187, ENSG00000105618, ENSG00000104897, ENSG00000168438, ENSG00000085872, ENSG00000130520, ENSG00000104852, ENSG00000134453, ENSG00000136937, ENSG00000100410, ENSG0000…	762	126	5085	2.06552	0.00158191	0.000791266	0.0106364
SP_PIR_KEYWORDS	Spliceosome	35	1.17096	0.000151285	ENSG00000099783, ENSG00000105298, ENSG00000122566, ENSG00000198563, ENSG00000131876, ENSG00000135316, ENSG00000153187, ENSG00000105618, ENSG00000125944, ENSG00000104897, ENSG00000168438, ENSG00000183258, ENSG00000082516, ENSG00000100941, ENSG00000134453, ENSG00000100410, ENSG00000160201, ENSG00000168066, ENSG00000165119, ENSG00000167088, ENSG00000135486, ENSG00000003756, ENSG00000169045, ENSG0000…	2912	120	19235	1.92658	0.0914651	0.00245652	0.224885
Annotation Cluster 9	Enrichment Score: 10.024522889151449
Category	Term	Count	%	PValue	Genes	List Total	Pop Hits	Pop Total	Fold Enrichment	Bonferroni	Benjamini	FDR
SP_PIR_KEYWORDS	zinc-finger	411	13.7504	5.59294e-24	ENSG00000183496, ENSG00000183779, ENSG00000170616, ENSG00000185019, ENSG00000109118, ENSG00000080802, ENSG00000171425, ENSG00000109787, ENSG00000116539, ENSG00000136870, ENSG00000133606, ENSG00000204366, ENSG00000144026, ENSG00000014164, ENSG00000165702, ENSG00000166704, ENSG00000117139, ENSG00000196152, ENSG00000109654, ENSG00000196150, ENSG00000196793, ENSG00000095015, ENSG00000124422, ENSG0000…	2912	1718	19235	1.58023	3.54592e-21	5.0656e-22	8.32264e-21
SP_PIR_KEYWORDS	zinc	478	15.992	2.67694e-19	ENSG00000183496, ENSG00000183779, ENSG00000185019, ENSG00000170616, ENSG00000109118, ENSG00000102996, ENSG00000080802, ENSG00000113441, ENSG00000171425, ENSG00000136490, ENSG00000141642, ENSG00000109787, ENSG00000116539, ENSG00000136870, ENSG00000133606, ENSG00000204366, ENSG00000014164, ENSG00000144026, ENSG00000081721, ENSG00000165702, ENSG00000166704, ENSG00000204371, ENSG00000117139, ENSG0000…	2912	2189	19235	1.44239	1.69718e-16	1.54289e-17	3.98346e-16
SP_PIR_KEYWORDS	metal-binding	592	19.806	1.46606e-14	ENSG00000152904, ENSG00000198909, ENSG00000183496, ENSG00000183779, ENSG00000185019, ENSG00000170616, ENSG00000080802, ENSG00000102996, ENSG00000109118, ENSG00000113441, ENSG00000171425, ENSG00000136699, ENSG00000136490, ENSG00000141642, ENSG00000109787, ENSG00000116539, ENSG00000136870, ENSG00000133606, ENSG00000204366, ENSG00000014164, ENSG00000144026, ENSG00000081721, ENSG00000165702, ENSG0000…	2912	2972	19235	1.31575	9.29123e-12	6.63691e-13	2.18048e-11
GOTERM_MF_FAT	GO:0008270~zinc ion binding	486	16.2596	6.54759e-12	ENSG00000183496, ENSG00000183779, ENSG00000185019, ENSG00000170616, ENSG00000109118, ENSG00000102996, ENSG00000080802, ENSG00000113441, ENSG00000171425, ENSG00000136490, ENSG00000141642, ENSG00000109787, ENSG00000116539, ENSG00000136870, ENSG00000133606, ENSG00000204366, ENSG00000014164, ENSG00000144026, ENSG00000081721, ENSG00000165702, ENSG00000166704, ENSG00000204371, ENSG00000117139, ENSG0000…	2097	2311	12983	1.30201	9.28441e-09	2.3211e-09	1.0805e-08
GOTERM_MF_FAT	GO:0046914~transition metal ion binding	558	18.6685	6.13917e-10	ENSG00000183496, ENSG00000183779, ENSG00000185019, ENSG00000170616, ENSG00000102996, ENSG00000109118, ENSG00000080802, ENSG00000113441, ENSG00000171425, ENSG00000136490, ENSG00000141642, ENSG00000109787, ENSG00000116539, ENSG00000136870, ENSG00000133606, ENSG00000204366, ENSG00000014164, ENSG00000144026, ENSG00000081721, ENSG00000165702, ENSG00000166704, ENSG00000170271, ENSG00000204371, ENSG0000…	2097	2785	12983	1.24047	8.70534e-07	1.24362e-07	1.01311e-06
GOTERM_MF_FAT	GO:0046872~metal ion binding	709	23.7203	0.0229452	ENSG00000008300, ENSG00000198909, ENSG00000183496, ENSG00000183779, ENSG00000185019, ENSG00000170616, ENSG00000080802, ENSG00000102996, ENSG00000109118, ENSG00000074855, ENSG00000113441, ENSG00000171425, ENSG00000136699, ENSG00000136490, ENSG00000141642, ENSG00000109787, ENSG00000136870, ENSG00000116539, ENSG00000204366, ENSG00000133606, ENSG00000014164, ENSG00000144026, ENSG00000081721, ENSG0000…	2097	4140	12983	1.06028	1	0.321071	31.8229
GOTERM_MF_FAT	GO:0043169~cation binding	710	23.7538	0.0420276	ENSG00000008300, ENSG00000198909, ENSG00000183496, ENSG00000183779, ENSG00000185019, ENSG00000170616, ENSG00000080802, ENSG00000102996, ENSG00000109118, ENSG00000074855, ENSG00000113441, ENSG00000171425, ENSG00000136699, ENSG00000136490, ENSG00000141642, ENSG00000109787, ENSG00000136870, ENSG00000116539, ENSG00000204366, ENSG00000133606, ENSG00000014164, ENSG00000144026, ENSG00000081721, ENSG0000…	2097	4179	12983	1.05187	1	0.466164	50.7643
GOTERM_MF_FAT	GO:0043167~ion binding	715	23.921	0.0748117	ENSG00000008300, ENSG00000198909, ENSG00000183496, ENSG00000183779, ENSG00000185019, ENSG00000170616, ENSG00000080802, ENSG00000102996, ENSG00000109118, ENSG00000074855, ENSG00000113441, ENSG00000171425, ENSG00000136699, ENSG00000136490, ENSG00000141642, ENSG00000109787, ENSG00000136870, ENSG00000116539, ENSG00000204366, ENSG00000133606, ENSG00000014164, ENSG00000144026, ENSG00000081721, ENSG0000…	2097	4241	12983	1.04379	1	0.643163	72.2848
Annotation Cluster 10	Enrichment Score: 9.805526355401515
Category	Term	Count	%	PValue	Genes	List Total	Pop Hits	Pop Total	Fold Enrichment	Bonferroni	Benjamini	FDR
GOTERM_BP_FAT	GO:0010629~negative regulation of gene expression	146	4.88458	4.10525e-14	ENSG00000197323, ENSG00000126070, ENSG00000032219, ENSG00000101665, ENSG00000179837, ENSG00000108854, ENSG00000064393, ENSG00000080503, ENSG00000138386, ENSG00000141002, ENSG00000109118, ENSG00000159692, ENSG00000101158, ENSG00000168310, ENSG00000124788, ENSG00000168517, ENSG00000178951, ENSG00000172466, ENSG00000167771, ENSG00000198914, ENSG00000175550, ENSG00000141646, ENSG00000136870, ENSG0000…	2136	504	13528	1.83466	1.6382e-10	1.17014e-11	7.63167e-11
GOTERM_BP_FAT	GO:0010605~negative regulation of macromolecule metabolic process	193	6.45701	8.16412e-14	ENSG00000197323, ENSG00000126070, ENSG00000064393, ENSG00000138386, ENSG00000161057, ENSG00000141002, ENSG00000109118, ENSG00000159692, ENSG00000089053, ENSG00000168310, ENSG00000198914, ENSG00000136870, ENSG00000141646, ENSG00000080298, ENSG00000165702, ENSG00000117139, ENSG00000196591, ENSG00000124523, ENSG00000087087, ENSG00000132604, ENSG00000196498, ENSG00000123999, ENSG00000137834, ENSG0000…	2136	734	13528	1.6653	3.25426e-10	2.16951e-11	1.5159e-10
GOTERM_BP_FAT	GO:0016481~negative regulation of transcription	129	4.31582	1.47831e-11	ENSG00000197323, ENSG00000032219, ENSG00000101665, ENSG00000179837, ENSG00000108854, ENSG00000064393, ENSG00000080503, ENSG00000138386, ENSG00000141002, ENSG00000109118, ENSG00000159692, ENSG00000101158, ENSG00000168310, ENSG00000124788, ENSG00000168517, ENSG00000178951, ENSG00000172466, ENSG00000167771, ENSG00000198914, ENSG00000175550, ENSG00000141646, ENSG00000136870, ENSG00000150347, ENSG0000…	2136	459	13528	1.77996	5.89549e-08	2.94774e-09	2.74631e-08
GOTERM_BP_FAT	GO:0045934~negative regulation of nucleobase, nucleoside, nucleotide and nucleic acid metabolic process	140	4.68384	1.60734e-11	ENSG00000197323, ENSG00000032219, ENSG00000101665, ENSG00000179837, ENSG00000108854, ENSG00000064393, ENSG00000080503, ENSG00000138386, ENSG00000141002, ENSG00000109118, ENSG00000159692, ENSG00000101158, ENSG00000168310, ENSG00000124788, ENSG00000168517, ENSG00000178951, ENSG00000172466, ENSG00000167771, ENSG00000198914, ENSG00000175550, ENSG00000141646, ENSG00000136870, ENSG00000150347, ENSG0000…	2136	512	13528	1.73177	6.41006e-08	3.05241e-09	2.98602e-08
GOTERM_BP_FAT	GO:0031327~negative regulation of cellular biosynthetic process	149	4.98494	3.51225e-11	ENSG00000197323, ENSG00000126070, ENSG00000032219, ENSG00000101665, ENSG00000179837, ENSG00000108854, ENSG00000064393, ENSG00000080503, ENSG00000138386, ENSG00000141002, ENSG00000109118, ENSG00000159692, ENSG00000101158, ENSG00000168310, ENSG00000124788, ENSG00000168517, ENSG00000178951, ENSG00000172466, ENSG00000167771, ENSG00000198914, ENSG00000175550, ENSG00000141646, ENSG00000136870, ENSG0000…	2136	561	13528	1.68212	1.40068e-07	6.36674e-09	6.52485e-08
GOTERM_BP_FAT	GO:0010558~negative regulation of macromolecule biosynthetic process	146	4.88458	3.84514e-11	ENSG00000197323, ENSG00000126070, ENSG00000032219, ENSG00000138448, ENSG00000101665, ENSG00000179837, ENSG00000108854, ENSG00000064393, ENSG00000080503, ENSG00000138386, ENSG00000141002, ENSG00000109118, ENSG00000159692, ENSG00000101158, ENSG00000168310, ENSG00000124788, ENSG00000168517, ENSG00000178951, ENSG00000172466, ENSG00000167771, ENSG00000198914, ENSG00000175550, ENSG00000141646, ENSG0000…	2136	547	13528	1.69043	1.53344e-07	6.66713e-09	7.14327e-08
GOTERM_BP_FAT	GO:0051172~negative regulation of nitrogen compound metabolic process	140	4.68384	4.48412e-11	ENSG00000197323, ENSG00000032219, ENSG00000101665, ENSG00000179837, ENSG00000108854, ENSG00000064393, ENSG00000080503, ENSG00000138386, ENSG00000141002, ENSG00000109118, ENSG00000159692, ENSG00000101158, ENSG00000168310, ENSG00000124788, ENSG00000168517, ENSG00000178951, ENSG00000172466, ENSG00000167771, ENSG00000198914, ENSG00000175550, ENSG00000141646, ENSG00000136870, ENSG00000150347, ENSG0000…	2136	519	13528	1.70841	1.78827e-07	7.15307e-09	8.33035e-08
GOTERM_BP_FAT	GO:0009890~negative regulation of biosynthetic process	151	5.05186	4.75156e-11	ENSG00000197323, ENSG00000126070, ENSG00000032219, ENSG00000138448, ENSG00000101665, ENSG00000179837, ENSG00000108854, ENSG00000064393, ENSG00000080503, ENSG00000138386, ENSG00000141002, ENSG00000109118, ENSG00000159692, ENSG00000101158, ENSG00000168310, ENSG00000124788, ENSG00000168517, ENSG00000178951, ENSG00000172466, ENSG00000167771, ENSG00000198914, ENSG00000175550, ENSG00000141646, ENSG0000…	2136	573	13528	1.66899	1.89492e-07	7.28815e-09	8.82717e-08
GOTERM_BP_FAT	GO:0006357~regulation of transcription from RNA polymerase II promoter	177	5.92171	8.91987e-10	ENSG00000101665, ENSG00000064393, ENSG00000080503, ENSG00000196419, ENSG00000169136, ENSG00000102908, ENSG00000141002, ENSG00000159692, ENSG00000108509, ENSG00000167074, ENSG00000168310, ENSG00000124788, ENSG00000168517, ENSG00000178951, ENSG00000113387, ENSG00000198914, ENSG00000198911, ENSG00000175550, ENSG00000118689, ENSG00000136870, ENSG00000141646, ENSG00000172379, ENSG00000135365, ENSG0000…	2136	727	13528	1.54195	3.55724e-06	1.3175e-07	1.65708e-06
GOTERM_BP_FAT	GO:0051253~negative regulation of RNA metabolic process	101	3.37906	4.52313e-09	ENSG00000032219, ENSG00000101665, ENSG00000064393, ENSG00000080503, ENSG00000141002, ENSG00000109118, ENSG00000159692, ENSG00000168310, ENSG00000168517, ENSG00000178951, ENSG00000198914, ENSG00000175550, ENSG00000141646, ENSG00000136870, ENSG00000150347, ENSG00000135365, ENSG00000165702, ENSG00000142784, ENSG00000117139, ENSG00000175745, ENSG00000196591, ENSG00000124523, ENSG00000120616, ENSG0000…	2136	362	13528	1.76703	1.80381e-05	6.22009e-07	8.40282e-06
GOTERM_BP_FAT	GO:0045892~negative regulation of transcription, DNA-dependent	98	3.27869	1.6448e-08	ENSG00000032219, ENSG00000101665, ENSG00000080503, ENSG00000064393, ENSG00000141002, ENSG00000109118, ENSG00000159692, ENSG00000168310, ENSG00000178951, ENSG00000168517, ENSG00000198914, ENSG00000175550, ENSG00000141646, ENSG00000136870, ENSG00000150347, ENSG00000135365, ENSG00000165702, ENSG00000142784, ENSG00000117139, ENSG00000175745, ENSG00000196591, ENSG00000124523, ENSG00000120616, ENSG0000…	2136	356	13528	1.74345	6.55924e-05	2.04983e-06	3.05561e-05
GOTERM_MF_FAT	GO:0016564~transcription repressor activity	89	2.97758	7.28803e-08	ENSG00000100105, ENSG00000032219, ENSG00000105176, ENSG00000161547, ENSG00000135334, ENSG00000064393, ENSG00000169136, ENSG00000117036, ENSG00000138386, ENSG00000109118, ENSG00000159692, ENSG00000015153, ENSG00000139154, ENSG00000124788, ENSG00000010803, ENSG00000178951, ENSG00000168517, ENSG00000172466, ENSG00000161298, ENSG00000167771, ENSG00000198914, ENSG00000175550, ENSG00000150347, ENSG0000…	2097	316	12983	1.74373	0.000103339	9.39488e-06	0.00012027
GOTERM_BP_FAT	GO:0000122~negative regulation of transcription from RNA polymerase II promoter	72	2.40883	3.04442e-06	ENSG00000127616, ENSG00000101665, ENSG00000064393, ENSG00000080503, ENSG00000117036, ENSG00000081189, ENSG00000141002, ENSG00000159692, ENSG00000168036, ENSG00000162714, ENSG00000168310, ENSG00000178951, ENSG00000168517, ENSG00000198914, ENSG00000175550, ENSG00000136870, ENSG00000135365, ENSG00000165702, ENSG00000189403, ENSG00000142784, ENSG00000154727, ENSG00000125812, ENSG00000196591, ENSG0000…	2136	266	13528	1.71429	0.0120678	0.000247748	0.0056556
Annotation Cluster 11	Enrichment Score: 9.548251254274636
Category	Term	Count	%	PValue	Genes	List Total	Pop Hits	Pop Total	Fold Enrichment	Bonferroni	Benjamini	FDR
SP_PIR_KEYWORDS	ubl conjugation	156	5.21914	6.20249e-13	ENSG00000168274, ENSG00000101665, ENSG00000108854, ENSG00000064393, ENSG00000080802, ENSG00000159692, ENSG00000198276, ENSG00000196331, ENSG00000168310, ENSG00000172466, ENSG00000109787, ENSG00000078140, ENSG00000141646, ENSG00000116539, ENSG00000133606, ENSG00000168283, ENSG00000077809, ENSG00000145675, ENSG00000165119, ENSG00000139372, ENSG00000198518, ENSG00000197153, ENSG00000105968, ENSG0000…	2912	588	19235	1.75246	3.93259e-10	2.45787e-11	9.23017e-10
SP_PIR_KEYWORDS	isopeptide bond	95	3.17832	4.09717e-11	ENSG00000168274, ENSG00000101665, ENSG00000064393, ENSG00000159692, ENSG00000196331, ENSG00000168310, ENSG00000078140, ENSG00000109787, ENSG00000116539, ENSG00000141646, ENSG00000165119, ENSG00000139372, ENSG00000198518, ENSG00000105968, ENSG00000197153, ENSG00000099814, ENSG00000142149, ENSG00000141510, ENSG00000172845, ENSG00000198668, ENSG00000159788, ENSG00000065978, ENSG00000180573, ENSG0000…	2912	319	19235	1.96713	2.59761e-08	1.44312e-09	6.09686e-08
UP_SEQ_FEATURE	cross-link:Glycyl lysine isopeptide (Lys-Gly) (interchain with G-Cter in ubiquitin)	58	1.94045	8.91653e-07	ENSG00000168274, ENSG00000139842, ENSG00000100578, ENSG00000151729, ENSG00000160014, ENSG00000143384, ENSG00000118705, ENSG00000163541, ENSG00000196331, ENSG00000116539, ENSG00000141646, ENSG00000165119, ENSG00000189403, ENSG00000118058, ENSG00000108424, ENSG00000164032, ENSG00000103275, ENSG00000151914, ENSG00000184678, ENSG00000197153, ENSG00000105968, ENSG00000143398, ENSG00000099814, ENSG0000…	2909	199	19113	1.91496	0.00529661	0.000294995	0.0017281
Annotation Cluster 12	Enrichment Score: 9.223138098442693
Category	Term	Count	%	PValue	Genes	List Total	Pop Hits	Pop Total	Fold Enrichment	Bonferroni	Benjamini	FDR
INTERPRO	IPR001965:Zinc finger, PHD-type	44	1.47206	9.4071e-13	ENSG00000197323, ENSG00000126012, ENSG00000109685, ENSG00000083168, ENSG00000100207, ENSG00000108557, ENSG00000172943, ENSG00000109118, ENSG00000005483, ENSG00000130024, ENSG00000078403, ENSG00000101191, ENSG00000015171, ENSG00000077684, ENSG00000099364, ENSG00000116539, ENSG00000171016, ENSG00000135365, ENSG00000129292, ENSG00000101040, ENSG00000118058, ENSG00000056487, ENSG00000073614, ENSG0000…	2624	90	16659	3.10381	2.45521e-09	8.18402e-10	1.6676e-09
INTERPRO	IPR019787:Zinc finger, PHD-finger	41	1.3717	1.06642e-11	ENSG00000197323, ENSG00000126012, ENSG00000109685, ENSG00000083168, ENSG00000172943, ENSG00000109118, ENSG00000005483, ENSG00000130024, ENSG00000078403, ENSG00000101191, ENSG00000015171, ENSG00000077684, ENSG00000099364, ENSG00000116539, ENSG00000171016, ENSG00000135365, ENSG00000129292, ENSG00000101040, ENSG00000118058, ENSG00000056487, ENSG00000073614, ENSG00000009954, ENSG00000167548, ENSG0000…	2624	85	16659	3.06232	2.78337e-08	6.95842e-09	1.8905e-08
SMART	SM00249:PHD	44	1.47206	1.5858e-11	ENSG00000197323, ENSG00000126012, ENSG00000109685, ENSG00000083168, ENSG00000100207, ENSG00000108557, ENSG00000172943, ENSG00000109118, ENSG00000005483, ENSG00000130024, ENSG00000078403, ENSG00000101191, ENSG00000015171, ENSG00000077684, ENSG00000099364, ENSG00000116539, ENSG00000171016, ENSG00000135365, ENSG00000129292, ENSG00000101040, ENSG00000118058, ENSG00000056487, ENSG00000073614, ENSG0000…	1559	90	9079	2.8471	6.20047e-09	3.10024e-09	2.20455e-08
INTERPRO	IPR019786:Zinc finger, PHD-type, conserved site	42	1.40515	7.79022e-11	ENSG00000197323, ENSG00000126012, ENSG00000109685, ENSG00000083168, ENSG00000100207, ENSG00000108557, ENSG00000172943, ENSG00000109118, ENSG00000005483, ENSG00000130024, ENSG00000078403, ENSG00000101191, ENSG00000015171, ENSG00000077684, ENSG00000099364, ENSG00000116539, ENSG00000171016, ENSG00000135365, ENSG00000129292, ENSG00000101040, ENSG00000118058, ENSG00000056487, ENSG00000073614, ENSG0000…	2624	93	16659	2.86716	2.03325e-07	4.06649e-08	1.381e-07
UP_SEQ_FEATURE	zinc finger region:PHD-type	26	0.869856	2.30906e-08	ENSG00000197323, ENSG00000108557, ENSG00000172943, ENSG00000005483, ENSG00000101191, ENSG00000015171, ENSG00000099364, ENSG00000116539, ENSG00000129292, ENSG00000135365, ENSG00000171016, ENSG00000101040, ENSG00000009954, ENSG00000056487, ENSG00000153487, ENSG00000198604, ENSG00000122779, ENSG00000163348, ENSG00000100425, ENSG00000048649, ENSG00000197724, ENSG00000147854, ENSG00000116273, ENSG0000…	2909	52	19113	3.28515	0.000137518	1.14606e-05	4.47521e-05
UP_SEQ_FEATURE	zinc finger region:PHD-type 1	15	0.50184	0.000160159	ENSG00000126012, ENSG00000109685, ENSG00000118058, ENSG00000083168, ENSG00000073614, ENSG00000167548, ENSG00000117139, ENSG00000109118, ENSG00000105663, ENSG00000143033, ENSG00000078403, ENSG00000156650, ENSG00000077684, ENSG00000147548, ENSG00000171634	2909	33	19113	2.9865	0.614797	0.0247924	0.309949
Annotation Cluster 13	Enrichment Score: 7.489815361107999
Category	Term	Count	%	PValue	Genes	List Total	Pop Hits	Pop Total	Fold Enrichment	Bonferroni	Benjamini	FDR
GOTERM_MF_FAT	GO:0008134~transcription factor binding	143	4.78421	1.08222e-11	ENSG00000179833, ENSG00000100207, ENSG00000064393, ENSG00000080503, ENSG00000071539, ENSG00000169136, ENSG00000113649, ENSG00000153827, ENSG00000171222, ENSG00000159692, ENSG00000114166, ENSG00000160305, ENSG00000108509, ENSG00000099246, ENSG00000167771, ENSG00000113387, ENSG00000175550, ENSG00000151240, ENSG00000172379, ENSG00000112658, ENSG00000175745, ENSG00000196591, ENSG00000124496, ENSG0000…	2097	513	12983	1.72582	1.53459e-08	3.06919e-09	1.78592e-08
GOTERM_MF_FAT	GO:0003712~transcription cofactor activity	100	3.3456	3.51837e-08	ENSG00000179833, ENSG00000100207, ENSG00000064393, ENSG00000169136, ENSG00000071539, ENSG00000080503, ENSG00000113649, ENSG00000171222, ENSG00000114166, ENSG00000113387, ENSG00000167771, ENSG00000175550, ENSG00000175745, ENSG00000124496, ENSG00000196498, ENSG00000049618, ENSG00000104177, ENSG00000123064, ENSG00000130699, ENSG00000118217, ENSG00000115966, ENSG00000100084, ENSG00000124422, ENSG0000…	2097	363	12983	1.70557	4.98893e-05	4.98904e-06	5.80615e-05
GOTERM_MF_FAT	GO:0016563~transcription activator activity	106	3.54634	4.28092e-07	ENSG00000179833, ENSG00000185024, ENSG00000100207, ENSG00000080503, ENSG00000196419, ENSG00000113649, ENSG00000171222, ENSG00000114166, ENSG00000198914, ENSG00000113387, ENSG00000118689, ENSG00000141646, ENSG00000198707, ENSG00000198791, ENSG00000073614, ENSG00000148334, ENSG00000175745, ENSG00000070476, ENSG00000196591, ENSG00000120616, ENSG00000113658, ENSG00000124496, ENSG00000048649, ENSG0000…	2097	410	12983	1.60066	0.000606851	4.04682e-05	0.000706451
GOTERM_MF_FAT	GO:0003713~transcription coactivator activity	61	2.04082	6.73817e-06	ENSG00000179833, ENSG00000100207, ENSG00000080503, ENSG00000118263, ENSG00000113649, ENSG00000171222, ENSG00000005483, ENSG00000168036, ENSG00000114166, ENSG00000015153, ENSG00000063978, ENSG00000113387, ENSG00000100811, ENSG00000105866, ENSG00000165417, ENSG00000100815, ENSG00000005889, ENSG00000154727, ENSG00000162419, ENSG00000175745, ENSG00000122779, ENSG00000124496, ENSG00000173473, ENSG0000…	2097	214	12983	1.76479	0.00950925	0.000382117	0.011119
Annotation Cluster 14	Enrichment Score: 7.356680841201174
Category	Term	Count	%	PValue	Genes	List Total	Pop Hits	Pop Total	Fold Enrichment	Bonferroni	Benjamini	FDR
GOTERM_MF_FAT	GO:0019899~enzyme binding	141	4.7173	2.01291e-10	ENSG00000101665, ENSG00000108061, ENSG00000110075, ENSG00000188747, ENSG00000140521, ENSG00000090372, ENSG00000008735, ENSG00000130175, ENSG00000114166, ENSG00000102910, ENSG00000124214, ENSG00000108953, ENSG00000108509, ENSG00000002330, ENSG00000178951, ENSG00000118689, ENSG00000078140, ENSG00000050820, ENSG00000081721, ENSG00000145675, ENSG00000139625, ENSG00000142784, ENSG00000196591, ENSG0000…	2097	523	12983	1.66914	2.85431e-07	4.75718e-08	3.32178e-07
GOTERM_MF_FAT	GO:0019900~kinase binding	57	1.90699	3.0994e-07	ENSG00000008735, ENSG00000168036, ENSG00000130175, ENSG00000161011, ENSG00000002330, ENSG00000100030, ENSG00000118689, ENSG00000118507, ENSG00000050820, ENSG00000081721, ENSG00000075624, ENSG00000139625, ENSG00000134758, ENSG00000005700, ENSG00000173334, ENSG00000186298, ENSG00000089220, ENSG00000213639, ENSG00000185104, ENSG00000131023, ENSG00000105723, ENSG00000115355, ENSG00000075711, ENSG0000…	2097	179	12983	1.97151	0.000439398	3.1392e-05	0.000511472
GOTERM_MF_FAT	GO:0019901~protein kinase binding	48	1.60589	1.36413e-06	ENSG00000171105, ENSG00000129355, ENSG00000106617, ENSG00000185950, ENSG00000157764, ENSG00000170365, ENSG00000008735, ENSG00000130175, ENSG00000161011, ENSG00000002330, ENSG00000152270, ENSG00000155130, ENSG00000100030, ENSG00000118507, ENSG00000118689, ENSG00000050820, ENSG00000137845, ENSG00000157500, ENSG00000075624, ENSG00000169047, ENSG00000139625, ENSG00000185338, ENSG00000134758, ENSG0000…	2097	147	12983	2.02162	0.00193247	9.67122e-05	0.00225111
Annotation Cluster 15	Enrichment Score: 6.848884063938074
Category	Term	Count	%	PValue	Genes	List Total	Pop Hits	Pop Total	Fold Enrichment	Bonferroni	Benjamini	FDR
SP_PIR_KEYWORDS	bromodomain	23	0.769488	3.11695e-09	ENSG00000197323, ENSG00000127616, ENSG00000101040, ENSG00000119778, ENSG00000118058, ENSG00000009954, ENSG00000080503, ENSG00000185658, ENSG00000198604, ENSG00000141867, ENSG00000122779, ENSG00000166164, ENSG00000028310, ENSG00000114166, ENSG00000100425, ENSG00000146247, ENSG00000015171, ENSG00000163939, ENSG00000204256, ENSG00000171634, ENSG00000116539, ENSG00000100393, ENSG00000096070	2912	39	19235	3.89551	1.97615e-06	8.23395e-08	4.63822e-06
INTERPRO	IPR001487:Bromodomain	22	0.736032	7.93051e-08	ENSG00000197323, ENSG00000127616, ENSG00000101040, ENSG00000119778, ENSG00000118058, ENSG00000009954, ENSG00000080503, ENSG00000185658, ENSG00000198604, ENSG00000141867, ENSG00000122779, ENSG00000166164, ENSG00000028310, ENSG00000100425, ENSG00000146247, ENSG00000015171, ENSG00000163939, ENSG00000204256, ENSG00000171634, ENSG00000116539, ENSG00000100393, ENSG00000096070	2624	40	16659	3.49179	0.000206965	3.44971e-05	0.000140587
SMART	SM00297:BROMO	22	0.736032	3.47777e-07	ENSG00000197323, ENSG00000127616, ENSG00000101040, ENSG00000119778, ENSG00000118058, ENSG00000009954, ENSG00000080503, ENSG00000185658, ENSG00000198604, ENSG00000141867, ENSG00000122779, ENSG00000166164, ENSG00000028310, ENSG00000100425, ENSG00000146247, ENSG00000015171, ENSG00000163939, ENSG00000204256, ENSG00000171634, ENSG00000116539, ENSG00000100393, ENSG00000096070	1559	40	9079	3.20298	0.000135972	4.53259e-05	0.000483474
UP_SEQ_FEATURE	domain:Bromo	17	0.568752	3.85046e-07	ENSG00000197323, ENSG00000127616, ENSG00000101040, ENSG00000119778, ENSG00000009954, ENSG00000080503, ENSG00000198604, ENSG00000122779, ENSG00000166164, ENSG00000028310, ENSG00000114166, ENSG00000100425, ENSG00000015171, ENSG00000116539, ENSG00000171634, ENSG00000100393, ENSG00000096070	2909	28	19113	3.98911	0.00229071	0.000152877	0.000746258
INTERPRO	IPR018359:Bromodomain, conserved site	19	0.635664	1.72082e-06	ENSG00000197323, ENSG00000127616, ENSG00000119778, ENSG00000009954, ENSG00000080503, ENSG00000198604, ENSG00000185658, ENSG00000141867, ENSG00000122779, ENSG00000166164, ENSG00000028310, ENSG00000100425, ENSG00000146247, ENSG00000163939, ENSG00000204256, ENSG00000171634, ENSG00000116539, ENSG00000100393, ENSG00000096070	2624	36	16659	3.35071	0.00448127	0.00056126	0.00305052
Annotation Cluster 16	Enrichment Score: 6.252004889536917
Category	Term	Count	%	PValue	Genes	List Total	Pop Hits	Pop Total	Fold Enrichment	Bonferroni	Benjamini	FDR
SP_PIR_KEYWORDS	ligase	85	2.84376	1.48989e-08	ENSG00000177889, ENSG00000197323, ENSG00000123983, ENSG00000105879, ENSG00000176715, ENSG00000021826, ENSG00000108854, ENSG00000198060, ENSG00000135912, ENSG00000159267, ENSG00000148634, ENSG00000153827, ENSG00000080802, ENSG00000131508, ENSG00000163541, ENSG00000142230, ENSG00000107341, ENSG00000078140, ENSG00000065427, ENSG00000165338, ENSG00000116120, ENSG00000133606, ENSG00000185651, ENSG0000…	2912	305	19235	1.84086	9.44587e-06	3.63304e-07	2.21705e-05
GOTERM_BP_FAT	GO:0070647~protein modification by small protein conjugation or removal	54	1.80662	3.79443e-08	ENSG00000177889, ENSG00000197323, ENSG00000100387, ENSG00000109189, ENSG00000105879, ENSG00000185019, ENSG00000153827, ENSG00000131508, ENSG00000142230, ENSG00000159593, ENSG00000185651, ENSG00000114062, ENSG00000106336, ENSG00000007944, ENSG00000049759, ENSG00000162607, ENSG00000124422, ENSG00000095015, ENSG00000124486, ENSG00000105229, ENSG00000119048, ENSG00000072803, ENSG00000103342, ENSG0000…	2136	160	13528	2.1375	0.00015131	4.32347e-06	7.04907e-05
GOTERM_MF_FAT	GO:0016881~acid-amino acid ligase activity	63	2.10773	1.29758e-07	ENSG00000177889, ENSG00000100387, ENSG00000105879, ENSG00000108854, ENSG00000135912, ENSG00000185019, ENSG00000148634, ENSG00000153827, ENSG00000166233, ENSG00000172175, ENSG00000131508, ENSG00000089053, ENSG00000107341, ENSG00000078140, ENSG00000165338, ENSG00000127870, ENSG00000185651, ENSG00000114062, ENSG00000103275, ENSG00000140367, ENSG00000106336, ENSG00000007944, ENSG00000049759, ENSG0000…	2097	201	12983	1.94053	0.000183981	1.5333e-05	0.000214132
KEGG_PATHWAY	hsa04120:Ubiquitin mediated proteolysis	45	1.50552	2.35252e-07	ENSG00000177889, ENSG00000105229, ENSG00000139842, ENSG00000100387, ENSG00000108854, ENSG00000103363, ENSG00000119048, ENSG00000072803, ENSG00000078747, ENSG00000185019, ENSG00000148634, ENSG00000153827, ENSG00000131508, ENSG00000089053, ENSG00000142230, ENSG00000108094, ENSG00000107341, ENSG00000099804, ENSG00000113558, ENSG00000109332, ENSG00000132388, ENSG00000078140, ENSG00000198833, ENSG0000…	762	137	5085	2.19194	4.32855e-05	4.32855e-05	0.000290835
GOTERM_MF_FAT	GO:0016879~ligase activity, forming carbon-nitrogen bonds	69	2.30846	2.38229e-07	ENSG00000177889, ENSG00000100387, ENSG00000105879, ENSG00000108854, ENSG00000021826, ENSG00000135912, ENSG00000159267, ENSG00000185019, ENSG00000148634, ENSG00000153827, ENSG00000166233, ENSG00000172175, ENSG00000131508, ENSG00000089053, ENSG00000107341, ENSG00000078140, ENSG00000165338, ENSG00000127870, ENSG00000185651, ENSG00000114062, ENSG00000120254, ENSG00000103275, ENSG00000140367, ENSG0000…	2097	231	12983	1.84933	0.000337751	2.59849e-05	0.000393133
GOTERM_MF_FAT	GO:0019787~small conjugating protein ligase activity	53	1.77317	7.7561e-07	ENSG00000177889, ENSG00000100387, ENSG00000105879, ENSG00000108854, ENSG00000185019, ENSG00000153827, ENSG00000166233, ENSG00000172175, ENSG00000131508, ENSG00000089053, ENSG00000107341, ENSG00000078140, ENSG00000127870, ENSG00000185651, ENSG00000114062, ENSG00000103275, ENSG00000106336, ENSG00000140367, ENSG00000007944, ENSG00000049759, ENSG00000127481, ENSG00000095015, ENSG00000105229, ENSG0000…	2097	166	12983	1.97672	0.00109921	5.78834e-05	0.00127993
GOTERM_BP_FAT	GO:0032446~protein modification by small protein conjugation	43	1.43861	3.12502e-06	ENSG00000177889, ENSG00000197323, ENSG00000105229, ENSG00000100387, ENSG00000105879, ENSG00000119048, ENSG00000072803, ENSG00000103342, ENSG00000078747, ENSG00000185019, ENSG00000153827, ENSG00000123091, ENSG00000122257, ENSG00000118564, ENSG00000131508, ENSG00000174111, ENSG00000142230, ENSG00000099804, ENSG00000112146, ENSG00000109332, ENSG00000159593, ENSG00000142546, ENSG00000150991, ENSG0000…	2136	132	13528	2.06313	0.0123853	0.000249221	0.00580533
GOTERM_MF_FAT	GO:0004842~ubiquitin-protein ligase activity	47	1.57243	3.40719e-06	ENSG00000177889, ENSG00000105879, ENSG00000108854, ENSG00000119048, ENSG00000072803, ENSG00000056661, ENSG00000100225, ENSG00000078747, ENSG00000185019, ENSG00000169018, ENSG00000153827, ENSG00000122257, ENSG00000172175, ENSG00000118564, ENSG00000131508, ENSG00000089053, ENSG00000107341, ENSG00000183337, ENSG00000099804, ENSG00000112146, ENSG00000109332, ENSG00000132388, ENSG00000142546, ENSG0000…	2097	147	12983	1.97951	0.00481975	0.00023004	0.00562252
UP_SEQ_FEATURE	active site:Glycyl thioester intermediate	27	0.903312	4.21777e-06	ENSG00000177889, ENSG00000108854, ENSG00000119048, ENSG00000078747, ENSG00000148634, ENSG00000153827, ENSG00000131508, ENSG00000107341, ENSG00000099804, ENSG00000109332, ENSG00000132388, ENSG00000078140, ENSG00000198833, ENSG00000165338, ENSG00000185651, ENSG00000138411, ENSG00000114062, ENSG00000009335, ENSG00000160714, ENSG00000092148, ENSG00000103275, ENSG00000140367, ENSG00000138641, ENSG0000…	2909	69	19113	2.57099	0.0248082	0.00114122	0.00817417
GOTERM_BP_FAT	GO:0016567~protein ubiquitination	38	1.27133	2.10868e-05	ENSG00000177889, ENSG00000197323, ENSG00000105879, ENSG00000072803, ENSG00000119048, ENSG00000103342, ENSG00000078747, ENSG00000185019, ENSG00000153827, ENSG00000123091, ENSG00000122257, ENSG00000118564, ENSG00000131508, ENSG00000174111, ENSG00000142230, ENSG00000099804, ENSG00000112146, ENSG00000109332, ENSG00000142546, ENSG00000150991, ENSG00000185651, ENSG00000196470, ENSG00000009335, ENSG0000…	2136	119	13528	2.02241	0.0806562	0.00155611	0.0391666
Annotation Cluster 17	Enrichment Score: 6.2463441655231255
Category	Term	Count	%	PValue	Genes	List Total	Pop Hits	Pop Total	Fold Enrichment	Bonferroni	Benjamini	FDR
GOTERM_BP_FAT	GO:0046907~intracellular transport	173	5.78789	1.66486e-12	ENSG00000109971, ENSG00000170759, ENSG00000179837, ENSG00000115306, ENSG00000183020, ENSG00000120805, ENSG00000005007, ENSG00000102189, ENSG00000172175, ENSG00000104388, ENSG00000108953, ENSG00000102910, ENSG00000100478, ENSG00000124788, ENSG00000143952, ENSG00000139197, ENSG00000053770, ENSG00000014164, ENSG00000034693, ENSG00000185359, ENSG00000051128, ENSG00000100281, ENSG00000168818, ENSG0000…	2136	657	13528	1.66768	6.63958e-09	3.68866e-10	3.09294e-09
SP_PIR_KEYWORDS	protein transport	126	4.21546	5.23687e-10	ENSG00000064419, ENSG00000157985, ENSG00000183020, ENSG00000086598, ENSG00000138190, ENSG00000104388, ENSG00000100478, ENSG00000109113, ENSG00000196814, ENSG00000099246, ENSG00000064652, ENSG00000124789, ENSG00000143952, ENSG00000139197, ENSG00000198707, ENSG00000168397, ENSG00000189171, ENSG00000185359, ENSG00000168818, ENSG00000126883, ENSG00000106266, ENSG00000143878, ENSG00000119541, ENSG0000…	2912	485	19235	1.71605	3.32017e-07	1.50917e-08	7.79279e-07
GOTERM_BP_FAT	GO:0070727~cellular macromolecule localization	109	3.6467	3.24415e-08	ENSG00000115306, ENSG00000183020, ENSG00000100478, ENSG00000102910, ENSG00000124214, ENSG00000108953, ENSG00000139197, ENSG00000053770, ENSG00000034693, ENSG00000185359, ENSG00000051128, ENSG00000168818, ENSG00000126883, ENSG00000132604, ENSG00000138768, ENSG00000142599, ENSG00000166848, ENSG00000124222, ENSG00000141510, ENSG00000140319, ENSG00000106367, ENSG00000100083, ENSG00000100906, ENSG0000…	2136	414	13528	1.66747	0.000129368	3.80519e-06	6.0268e-05
GOTERM_BP_FAT	GO:0015031~protein transport	176	5.88826	6.03406e-08	ENSG00000064419, ENSG00000115306, ENSG00000157985, ENSG00000183020, ENSG00000086598, ENSG00000138190, ENSG00000104388, ENSG00000108953, ENSG00000102910, ENSG00000109113, ENSG00000100478, ENSG00000196814, ENSG00000099246, ENSG00000064652, ENSG00000124789, ENSG00000143952, ENSG00000139197, ENSG00000053770, ENSG00000198707, ENSG00000168397, ENSG00000034693, ENSG00000185359, ENSG00000051128, ENSG0000…	2136	762	13528	1.46282	0.000240609	6.68437e-06	0.000112097
GOTERM_BP_FAT	GO:0034613~cellular protein localization	107	3.57979	8.18652e-08	ENSG00000115306, ENSG00000183020, ENSG00000100478, ENSG00000102910, ENSG00000108953, ENSG00000139197, ENSG00000053770, ENSG00000034693, ENSG00000185359, ENSG00000051128, ENSG00000126883, ENSG00000168818, ENSG00000132604, ENSG00000138768, ENSG00000142599, ENSG00000166848, ENSG00000124222, ENSG00000141510, ENSG00000140319, ENSG00000106367, ENSG00000100083, ENSG00000100906, ENSG00000198408, ENSG0000…	2136	411	13528	1.64882	0.000326425	8.59151e-06	0.000152084
GOTERM_BP_FAT	GO:0006886~intracellular protein transport	99	3.31214	1.12111e-07	ENSG00000115306, ENSG00000183020, ENSG00000100478, ENSG00000102910, ENSG00000108953, ENSG00000139197, ENSG00000053770, ENSG00000034693, ENSG00000185359, ENSG00000051128, ENSG00000126883, ENSG00000168818, ENSG00000138768, ENSG00000142599, ENSG00000124222, ENSG00000141510, ENSG00000140319, ENSG00000106367, ENSG00000100083, ENSG00000100906, ENSG00000198408, ENSG00000112851, ENSG00000107758, ENSG0000…	2136	374	13528	1.67647	0.000446999	1.1464e-05	0.000208274
GOTERM_BP_FAT	GO:0045184~establishment of protein localization	176	5.88826	1.14786e-07	ENSG00000064419, ENSG00000115306, ENSG00000157985, ENSG00000183020, ENSG00000086598, ENSG00000138190, ENSG00000104388, ENSG00000108953, ENSG00000102910, ENSG00000109113, ENSG00000100478, ENSG00000196814, ENSG00000099246, ENSG00000064652, ENSG00000124789, ENSG00000143952, ENSG00000139197, ENSG00000053770, ENSG00000198707, ENSG00000168397, ENSG00000034693, ENSG00000185359, ENSG00000051128, ENSG0000…	2136	769	13528	1.4495	0.000457662	1.14441e-05	0.000213243
GOTERM_BP_FAT	GO:0008104~protein localization	194	6.49047	4.86202e-07	ENSG00000157985, ENSG00000086598, ENSG00000109113, ENSG00000100478, ENSG00000099246, ENSG00000143952, ENSG00000198707, ENSG00000034693, ENSG00000168818, ENSG00000126883, ENSG00000106266, ENSG00000132604, ENSG00000119541, ENSG00000166848, ENSG00000142599, ENSG00000124222, ENSG00000141510, ENSG00000106367, ENSG00000100083, ENSG00000198408, ENSG00000107758, ENSG00000132612, ENSG00000197121, ENSG0000…	2136	882	13528	1.39305	0.0019371	4.50914e-05	0.000903235
GOTERM_BP_FAT	GO:0006605~protein targeting	59	1.9739	1.68927e-05	ENSG00000125703, ENSG00000115306, ENSG00000186432, ENSG00000157077, ENSG00000100575, ENSG00000108953, ENSG00000102910, ENSG00000100030, ENSG00000204569, ENSG00000139197, ENSG00000141232, ENSG00000034693, ENSG00000051128, ENSG00000108424, ENSG00000126883, ENSG00000169371, ENSG00000117408, ENSG00000127603, ENSG00000102898, ENSG00000142599, ENSG00000141510, ENSG00000082898, ENSG00000140319, ENSG0000…	2136	215	13528	1.73798	0.0651494	0.00129471	0.0313776
GOTERM_BP_FAT	GO:0017038~protein import	38	1.27133	0.000199962	ENSG00000100906, ENSG00000107758, ENSG00000173726, ENSG00000115306, ENSG00000186432, ENSG00000132341, ENSG00000157077, ENSG00000205339, ENSG00000114030, ENSG00000155561, ENSG00000100575, ENSG00000146267, ENSG00000100030, ENSG00000204569, ENSG00000139197, ENSG00000162928, ENSG00000096968, ENSG00000141232, ENSG00000065150, ENSG00000034693, ENSG00000108424, ENSG00000083312, ENSG00000169371, ENSG0000…	2136	131	13528	1.83715	0.549558	0.0107195	0.370825
GOTERM_BP_FAT	GO:0033365~protein localization in organelle	40	1.33824	0.000475273	ENSG00000100906, ENSG00000107758, ENSG00000173726, ENSG00000115306, ENSG00000186432, ENSG00000132341, ENSG00000157077, ENSG00000205339, ENSG00000114030, ENSG00000155561, ENSG00000100575, ENSG00000146267, ENSG00000100030, ENSG00000168434, ENSG00000204569, ENSG00000096968, ENSG00000141232, ENSG00000065150, ENSG00000108424, ENSG00000083312, ENSG00000169371, ENSG00000117408, ENSG00000169180, ENSG0000…	2136	146	13528	1.73516	0.849808	0.0215556	0.879258
SP_PIR_KEYWORDS	transport	243	8.12981	0.788256	ENSG00000115286, ENSG00000156875, ENSG00000109390, ENSG00000157985, ENSG00000167703, ENSG00000086598, ENSG00000134824, ENSG00000074855, ENSG00000160194, ENSG00000109113, ENSG00000100478, ENSG00000099246, ENSG00000023228, ENSG00000164933, ENSG00000089057, ENSG00000143952, ENSG00000198707, ENSG00000178127, ENSG00000189171, ENSG00000168818, ENSG00000126883, ENSG00000106266, ENSG00000119541, ENSG0000…	2912	1670	19235	0.961149	1	0.988126	100
Annotation Cluster 18	Enrichment Score: 5.626759740242591
Category	Term	Count	%	PValue	Genes	List Total	Pop Hits	Pop Total	Fold Enrichment	Bonferroni	Benjamini	FDR
GOTERM_BP_FAT	GO:0065003~macromolecular complex assembly	160	5.35296	1.51933e-08	ENSG00000115286, ENSG00000168274, ENSG00000185024, ENSG00000111786, ENSG00000008735, ENSG00000138758, ENSG00000172175, ENSG00000196331, ENSG00000188229, ENSG00000122545, ENSG00000141646, ENSG00000139197, ENSG00000184445, ENSG00000151276, ENSG00000077809, ENSG00000185000, ENSG00000136807, ENSG00000132141, ENSG00000198518, ENSG00000197153, ENSG00000105968, ENSG00000170606, ENSG00000189241, ENSG0000…	2136	665	13528	1.52381	6.05892e-05	1.95455e-06	2.82253e-05
GOTERM_BP_FAT	GO:0043933~macromolecular complex subunit organization	168	5.62061	2.19941e-08	ENSG00000115286, ENSG00000168274, ENSG00000185024, ENSG00000111786, ENSG00000008735, ENSG00000138758, ENSG00000172175, ENSG00000196331, ENSG00000188229, ENSG00000122545, ENSG00000141646, ENSG00000139197, ENSG00000184445, ENSG00000151276, ENSG00000077809, ENSG00000185000, ENSG00000136807, ENSG00000164347, ENSG00000132141, ENSG00000198518, ENSG00000197153, ENSG00000105968, ENSG00000170606, ENSG0000…	2136	710	13528	1.49859	8.77085e-05	2.65795e-06	4.08593e-05
GOTERM_BP_FAT	GO:0034621~cellular macromolecular complex subunit organization	96	3.21178	7.98616e-08	ENSG00000115286, ENSG00000168274, ENSG00000111786, ENSG00000008735, ENSG00000196331, ENSG00000188229, ENSG00000141646, ENSG00000164347, ENSG00000132141, ENSG00000198518, ENSG00000105968, ENSG00000197153, ENSG00000170606, ENSG00000189241, ENSG00000132600, ENSG00000048649, ENSG00000128789, ENSG00000171530, ENSG00000180370, ENSG00000180573, ENSG00000175387, ENSG00000061936, ENSG00000122033, ENSG0000…	2136	357	13528	1.70308	0.000318438	8.60775e-06	0.000148362
GOTERM_BP_FAT	GO:0034622~cellular macromolecular complex assembly	85	2.84376	6.26067e-07	ENSG00000168274, ENSG00000115286, ENSG00000163041, ENSG00000111786, ENSG00000157077, ENSG00000008735, ENSG00000178057, ENSG00000196331, ENSG00000082516, ENSG00000188229, ENSG00000141646, ENSG00000099284, ENSG00000136937, ENSG00000154548, ENSG00000188157, ENSG00000124562, ENSG00000114391, ENSG00000003756, ENSG00000108424, ENSG00000164032, ENSG00000169371, ENSG00000117408, ENSG00000132141, ENSG0000…	2136	318	13528	1.69287	0.00249364	5.67429e-05	0.00116307
GOTERM_BP_FAT	GO:0070271~protein complex biogenesis	114	3.81398	4.64767e-05	ENSG00000115286, ENSG00000185024, ENSG00000008735, ENSG00000138758, ENSG00000172175, ENSG00000188229, ENSG00000122545, ENSG00000141646, ENSG00000139197, ENSG00000184445, ENSG00000151276, ENSG00000077809, ENSG00000136807, ENSG00000132141, ENSG00000170606, ENSG00000198513, ENSG00000048649, ENSG00000128789, ENSG00000171530, ENSG00000141510, ENSG00000180370, ENSG00000175387, ENSG00000130699, ENSG0000…	2136	505	13528	1.4297	0.169189	0.00308446	0.0863065
GOTERM_BP_FAT	GO:0006461~protein complex assembly	114	3.81398	4.64767e-05	ENSG00000115286, ENSG00000185024, ENSG00000008735, ENSG00000138758, ENSG00000172175, ENSG00000188229, ENSG00000122545, ENSG00000141646, ENSG00000139197, ENSG00000184445, ENSG00000151276, ENSG00000077809, ENSG00000136807, ENSG00000132141, ENSG00000170606, ENSG00000198513, ENSG00000048649, ENSG00000128789, ENSG00000171530, ENSG00000141510, ENSG00000180370, ENSG00000175387, ENSG00000130699, ENSG0000…	2136	505	13528	1.4297	0.169189	0.00308446	0.0863065
GOTERM_BP_FAT	GO:0043623~cellular protein complex assembly	38	1.27133	0.0113578	ENSG00000115286, ENSG00000080824, ENSG00000157077, ENSG00000170365, ENSG00000205339, ENSG00000155561, ENSG00000008735, ENSG00000178057, ENSG00000077063, ENSG00000137285, ENSG00000188229, ENSG00000141646, ENSG00000162928, ENSG00000101247, ENSG00000065150, ENSG00000188157, ENSG00000108424, ENSG00000083312, ENSG00000117408, ENSG00000004478, ENSG00000144381, ENSG00000132141, ENSG00000169180, ENSG0000…	2136	162	13528	1.4856	1	0.235065	19.1201
Annotation Cluster 19	Enrichment Score: 5.469527991076572
Category	Term	Count	%	PValue	Genes	List Total	Pop Hits	Pop Total	Fold Enrichment	Bonferroni	Benjamini	FDR
GOTERM_MF_FAT	GO:0000166~nucleotide binding	479	16.0254	9.23822e-13	ENSG00000183914, ENSG00000171316, ENSG00000198909, ENSG00000159792, ENSG00000170759, ENSG00000160688, ENSG00000099381, ENSG00000071539, ENSG00000064393, ENSG00000113240, ENSG00000183495, ENSG00000080802, ENSG00000159692, ENSG00000109113, ENSG00000099246, ENSG00000078140, ENSG00000165997, ENSG00000006451, ENSG00000139625, ENSG00000213079, ENSG00000164347, ENSG00000065243, ENSG00000124523, ENSG0000…	2097	2245	12983	1.32098	1.30997e-09	4.36657e-10	1.52451e-09
SP_PIR_KEYWORDS	nucleotide-binding	348	11.6427	1.91973e-10	ENSG00000183914, ENSG00000171316, ENSG00000159792, ENSG00000198909, ENSG00000123983, ENSG00000170759, ENSG00000160688, ENSG00000159267, ENSG00000157985, ENSG00000071539, ENSG00000064393, ENSG00000161057, ENSG00000113240, ENSG00000183495, ENSG00000120805, ENSG00000065559, ENSG00000115694, ENSG00000109113, ENSG00000099246, ENSG00000134318, ENSG00000078140, ENSG00000120063, ENSG00000116120, ENSG0000…	2912	1686	19235	1.3634	1.21711e-07	5.79575e-09	2.85668e-07
SP_PIR_KEYWORDS	atp-binding	280	9.36768	1.46694e-09	ENSG00000183914, ENSG00000171316, ENSG00000159792, ENSG00000198909, ENSG00000123983, ENSG00000170759, ENSG00000160688, ENSG00000159267, ENSG00000071539, ENSG00000064393, ENSG00000161057, ENSG00000113240, ENSG00000183495, ENSG00000065559, ENSG00000115694, ENSG00000134318, ENSG00000078140, ENSG00000116120, ENSG00000120254, ENSG00000139625, ENSG00000009954, ENSG00000065243, ENSG00000170606, ENSG0000…	2912	1326	19235	1.39481	9.30037e-07	4.04364e-08	2.18289e-06
SP_PIR_KEYWORDS	transferase	279	9.33423	2.89337e-07	ENSG00000152904, ENSG00000159792, ENSG00000198909, ENSG00000160688, ENSG00000099381, ENSG00000064393, ENSG00000113240, ENSG00000114166, ENSG00000065559, ENSG00000115694, ENSG00000134318, ENSG00000170899, ENSG00000116539, ENSG00000185000, ENSG00000139625, ENSG00000009954, ENSG00000204371, ENSG00000175600, ENSG00000065243, ENSG00000132600, ENSG00000146872, ENSG00000006837, ENSG00000114904, ENSG0000…	2912	1394	19235	1.32203	0.000183423	6.32548e-06	0.00043055
SP_PIR_KEYWORDS	kinase	154	5.15222	3.07403e-07	ENSG00000198909, ENSG00000159792, ENSG00000103024, ENSG00000064393, ENSG00000113240, ENSG00000008735, ENSG00000130175, ENSG00000065559, ENSG00000198276, ENSG00000115694, ENSG00000134318, ENSG00000204217, ENSG00000159322, ENSG00000068120, ENSG00000136807, ENSG00000101040, ENSG00000139625, ENSG00000009954, ENSG00000065243, ENSG00000145349, ENSG00000152782, ENSG00000146872, ENSG00000006837, ENSG0000…	2912	688	19235	1.47854	0.000194875	6.28688e-06	0.000457435
UP_SEQ_FEATURE	nucleotide phosphate-binding region:ATP	203	6.79157	5.44247e-07	ENSG00000183914, ENSG00000159792, ENSG00000198909, ENSG00000171316, ENSG00000170759, ENSG00000071539, ENSG00000064393, ENSG00000161057, ENSG00000113240, ENSG00000183495, ENSG00000065559, ENSG00000115694, ENSG00000134318, ENSG00000120254, ENSG00000139625, ENSG00000065243, ENSG00000119541, ENSG00000146872, ENSG00000110367, ENSG00000006837, ENSG00000114904, ENSG00000059758, ENSG00000123064, ENSG0000…	2909	962	19113	1.38646	0.00323629	0.00019066	0.0010548
GOTERM_MF_FAT	GO:0032559~adenyl ribonucleotide binding	310	10.3714	5.9129e-07	ENSG00000183914, ENSG00000171316, ENSG00000159792, ENSG00000198909, ENSG00000123983, ENSG00000170759, ENSG00000160688, ENSG00000159267, ENSG00000071539, ENSG00000064393, ENSG00000161057, ENSG00000113240, ENSG00000183495, ENSG00000065559, ENSG00000115694, ENSG00000099246, ENSG00000134318, ENSG00000078140, ENSG00000116120, ENSG00000120254, ENSG00000139625, ENSG00000009954, ENSG00000065243, ENSG0000…	2097	1497	12983	1.28208	0.000838097	5.24017e-05	0.000975763
GOTERM_MF_FAT	GO:0005524~ATP binding	306	10.2375	6.96557e-07	ENSG00000183914, ENSG00000171316, ENSG00000159792, ENSG00000198909, ENSG00000123983, ENSG00000170759, ENSG00000160688, ENSG00000159267, ENSG00000071539, ENSG00000064393, ENSG00000161057, ENSG00000113240, ENSG00000183495, ENSG00000065559, ENSG00000115694, ENSG00000099246, ENSG00000134318, ENSG00000078140, ENSG00000116120, ENSG00000120254, ENSG00000139625, ENSG00000009954, ENSG00000065243, ENSG0000…	2097	1477	12983	1.28268	0.00098723	5.80994e-05	0.00114948
GOTERM_MF_FAT	GO:0032553~ribonucleotide binding	370	12.3787	7.05682e-07	ENSG00000183914, ENSG00000171316, ENSG00000123983, ENSG00000159792, ENSG00000198909, ENSG00000170759, ENSG00000160688, ENSG00000159267, ENSG00000157985, ENSG00000071539, ENSG00000064393, ENSG00000161057, ENSG00000113240, ENSG00000183495, ENSG00000120805, ENSG00000065559, ENSG00000115694, ENSG00000109113, ENSG00000099246, ENSG00000134318, ENSG00000078140, ENSG00000120063, ENSG00000116120, ENSG0000…	2097	1836	12983	1.24769	0.00100016	5.55905e-05	0.00116454
GOTERM_MF_FAT	GO:0032555~purine ribonucleotide binding	370	12.3787	7.05682e-07	ENSG00000183914, ENSG00000171316, ENSG00000123983, ENSG00000159792, ENSG00000198909, ENSG00000170759, ENSG00000160688, ENSG00000159267, ENSG00000157985, ENSG00000071539, ENSG00000064393, ENSG00000161057, ENSG00000113240, ENSG00000183495, ENSG00000120805, ENSG00000065559, ENSG00000115694, ENSG00000109113, ENSG00000099246, ENSG00000134318, ENSG00000078140, ENSG00000120063, ENSG00000116120, ENSG0000…	2097	1836	12983	1.24769	0.00100016	5.55905e-05	0.00116454
INTERPRO	IPR017442:Serine/threonine protein kinase-related	93	3.11141	7.67451e-07	ENSG00000159792, ENSG00000198909, ENSG00000165752, ENSG00000064393, ENSG00000113240, ENSG00000107779, ENSG00000198586, ENSG00000125388, ENSG00000065559, ENSG00000006062, ENSG00000115694, ENSG00000155111, ENSG00000198752, ENSG00000134318, ENSG00000120539, ENSG00000050748, ENSG00000142875, ENSG00000204217, ENSG00000100030, ENSG00000072518, ENSG00000075413, ENSG00000058091, ENSG00000117020, ENSG0000…	2624	359	16659	1.64465	0.00200104	0.000286109	0.00136048
UP_SEQ_FEATURE	binding site:ATP	124	4.14854	2.03369e-06	ENSG00000198909, ENSG00000159792, ENSG00000103024, ENSG00000064393, ENSG00000113240, ENSG00000065559, ENSG00000115694, ENSG00000134318, ENSG00000204217, ENSG00000136807, ENSG00000139625, ENSG00000065243, ENSG00000145349, ENSG00000139428, ENSG00000146872, ENSG00000006837, ENSG00000100605, ENSG00000114904, ENSG00000131023, ENSG00000142149, ENSG00000059758, ENSG00000180370, ENSG00000175087, ENSG0000…	2909	542	19113	1.50317	0.0120396	0.000605451	0.00394144
SP_PIR_KEYWORDS	serine/threonine-protein kinase	93	3.11141	2.166e-06	ENSG00000175054, ENSG00000159792, ENSG00000198909, ENSG00000165752, ENSG00000064393, ENSG00000113240, ENSG00000107779, ENSG00000198586, ENSG00000125388, ENSG00000065559, ENSG00000006062, ENSG00000115694, ENSG00000155111, ENSG00000198752, ENSG00000134318, ENSG00000120539, ENSG00000050748, ENSG00000142875, ENSG00000204217, ENSG00000100030, ENSG00000072518, ENSG00000075413, ENSG00000058091, ENSG0000…	2912	381	19235	1.61235	0.00137231	4.29131e-05	0.0032231
GOTERM_MF_FAT	GO:0017076~purine nucleotide binding	379	12.6798	3.9714e-06	ENSG00000183914, ENSG00000171316, ENSG00000123983, ENSG00000159792, ENSG00000198909, ENSG00000170759, ENSG00000160688, ENSG00000159267, ENSG00000157985, ENSG00000071539, ENSG00000064393, ENSG00000161057, ENSG00000113240, ENSG00000183495, ENSG00000120805, ENSG00000065559, ENSG00000115694, ENSG00000109113, ENSG00000099246, ENSG00000134318, ENSG00000078140, ENSG00000120063, ENSG00000116120, ENSG0000…	2097	1918	12983	1.2234	0.00561563	0.000255943	0.00655355
INTERPRO	IPR008271:Serine/threonine protein kinase, active site	89	2.97758	5.03257e-06	ENSG00000159792, ENSG00000198909, ENSG00000165752, ENSG00000064393, ENSG00000113240, ENSG00000107779, ENSG00000198586, ENSG00000125388, ENSG00000065559, ENSG00000006062, ENSG00000115694, ENSG00000155111, ENSG00000198752, ENSG00000134318, ENSG00000120539, ENSG00000050748, ENSG00000204217, ENSG00000142875, ENSG00000100030, ENSG00000072518, ENSG00000075413, ENSG00000058091, ENSG00000117020, ENSG0000…	2624	354	16659	1.59614	0.0130491	0.00145838	0.00892107
GOTERM_MF_FAT	GO:0030554~adenyl nucleotide binding	318	10.639	5.12237e-06	ENSG00000183914, ENSG00000171316, ENSG00000159792, ENSG00000198909, ENSG00000123983, ENSG00000170759, ENSG00000160688, ENSG00000159267, ENSG00000071539, ENSG00000064393, ENSG00000161057, ENSG00000113240, ENSG00000183495, ENSG00000065559, ENSG00000115694, ENSG00000099246, ENSG00000134318, ENSG00000078140, ENSG00000116120, ENSG00000120254, ENSG00000139625, ENSG00000009954, ENSG00000065243, ENSG0000…	2097	1577	12983	1.24845	0.00723723	0.000315756	0.00845279
GOTERM_MF_FAT	GO:0001883~purine nucleoside binding	321	10.7394	7.54537e-06	ENSG00000183914, ENSG00000171316, ENSG00000159792, ENSG00000198909, ENSG00000123983, ENSG00000170759, ENSG00000160688, ENSG00000159267, ENSG00000071539, ENSG00000064393, ENSG00000161057, ENSG00000113240, ENSG00000183495, ENSG00000065559, ENSG00000115694, ENSG00000099246, ENSG00000134318, ENSG00000078140, ENSG00000116120, ENSG00000120254, ENSG00000139625, ENSG00000009954, ENSG00000065243, ENSG0000…	2097	1601	12983	1.24134	0.0106423	0.00041143	0.0124509
GOTERM_MF_FAT	GO:0001882~nucleoside binding	322	10.7728	1.00825e-05	ENSG00000183914, ENSG00000171316, ENSG00000159792, ENSG00000198909, ENSG00000123983, ENSG00000170759, ENSG00000160688, ENSG00000159267, ENSG00000071539, ENSG00000064393, ENSG00000161057, ENSG00000113240, ENSG00000183495, ENSG00000065559, ENSG00000115694, ENSG00000099246, ENSG00000134318, ENSG00000078140, ENSG00000116120, ENSG00000120254, ENSG00000139625, ENSG00000009954, ENSG00000065243, ENSG0000…	2097	1612	12983	1.23671	0.0141953	0.000529378	0.0166371
UP_SEQ_FEATURE	domain:Protein kinase	107	3.57979	1.22458e-05	ENSG00000198909, ENSG00000159792, ENSG00000064393, ENSG00000113240, ENSG00000065559, ENSG00000115694, ENSG00000134318, ENSG00000204217, ENSG00000136807, ENSG00000139625, ENSG00000065243, ENSG00000145348, ENSG00000115216, ENSG00000145349, ENSG00000146872, ENSG00000006837, ENSG00000114904, ENSG00000131023, ENSG00000142149, ENSG00000059758, ENSG00000180370, ENSG00000175087, ENSG00000095015, ENSG0000…	2909	469	19113	1.49898	0.0703401	0.00316613	0.023731
INTERPRO	IPR002290:Serine/threonine protein kinase	68	2.27501	1.68387e-05	ENSG00000159792, ENSG00000198909, ENSG00000165752, ENSG00000064393, ENSG00000113240, ENSG00000198586, ENSG00000125388, ENSG00000065559, ENSG00000115694, ENSG00000155111, ENSG00000198752, ENSG00000134318, ENSG00000050748, ENSG00000142875, ENSG00000100030, ENSG00000072518, ENSG00000075413, ENSG00000058091, ENSG00000117020, ENSG00000136807, ENSG00000110422, ENSG00000065243, ENSG00000089022, ENSG0000…	2624	259	16659	1.66684	0.0429976	0.00398743	0.0298465
GOTERM_BP_FAT	GO:0006796~phosphate metabolic process	201	6.72466	2.3184e-05	ENSG00000115286, ENSG00000159792, ENSG00000198909, ENSG00000183496, ENSG00000109390, ENSG00000064393, ENSG00000113240, ENSG00000104643, ENSG00000065559, ENSG00000159692, ENSG00000160194, ENSG00000115694, ENSG00000023228, ENSG00000134318, ENSG00000063601, ENSG00000164086, ENSG00000178127, ENSG00000081721, ENSG00000145675, ENSG00000139625, ENSG00000009954, ENSG00000065243, ENSG00000111328, ENSG0000…	2136	973	13528	1.30832	0.0883133	0.00167966	0.0430611
GOTERM_BP_FAT	GO:0006793~phosphorus metabolic process	201	6.72466	2.3184e-05	ENSG00000115286, ENSG00000159792, ENSG00000198909, ENSG00000183496, ENSG00000109390, ENSG00000064393, ENSG00000113240, ENSG00000104643, ENSG00000065559, ENSG00000159692, ENSG00000160194, ENSG00000115694, ENSG00000023228, ENSG00000134318, ENSG00000063601, ENSG00000164086, ENSG00000178127, ENSG00000081721, ENSG00000145675, ENSG00000139625, ENSG00000009954, ENSG00000065243, ENSG00000111328, ENSG0000…	2136	973	13528	1.30832	0.0883133	0.00167966	0.0430611
INTERPRO	IPR000719:Protein kinase, core	108	3.61325	5.83285e-05	ENSG00000198909, ENSG00000159792, ENSG00000064393, ENSG00000113240, ENSG00000065559, ENSG00000115694, ENSG00000134318, ENSG00000204217, ENSG00000136807, ENSG00000139625, ENSG00000065243, ENSG00000145348, ENSG00000115216, ENSG00000145349, ENSG00000146872, ENSG00000006837, ENSG00000114904, ENSG00000131023, ENSG00000142149, ENSG00000059758, ENSG00000180370, ENSG00000175087, ENSG00000095015, ENSG0000…	2624	476	16659	1.44046	0.141219	0.00798071	0.103351
GOTERM_MF_FAT	GO:0004674~protein serine/threonine kinase activity	100	3.3456	0.00010454	ENSG00000198909, ENSG00000159792, ENSG00000064393, ENSG00000113240, ENSG00000065559, ENSG00000115694, ENSG00000134318, ENSG00000204217, ENSG00000136807, ENSG00000139625, ENSG00000065243, ENSG00000145349, ENSG00000146872, ENSG00000006837, ENSG00000131023, ENSG00000114904, ENSG00000142149, ENSG00000059758, ENSG00000180370, ENSG00000175087, ENSG00000213024, ENSG00000095015, ENSG00000164715, ENSG0000…	2097	430	12983	1.43982	0.13778	0.00477068	0.172376
INTERPRO	IPR017441:Protein kinase, ATP binding site	102	3.41251	0.000153017	ENSG00000198909, ENSG00000159792, ENSG00000064393, ENSG00000113240, ENSG00000065559, ENSG00000115694, ENSG00000134318, ENSG00000204217, ENSG00000136807, ENSG00000139625, ENSG00000065243, ENSG00000145349, ENSG00000146872, ENSG00000006837, ENSG00000131023, ENSG00000114904, ENSG00000142149, ENSG00000059758, ENSG00000180370, ENSG00000175087, ENSG00000095015, ENSG00000164715, ENSG00000132356, ENSG0000…	2624	455	16659	1.42323	0.329281	0.0172155	0.270913
SMART	SM00220:S_TKc	68	2.27501	0.000223187	ENSG00000159792, ENSG00000198909, ENSG00000165752, ENSG00000064393, ENSG00000113240, ENSG00000198586, ENSG00000125388, ENSG00000065559, ENSG00000115694, ENSG00000155111, ENSG00000198752, ENSG00000134318, ENSG00000050748, ENSG00000142875, ENSG00000100030, ENSG00000072518, ENSG00000075413, ENSG00000058091, ENSG00000117020, ENSG00000136807, ENSG00000110422, ENSG00000065243, ENSG00000089022, ENSG0000…	1559	259	9079	1.52898	0.0835757	0.0123906	0.309825
GOTERM_MF_FAT	GO:0004672~protein kinase activity	129	4.31582	0.00058252	ENSG00000198909, ENSG00000159792, ENSG00000064393, ENSG00000113240, ENSG00000065559, ENSG00000115694, ENSG00000134318, ENSG00000204217, ENSG00000150938, ENSG00000136807, ENSG00000139625, ENSG00000009954, ENSG00000065243, ENSG00000145348, ENSG00000115216, ENSG00000145349, ENSG00000146872, ENSG00000006837, ENSG00000114904, ENSG00000131023, ENSG00000142149, ENSG00000059758, ENSG00000180370, ENSG0000…	2097	606	12983	1.31793	0.562314	0.0181937	0.956968
GOTERM_BP_FAT	GO:0016310~phosphorylation	161	5.38642	0.000604856	ENSG00000115286, ENSG00000198909, ENSG00000159792, ENSG00000183496, ENSG00000101665, ENSG00000115306, ENSG00000109390, ENSG00000064393, ENSG00000113240, ENSG00000065559, ENSG00000159692, ENSG00000160194, ENSG00000115694, ENSG00000023228, ENSG00000134318, ENSG00000204217, ENSG00000136807, ENSG00000178127, ENSG00000145675, ENSG00000114353, ENSG00000139625, ENSG00000009954, ENSG00000065243, ENSG0000…	2136	800	13528	1.27458	0.910445	0.0264538	1.11771
GOTERM_BP_FAT	GO:0006468~protein amino acid phosphorylation	135	4.51656	0.00138504	ENSG00000198909, ENSG00000159792, ENSG00000183496, ENSG00000101665, ENSG00000115306, ENSG00000064393, ENSG00000113240, ENSG00000065559, ENSG00000159692, ENSG00000115694, ENSG00000134318, ENSG00000204217, ENSG00000136807, ENSG00000114353, ENSG00000139625, ENSG00000009954, ENSG00000065243, ENSG00000078018, ENSG00000145348, ENSG00000115216, ENSG00000145349, ENSG00000111328, ENSG00000146872, ENSG0000…	2136	667	13528	1.28186	0.996024	0.0548405	2.54196
UP_SEQ_FEATURE	active site:Proton acceptor	123	4.11509	0.0107133	ENSG00000198909, ENSG00000159792, ENSG00000064393, ENSG00000113240, ENSG00000065559, ENSG00000115694, ENSG00000134318, ENSG00000149925, ENSG00000204217, ENSG00000159322, ENSG00000136807, ENSG00000139625, ENSG00000065243, ENSG00000124523, ENSG00000145349, ENSG00000146872, ENSG00000006837, ENSG00000119537, ENSG00000114904, ENSG00000131023, ENSG00000142149, ENSG00000059758, ENSG00000180370, ENSG0000…	2909	658	19113	1.22819	1	0.525723	18.8407
Annotation Cluster 20	Enrichment Score: 4.144277367018259
Category	Term	Count	%	PValue	Genes	List Total	Pop Hits	Pop Total	Fold Enrichment	Bonferroni	Benjamini	FDR
INTERPRO	IPR000313:PWWP	13	0.434928	3.09996e-05	ENSG00000116062, ENSG00000078487, ENSG00000101040, ENSG00000109685, ENSG00000164985, ENSG00000100425, ENSG00000015171, ENSG00000143321, ENSG00000166503, ENSG00000171813, ENSG00000119772, ENSG00000147548, ENSG00000096070	2624	22	16659	3.75151	0.0777236	0.0053795	0.0549401
SMART	SM00293:PWWP	13	0.434928	7.41206e-05	ENSG00000116062, ENSG00000078487, ENSG00000101040, ENSG00000109685, ENSG00000164985, ENSG00000100425, ENSG00000015171, ENSG00000143321, ENSG00000166503, ENSG00000171813, ENSG00000119772, ENSG00000147548, ENSG00000096070	1559	22	9079	3.44122	0.0285663	0.00721937	0.102992
UP_SEQ_FEATURE	domain:PWWP	11	0.368016	0.000160647	ENSG00000116062, ENSG00000100425, ENSG00000143321, ENSG00000015171, ENSG00000101040, ENSG00000078487, ENSG00000166503, ENSG00000164985, ENSG00000171813, ENSG00000119772, ENSG00000096070	2909	19	19113	3.80386	0.615914	0.0242371	0.310891
Annotation Cluster 21	Enrichment Score: 4.076794248534257
Category	Term	Count	%	PValue	Genes	List Total	Pop Hits	Pop Total	Fold Enrichment	Bonferroni	Benjamini	FDR
GOTERM_CC_FAT	GO:0035097~histone methyltransferase complex	13	0.434928	5.73606e-06	ENSG00000117222, ENSG00000075624, ENSG00000118058, ENSG00000094916, ENSG00000099381, ENSG00000167548, ENSG00000157212, ENSG00000005483, ENSG00000105663, ENSG00000186298, ENSG00000213639, ENSG00000198646, ENSG00000172534	1824	21	12782	4.33808	0.00385865	0.000154633	0.00860616
GOTERM_CC_FAT	GO:0034708~methyltransferase complex	13	0.434928	5.73606e-06	ENSG00000117222, ENSG00000075624, ENSG00000118058, ENSG00000094916, ENSG00000099381, ENSG00000167548, ENSG00000157212, ENSG00000005483, ENSG00000105663, ENSG00000186298, ENSG00000213639, ENSG00000198646, ENSG00000172534	1824	21	12782	4.33808	0.00385865	0.000154633	0.00860616
GOTERM_CC_FAT	GO:0070688~MLL5-L complex	5	0.16728	0.0178809	ENSG00000213639, ENSG00000075624, ENSG00000172534, ENSG00000005483, ENSG00000186298	1824	8	12782	4.3798	0.999995	0.146092	23.7167
Annotation Cluster 22	Enrichment Score: 3.992699288591067
Category	Term	Count	%	PValue	Genes	List Total	Pop Hits	Pop Total	Fold Enrichment	Bonferroni	Benjamini	FDR
GOTERM_CC_FAT	GO:0015630~microtubule cytoskeleton	121	4.04818	5.87265e-07	ENSG00000116127, ENSG00000183914, ENSG00000159792, ENSG00000143862, ENSG00000170759, ENSG00000115073, ENSG00000064393, ENSG00000156876, ENSG00000077380, ENSG00000182923, ENSG00000137821, ENSG00000124214, ENSG00000134318, ENSG00000118162, ENSG00000188229, ENSG00000122545, ENSG00000184445, ENSG00000198707, ENSG00000168397, ENSG00000165115, ENSG00000169122, ENSG00000163093, ENSG00000136158, ENSG0000…	1824	549	12782	1.5445	0.000395738	1.97906e-05	0.00088114
SP_PIR_KEYWORDS	cytoskeleton	133	4.44965	6.78484e-05	ENSG00000116127, ENSG00000183914, ENSG00000159792, ENSG00000170759, ENSG00000115073, ENSG00000115306, ENSG00000156876, ENSG00000139437, ENSG00000138758, ENSG00000073712, ENSG00000182923, ENSG00000137821, ENSG00000122545, ENSG00000184445, ENSG00000070087, ENSG00000198707, ENSG00000167460, ENSG00000169122, ENSG00000163093, ENSG00000078018, ENSG00000185963, ENSG00000138041, ENSG00000090565, ENSG0000…	2912	636	19235	1.38132	0.0421052	0.00119421	0.100915
GOTERM_CC_FAT	GO:0005856~cytoskeleton	240	8.02944	0.000463685	ENSG00000116127, ENSG00000183914, ENSG00000115109, ENSG00000159792, ENSG00000170759, ENSG00000064393, ENSG00000156876, ENSG00000077380, ENSG00000182923, ENSG00000124214, ENSG00000137821, ENSG00000134318, ENSG00000117519, ENSG00000184445, ENSG00000070087, ENSG00000198707, ENSG00000167460, ENSG00000163093, ENSG00000169122, ENSG00000136158, ENSG00000166847, ENSG00000171533, ENSG00000171530, ENSG0000…	1824	1381	12782	1.21784	0.268455	0.00692251	0.693468
GOTERM_CC_FAT	GO:0044430~cytoskeletal part	164	5.48678	0.00578903	ENSG00000118680, ENSG00000116127, ENSG00000183914, ENSG00000143862, ENSG00000159792, ENSG00000170759, ENSG00000115073, ENSG00000115306, ENSG00000064393, ENSG00000128641, ENSG00000156876, ENSG00000077380, ENSG00000139437, ENSG00000138758, ENSG00000073712, ENSG00000182923, ENSG00000124214, ENSG00000137821, ENSG00000134318, ENSG00000118162, ENSG00000188229, ENSG00000122545, ENSG00000117519, ENSG0000…	1824	952	12782	1.2072	0.980022	0.0543683	8.34257
Annotation Cluster 23	Enrichment Score: 3.9730218490427918
Category	Term	Count	%	PValue	Genes	List Total	Pop Hits	Pop Total	Fold Enrichment	Bonferroni	Benjamini	FDR
GOTERM_BP_FAT	GO:0006913~nucleocytoplasmic transport	50	1.6728	7.48609e-07	ENSG00000140350, ENSG00000179837, ENSG00000115306, ENSG00000186432, ENSG00000157077, ENSG00000198563, ENSG00000005007, ENSG00000172175, ENSG00000126746, ENSG00000124788, ENSG00000100030, ENSG00000204569, ENSG00000136937, ENSG00000141232, ENSG00000014164, ENSG00000135486, ENSG00000108424, ENSG00000126883, ENSG00000169371, ENSG00000117408, ENSG00000184575, ENSG00000102898, ENSG00000142599, ENSG0000…	2136	156	13528	2.02991	0.002981	6.63412e-05	0.00139071
GOTERM_BP_FAT	GO:0051169~nuclear transport	50	1.6728	1.13701e-06	ENSG00000140350, ENSG00000179837, ENSG00000115306, ENSG00000186432, ENSG00000157077, ENSG00000198563, ENSG00000005007, ENSG00000172175, ENSG00000126746, ENSG00000124788, ENSG00000100030, ENSG00000204569, ENSG00000136937, ENSG00000141232, ENSG00000014164, ENSG00000135486, ENSG00000108424, ENSG00000126883, ENSG00000169371, ENSG00000117408, ENSG00000184575, ENSG00000102898, ENSG00000142599, ENSG0000…	2136	158	13528	2.00422	0.00452412	9.64716e-05	0.00211225
GOTERM_BP_FAT	GO:0006605~protein targeting	59	1.9739	1.68927e-05	ENSG00000125703, ENSG00000115306, ENSG00000186432, ENSG00000157077, ENSG00000100575, ENSG00000108953, ENSG00000102910, ENSG00000100030, ENSG00000204569, ENSG00000139197, ENSG00000141232, ENSG00000034693, ENSG00000051128, ENSG00000108424, ENSG00000126883, ENSG00000169371, ENSG00000117408, ENSG00000127603, ENSG00000102898, ENSG00000142599, ENSG00000141510, ENSG00000082898, ENSG00000140319, ENSG0000…	2136	215	13528	1.73798	0.0651494	0.00129471	0.0313776
GOTERM_CC_FAT	GO:0005643~nuclear pore	27	0.903312	2.08592e-05	ENSG00000186432, ENSG00000132341, ENSG00000114030, ENSG00000205339, ENSG00000155561, ENSG00000173273, ENSG00000124789, ENSG00000065150, ENSG00000094914, ENSG00000143815, ENSG00000108424, ENSG00000126883, ENSG00000083312, ENSG00000169371, ENSG00000117408, ENSG00000184575, ENSG00000093000, ENSG00000169180, ENSG00000102898, ENSG00000105576, ENSG00000082898, ENSG00000025800, ENSG00000173744, ENSG0000…	1824	79	12782	2.39503	0.0139609	0.000520578	0.031293
GOTERM_CC_FAT	GO:0046930~pore complex	30	1.00368	3.56107e-05	ENSG00000186432, ENSG00000132341, ENSG00000114030, ENSG00000205339, ENSG00000155561, ENSG00000213585, ENSG00000173273, ENSG00000124789, ENSG00000065150, ENSG00000094914, ENSG00000143815, ENSG00000108424, ENSG00000083312, ENSG00000126883, ENSG00000169371, ENSG00000117408, ENSG00000093000, ENSG00000184575, ENSG00000169180, ENSG00000176919, ENSG00000102898, ENSG00000105576, ENSG00000078668, ENSG0000…	1824	95	12782	2.21295	0.0237163	0.000749783	0.0534177
GOTERM_BP_FAT	GO:0017038~protein import	38	1.27133	0.000199962	ENSG00000100906, ENSG00000107758, ENSG00000173726, ENSG00000115306, ENSG00000186432, ENSG00000132341, ENSG00000157077, ENSG00000205339, ENSG00000114030, ENSG00000155561, ENSG00000100575, ENSG00000146267, ENSG00000100030, ENSG00000204569, ENSG00000139197, ENSG00000162928, ENSG00000096968, ENSG00000141232, ENSG00000065150, ENSG00000034693, ENSG00000108424, ENSG00000083312, ENSG00000169371, ENSG0000…	2136	131	13528	1.83715	0.549558	0.0107195	0.370825
GOTERM_BP_FAT	GO:0051170~nuclear import	28	0.936768	0.000334405	ENSG00000100906, ENSG00000107758, ENSG00000115306, ENSG00000186432, ENSG00000132341, ENSG00000157077, ENSG00000114030, ENSG00000205339, ENSG00000155561, ENSG00000100030, ENSG00000204569, ENSG00000096968, ENSG00000065150, ENSG00000141232, ENSG00000135486, ENSG00000108424, ENSG00000083312, ENSG00000169371, ENSG00000117408, ENSG00000169180, ENSG00000102898, ENSG00000105576, ENSG00000142599, ENSG0000…	2136	88	13528	2.01515	0.736533	0.0161346	0.619416
UP_SEQ_FEATURE	domain:Importin N-terminal	9	0.301104	0.000360119	ENSG00000105576, ENSG00000108424, ENSG00000083312, ENSG00000117408, ENSG00000169180, ENSG00000082898, ENSG00000205339, ENSG00000130227, ENSG00000065150	2909	14	19113	4.22376	0.882962	0.0446178	0.695644
GOTERM_BP_FAT	GO:0000059~protein import into nucleus, docking	10	0.33456	0.000432756	ENSG00000105576, ENSG00000108424, ENSG00000083312, ENSG00000117408, ENSG00000169180, ENSG00000082898, ENSG00000205339, ENSG00000155561, ENSG00000130227, ENSG00000065150	2136	17	13528	3.72549	0.822041	0.0203403	0.800898
GOTERM_BP_FAT	GO:0034504~protein localization in nucleus	29	0.970224	0.000449211	ENSG00000100906, ENSG00000107758, ENSG00000115306, ENSG00000186432, ENSG00000132341, ENSG00000157077, ENSG00000114030, ENSG00000205339, ENSG00000155561, ENSG00000100030, ENSG00000204569, ENSG00000096968, ENSG00000065150, ENSG00000141232, ENSG00000108424, ENSG00000083312, ENSG00000169371, ENSG00000117408, ENSG00000169180, ENSG00000102898, ENSG00000105576, ENSG00000197579, ENSG00000142599, ENSG0000…	2136	94	13528	1.9539	0.833349	0.02062	0.831232
GOTERM_BP_FAT	GO:0033365~protein localization in organelle	40	1.33824	0.000475273	ENSG00000100906, ENSG00000107758, ENSG00000173726, ENSG00000115306, ENSG00000186432, ENSG00000132341, ENSG00000157077, ENSG00000205339, ENSG00000114030, ENSG00000155561, ENSG00000100575, ENSG00000146267, ENSG00000100030, ENSG00000168434, ENSG00000204569, ENSG00000096968, ENSG00000141232, ENSG00000065150, ENSG00000108424, ENSG00000083312, ENSG00000169371, ENSG00000117408, ENSG00000169180, ENSG0000…	2136	146	13528	1.73516	0.849808	0.0215556	0.879258
GOTERM_BP_FAT	GO:0006606~protein import into nucleus	27	0.903312	0.000550444	ENSG00000100906, ENSG00000107758, ENSG00000115306, ENSG00000186432, ENSG00000132341, ENSG00000157077, ENSG00000114030, ENSG00000205339, ENSG00000155561, ENSG00000100030, ENSG00000204569, ENSG00000096968, ENSG00000065150, ENSG00000141232, ENSG00000108424, ENSG00000083312, ENSG00000169371, ENSG00000117408, ENSG00000169180, ENSG00000102898, ENSG00000105576, ENSG00000142599, ENSG00000141510, ENSG0000…	2136	86	13528	1.98837	0.888728	0.0243698	1.01765
INTERPRO	IPR001494:Importin-beta, N-terminal	9	0.301104	0.000846827	ENSG00000105576, ENSG00000108424, ENSG00000083312, ENSG00000117408, ENSG00000169180, ENSG00000082898, ENSG00000205339, ENSG00000130227, ENSG00000065150	2624	15	16659	3.80922	0.890426	0.0710544	1.49062
GOTERM_MF_FAT	GO:0008565~protein transporter activity	26	0.869856	0.00215421	ENSG00000173726, ENSG00000186432, ENSG00000114030, ENSG00000143384, ENSG00000205339, ENSG00000183020, ENSG00000184708, ENSG00000100478, ENSG00000065150, ENSG00000108424, ENSG00000083312, ENSG00000169371, ENSG00000117408, ENSG00000132141, ENSG00000169180, ENSG00000166747, ENSG00000138768, ENSG00000102898, ENSG00000105576, ENSG00000065000, ENSG00000082898, ENSG00000106367, ENSG00000008952, ENSG0000…	2097	87	12983	1.85025	0.953017	0.0550555	3.49621
Annotation Cluster 24	Enrichment Score: 3.911529489405493
Category	Term	Count	%	PValue	Genes	List Total	Pop Hits	Pop Total	Fold Enrichment	Bonferroni	Benjamini	FDR
INTERPRO	IPR001005:SANT, DNA-binding	21	0.702576	2.23008e-05	ENSG00000155545, ENSG00000171316, ENSG00000057935, ENSG00000129534, ENSG00000089902, ENSG00000117625, ENSG00000139613, ENSG00000141027, ENSG00000132604, ENSG00000124496, ENSG00000183495, ENSG00000173473, ENSG00000196498, ENSG00000155592, ENSG00000142599, ENSG00000156030, ENSG00000163374, ENSG00000165684, ENSG00000167771, ENSG00000135164, ENSG00000198160	2624	49	16659	2.72087	0.0565441	0.00483873	0.0395261
INTERPRO	IPR014778:Myb, DNA-binding	17	0.568752	2.74047e-05	ENSG00000057935, ENSG00000155545, ENSG00000129534, ENSG00000089902, ENSG00000117625, ENSG00000139613, ENSG00000141027, ENSG00000132604, ENSG00000124496, ENSG00000173473, ENSG00000196498, ENSG00000142599, ENSG00000156030, ENSG00000165684, ENSG00000167771, ENSG00000135164, ENSG00000198160	2624	35	16659	3.08366	0.0690292	0.00509607	0.0485704
INTERPRO	IPR017884:SANT, eukarya	14	0.468384	4.85108e-05	ENSG00000057935, ENSG00000155545, ENSG00000129534, ENSG00000089902, ENSG00000117625, ENSG00000139613, ENSG00000141027, ENSG00000124496, ENSG00000173473, ENSG00000196498, ENSG00000142599, ENSG00000156030, ENSG00000167771, ENSG00000198160	2624	26	16659	3.41853	0.118928	0.00742035	0.0859623
SMART	SM00717:SANT	21	0.702576	7.77235e-05	ENSG00000155545, ENSG00000171316, ENSG00000057935, ENSG00000129534, ENSG00000089902, ENSG00000117625, ENSG00000139613, ENSG00000141027, ENSG00000132604, ENSG00000124496, ENSG00000183495, ENSG00000173473, ENSG00000196498, ENSG00000155592, ENSG00000142599, ENSG00000156030, ENSG00000163374, ENSG00000165684, ENSG00000167771, ENSG00000135164, ENSG00000198160	1559	49	9079	2.49583	0.0299339	0.00605978	0.107996
UP_SEQ_FEATURE	domain:ELM2	9	0.301104	0.000178131	ENSG00000057935, ENSG00000155545, ENSG00000142599, ENSG00000156030, ENSG00000089902, ENSG00000117625, ENSG00000167771, ENSG00000124496, ENSG00000198160	2909	13	19113	4.54867	0.653905	0.0255471	0.344672
INTERPRO	IPR000949:ELM2	9	0.301104	0.000227928	ENSG00000057935, ENSG00000155545, ENSG00000142599, ENSG00000156030, ENSG00000089902, ENSG00000117625, ENSG00000167771, ENSG00000124496, ENSG00000198160	2624	13	16659	4.39526	0.448416	0.0235175	0.403289
UP_SEQ_FEATURE	domain:SANT	9	0.301104	0.00444856	ENSG00000057935, ENSG00000155545, ENSG00000142599, ENSG00000156030, ENSG00000129534, ENSG00000139613, ENSG00000124496, ENSG00000173473, ENSG00000198160	2909	19	19113	3.11225	1	0.327222	8.2782
Annotation Cluster 25	Enrichment Score: 3.8874010088191793
Category	Term	Count	%	PValue	Genes	List Total	Pop Hits	Pop Total	Fold Enrichment	Bonferroni	Benjamini	FDR
KEGG_PATHWAY	hsa04120:Ubiquitin mediated proteolysis	45	1.50552	2.35252e-07	ENSG00000177889, ENSG00000105229, ENSG00000139842, ENSG00000100387, ENSG00000108854, ENSG00000103363, ENSG00000119048, ENSG00000072803, ENSG00000078747, ENSG00000185019, ENSG00000148634, ENSG00000153827, ENSG00000131508, ENSG00000089053, ENSG00000142230, ENSG00000108094, ENSG00000107341, ENSG00000099804, ENSG00000113558, ENSG00000109332, ENSG00000132388, ENSG00000078140, ENSG00000198833, ENSG0000…	762	137	5085	2.19194	4.32855e-05	4.32855e-05	0.000290835
UP_SEQ_FEATURE	active site:Glycyl thioester intermediate	27	0.903312	4.21777e-06	ENSG00000177889, ENSG00000108854, ENSG00000119048, ENSG00000078747, ENSG00000148634, ENSG00000153827, ENSG00000131508, ENSG00000107341, ENSG00000099804, ENSG00000109332, ENSG00000132388, ENSG00000078140, ENSG00000198833, ENSG00000165338, ENSG00000185651, ENSG00000138411, ENSG00000114062, ENSG00000009335, ENSG00000160714, ENSG00000092148, ENSG00000103275, ENSG00000140367, ENSG00000138641, ENSG0000…	2909	69	19113	2.57099	0.0248082	0.00114122	0.00817417
INTERPRO	IPR016135:Ubiquitin-conjugating enzyme/RWD-like	17	0.568752	0.00199029	ENSG00000177889, ENSG00000111832, ENSG00000185651, ENSG00000122481, ENSG00000160714, ENSG00000119048, ENSG00000103275, ENSG00000140367, ENSG00000131508, ENSG00000115760, ENSG00000130725, ENSG00000107341, ENSG00000099804, ENSG00000109332, ENSG00000132388, ENSG00000078140, ENSG00000198833	2624	48	16659	2.2485	0.994483	0.127888	3.47015
INTERPRO	IPR000608:Ubiquitin-conjugating enzyme, E2	15	0.50184	0.00289641	ENSG00000177889, ENSG00000185651, ENSG00000160714, ENSG00000119048, ENSG00000103275, ENSG00000140367, ENSG00000131508, ENSG00000115760, ENSG00000130725, ENSG00000107341, ENSG00000099804, ENSG00000109332, ENSG00000132388, ENSG00000078140, ENSG00000198833	2624	41	16659	2.3227	0.999485	0.168604	5.01207
SMART	SM00212:UBCc	15	0.50184	0.00639148	ENSG00000177889, ENSG00000185651, ENSG00000160714, ENSG00000119048, ENSG00000103275, ENSG00000140367, ENSG00000131508, ENSG00000115760, ENSG00000130725, ENSG00000107341, ENSG00000099804, ENSG00000109332, ENSG00000132388, ENSG00000078140, ENSG00000198833	1559	41	9079	2.13059	0.918495	0.145033	8.52812
Annotation Cluster 26	Enrichment Score: 3.8677021071933875
Category	Term	Count	%	PValue	Genes	List Total	Pop Hits	Pop Total	Fold Enrichment	Bonferroni	Benjamini	FDR
UP_SEQ_FEATURE	domain:ARID	10	0.33456	8.99978e-05	ENSG00000032219, ENSG00000126012, ENSG00000049618, ENSG00000073614, ENSG00000117139, ENSG00000117713, ENSG00000054267, ENSG00000150347, ENSG00000189079, ENSG00000116017	2909	15	19113	4.3802	0.414946	0.01478	0.174281
INTERPRO	IPR001606:AT-rich interaction region	10	0.33456	0.000118456	ENSG00000032219, ENSG00000126012, ENSG00000049618, ENSG00000073614, ENSG00000117139, ENSG00000117713, ENSG00000054267, ENSG00000150347, ENSG00000189079, ENSG00000116017	2624	15	16659	4.23247	0.265958	0.0139558	0.209785
SMART	SM00501:BRIGHT	10	0.33456	0.000233939	ENSG00000032219, ENSG00000126012, ENSG00000049618, ENSG00000073614, ENSG00000117139, ENSG00000117713, ENSG00000054267, ENSG00000150347, ENSG00000189079, ENSG00000116017	1559	15	9079	3.8824	0.0874212	0.01137	0.324729
Annotation Cluster 27	Enrichment Score: 3.8375127981116277
Category	Term	Count	%	PValue	Genes	List Total	Pop Hits	Pop Total	Fold Enrichment	Bonferroni	Benjamini	FDR
GOTERM_BP_FAT	GO:0006357~regulation of transcription from RNA polymerase II promoter	177	5.92171	8.91987e-10	ENSG00000101665, ENSG00000064393, ENSG00000080503, ENSG00000196419, ENSG00000169136, ENSG00000102908, ENSG00000141002, ENSG00000159692, ENSG00000108509, ENSG00000167074, ENSG00000168310, ENSG00000124788, ENSG00000168517, ENSG00000178951, ENSG00000113387, ENSG00000198914, ENSG00000198911, ENSG00000175550, ENSG00000118689, ENSG00000136870, ENSG00000141646, ENSG00000172379, ENSG00000135365, ENSG0000…	2136	727	13528	1.54195	3.55724e-06	1.3175e-07	1.65708e-06
GOTERM_MF_FAT	GO:0016563~transcription activator activity	106	3.54634	4.28092e-07	ENSG00000179833, ENSG00000185024, ENSG00000100207, ENSG00000080503, ENSG00000196419, ENSG00000113649, ENSG00000171222, ENSG00000114166, ENSG00000198914, ENSG00000113387, ENSG00000118689, ENSG00000141646, ENSG00000198707, ENSG00000198791, ENSG00000073614, ENSG00000148334, ENSG00000175745, ENSG00000070476, ENSG00000196591, ENSG00000120616, ENSG00000113658, ENSG00000124496, ENSG00000048649, ENSG0000…	2097	410	12983	1.60066	0.000606851	4.04682e-05	0.000706451
GOTERM_BP_FAT	GO:0051173~positive regulation of nitrogen compound metabolic process	137	4.58347	0.000146786	ENSG00000179833, ENSG00000185024, ENSG00000064393, ENSG00000080503, ENSG00000196419, ENSG00000102908, ENSG00000172766, ENSG00000108509, ENSG00000124788, ENSG00000198914, ENSG00000198911, ENSG00000118689, ENSG00000141646, ENSG00000172379, ENSG00000198791, ENSG00000112658, ENSG00000204301, ENSG00000073614, ENSG00000070476, ENSG00000196591, ENSG00000120616, ENSG00000113658, ENSG00000132604, ENSG0000…	2136	644	13528	1.34731	0.443132	0.00844856	0.27234
GOTERM_BP_FAT	GO:0045935~positive regulation of nucleobase, nucleoside, nucleotide and nucleic acid metabolic process	133	4.44965	0.000169221	ENSG00000179833, ENSG00000185024, ENSG00000064393, ENSG00000080503, ENSG00000196419, ENSG00000102908, ENSG00000172766, ENSG00000108509, ENSG00000124788, ENSG00000198914, ENSG00000198911, ENSG00000118689, ENSG00000141646, ENSG00000172379, ENSG00000198791, ENSG00000112658, ENSG00000204301, ENSG00000073614, ENSG00000070476, ENSG00000196591, ENSG00000120616, ENSG00000113658, ENSG00000132604, ENSG0000…	2136	624	13528	1.34989	0.490799	0.00932998	0.313903
GOTERM_BP_FAT	GO:0045941~positive regulation of transcription	122	4.08163	0.000171745	ENSG00000179833, ENSG00000185024, ENSG00000064393, ENSG00000080503, ENSG00000196419, ENSG00000102908, ENSG00000172766, ENSG00000108509, ENSG00000124788, ENSG00000198914, ENSG00000198911, ENSG00000118689, ENSG00000141646, ENSG00000172379, ENSG00000198791, ENSG00000112658, ENSG00000204301, ENSG00000073614, ENSG00000070476, ENSG00000196591, ENSG00000120616, ENSG00000113658, ENSG00000124496, ENSG0000…	2136	564	13528	1.36998	0.495899	0.00933937	0.318577
GOTERM_BP_FAT	GO:0010628~positive regulation of gene expression	124	4.14854	0.000273853	ENSG00000179833, ENSG00000185024, ENSG00000064393, ENSG00000080503, ENSG00000196419, ENSG00000102908, ENSG00000172766, ENSG00000108509, ENSG00000124788, ENSG00000198914, ENSG00000198911, ENSG00000118689, ENSG00000141646, ENSG00000172379, ENSG00000198791, ENSG00000112658, ENSG00000204301, ENSG00000073614, ENSG00000070476, ENSG00000196591, ENSG00000120616, ENSG00000113658, ENSG00000124496, ENSG0000…	2136	581	13528	1.35169	0.664547	0.0137311	0.507525
GOTERM_BP_FAT	GO:0010604~positive regulation of macromolecule metabolic process	173	5.78789	0.00031832	ENSG00000179833, ENSG00000185024, ENSG00000101665, ENSG00000064393, ENSG00000080503, ENSG00000196419, ENSG00000161057, ENSG00000102908, ENSG00000172766, ENSG00000108509, ENSG00000089053, ENSG00000124788, ENSG00000204217, ENSG00000128973, ENSG00000198914, ENSG00000198911, ENSG00000118689, ENSG00000141646, ENSG00000172379, ENSG00000198791, ENSG00000112658, ENSG00000204301, ENSG00000073614, ENSG0000…	2136	857	13528	1.27849	0.719074	0.0157455	0.589706
GOTERM_BP_FAT	GO:0051254~positive regulation of RNA metabolic process	105	3.51288	0.000359256	ENSG00000179833, ENSG00000064393, ENSG00000196419, ENSG00000080503, ENSG00000172766, ENSG00000102908, ENSG00000108509, ENSG00000124788, ENSG00000198914, ENSG00000198911, ENSG00000118689, ENSG00000141646, ENSG00000172379, ENSG00000198791, ENSG00000112658, ENSG00000204301, ENSG00000196591, ENSG00000113658, ENSG00000120616, ENSG00000124496, ENSG00000148143, ENSG00000065970, ENSG00000049618, ENSG0000…	2136	481	13528	1.38254	0.761401	0.0171165	0.665302
GOTERM_BP_FAT	GO:0045893~positive regulation of transcription, DNA-dependent	103	3.44597	0.000608768	ENSG00000179833, ENSG00000064393, ENSG00000196419, ENSG00000080503, ENSG00000172766, ENSG00000102908, ENSG00000108509, ENSG00000124788, ENSG00000198914, ENSG00000198911, ENSG00000118689, ENSG00000141646, ENSG00000172379, ENSG00000198791, ENSG00000112658, ENSG00000204301, ENSG00000196591, ENSG00000113658, ENSG00000120616, ENSG00000124496, ENSG00000148143, ENSG00000065970, ENSG00000049618, ENSG0000…	2136	477	13528	1.36758	0.911832	0.026334	1.1249
GOTERM_BP_FAT	GO:0010557~positive regulation of macromolecule biosynthetic process	132	4.41619	0.00175436	ENSG00000179833, ENSG00000185024, ENSG00000064393, ENSG00000080503, ENSG00000196419, ENSG00000102908, ENSG00000172766, ENSG00000108509, ENSG00000124788, ENSG00000198914, ENSG00000198911, ENSG00000118689, ENSG00000141646, ENSG00000172379, ENSG00000198791, ENSG00000112658, ENSG00000204301, ENSG00000073614, ENSG00000070476, ENSG00000196591, ENSG00000120616, ENSG00000113658, ENSG00000124496, ENSG0000…	2136	654	13528	1.27829	0.99909	0.0639267	3.20938
GOTERM_BP_FAT	GO:0031328~positive regulation of cellular biosynthetic process	136	4.55002	0.00279705	ENSG00000179833, ENSG00000185024, ENSG00000064393, ENSG00000080503, ENSG00000196419, ENSG00000102908, ENSG00000172766, ENSG00000108509, ENSG00000124788, ENSG00000198914, ENSG00000198911, ENSG00000118689, ENSG00000141646, ENSG00000172379, ENSG00000198791, ENSG00000112658, ENSG00000204301, ENSG00000073614, ENSG00000070476, ENSG00000196591, ENSG00000120616, ENSG00000113658, ENSG00000124496, ENSG0000…	2136	685	13528	1.25742	0.999986	0.0933372	5.07041
GOTERM_BP_FAT	GO:0009891~positive regulation of biosynthetic process	137	4.58347	0.00349515	ENSG00000179833, ENSG00000185024, ENSG00000064393, ENSG00000080503, ENSG00000196419, ENSG00000102908, ENSG00000172766, ENSG00000108509, ENSG00000124788, ENSG00000198914, ENSG00000198911, ENSG00000118689, ENSG00000141646, ENSG00000172379, ENSG00000198791, ENSG00000112658, ENSG00000204301, ENSG00000073614, ENSG00000070476, ENSG00000196591, ENSG00000120616, ENSG00000113658, ENSG00000124496, ENSG0000…	2136	695	13528	1.24844	0.999999	0.106497	6.29743
GOTERM_BP_FAT	GO:0045944~positive regulation of transcription from RNA polymerase II promoter	74	2.47574	0.024316	ENSG00000127616, ENSG00000135334, ENSG00000064393, ENSG00000080503, ENSG00000196419, ENSG00000081189, ENSG00000102908, ENSG00000168036, ENSG00000161011, ENSG00000108509, ENSG00000124788, ENSG00000063978, ENSG00000198914, ENSG00000118689, ENSG00000198911, ENSG00000141646, ENSG00000173757, ENSG00000172379, ENSG00000198791, ENSG00000188157, ENSG00000112658, ENSG00000118058, ENSG00000134852, ENSG0000…	2136	371	13528	1.26325	1	0.379082	36.7017
Annotation Cluster 28	Enrichment Score: 3.7730780786850104
Category	Term	Count	%	PValue	Genes	List Total	Pop Hits	Pop Total	Fold Enrichment	Bonferroni	Benjamini	FDR
GOTERM_CC_FAT	GO:0015630~microtubule cytoskeleton	121	4.04818	5.87265e-07	ENSG00000116127, ENSG00000183914, ENSG00000159792, ENSG00000143862, ENSG00000170759, ENSG00000115073, ENSG00000064393, ENSG00000156876, ENSG00000077380, ENSG00000182923, ENSG00000137821, ENSG00000124214, ENSG00000134318, ENSG00000118162, ENSG00000188229, ENSG00000122545, ENSG00000184445, ENSG00000198707, ENSG00000168397, ENSG00000165115, ENSG00000169122, ENSG00000163093, ENSG00000136158, ENSG0000…	1824	549	12782	1.5445	0.000395738	1.97906e-05	0.00088114
GOTERM_CC_FAT	GO:0005815~microtubule organizing center	54	1.80662	0.0022158	ENSG00000116127, ENSG00000159792, ENSG00000101624, ENSG00000160014, ENSG00000115073, ENSG00000135912, ENSG00000064393, ENSG00000119397, ENSG00000156876, ENSG00000168036, ENSG00000182923, ENSG00000134318, ENSG00000118162, ENSG00000173273, ENSG00000198707, ENSG00000182636, ENSG00000169122, ENSG00000163093, ENSG00000138041, ENSG00000100796, ENSG00000126216, ENSG00000007168, ENSG00000131023, ENSG0000…	1824	253	12782	1.49571	0.775775	0.024212	3.27354
GOTERM_CC_FAT	GO:0005813~centrosome	48	1.60589	0.0036847	ENSG00000116127, ENSG00000101624, ENSG00000159792, ENSG00000160014, ENSG00000115073, ENSG00000064393, ENSG00000156876, ENSG00000119397, ENSG00000168036, ENSG00000182923, ENSG00000134318, ENSG00000173273, ENSG00000198707, ENSG00000182636, ENSG00000169122, ENSG00000138041, ENSG00000007168, ENSG00000126216, ENSG00000100796, ENSG00000044459, ENSG00000131023, ENSG00000108423, ENSG00000147526, ENSG0000…	1824	224	12782	1.50164	0.91693	0.035928	5.3882
Annotation Cluster 29	Enrichment Score: 3.712947223478719
Category	Term	Count	%	PValue	Genes	List Total	Pop Hits	Pop Total	Fold Enrichment	Bonferroni	Benjamini	FDR
GOTERM_CC_FAT	GO:0044454~nuclear chromosome part	35	1.17096	6.4114e-05	ENSG00000175054, ENSG00000163041, ENSG00000062650, ENSG00000104320, ENSG00000056661, ENSG00000196419, ENSG00000122565, ENSG00000102977, ENSG00000184402, ENSG00000152455, ENSG00000173273, ENSG00000204569, ENSG00000099284, ENSG00000166508, ENSG00000164442, ENSG00000116062, ENSG00000151503, ENSG00000094916, ENSG00000103275, ENSG00000180198, ENSG00000196591, ENSG00000132604, ENSG00000122779, ENSG0000…	1824	122	12782	2.0104	0.0422938	0.00130867	0.0961548
GOTERM_CC_FAT	GO:0000228~nuclear chromosome	41	1.3717	0.00027746	ENSG00000175054, ENSG00000073584, ENSG00000163041, ENSG00000062650, ENSG00000104320, ENSG00000056661, ENSG00000196419, ENSG00000122565, ENSG00000102977, ENSG00000184402, ENSG00000152455, ENSG00000173273, ENSG00000204569, ENSG00000166508, ENSG00000099284, ENSG00000164442, ENSG00000116062, ENSG00000164754, ENSG00000151503, ENSG00000094916, ENSG00000103275, ENSG00000198604, ENSG00000180198, ENSG0000…	1824	162	12782	1.77355	0.170584	0.00478426	0.415498
GOTERM_CC_FAT	GO:0000790~nuclear chromatin	19	0.635664	0.000408324	ENSG00000175054, ENSG00000116062, ENSG00000163041, ENSG00000094916, ENSG00000056661, ENSG00000196591, ENSG00000180198, ENSG00000122779, ENSG00000185787, ENSG00000122565, ENSG00000173473, ENSG00000152455, ENSG00000162521, ENSG00000132475, ENSG00000169375, ENSG00000204569, ENSG00000119772, ENSG00000100084, ENSG00000099284, ENSG00000164442	1824	55	12782	2.42083	0.240631	0.00653254	0.610909
Annotation Cluster 30	Enrichment Score: 3.3891589111287264
Category	Term	Count	%	PValue	Genes	List Total	Pop Hits	Pop Total	Fold Enrichment	Bonferroni	Benjamini	FDR
GOTERM_BP_FAT	GO:0007049~cell cycle	185	6.18936	2.08277e-09	ENSG00000071246, ENSG00000071539, ENSG00000161057, ENSG00000156876, ENSG00000005007, ENSG00000138758, ENSG00000114166, ENSG00000182923, ENSG00000089053, ENSG00000083642, ENSG00000159593, ENSG00000122545, ENSG00000135164, ENSG00000111269, ENSG00000184445, ENSG00000165702, ENSG00000082258, ENSG00000164938, ENSG00000138764, ENSG00000132604, ENSG00000149474, ENSG00000145349, ENSG00000106608, ENSG0000…	2136	776	13528	1.50988	8.30606e-06	2.96646e-07	3.86926e-06
SP_PIR_KEYWORDS	cell cycle	118	3.94781	4.89167e-09	ENSG00000143862, ENSG00000071246, ENSG00000156876, ENSG00000114166, ENSG00000138758, ENSG00000182923, ENSG00000089053, ENSG00000083642, ENSG00000159593, ENSG00000122545, ENSG00000111269, ENSG00000135164, ENSG00000184445, ENSG00000082258, ENSG00000138764, ENSG00000132604, ENSG00000106608, ENSG00000119541, ENSG00000111328, ENSG00000090565, ENSG00000186298, ENSG00000146872, ENSG00000196510, ENSG0000…	2912	461	19235	1.69076	3.10132e-06	1.24053e-07	7.27912e-06
SP_PIR_KEYWORDS	cell division	68	2.27501	9.04077e-06	ENSG00000173465, ENSG00000143862, ENSG00000119397, ENSG00000138758, ENSG00000182923, ENSG00000155111, ENSG00000089053, ENSG00000083642, ENSG00000122545, ENSG00000116670, ENSG00000184445, ENSG00000164754, ENSG00000082258, ENSG00000103275, ENSG00000138764, ENSG00000101972, ENSG00000119541, ENSG00000090565, ENSG00000186298, ENSG00000196510, ENSG00000213639, ENSG00000112941, ENSG00000007168, ENSG0000…	2912	264	19235	1.7014	0.00571548	0.000163754	0.0134524
GOTERM_BP_FAT	GO:0000278~mitotic cell cycle	89	2.97758	3.22181e-05	ENSG00000173465, ENSG00000130779, ENSG00000139842, ENSG00000161057, ENSG00000182923, ENSG00000089053, ENSG00000083642, ENSG00000108094, ENSG00000173273, ENSG00000113558, ENSG00000108294, ENSG00000122545, ENSG00000184445, ENSG00000116670, ENSG00000164754, ENSG00000165702, ENSG00000114391, ENSG00000142507, ENSG00000103275, ENSG00000138764, ENSG00000101972, ENSG00000145349, ENSG00000108671, ENSG0000…	2136	370	13528	1.52342	0.120576	0.0022918	0.059836
GOTERM_BP_FAT	GO:0022402~cell cycle process	125	4.182	5.11305e-05	ENSG00000071246, ENSG00000071539, ENSG00000161057, ENSG00000156876, ENSG00000114166, ENSG00000182923, ENSG00000089053, ENSG00000083642, ENSG00000122545, ENSG00000184445, ENSG00000165702, ENSG00000138764, ENSG00000164938, ENSG00000145349, ENSG00000149474, ENSG00000111328, ENSG00000123999, ENSG00000196510, ENSG00000112941, ENSG00000007168, ENSG00000114904, ENSG00000131023, ENSG00000141510, ENSG0000…	2136	565	13528	1.40118	0.184467	0.00333727	0.0949447
GOTERM_BP_FAT	GO:0051301~cell division	73	2.44229	6.89792e-05	ENSG00000173465, ENSG00000119397, ENSG00000138092, ENSG00000138758, ENSG00000182923, ENSG00000155111, ENSG00000089053, ENSG00000134318, ENSG00000083642, ENSG00000198914, ENSG00000122545, ENSG00000050820, ENSG00000116670, ENSG00000184445, ENSG00000133026, ENSG00000164754, ENSG00000082258, ENSG00000103275, ENSG00000138764, ENSG00000101972, ENSG00000119541, ENSG00000186298, ENSG00000213639, ENSG0000…	2136	295	13528	1.56723	0.240503	0.00422334	0.128068
GOTERM_BP_FAT	GO:0051325~interphase	32	1.07059	0.000327214	ENSG00000139842, ENSG00000129355, ENSG00000097007, ENSG00000107758, ENSG00000151465, ENSG00000097046, ENSG00000170836, ENSG00000103342, ENSG00000197343, ENSG00000089053, ENSG00000142192, ENSG00000108094, ENSG00000099804, ENSG00000164162, ENSG00000150093, ENSG00000165702, ENSG00000020426, ENSG00000172167, ENSG00000180198, ENSG00000166266, ENSG00000145349, ENSG00000111328, ENSG00000172201, ENSG0000…	2136	106	13528	1.91195	0.728866	0.0159838	0.606134
GOTERM_BP_FAT	GO:0051329~interphase of mitotic cell cycle	31	1.03714	0.000437494	ENSG00000139842, ENSG00000129355, ENSG00000097007, ENSG00000151465, ENSG00000107758, ENSG00000097046, ENSG00000170836, ENSG00000103342, ENSG00000089053, ENSG00000142192, ENSG00000108094, ENSG00000099804, ENSG00000164162, ENSG00000150093, ENSG00000165702, ENSG00000020426, ENSG00000172167, ENSG00000180198, ENSG00000166266, ENSG00000145349, ENSG00000111328, ENSG00000172201, ENSG00000123080, ENSG0000…	2136	103	13528	1.90615	0.825374	0.0203213	0.809633
GOTERM_BP_FAT	GO:0000082~G1/S transition of mitotic cell cycle	19	0.635664	0.00175246	ENSG00000139842, ENSG00000150093, ENSG00000020426, ENSG00000129355, ENSG00000107758, ENSG00000097046, ENSG00000103342, ENSG00000180198, ENSG00000166266, ENSG00000145349, ENSG00000123080, ENSG00000172201, ENSG00000213639, ENSG00000177084, ENSG00000137193, ENSG00000055130, ENSG00000108094, ENSG00000099804, ENSG00000006634	2136	56	13528	2.14881	0.999083	0.0644478	3.20596
SP_PIR_KEYWORDS	mitosis	43	1.43861	0.00323057	ENSG00000124486, ENSG00000173465, ENSG00000143862, ENSG00000132341, ENSG00000167967, ENSG00000118007, ENSG00000121274, ENSG00000182923, ENSG00000089053, ENSG00000083642, ENSG00000122545, ENSG00000166582, ENSG00000184445, ENSG00000116670, ENSG00000164162, ENSG00000121892, ENSG00000164754, ENSG00000184009, ENSG00000129055, ENSG00000075624, ENSG00000074054, ENSG00000129534, ENSG00000151503, ENSG0000…	2912	183	19235	1.55209	0.871457	0.0410029	4.70098
GOTERM_BP_FAT	GO:0022403~cell cycle phase	87	2.91067	0.00371622	ENSG00000173465, ENSG00000130779, ENSG00000139842, ENSG00000002016, ENSG00000071539, ENSG00000182923, ENSG00000089053, ENSG00000083642, ENSG00000108094, ENSG00000173273, ENSG00000122545, ENSG00000171467, ENSG00000116670, ENSG00000184445, ENSG00000164754, ENSG00000165702, ENSG00000114391, ENSG00000103275, ENSG00000138764, ENSG00000101972, ENSG00000145349, ENSG00000111328, ENSG00000172201, ENSG0000…	2136	414	13528	1.33092	1	0.111162	6.68287
GOTERM_BP_FAT	GO:0048285~organelle fission	45	1.50552	0.0915721	ENSG00000124486, ENSG00000173465, ENSG00000130779, ENSG00000131779, ENSG00000132341, ENSG00000167967, ENSG00000118007, ENSG00000121274, ENSG00000182923, ENSG00000137285, ENSG00000089053, ENSG00000083642, ENSG00000198836, ENSG00000122545, ENSG00000166582, ENSG00000116670, ENSG00000184445, ENSG00000164162, ENSG00000121892, ENSG00000164754, ENSG00000129055, ENSG00000074054, ENSG00000151503, ENSG0000…	2136	229	13528	1.24454	1	0.716315	83.2064
GOTERM_BP_FAT	GO:0000087~M phase of mitotic cell cycle	44	1.47206	0.0954585	ENSG00000124486, ENSG00000173465, ENSG00000130779, ENSG00000132341, ENSG00000167967, ENSG00000118007, ENSG00000121274, ENSG00000182923, ENSG00000137285, ENSG00000089053, ENSG00000083642, ENSG00000122545, ENSG00000166582, ENSG00000116670, ENSG00000184445, ENSG00000164162, ENSG00000121892, ENSG00000164754, ENSG00000129055, ENSG00000114391, ENSG00000074054, ENSG00000151503, ENSG00000129534, ENSG0000…	2136	224	13528	1.24405	1	0.728359	84.4921
GOTERM_BP_FAT	GO:0000280~nuclear division	43	1.43861	0.105015	ENSG00000124486, ENSG00000173465, ENSG00000130779, ENSG00000132341, ENSG00000167967, ENSG00000118007, ENSG00000121274, ENSG00000182923, ENSG00000137285, ENSG00000089053, ENSG00000083642, ENSG00000122545, ENSG00000166582, ENSG00000116670, ENSG00000184445, ENSG00000164162, ENSG00000121892, ENSG00000164754, ENSG00000129055, ENSG00000074054, ENSG00000129534, ENSG00000151503, ENSG00000103275, ENSG0000…	2136	220	13528	1.23788	1	0.750184	87.2691
GOTERM_BP_FAT	GO:0007067~mitosis	43	1.43861	0.105015	ENSG00000124486, ENSG00000173465, ENSG00000130779, ENSG00000132341, ENSG00000167967, ENSG00000118007, ENSG00000121274, ENSG00000182923, ENSG00000137285, ENSG00000089053, ENSG00000083642, ENSG00000122545, ENSG00000166582, ENSG00000116670, ENSG00000184445, ENSG00000164162, ENSG00000121892, ENSG00000164754, ENSG00000129055, ENSG00000074054, ENSG00000129534, ENSG00000151503, ENSG00000103275, ENSG0000…	2136	220	13528	1.23788	1	0.750184	87.2691
GOTERM_BP_FAT	GO:0000279~M phase	59	1.9739	0.195317	ENSG00000173465, ENSG00000130779, ENSG00000002016, ENSG00000071539, ENSG00000182923, ENSG00000089053, ENSG00000083642, ENSG00000173273, ENSG00000122545, ENSG00000171467, ENSG00000116670, ENSG00000184445, ENSG00000164754, ENSG00000114391, ENSG00000103275, ENSG00000138764, ENSG00000101972, ENSG00000117632, ENSG00000196510, ENSG00000112941, ENSG00000163939, ENSG00000007168, ENSG00000131023, ENSG0000…	2136	329	13528	1.13576	1	0.886668	98.235
Annotation Cluster 31	Enrichment Score: 3.298791789995964
Category	Term	Count	%	PValue	Genes	List Total	Pop Hits	Pop Total	Fold Enrichment	Bonferroni	Benjamini	FDR
GOTERM_BP_FAT	GO:0006333~chromatin assembly or disassembly	42	1.40515	2.70207e-06	ENSG00000168274, ENSG00000032219, ENSG00000073584, ENSG00000102974, ENSG00000171316, ENSG00000163041, ENSG00000083168, ENSG00000187109, ENSG00000111875, ENSG00000122565, ENSG00000139613, ENSG00000152455, ENSG00000196331, ENSG00000187990, ENSG00000184270, ENSG00000119335, ENSG00000099284, ENSG00000166582, ENSG00000184897, ENSG00000196199, ENSG00000183741, ENSG00000009954, ENSG00000141582, ENSG0000…	2136	127	13528	2.09449	0.010718	0.000224472	0.00501963
INTERPRO	IPR000953:Chromo domain	14	0.468384	0.000639973	ENSG00000196199, ENSG00000032219, ENSG00000183741, ENSG00000171316, ENSG00000094916, ENSG00000141582, ENSG00000153922, ENSG00000122565, ENSG00000139613, ENSG00000173473, ENSG00000054267, ENSG00000152455, ENSG00000177200, ENSG00000173575	2624	32	16659	2.77756	0.811916	0.0559877	1.12846
SMART	SM00298:CHROMO	14	0.468384	0.00145896	ENSG00000196199, ENSG00000032219, ENSG00000183741, ENSG00000171316, ENSG00000094916, ENSG00000141582, ENSG00000153922, ENSG00000122565, ENSG00000139613, ENSG00000173473, ENSG00000054267, ENSG00000152455, ENSG00000177200, ENSG00000173575	1559	32	9079	2.54783	0.434966	0.0505735	2.00924
UP_SEQ_FEATURE	domain:Chromo 1	6	0.200736	0.025289	ENSG00000171316, ENSG00000177200, ENSG00000094916, ENSG00000153922, ENSG00000122565, ENSG00000173575	2909	12	19113	3.28515	1	0.75331	39.1301
Annotation Cluster 32	Enrichment Score: 3.2411962373019234
Category	Term	Count	%	PValue	Genes	List Total	Pop Hits	Pop Total	Fold Enrichment	Bonferroni	Benjamini	FDR
GOTERM_CC_FAT	GO:0008287~protein serine/threonine phosphatase complex	23	0.769488	1.85354e-09	ENSG00000154001, ENSG00000107758, ENSG00000108819, ENSG00000132323, ENSG00000113575, ENSG00000170836, ENSG00000158615, ENSG00000175175, ENSG00000108061, ENSG00000078304, ENSG00000138032, ENSG00000119383, ENSG00000090372, ENSG00000068971, ENSG00000073711, ENSG00000213639, ENSG00000167393, ENSG00000066027, ENSG00000105568, ENSG00000196792, ENSG00000100614, ENSG00000104695, ENSG00000163590	1824	40	12782	4.02941	1.24928e-06	8.32857e-08	2.78109e-06
GOTERM_CC_FAT	GO:0000159~protein phosphatase type 2A complex	12	0.401472	2.33242e-05	ENSG00000154001, ENSG00000167393, ENSG00000066027, ENSG00000105568, ENSG00000196792, ENSG00000113575, ENSG00000078304, ENSG00000119383, ENSG00000090372, ENSG00000068971, ENSG00000104695, ENSG00000073711	1824	20	12782	4.20461	0.0155978	0.000561297	0.0349904
GOTERM_MF_FAT	GO:0008601~protein phosphatase type 2A regulator activity	10	0.33456	0.000515074	ENSG00000154001, ENSG00000167393, ENSG00000066027, ENSG00000105568, ENSG00000119335, ENSG00000055332, ENSG00000078304, ENSG00000119383, ENSG00000068971, ENSG00000073711	2097	17	12983	3.6419	0.518362	0.0168463	0.846609
GOTERM_MF_FAT	GO:0019208~phosphatase regulator activity	18	0.602208	0.00573177	ENSG00000154001, ENSG00000108819, ENSG00000108061, ENSG00000055332, ENSG00000078304, ENSG00000119383, ENSG00000068971, ENSG00000073711, ENSG00000204138, ENSG00000167393, ENSG00000066027, ENSG00000105568, ENSG00000119335, ENSG00000204569, ENSG00000169554, ENSG00000154845, ENSG00000164715, ENSG00000084463	2097	56	12983	1.99004	0.999712	0.125081	9.04996
GOTERM_MF_FAT	GO:0019888~protein phosphatase regulator activity	17	0.568752	0.0076758	ENSG00000154001, ENSG00000108819, ENSG00000108061, ENSG00000055332, ENSG00000078304, ENSG00000119383, ENSG00000068971, ENSG00000073711, ENSG00000204138, ENSG00000167393, ENSG00000066027, ENSG00000105568, ENSG00000119335, ENSG00000204569, ENSG00000154845, ENSG00000164715, ENSG00000084463	2097	53	12983	1.98586	0.999982	0.148436	11.9405
PIR_SUPERFAMILY	PIRSF028043:PP2A_B56	4	0.133824	0.01988	ENSG00000154001, ENSG00000066027, ENSG00000078304, ENSG00000068971	1000	5	7396	5.9168	1	0.983958	27.2702
PIR_SUPERFAMILY	PIRSF028043:serine/threonine-protein phosphatase 2A, subunit B56	4	0.133824	0.01988	ENSG00000154001, ENSG00000066027, ENSG00000078304, ENSG00000068971	1000	5	7396	5.9168	1	0.983958	27.2702
INTERPRO	IPR002554:Protein phosphatase 2A, regulatory B subunit, B56	4	0.133824	0.0303743	ENSG00000154001, ENSG00000066027, ENSG00000078304, ENSG00000068971	2624	5	16659	5.07896	1	0.599419	42.1204
Annotation Cluster 33	Enrichment Score: 3.2247474195578163
Category	Term	Count	%	PValue	Genes	List Total	Pop Hits	Pop Total	Fold Enrichment	Bonferroni	Benjamini	FDR
UP_SEQ_FEATURE	zinc finger region:PHD-type 1	15	0.50184	0.000160159	ENSG00000126012, ENSG00000109685, ENSG00000118058, ENSG00000083168, ENSG00000073614, ENSG00000167548, ENSG00000117139, ENSG00000109118, ENSG00000105663, ENSG00000143033, ENSG00000078403, ENSG00000156650, ENSG00000077684, ENSG00000147548, ENSG00000171634	2909	33	19113	2.9865	0.614797	0.0247924	0.309949
UP_SEQ_FEATURE	zinc finger region:PHD-type 2	13	0.434928	0.0008879	ENSG00000126012, ENSG00000109685, ENSG00000118058, ENSG00000083168, ENSG00000073614, ENSG00000167548, ENSG00000117139, ENSG00000105663, ENSG00000143033, ENSG00000078403, ENSG00000156650, ENSG00000171634, ENSG00000147548	2909	30	19113	2.84713	0.994962	0.0901508	1.70687
UP_SEQ_FEATURE	zinc finger region:PHD-type 3	7	0.234192	0.00148882	ENSG00000109685, ENSG00000118058, ENSG00000073614, ENSG00000117139, ENSG00000167548, ENSG00000147548, ENSG00000105663	2909	10	19113	4.59921	0.99986	0.139642	2.84634
Annotation Cluster 34	Enrichment Score: 3.20029637260841
Category	Term	Count	%	PValue	Genes	List Total	Pop Hits	Pop Total	Fold Enrichment	Bonferroni	Benjamini	FDR
GOTERM_CC_FAT	GO:0031967~organelle envelope	142	4.75075	4.13938e-09	ENSG00000115286, ENSG00000123983, ENSG00000113384, ENSG00000144224, ENSG00000109390, ENSG00000064393, ENSG00000140521, ENSG00000180185, ENSG00000160194, ENSG00000002330, ENSG00000023228, ENSG00000070081, ENSG00000164933, ENSG00000124789, ENSG00000178127, ENSG00000115310, ENSG00000126883, ENSG00000176915, ENSG00000124523, ENSG00000120616, ENSG00000186298, ENSG00000139180, ENSG00000007168, ENSG0000…	1824	620	12782	1.60498	2.78994e-06	1.74372e-07	6.21081e-06
GOTERM_CC_FAT	GO:0031975~envelope	142	4.75075	5.21958e-09	ENSG00000115286, ENSG00000123983, ENSG00000113384, ENSG00000144224, ENSG00000109390, ENSG00000064393, ENSG00000140521, ENSG00000180185, ENSG00000160194, ENSG00000002330, ENSG00000023228, ENSG00000070081, ENSG00000164933, ENSG00000124789, ENSG00000178127, ENSG00000115310, ENSG00000126883, ENSG00000176915, ENSG00000124523, ENSG00000120616, ENSG00000186298, ENSG00000139180, ENSG00000007168, ENSG0000…	1824	622	12782	1.59982	3.51799e-06	2.06941e-07	7.83156e-06
GOTERM_CC_FAT	GO:0031090~organelle membrane	206	6.89194	1.26874e-05	ENSG00000115286, ENSG00000123983, ENSG00000109390, ENSG00000064393, ENSG00000086598, ENSG00000160194, ENSG00000002330, ENSG00000023228, ENSG00000070081, ENSG00000164933, ENSG00000116260, ENSG00000198911, ENSG00000178127, ENSG00000034693, ENSG00000119541, ENSG00000186298, ENSG00000198513, ENSG00000106367, ENSG00000184436, ENSG00000100288, ENSG00000163590, ENSG00000171105, ENSG00000144040, ENSG0000…	1824	1096	12782	1.31714	0.00851493	0.000328845	0.0190348
GOTERM_CC_FAT	GO:0044429~mitochondrial part	118	3.94781	0.000130387	ENSG00000115286, ENSG00000123983, ENSG00000113384, ENSG00000109390, ENSG00000140521, ENSG00000172172, ENSG00000180185, ENSG00000160194, ENSG00000185973, ENSG00000002330, ENSG00000023228, ENSG00000171421, ENSG00000164933, ENSG00000065427, ENSG00000178127, ENSG00000124523, ENSG00000125656, ENSG00000186298, ENSG00000139180, ENSG00000111275, ENSG00000185608, ENSG00000088766, ENSG00000100288, ENSG0000…	1824	595	12782	1.38976	0.084135	0.00243831	0.195456
GOTERM_CC_FAT	GO:0005740~mitochondrial envelope	86	2.87722	0.000385538	ENSG00000115286, ENSG00000123983, ENSG00000151729, ENSG00000173660, ENSG00000113384, ENSG00000021826, ENSG00000198060, ENSG00000178741, ENSG00000109390, ENSG00000100243, ENSG00000114120, ENSG00000140521, ENSG00000143384, ENSG00000213585, ENSG00000180185, ENSG00000160194, ENSG00000100575, ENSG00000178057, ENSG00000002330, ENSG00000163541, ENSG00000023228, ENSG00000164933, ENSG00000165046, ENSG0000…	1824	419	12782	1.43833	0.228873	0.00631904	0.57691
GOTERM_CC_FAT	GO:0005739~mitochondrion	194	6.49047	0.000462178	ENSG00000115286, ENSG00000123983, ENSG00000113384, ENSG00000109390, ENSG00000159267, ENSG00000160194, ENSG00000002330, ENSG00000023228, ENSG00000171421, ENSG00000164933, ENSG00000178127, ENSG00000120254, ENSG00000169122, ENSG00000164347, ENSG00000124523, ENSG00000186298, ENSG00000141510, ENSG00000185608, ENSG00000100288, ENSG00000181991, ENSG00000144040, ENSG00000107758, ENSG00000131779, ENSG0000…	1824	1087	12782	1.25068	0.267711	0.00705635	0.691222
GOTERM_CC_FAT	GO:0031966~mitochondrial membrane	81	2.70994	0.000549518	ENSG00000115286, ENSG00000123983, ENSG00000151729, ENSG00000173660, ENSG00000021826, ENSG00000198060, ENSG00000178741, ENSG00000109390, ENSG00000100243, ENSG00000114120, ENSG00000140521, ENSG00000143384, ENSG00000213585, ENSG00000180185, ENSG00000160194, ENSG00000100575, ENSG00000178057, ENSG00000002330, ENSG00000163541, ENSG00000023228, ENSG00000164933, ENSG00000165046, ENSG00000169682, ENSG0000…	1824	394	12782	1.44066	0.309595	0.0080215	0.821342
GOTERM_CC_FAT	GO:0019866~organelle inner membrane	69	2.30846	0.00084662	ENSG00000115286, ENSG00000151729, ENSG00000173660, ENSG00000178741, ENSG00000021826, ENSG00000109390, ENSG00000100243, ENSG00000114120, ENSG00000140521, ENSG00000213585, ENSG00000180185, ENSG00000160194, ENSG00000100575, ENSG00000178057, ENSG00000163541, ENSG00000023228, ENSG00000164933, ENSG00000165046, ENSG00000169682, ENSG00000145494, ENSG00000004864, ENSG00000178127, ENSG00000154723, ENSG0000…	1824	329	12782	1.46969	0.434963	0.0109181	1.26278
GOTERM_CC_FAT	GO:0005743~mitochondrial inner membrane	60	2.00736	0.00872397	ENSG00000115286, ENSG00000151729, ENSG00000173660, ENSG00000178741, ENSG00000021826, ENSG00000109390, ENSG00000100243, ENSG00000114120, ENSG00000140521, ENSG00000213585, ENSG00000180185, ENSG00000160194, ENSG00000100575, ENSG00000178057, ENSG00000163541, ENSG00000023228, ENSG00000164933, ENSG00000165046, ENSG00000169682, ENSG00000145494, ENSG00000004864, ENSG00000178127, ENSG00000154723, ENSG0000…	1824	306	12782	1.37405	0.997276	0.0798142	12.3195
SP_PIR_KEYWORDS	mitochondrion	151	5.05186	0.0106868	ENSG00000115286, ENSG00000097021, ENSG00000176894, ENSG00000123983, ENSG00000113384, ENSG00000109390, ENSG00000159267, ENSG00000140521, ENSG00000172172, ENSG00000089876, ENSG00000185973, ENSG00000160194, ENSG00000002330, ENSG00000023228, ENSG00000171421, ENSG00000070214, ENSG00000164933, ENSG00000065427, ENSG00000178127, ENSG00000120254, ENSG00000164347, ENSG00000124523, ENSG00000182054, ENSG0000…	2912	832	19235	1.19882	0.998899	0.105661	14.7756
GOTERM_CC_FAT	GO:0031980~mitochondrial lumen	42	1.40515	0.0631525	ENSG00000181991, ENSG00000021826, ENSG00000132153, ENSG00000125901, ENSG00000140521, ENSG00000172172, ENSG00000213585, ENSG00000185973, ENSG00000110435, ENSG00000166855, ENSG00000163541, ENSG00000171421, ENSG00000125821, ENSG00000169288, ENSG00000061794, ENSG00000082212, ENSG00000150768, ENSG00000204568, ENSG00000065154, ENSG00000065427, ENSG00000182810, ENSG00000100412, ENSG00000112096, ENSG0000…	1824	227	12782	1.29657	1	0.355759	62.4236
GOTERM_CC_FAT	GO:0005759~mitochondrial matrix	42	1.40515	0.0631525	ENSG00000181991, ENSG00000021826, ENSG00000132153, ENSG00000125901, ENSG00000140521, ENSG00000172172, ENSG00000213585, ENSG00000185973, ENSG00000110435, ENSG00000166855, ENSG00000163541, ENSG00000171421, ENSG00000125821, ENSG00000169288, ENSG00000061794, ENSG00000082212, ENSG00000150768, ENSG00000204568, ENSG00000065154, ENSG00000065427, ENSG00000182810, ENSG00000100412, ENSG00000112096, ENSG0000…	1824	227	12782	1.29657	1	0.355759	62.4236
SP_PIR_KEYWORDS	mitochondrion inner membrane	38	1.27133	0.0736889	ENSG00000151729, ENSG00000173660, ENSG00000178741, ENSG00000109390, ENSG00000114120, ENSG00000105197, ENSG00000100575, ENSG00000160194, ENSG00000178057, ENSG00000023228, ENSG00000164933, ENSG00000165046, ENSG00000169682, ENSG00000198836, ENSG00000109919, ENSG00000145494, ENSG00000140740, ENSG00000143224, ENSG00000164405, ENSG00000004864, ENSG00000101247, ENSG00000164919, ENSG00000178127, ENSG0000…	2912	193	19235	1.30055	1	0.400007	67.9873
SP_PIR_KEYWORDS	transit peptide	84	2.8103	0.0878321	ENSG00000115286, ENSG00000104687, ENSG00000176715, ENSG00000173660, ENSG00000021826, ENSG00000178741, ENSG00000109390, ENSG00000125901, ENSG00000160194, ENSG00000185973, ENSG00000163541, ENSG00000023228, ENSG00000171421, ENSG00000082515, ENSG00000165046, ENSG00000082212, ENSG00000150768, ENSG00000204568, ENSG00000065427, ENSG00000145494, ENSG00000181873, ENSG00000178127, ENSG00000154723, ENSG0000…	2912	476	19235	1.16566	1	0.441692	74.5383
UP_SEQ_FEATURE	transit peptide:Mitochondrion	81	2.70994	0.138813	ENSG00000115286, ENSG00000104687, ENSG00000176715, ENSG00000173660, ENSG00000178741, ENSG00000021826, ENSG00000109390, ENSG00000125901, ENSG00000160194, ENSG00000185973, ENSG00000163541, ENSG00000023228, ENSG00000171421, ENSG00000082515, ENSG00000165046, ENSG00000082212, ENSG00000150768, ENSG00000204568, ENSG00000145494, ENSG00000181873, ENSG00000178127, ENSG00000154723, ENSG00000120254, ENSG0000…	2909	467	19113	1.1396	1	0.99589	94.4777
Annotation Cluster 35	Enrichment Score: 3.147530511128944
Category	Term	Count	%	PValue	Genes	List Total	Pop Hits	Pop Total	Fold Enrichment	Bonferroni	Benjamini	FDR
GOTERM_CC_FAT	GO:0005794~Golgi apparatus	167	5.58715	3.42319e-05	ENSG00000159792, ENSG00000084073, ENSG00000113384, ENSG00000138386, ENSG00000120805, ENSG00000086598, ENSG00000104388, ENSG00000115694, ENSG00000109113, ENSG00000100478, ENSG00000136699, ENSG00000109586, ENSG00000070081, ENSG00000116260, ENSG00000108256, ENSG00000198911, ENSG00000088833, ENSG00000172469, ENSG00000134049, ENSG00000168818, ENSG00000148334, ENSG00000132604, ENSG00000126062, ENSG0000…	1824	872	12782	1.34207	0.0228086	0.000744004	0.05135
GOTERM_CC_FAT	GO:0044431~Golgi apparatus part	63	2.10773	0.00082959	ENSG00000106299, ENSG00000113384, ENSG00000168172, ENSG00000085365, ENSG00000119396, ENSG00000120805, ENSG00000118640, ENSG00000136699, ENSG00000140564, ENSG00000070081, ENSG00000116260, ENSG00000103365, ENSG00000088833, ENSG00000103769, ENSG00000133424, ENSG00000117069, ENSG00000166747, ENSG00000143398, ENSG00000138768, ENSG00000198513, ENSG00000081014, ENSG00000143641, ENSG00000140557, ENSG0000…	1824	294	12782	1.50164	0.428434	0.0109082	1.23753
SP_PIR_KEYWORDS	golgi apparatus	110	3.68016	0.0127091	ENSG00000159792, ENSG00000084073, ENSG00000113384, ENSG00000120805, ENSG00000086598, ENSG00000104388, ENSG00000100478, ENSG00000115694, ENSG00000109113, ENSG00000136699, ENSG00000109586, ENSG00000116260, ENSG00000088833, ENSG00000198911, ENSG00000172469, ENSG00000148334, ENSG00000168818, ENSG00000117069, ENSG00000163291, ENSG00000185963, ENSG00000138768, ENSG00000198513, ENSG00000171533, ENSG0000…	2912	588	19235	1.23571	0.999699	0.115618	17.3314
Annotation Cluster 36	Enrichment Score: 3.122327058486731
Category	Term	Count	%	PValue	Genes	List Total	Pop Hits	Pop Total	Fold Enrichment	Bonferroni	Benjamini	FDR
GOTERM_BP_FAT	GO:0006403~RNA localization	33	1.10405	3.96183e-05	ENSG00000116698, ENSG00000132341, ENSG00000151461, ENSG00000122566, ENSG00000198563, ENSG00000005007, ENSG00000155561, ENSG00000138757, ENSG00000124214, ENSG00000173273, ENSG00000204842, ENSG00000124789, ENSG00000136937, ENSG00000188529, ENSG00000014164, ENSG00000112531, ENSG00000100836, ENSG00000135486, ENSG00000126883, ENSG00000163634, ENSG00000093000, ENSG00000184575, ENSG00000070366, ENSG0000…	2136	100	13528	2.09	0.146151	0.00272044	0.0735749
GOTERM_BP_FAT	GO:0051236~establishment of RNA localization	31	1.03714	0.00013682	ENSG00000116698, ENSG00000132341, ENSG00000151461, ENSG00000122566, ENSG00000198563, ENSG00000005007, ENSG00000155561, ENSG00000138757, ENSG00000204842, ENSG00000173273, ENSG00000124789, ENSG00000136937, ENSG00000188529, ENSG00000014164, ENSG00000112531, ENSG00000100836, ENSG00000135486, ENSG00000126883, ENSG00000163634, ENSG00000093000, ENSG00000184575, ENSG00000070366, ENSG00000108349, ENSG0000…	2136	97	13528	2.02405	0.42055	0.00799254	0.253872
GOTERM_BP_FAT	GO:0050658~RNA transport	31	1.03714	0.00013682	ENSG00000116698, ENSG00000132341, ENSG00000151461, ENSG00000122566, ENSG00000198563, ENSG00000005007, ENSG00000155561, ENSG00000138757, ENSG00000204842, ENSG00000173273, ENSG00000124789, ENSG00000136937, ENSG00000188529, ENSG00000014164, ENSG00000112531, ENSG00000100836, ENSG00000135486, ENSG00000126883, ENSG00000163634, ENSG00000093000, ENSG00000184575, ENSG00000070366, ENSG00000108349, ENSG0000…	2136	97	13528	2.02405	0.42055	0.00799254	0.253872
GOTERM_BP_FAT	GO:0050657~nucleic acid transport	31	1.03714	0.00013682	ENSG00000116698, ENSG00000132341, ENSG00000151461, ENSG00000122566, ENSG00000198563, ENSG00000005007, ENSG00000155561, ENSG00000138757, ENSG00000204842, ENSG00000173273, ENSG00000124789, ENSG00000136937, ENSG00000188529, ENSG00000014164, ENSG00000112531, ENSG00000100836, ENSG00000135486, ENSG00000126883, ENSG00000163634, ENSG00000093000, ENSG00000184575, ENSG00000070366, ENSG00000108349, ENSG0000…	2136	97	13528	2.02405	0.42055	0.00799254	0.253872
GOTERM_BP_FAT	GO:0051168~nuclear export	22	0.736032	0.000203154	ENSG00000100836, ENSG00000135486, ENSG00000116698, ENSG00000132341, ENSG00000126883, ENSG00000163634, ENSG00000184575, ENSG00000169180, ENSG00000151461, ENSG00000198563, ENSG00000005007, ENSG00000172175, ENSG00000082701, ENSG00000070366, ENSG00000124788, ENSG00000165699, ENSG00000082898, ENSG00000173744, ENSG00000130227, ENSG00000136937, ENSG00000014164, ENSG00000188529	2136	60	13528	2.32222	0.555258	0.0107453	0.376735
GOTERM_BP_FAT	GO:0015931~nucleobase, nucleoside, nucleotide and nucleic acid transport	34	1.1375	0.000219859	ENSG00000151729, ENSG00000116698, ENSG00000132341, ENSG00000151461, ENSG00000122566, ENSG00000198563, ENSG00000005007, ENSG00000155561, ENSG00000138757, ENSG00000089057, ENSG00000173273, ENSG00000204842, ENSG00000124789, ENSG00000136937, ENSG00000188529, ENSG00000014164, ENSG00000112531, ENSG00000100836, ENSG00000135486, ENSG00000126883, ENSG00000163634, ENSG00000093000, ENSG00000184575, ENSG0000…	2136	113	13528	1.9056	0.583927	0.0114718	0.407654
GOTERM_BP_FAT	GO:0006405~RNA export from nucleus	15	0.50184	0.00295321	ENSG00000100836, ENSG00000135486, ENSG00000116698, ENSG00000132341, ENSG00000163634, ENSG00000184575, ENSG00000151461, ENSG00000198563, ENSG00000005007, ENSG00000070366, ENSG00000165699, ENSG00000173744, ENSG00000136937, ENSG00000188529, ENSG00000014164	2136	41	13528	2.31707	0.999992	0.0974793	5.3462
GOTERM_BP_FAT	GO:0051028~mRNA transport	25	0.8364	0.00346735	ENSG00000116698, ENSG00000151461, ENSG00000198563, ENSG00000138757, ENSG00000155561, ENSG00000005007, ENSG00000173273, ENSG00000124789, ENSG00000136937, ENSG00000188529, ENSG00000014164, ENSG00000112531, ENSG00000100836, ENSG00000135486, ENSG00000126883, ENSG00000163634, ENSG00000093000, ENSG00000070366, ENSG00000108349, ENSG00000162385, ENSG00000082898, ENSG00000173744, ENSG00000130227, ENSG0000…	2136	87	13528	1.81992	0.999999	0.107331	6.24887
GOTERM_BP_FAT	GO:0006406~mRNA export from nucleus	11	0.368016	0.0268447	ENSG00000100836, ENSG00000070366, ENSG00000116698, ENSG00000163634, ENSG00000151461, ENSG00000198563, ENSG00000005007, ENSG00000173744, ENSG00000136937, ENSG00000014164, ENSG00000188529	2136	33	13528	2.11111	1	0.394927	39.6809
SP_PIR_KEYWORDS	mRNA transport	18	0.602208	0.0480023	ENSG00000112531, ENSG00000135486, ENSG00000126883, ENSG00000163634, ENSG00000093000, ENSG00000198563, ENSG00000138757, ENSG00000155561, ENSG00000108349, ENSG00000173273, ENSG00000162385, ENSG00000082898, ENSG00000124789, ENSG00000173744, ENSG00000125450, ENSG00000213024, ENSG00000130227, ENSG00000136937	2912	74	19235	1.60673	1	0.310154	51.9062
Annotation Cluster 37	Enrichment Score: 3.0359683595315823
Category	Term	Count	%	PValue	Genes	List Total	Pop Hits	Pop Total	Fold Enrichment	Bonferroni	Benjamini	FDR
INTERPRO	IPR000571:Zinc finger, CCCH-type	20	0.66912	0.000207281	ENSG00000056586, ENSG00000185650, ENSG00000160201, ENSG00000065548, ENSG00000158545, ENSG00000198265, ENSG00000188177, ENSG00000139746, ENSG00000100403, ENSG00000152518, ENSG00000122299, ENSG00000058673, ENSG00000130749, ENSG00000197114, ENSG00000135870, ENSG00000179455, ENSG00000132478, ENSG00000204569, ENSG00000133606, ENSG00000014164	2624	52	16659	2.44181	0.417869	0.0222919	0.366819
SMART	SM00356:ZnF_C3H1	20	0.66912	0.000628264	ENSG00000056586, ENSG00000185650, ENSG00000160201, ENSG00000065548, ENSG00000158545, ENSG00000198265, ENSG00000188177, ENSG00000139746, ENSG00000100403, ENSG00000152518, ENSG00000122299, ENSG00000058673, ENSG00000130749, ENSG00000197114, ENSG00000135870, ENSG00000179455, ENSG00000132478, ENSG00000204569, ENSG00000133606, ENSG00000014164	1559	52	9079	2.23985	0.217865	0.0269338	0.869873
UP_SEQ_FEATURE	zinc finger region:C3H1-type 1	13	0.434928	0.0008879	ENSG00000160201, ENSG00000185650, ENSG00000065548, ENSG00000188177, ENSG00000100403, ENSG00000152518, ENSG00000122299, ENSG00000058673, ENSG00000130749, ENSG00000179455, ENSG00000132478, ENSG00000133606, ENSG00000014164	2909	30	19113	2.84713	0.994962	0.0901508	1.70687
UP_SEQ_FEATURE	zinc finger region:C3H1-type 2	13	0.434928	0.0008879	ENSG00000160201, ENSG00000185650, ENSG00000065548, ENSG00000188177, ENSG00000100403, ENSG00000152518, ENSG00000122299, ENSG00000058673, ENSG00000130749, ENSG00000179455, ENSG00000132478, ENSG00000133606, ENSG00000014164	2909	30	19113	2.84713	0.994962	0.0901508	1.70687
UP_SEQ_FEATURE	zinc finger region:C3H1-type 3	9	0.301104	0.00643766	ENSG00000122299, ENSG00000058673, ENSG00000130749, ENSG00000179455, ENSG00000132478, ENSG00000188177, ENSG00000133606, ENSG00000100403, ENSG00000014164	2909	20	19113	2.95663	1	0.405372	11.7655
Annotation Cluster 38	Enrichment Score: 2.995198520350092
Category	Term	Count	%	PValue	Genes	List Total	Pop Hits	Pop Total	Fold Enrichment	Bonferroni	Benjamini	FDR
GOTERM_BP_FAT	GO:0001701~in utero embryonic development	49	1.63934	6.48962e-05	ENSG00000127616, ENSG00000171316, ENSG00000034053, ENSG00000162909, ENSG00000078246, ENSG00000113163, ENSG00000120063, ENSG00000172379, ENSG00000133026, ENSG00000112658, ENSG00000142784, ENSG00000154727, ENSG00000132604, ENSG00000167522, ENSG00000101003, ENSG00000141510, ENSG00000172845, ENSG00000185591, ENSG00000104884, ENSG00000065978, ENSG00000175387, ENSG00000169762, ENSG00000104320, ENSG0000…	2136	176	13528	1.76326	0.228034	0.00403581	0.120492
GOTERM_BP_FAT	GO:0043009~chordate embryonic development	72	2.40883	0.00355797	ENSG00000127616, ENSG00000171316, ENSG00000034053, ENSG00000078246, ENSG00000162909, ENSG00000185920, ENSG00000070614, ENSG00000113163, ENSG00000120063, ENSG00000172379, ENSG00000133026, ENSG00000112658, ENSG00000142784, ENSG00000154727, ENSG00000169756, ENSG00000132604, ENSG00000167522, ENSG00000143013, ENSG00000101003, ENSG00000141510, ENSG00000172845, ENSG00000104884, ENSG00000185591, ENSG0000…	2136	331	13528	1.37764	0.999999	0.107488	6.40711
GOTERM_BP_FAT	GO:0009792~embryonic development ending in birth or egg hatching	72	2.40883	0.00447696	ENSG00000127616, ENSG00000171316, ENSG00000034053, ENSG00000078246, ENSG00000162909, ENSG00000185920, ENSG00000070614, ENSG00000113163, ENSG00000120063, ENSG00000172379, ENSG00000133026, ENSG00000112658, ENSG00000142784, ENSG00000154727, ENSG00000169756, ENSG00000132604, ENSG00000167522, ENSG00000143013, ENSG00000101003, ENSG00000141510, ENSG00000172845, ENSG00000104884, ENSG00000185591, ENSG0000…	2136	334	13528	1.36527	1	0.124141	7.99775
Annotation Cluster 39	Enrichment Score: 2.9861160171555015
Category	Term	Count	%	PValue	Genes	List Total	Pop Hits	Pop Total	Fold Enrichment	Bonferroni	Benjamini	FDR
UP_SEQ_FEATURE	repeat:HEAT 8	12	0.401472	2.28309e-05	ENSG00000105576, ENSG00000136813, ENSG00000164818, ENSG00000149262, ENSG00000108424, ENSG00000105568, ENSG00000175216, ENSG00000083312, ENSG00000111530, ENSG00000117408, ENSG00000082898, ENSG00000154845	2909	19	19113	4.14966	0.127142	0.00484474	0.0442394
INTERPRO	IPR011989:Armadillo-like helical	39	1.30478	4.97465e-05	ENSG00000064419, ENSG00000136813, ENSG00000138698, ENSG00000186432, ENSG00000183020, ENSG00000205339, ENSG00000153827, ENSG00000114030, ENSG00000120725, ENSG00000105676, ENSG00000144283, ENSG00000149262, ENSG00000129083, ENSG00000105568, ENSG00000141564, ENSG00000039523, ENSG00000115266, ENSG00000134644, ENSG00000065150, ENSG00000164818, ENSG00000108424, ENSG00000092148, ENSG00000074054, ENSG0000…	2624	128	16659	1.93437	0.121765	0.00718747	0.088151
UP_SEQ_FEATURE	repeat:HEAT 7	13	0.434928	6.75656e-05	ENSG00000136813, ENSG00000164818, ENSG00000108424, ENSG00000074054, ENSG00000083312, ENSG00000117408, ENSG00000111530, ENSG00000105576, ENSG00000149262, ENSG00000175216, ENSG00000105568, ENSG00000082898, ENSG00000154845	2909	24	19113	3.55891	0.33131	0.0121209	0.130868
UP_SEQ_FEATURE	repeat:HEAT 5	16	0.535296	8.14845e-05	ENSG00000164818, ENSG00000136813, ENSG00000108424, ENSG00000074054, ENSG00000083312, ENSG00000117408, ENSG00000111530, ENSG00000075151, ENSG00000105576, ENSG00000149262, ENSG00000175216, ENSG00000105568, ENSG00000082898, ENSG00000164190, ENSG00000154845, ENSG00000065150	2909	35	19113	3.00357	0.384513	0.0137712	0.157807
UP_SEQ_FEATURE	repeat:HEAT 6	14	0.468384	0.000212051	ENSG00000164818, ENSG00000136813, ENSG00000108424, ENSG00000074054, ENSG00000083312, ENSG00000117408, ENSG00000111530, ENSG00000105576, ENSG00000149262, ENSG00000175216, ENSG00000105568, ENSG00000082898, ENSG00000154845, ENSG00000065150	2909	30	19113	3.06614	0.717227	0.0296264	0.410178
UP_SEQ_FEATURE	repeat:HEAT 4	17	0.568752	0.000344473	ENSG00000164818, ENSG00000136813, ENSG00000108424, ENSG00000074054, ENSG00000151503, ENSG00000083312, ENSG00000117408, ENSG00000111530, ENSG00000075151, ENSG00000105576, ENSG00000149262, ENSG00000175216, ENSG00000105568, ENSG00000082898, ENSG00000164190, ENSG00000154845, ENSG00000065150	2909	43	19113	2.59756	0.871527	0.0445766	0.665515
UP_SEQ_FEATURE	repeat:HEAT 2	20	0.66912	0.000652285	ENSG00000175054, ENSG00000136813, ENSG00000164818, ENSG00000116198, ENSG00000108424, ENSG00000074054, ENSG00000083312, ENSG00000151503, ENSG00000117408, ENSG00000111530, ENSG00000075151, ENSG00000105576, ENSG00000149262, ENSG00000175216, ENSG00000105568, ENSG00000082898, ENSG00000164190, ENSG00000141556, ENSG00000154845, ENSG00000065150	2909	58	19113	2.26562	0.979478	0.0733705	1.25665
UP_SEQ_FEATURE	repeat:HEAT 1	20	0.66912	0.000652285	ENSG00000175054, ENSG00000136813, ENSG00000164818, ENSG00000116198, ENSG00000108424, ENSG00000074054, ENSG00000083312, ENSG00000151503, ENSG00000117408, ENSG00000111530, ENSG00000075151, ENSG00000105576, ENSG00000149262, ENSG00000175216, ENSG00000105568, ENSG00000082898, ENSG00000164190, ENSG00000141556, ENSG00000154845, ENSG00000065150	2909	58	19113	2.26562	0.979478	0.0733705	1.25665
UP_SEQ_FEATURE	repeat:HEAT 9	9	0.301104	0.00066883	ENSG00000105576, ENSG00000136813, ENSG00000164818, ENSG00000105568, ENSG00000175216, ENSG00000111530, ENSG00000117408, ENSG00000082898, ENSG00000154845	2909	15	19113	3.94218	0.981405	0.0737697	1.28833
UP_SEQ_FEATURE	repeat:HEAT 10	9	0.301104	0.00066883	ENSG00000105576, ENSG00000136813, ENSG00000164818, ENSG00000105568, ENSG00000175216, ENSG00000111530, ENSG00000117408, ENSG00000082898, ENSG00000154845	2909	15	19113	3.94218	0.981405	0.0737697	1.28833
UP_SEQ_FEATURE	repeat:HEAT 3	18	0.602208	0.000767188	ENSG00000136813, ENSG00000164818, ENSG00000108424, ENSG00000074054, ENSG00000083312, ENSG00000151503, ENSG00000117408, ENSG00000111530, ENSG00000075151, ENSG00000105576, ENSG00000149262, ENSG00000175216, ENSG00000105568, ENSG00000082898, ENSG00000164190, ENSG00000141556, ENSG00000154845, ENSG00000065150	2909	50	19113	2.36531	0.989654	0.0797514	1.47645
INTERPRO	IPR000357:HEAT	19	0.635664	0.00135947	ENSG00000121892, ENSG00000175054, ENSG00000136813, ENSG00000164818, ENSG00000108424, ENSG00000136891, ENSG00000151503, ENSG00000083312, ENSG00000074054, ENSG00000111530, ENSG00000105576, ENSG00000083642, ENSG00000149262, ENSG00000175216, ENSG00000105568, ENSG00000141564, ENSG00000141556, ENSG00000154845, ENSG00000065150	2624	55	16659	2.19319	0.971294	0.102009	2.38278
UP_SEQ_FEATURE	repeat:HEAT 12	6	0.200736	0.0104753	ENSG00000105576, ENSG00000136813, ENSG00000105568, ENSG00000111530, ENSG00000117408, ENSG00000154845	2909	10	19113	3.94218	1	0.526056	18.4614
UP_SEQ_FEATURE	repeat:HEAT 13	6	0.200736	0.0104753	ENSG00000105576, ENSG00000136813, ENSG00000105568, ENSG00000111530, ENSG00000117408, ENSG00000154845	2909	10	19113	3.94218	1	0.526056	18.4614
UP_SEQ_FEATURE	repeat:HEAT 11	6	0.200736	0.016826	ENSG00000105576, ENSG00000136813, ENSG00000105568, ENSG00000111530, ENSG00000117408, ENSG00000154845	2909	11	19113	3.5838	1	0.64346	28.0271
UP_SEQ_FEATURE	repeat:HEAT 14	5	0.16728	0.0355409	ENSG00000136813, ENSG00000105568, ENSG00000111530, ENSG00000117408, ENSG00000154845	2909	9	19113	3.65017	1	0.846525	50.4089
UP_SEQ_FEATURE	repeat:HEAT 15	3	0.100368	0.289418	ENSG00000136813, ENSG00000105568, ENSG00000111530	2909	7	19113	2.81584	1	0.999969	99.8669
Annotation Cluster 40	Enrichment Score: 2.9472772727745884
Category	Term	Count	%	PValue	Genes	List Total	Pop Hits	Pop Total	Fold Enrichment	Bonferroni	Benjamini	FDR
GOTERM_MF_FAT	GO:0019207~kinase regulator activity	31	1.03714	8.83359e-05	ENSG00000129355, ENSG00000106617, ENSG00000197045, ENSG00000008735, ENSG00000172175, ENSG00000175305, ENSG00000168517, ENSG00000064199, ENSG00000205726, ENSG00000005249, ENSG00000168734, ENSG00000135090, ENSG00000145675, ENSG00000176749, ENSG00000060237, ENSG00000164305, ENSG00000185338, ENSG00000005700, ENSG00000173334, ENSG00000123080, ENSG00000102580, ENSG00000003393, ENSG00000162545, ENSG0000…	2097	93	12983	2.06374	0.117738	0.00416682	0.145675
GOTERM_MF_FAT	GO:0004860~protein kinase inhibitor activity	16	0.535296	0.000235618	ENSG00000168734, ENSG00000135090, ENSG00000129355, ENSG00000060237, ENSG00000106617, ENSG00000185338, ENSG00000164305, ENSG00000197045, ENSG00000005700, ENSG00000173334, ENSG00000123080, ENSG00000102580, ENSG00000162545, ENSG00000168517, ENSG00000170027, ENSG00000186834	2097	36	12983	2.75166	0.28405	0.00923888	0.388116
GOTERM_MF_FAT	GO:0019887~protein kinase regulator activity	27	0.903312	0.000278089	ENSG00000129355, ENSG00000106617, ENSG00000197045, ENSG00000008735, ENSG00000175305, ENSG00000168517, ENSG00000064199, ENSG00000005249, ENSG00000168734, ENSG00000135090, ENSG00000176749, ENSG00000060237, ENSG00000164305, ENSG00000185338, ENSG00000005700, ENSG00000173334, ENSG00000123080, ENSG00000102580, ENSG00000003393, ENSG00000162545, ENSG00000185104, ENSG00000108946, ENSG00000188191, ENSG0000…	2097	81	12983	2.06374	0.325906	0.0103249	0.457925
GOTERM_MF_FAT	GO:0019210~kinase inhibitor activity	16	0.535296	0.000337619	ENSG00000168734, ENSG00000135090, ENSG00000129355, ENSG00000060237, ENSG00000106617, ENSG00000185338, ENSG00000164305, ENSG00000197045, ENSG00000005700, ENSG00000173334, ENSG00000123080, ENSG00000102580, ENSG00000162545, ENSG00000168517, ENSG00000170027, ENSG00000186834	2097	37	12983	2.67729	0.380489	0.0122025	0.555696
GOTERM_MF_FAT	GO:0004857~enzyme inhibitor activity	36	1.20442	0.938982	ENSG00000129355, ENSG00000108819, ENSG00000106617, ENSG00000160213, ENSG00000197045, ENSG00000197622, ENSG00000171552, ENSG00000141127, ENSG00000140564, ENSG00000142192, ENSG00000168517, ENSG00000150938, ENSG00000119335, ENSG00000204569, ENSG00000180304, ENSG00000164163, ENSG00000065150, ENSG00000168734, ENSG00000135090, ENSG00000142784, ENSG00000060237, ENSG00000164305, ENSG00000185338, ENSG0000…	2097	270	12983	0.825497	1	0.999999	100
Annotation Cluster 41	Enrichment Score: 2.910839754830049
Category	Term	Count	%	PValue	Genes	List Total	Pop Hits	Pop Total	Fold Enrichment	Bonferroni	Benjamini	FDR
GOTERM_BP_FAT	GO:0016569~covalent chromatin modification	39	1.30478	3.5135e-05	ENSG00000177889, ENSG00000127616, ENSG00000083168, ENSG00000119048, ENSG00000056661, ENSG00000087152, ENSG00000004487, ENSG00000142453, ENSG00000183495, ENSG00000005483, ENSG00000114166, ENSG00000152455, ENSG00000087206, ENSG00000077684, ENSG00000171148, ENSG00000139625, ENSG00000009954, ENSG00000163635, ENSG00000196591, ENSG00000149474, ENSG00000120616, ENSG00000185787, ENSG00000110066, ENSG0000…	2136	126	13528	1.96032	0.130747	0.00245524	0.0652516
GOTERM_BP_FAT	GO:0016570~histone modification	37	1.23787	9.21196e-05	ENSG00000177889, ENSG00000083168, ENSG00000119048, ENSG00000056661, ENSG00000087152, ENSG00000004487, ENSG00000142453, ENSG00000183495, ENSG00000005483, ENSG00000114166, ENSG00000152455, ENSG00000087206, ENSG00000077684, ENSG00000171148, ENSG00000139625, ENSG00000009954, ENSG00000163635, ENSG00000196591, ENSG00000149474, ENSG00000120616, ENSG00000185787, ENSG00000110066, ENSG00000181555, ENSG0000…	2136	122	13528	1.92077	0.30746	0.00546842	0.170996
GOTERM_CC_FAT	GO:0000123~histone acetyltransferase complex	18	0.602208	0.000353414	ENSG00000075624, ENSG00000083168, ENSG00000087152, ENSG00000106290, ENSG00000120616, ENSG00000185787, ENSG00000183495, ENSG00000114166, ENSG00000100425, ENSG00000196367, ENSG00000156650, ENSG00000077684, ENSG00000171148, ENSG00000130699, ENSG00000124422, ENSG00000100393, ENSG00000096070, ENSG00000163875	1824	50	12782	2.52276	0.211989	0.00593838	0.52896
GOTERM_BP_FAT	GO:0043543~protein amino acid acylation	20	0.66912	0.0016112	ENSG00000159714, ENSG00000083168, ENSG00000186908, ENSG00000056661, ENSG00000172766, ENSG00000120616, ENSG00000185787, ENSG00000149474, ENSG00000183495, ENSG00000114166, ENSG00000100425, ENSG00000196367, ENSG00000156650, ENSG00000077684, ENSG00000071655, ENSG00000171148, ENSG00000100393, ENSG00000096070, ENSG00000164134, ENSG00000163875	2136	60	13528	2.11111	0.998389	0.0610995	2.95119
GOTERM_BP_FAT	GO:0006473~protein amino acid acetylation	18	0.602208	0.00189465	ENSG00000083168, ENSG00000056661, ENSG00000172766, ENSG00000185787, ENSG00000149474, ENSG00000120616, ENSG00000183495, ENSG00000114166, ENSG00000100425, ENSG00000196367, ENSG00000156650, ENSG00000077684, ENSG00000071655, ENSG00000171148, ENSG00000100393, ENSG00000096070, ENSG00000164134, ENSG00000163875	2136	52	13528	2.19231	0.999481	0.0670331	3.46177
GOTERM_BP_FAT	GO:0016573~histone acetylation	16	0.535296	0.00553446	ENSG00000083168, ENSG00000056661, ENSG00000185787, ENSG00000149474, ENSG00000120616, ENSG00000183495, ENSG00000114166, ENSG00000100425, ENSG00000196367, ENSG00000156650, ENSG00000077684, ENSG00000071655, ENSG00000171148, ENSG00000100393, ENSG00000096070, ENSG00000163875	2136	48	13528	2.11111	1	0.146228	9.79646
GOTERM_BP_FAT	GO:0043966~histone H3 acetylation	7	0.234192	0.217767	ENSG00000100425, ENSG00000156650, ENSG00000083168, ENSG00000077684, ENSG00000171148, ENSG00000096070, ENSG00000163875	2136	26	13528	1.70513	1	0.905057	98.9566
Annotation Cluster 42	Enrichment Score: 2.8928711374735383
Category	Term	Count	%	PValue	Genes	List Total	Pop Hits	Pop Total	Fold Enrichment	Bonferroni	Benjamini	FDR
UP_SEQ_FEATURE	domain:Post-SET	11	0.368016	2.16353e-05	ENSG00000152455, ENSG00000109685, ENSG00000118058, ENSG00000099381, ENSG00000204371, ENSG00000167548, ENSG00000139718, ENSG00000147548, ENSG00000116539, ENSG00000181555, ENSG00000105663	2909	16	19113	4.51708	0.120904	0.00494394	0.0419232
GOTERM_MF_FAT	GO:0042054~histone methyltransferase activity	18	0.602208	4.58399e-05	ENSG00000138081, ENSG00000109685, ENSG00000118058, ENSG00000204371, ENSG00000167548, ENSG00000099381, ENSG00000139718, ENSG00000142453, ENSG00000110066, ENSG00000005483, ENSG00000105663, ENSG00000181555, ENSG00000116731, ENSG00000132600, ENSG00000152455, ENSG00000104885, ENSG00000147548, ENSG00000116539	2097	39	12983	2.85749	0.0629349	0.00231882	0.0756198
INTERPRO	IPR003616:Post-SET zinc-binding region	11	0.368016	6.14034e-05	ENSG00000152455, ENSG00000109685, ENSG00000118058, ENSG00000099381, ENSG00000204371, ENSG00000167548, ENSG00000139718, ENSG00000147548, ENSG00000116539, ENSG00000181555, ENSG00000105663	2624	17	16659	4.10799	0.148084	0.00798137	0.108796
SMART	SM00508:PostSET	11	0.368016	0.000129907	ENSG00000152455, ENSG00000109685, ENSG00000118058, ENSG00000099381, ENSG00000204371, ENSG00000167548, ENSG00000139718, ENSG00000147548, ENSG00000116539, ENSG00000181555, ENSG00000105663	1559	17	9079	3.76821	0.0495284	0.00843042	0.180444
GOTERM_MF_FAT	GO:0016278~lysine N-methyltransferase activity	15	0.50184	0.000204306	ENSG00000109685, ENSG00000118058, ENSG00000204371, ENSG00000099381, ENSG00000167548, ENSG00000139718, ENSG00000110066, ENSG00000005483, ENSG00000105663, ENSG00000181555, ENSG00000116731, ENSG00000152455, ENSG00000104885, ENSG00000147548, ENSG00000116539	2097	32	12983	2.90214	0.251538	0.00848542	0.33662
GOTERM_MF_FAT	GO:0016279~protein-lysine N-methyltransferase activity	15	0.50184	0.000204306	ENSG00000109685, ENSG00000118058, ENSG00000204371, ENSG00000099381, ENSG00000167548, ENSG00000139718, ENSG00000110066, ENSG00000005483, ENSG00000105663, ENSG00000181555, ENSG00000116731, ENSG00000152455, ENSG00000104885, ENSG00000147548, ENSG00000116539	2097	32	12983	2.90214	0.251538	0.00848542	0.33662
GOTERM_MF_FAT	GO:0018024~histone-lysine N-methyltransferase activity	15	0.50184	0.000204306	ENSG00000109685, ENSG00000118058, ENSG00000204371, ENSG00000099381, ENSG00000167548, ENSG00000139718, ENSG00000110066, ENSG00000005483, ENSG00000105663, ENSG00000181555, ENSG00000116731, ENSG00000152455, ENSG00000104885, ENSG00000147548, ENSG00000116539	2097	32	12983	2.90214	0.251538	0.00848542	0.33662
GOTERM_MF_FAT	GO:0008276~protein methyltransferase activity	19	0.635664	0.00050757	ENSG00000138081, ENSG00000109685, ENSG00000118058, ENSG00000204371, ENSG00000167548, ENSG00000099381, ENSG00000139718, ENSG00000142453, ENSG00000110066, ENSG00000005483, ENSG00000105663, ENSG00000181555, ENSG00000116731, ENSG00000132600, ENSG00000152455, ENSG00000168300, ENSG00000104885, ENSG00000147548, ENSG00000116539	2097	50	12983	2.35267	0.513207	0.0169948	0.834323
GOTERM_MF_FAT	GO:0008170~N-methyltransferase activity	19	0.635664	0.00112007	ENSG00000138081, ENSG00000109685, ENSG00000118058, ENSG00000204371, ENSG00000167548, ENSG00000099381, ENSG00000139718, ENSG00000142453, ENSG00000110066, ENSG00000005483, ENSG00000105663, ENSG00000181555, ENSG00000116731, ENSG00000132600, ENSG00000152455, ENSG00000104885, ENSG00000147548, ENSG00000116539, ENSG00000133027	2097	53	12983	2.2195	0.795901	0.0332465	1.83242
UP_SEQ_FEATURE	domain:SET	17	0.568752	0.00176442	ENSG00000109685, ENSG00000118058, ENSG00000204371, ENSG00000099381, ENSG00000167548, ENSG00000139718, ENSG00000141956, ENSG00000110066, ENSG00000005483, ENSG00000105663, ENSG00000181555, ENSG00000116731, ENSG00000170325, ENSG00000152455, ENSG00000168137, ENSG00000147548, ENSG00000116539	2909	49	19113	2.27949	0.999973	0.158382	3.36474
KEGG_PATHWAY	hsa00310:Lysine degradation	15	0.50184	0.00363514	ENSG00000109685, ENSG00000204371, ENSG00000099381, ENSG00000139718, ENSG00000110066, ENSG00000181555, ENSG00000185973, ENSG00000152455, ENSG00000149313, ENSG00000104885, ENSG00000147548, ENSG00000116539, ENSG00000111275, ENSG00000157426, ENSG00000179761	762	44	5085	2.27496	0.488334	0.0410154	4.40235
SP_PIR_KEYWORDS	methyltransferase	35	1.17096	0.00593509	ENSG00000152487, ENSG00000109685, ENSG00000099381, ENSG00000107614, ENSG00000139718, ENSG00000171861, ENSG00000142453, ENSG00000071462, ENSG00000160310, ENSG00000005483, ENSG00000152455, ENSG00000100416, ENSG00000124275, ENSG00000037474, ENSG00000116539, ENSG00000101247, ENSG00000133027, ENSG00000122435, ENSG00000137200, ENSG00000146834, ENSG00000118058, ENSG00000204371, ENSG00000167548, ENSG0000…	2912	146	19235	1.58349	0.977041	0.0675036	8.47711
INTERPRO	IPR001214:SET	16	0.535296	0.00670629	ENSG00000109685, ENSG00000118058, ENSG00000204371, ENSG00000099381, ENSG00000167548, ENSG00000139718, ENSG00000141956, ENSG00000110066, ENSG00000005483, ENSG00000105663, ENSG00000181555, ENSG00000116731, ENSG00000152455, ENSG00000168137, ENSG00000147548, ENSG00000116539	2624	49	16659	2.07305	1	0.29619	11.2446
SMART	SM00317:SET	16	0.535296	0.0145337	ENSG00000109685, ENSG00000118058, ENSG00000204371, ENSG00000099381, ENSG00000167548, ENSG00000139718, ENSG00000141956, ENSG00000110066, ENSG00000005483, ENSG00000105663, ENSG00000181555, ENSG00000116731, ENSG00000152455, ENSG00000168137, ENSG00000147548, ENSG00000116539	1559	49	9079	1.90159	0.996735	0.229102	18.4153
SP_PIR_KEYWORDS	s-adenosyl-l-methionine	25	0.8364	0.0184834	ENSG00000152487, ENSG00000099381, ENSG00000107614, ENSG00000139718, ENSG00000142453, ENSG00000171861, ENSG00000160310, ENSG00000005483, ENSG00000152455, ENSG00000037474, ENSG00000133027, ENSG00000137200, ENSG00000146834, ENSG00000118058, ENSG00000167548, ENSG00000204371, ENSG00000110066, ENSG00000181555, ENSG00000105663, ENSG00000123505, ENSG00000116731, ENSG00000132600, ENSG00000130816, ENSG0000…	2912	103	19235	1.60326	0.999993	0.157534	24.2414
UP_SEQ_FEATURE	domain:AWS	4	0.133824	0.0276535	ENSG00000109685, ENSG00000147548, ENSG00000116539, ENSG00000181555	2909	5	19113	5.25624	1	0.780939	41.929
INTERPRO	IPR006560:AWS	4	0.133824	0.0303743	ENSG00000109685, ENSG00000147548, ENSG00000116539, ENSG00000181555	2624	5	16659	5.07896	1	0.599419	42.1204
SMART	SM00570:AWS	4	0.133824	0.0383756	ENSG00000109685, ENSG00000147548, ENSG00000116539, ENSG00000181555	1559	5	9079	4.65888	1	0.380062	41.9577
Annotation Cluster 43	Enrichment Score: 2.883230053196258
Category	Term	Count	%	PValue	Genes	List Total	Pop Hits	Pop Total	Fold Enrichment	Bonferroni	Benjamini	FDR
UP_SEQ_FEATURE	active site:Glycyl thioester intermediate	27	0.903312	4.21777e-06	ENSG00000177889, ENSG00000108854, ENSG00000119048, ENSG00000078747, ENSG00000148634, ENSG00000153827, ENSG00000131508, ENSG00000107341, ENSG00000099804, ENSG00000109332, ENSG00000132388, ENSG00000078140, ENSG00000198833, ENSG00000165338, ENSG00000185651, ENSG00000138411, ENSG00000114062, ENSG00000009335, ENSG00000160714, ENSG00000092148, ENSG00000103275, ENSG00000140367, ENSG00000138641, ENSG0000…	2909	69	19113	2.57099	0.0248082	0.00114122	0.00817417
UP_SEQ_FEATURE	domain:HECT	11	0.368016	0.00617148	ENSG00000138641, ENSG00000138411, ENSG00000049759, ENSG00000114062, ENSG00000009335, ENSG00000108854, ENSG00000092148, ENSG00000078747, ENSG00000148634, ENSG00000153827, ENSG00000165338	2909	28	19113	2.58119	1	0.396546	11.3062
INTERPRO	IPR000569:HECT	11	0.368016	0.0078816	ENSG00000138641, ENSG00000138411, ENSG00000049759, ENSG00000114062, ENSG00000009335, ENSG00000108854, ENSG00000092148, ENSG00000078747, ENSG00000148634, ENSG00000153827, ENSG00000165338	2624	28	16659	2.49413	1	0.317814	13.088
SMART	SM00119:HECTc	11	0.368016	0.0142887	ENSG00000138641, ENSG00000138411, ENSG00000049759, ENSG00000114062, ENSG00000009335, ENSG00000108854, ENSG00000092148, ENSG00000078747, ENSG00000148634, ENSG00000153827, ENSG00000165338	1559	28	9079	2.28784	0.996401	0.245243	18.1329
Annotation Cluster 44	Enrichment Score: 2.8195302645719758
Category	Term	Count	%	PValue	Genes	List Total	Pop Hits	Pop Total	Fold Enrichment	Bonferroni	Benjamini	FDR
GOTERM_BP_FAT	GO:0040029~regulation of gene expression, epigenetic	32	1.07059	2.03903e-07	ENSG00000126070, ENSG00000102974, ENSG00000127616, ENSG00000100697, ENSG00000107614, ENSG00000123908, ENSG00000111875, ENSG00000170365, ENSG00000134744, ENSG00000005483, ENSG00000099284, ENSG00000180228, ENSG00000139546, ENSG00000118058, ENSG00000128191, ENSG00000090905, ENSG00000196591, ENSG00000124523, ENSG00000117713, ENSG00000087087, ENSG00000120616, ENSG00000105663, ENSG00000096717, ENSG0000…	2136	77	13528	2.63203	0.000812833	1.98331e-05	0.000378798
GOTERM_BP_FAT	GO:0016458~gene silencing	22	0.736032	6.47751e-05	ENSG00000139546, ENSG00000127616, ENSG00000126070, ENSG00000100697, ENSG00000128191, ENSG00000090905, ENSG00000123908, ENSG00000196591, ENSG00000124523, ENSG00000087087, ENSG00000110693, ENSG00000170365, ENSG00000134744, ENSG00000096717, ENSG00000108840, ENSG00000010803, ENSG00000071655, ENSG00000160710, ENSG00000100354, ENSG00000175387, ENSG00000119772, ENSG00000180228	2136	56	13528	2.4881	0.227661	0.0040921	0.120267
GOTERM_BP_FAT	GO:0031050~dsRNA fragmentation	9	0.301104	0.000231422	ENSG00000139546, ENSG00000100697, ENSG00000128191, ENSG00000123908, ENSG00000087087, ENSG00000170365, ENSG00000175387, ENSG00000134744, ENSG00000180228	2136	13	13528	4.38462	0.602683	0.0119157	0.42905
GOTERM_BP_FAT	GO:0035195~gene silencing by miRNA	10	0.33456	0.000432756	ENSG00000139546, ENSG00000126070, ENSG00000100697, ENSG00000128191, ENSG00000090905, ENSG00000123908, ENSG00000087087, ENSG00000170365, ENSG00000175387, ENSG00000134744	2136	17	13528	3.72549	0.822041	0.0203403	0.800898
GOTERM_BP_FAT	GO:0035194~posttranscriptional gene silencing by RNA	11	0.368016	0.000617048	ENSG00000139546, ENSG00000126070, ENSG00000100697, ENSG00000128191, ENSG00000090905, ENSG00000123908, ENSG00000087087, ENSG00000170365, ENSG00000175387, ENSG00000134744, ENSG00000180228	2136	21	13528	3.31746	0.914697	0.0264012	1.14012
GOTERM_BP_FAT	GO:0016441~posttranscriptional gene silencing	11	0.368016	0.000617048	ENSG00000139546, ENSG00000126070, ENSG00000100697, ENSG00000128191, ENSG00000090905, ENSG00000123908, ENSG00000087087, ENSG00000170365, ENSG00000175387, ENSG00000134744, ENSG00000180228	2136	21	13528	3.31746	0.914697	0.0264012	1.14012
GOTERM_BP_FAT	GO:0035196~gene silencing by miRNA, production of miRNAs	8	0.267648	0.000916846	ENSG00000139546, ENSG00000100697, ENSG00000128191, ENSG00000123908, ENSG00000087087, ENSG00000170365, ENSG00000175387, ENSG00000134744	2136	12	13528	4.22222	0.974217	0.038168	1.68961
GOTERM_BP_FAT	GO:0043331~response to dsRNA	11	0.368016	0.00312542	ENSG00000100906, ENSG00000139546, ENSG00000100697, ENSG00000100030, ENSG00000128191, ENSG00000123908, ENSG00000087087, ENSG00000170365, ENSG00000175387, ENSG00000134744, ENSG00000180228	2136	25	13528	2.78667	0.999996	0.101203	5.64946
GOTERM_BP_FAT	GO:0031047~gene silencing by RNA	13	0.434928	0.00319806	ENSG00000139546, ENSG00000126070, ENSG00000100697, ENSG00000128191, ENSG00000090905, ENSG00000123908, ENSG00000087087, ENSG00000170365, ENSG00000134744, ENSG00000160710, ENSG00000175387, ENSG00000100354, ENSG00000180228	2136	33	13528	2.49495	0.999997	0.101786	5.77709
SP_PIR_KEYWORDS	rna-mediated gene silencing	11	0.368016	0.00440623	ENSG00000139546, ENSG00000126070, ENSG00000100697, ENSG00000090905, ENSG00000123908, ENSG00000087087, ENSG00000160710, ENSG00000100354, ENSG00000134744, ENSG00000180228, ENSG00000136937	2912	27	19235	2.6911	0.939173	0.0524171	6.35999
GOTERM_BP_FAT	GO:0031053~primary microRNA processing	4	0.133824	0.030564	ENSG00000128191, ENSG00000087087, ENSG00000170365, ENSG00000175387	2136	5	13528	5.06667	1	0.425994	43.8228
GOTERM_BP_FAT	GO:0031054~pre-microRNA processing	4	0.133824	0.0540313	ENSG00000139546, ENSG00000100697, ENSG00000123908, ENSG00000134744	2136	6	13528	4.22222	1	0.576242	64.367
GOTERM_CC_FAT	GO:0031332~RNAi effector complex	3	0.100368	0.100051	ENSG00000139546, ENSG00000100697, ENSG00000123908	1824	4	12782	5.25576	1	0.478918	79.4376
GOTERM_CC_FAT	GO:0016442~RNA-induced silencing complex	3	0.100368	0.100051	ENSG00000139546, ENSG00000100697, ENSG00000123908	1824	4	12782	5.25576	1	0.478918	79.4376
Annotation Cluster 45	Enrichment Score: 2.7242743852314404
Category	Term	Count	%	PValue	Genes	List Total	Pop Hits	Pop Total	Fold Enrichment	Bonferroni	Benjamini	FDR
UP_SEQ_FEATURE	domain:BTB	41	1.3717	5.41984e-05	ENSG00000100105, ENSG00000198081, ENSG00000177888, ENSG00000114796, ENSG00000197429, ENSG00000182359, ENSG00000116679, ENSG00000112182, ENSG00000204977, ENSG00000089775, ENSG00000144228, ENSG00000119574, ENSG00000135686, ENSG00000181472, ENSG00000064726, ENSG00000205189, ENSG00000181722, ENSG00000178951, ENSG00000178502, ENSG00000162413, ENSG00000126804, ENSG00000204366, ENSG00000134504, ENSG0000…	2909	142	19113	1.89706	0.275892	0.0103593	0.10499
INTERPRO	IPR013069:BTB/POZ	36	1.20442	0.000470958	ENSG00000100105, ENSG00000198081, ENSG00000177888, ENSG00000114796, ENSG00000197429, ENSG00000182359, ENSG00000116679, ENSG00000112182, ENSG00000089775, ENSG00000144228, ENSG00000119574, ENSG00000181472, ENSG00000135686, ENSG00000072422, ENSG00000064726, ENSG00000205189, ENSG00000136161, ENSG00000181722, ENSG00000178951, ENSG00000178502, ENSG00000162413, ENSG00000126804, ENSG00000204366, ENSG0000…	2624	127	16659	1.79963	0.707558	0.0429603	0.831607
INTERPRO	IPR000210:BTB/POZ-like	45	1.50552	0.00137446	ENSG00000100105, ENSG00000198081, ENSG00000177888, ENSG00000114796, ENSG00000197429, ENSG00000182359, ENSG00000129159, ENSG00000116679, ENSG00000112182, ENSG00000204977, ENSG00000089775, ENSG00000144228, ENSG00000119574, ENSG00000135686, ENSG00000181472, ENSG00000072422, ENSG00000064726, ENSG00000205189, ENSG00000136161, ENSG00000181722, ENSG00000178951, ENSG00000178502, ENSG00000162413, ENSG0000…	2624	179	16659	1.59604	0.972397	0.1002	2.40876
INTERPRO	IPR011333:BTB/POZ fold	45	1.50552	0.00173884	ENSG00000100105, ENSG00000198081, ENSG00000177888, ENSG00000114796, ENSG00000197429, ENSG00000182359, ENSG00000129159, ENSG00000116679, ENSG00000112182, ENSG00000204977, ENSG00000089775, ENSG00000144228, ENSG00000119574, ENSG00000135686, ENSG00000181472, ENSG00000072422, ENSG00000064726, ENSG00000205189, ENSG00000136161, ENSG00000181722, ENSG00000178951, ENSG00000113558, ENSG00000178502, ENSG0000…	2624	181	16659	1.57841	0.989351	0.121712	3.03809
SMART	SM00225:BTB	45	1.50552	0.00690224	ENSG00000100105, ENSG00000198081, ENSG00000177888, ENSG00000114796, ENSG00000197429, ENSG00000182359, ENSG00000129159, ENSG00000116679, ENSG00000112182, ENSG00000204977, ENSG00000089775, ENSG00000144228, ENSG00000119574, ENSG00000135686, ENSG00000181472, ENSG00000072422, ENSG00000064726, ENSG00000205189, ENSG00000136161, ENSG00000181722, ENSG00000178951, ENSG00000178502, ENSG00000162413, ENSG0000…	1559	179	9079	1.46403	0.933339	0.147261	9.17963
INTERPRO	IPR013089:Kelch related	18	0.602208	0.107152	ENSG00000114796, ENSG00000087448, ENSG00000170852, ENSG00000213160, ENSG00000197429, ENSG00000182359, ENSG00000121067, ENSG00000116679, ENSG00000156273, ENSG00000112182, ENSG00000144228, ENSG00000135686, ENSG00000064726, ENSG00000205189, ENSG00000178502, ENSG00000198642, ENSG00000127688, ENSG00000162413	2624	79	16659	1.44654	1	0.921929	86.5906
Annotation Cluster 46	Enrichment Score: 2.708860326574748
Category	Term	Count	%	PValue	Genes	List Total	Pop Hits	Pop Total	Fold Enrichment	Bonferroni	Benjamini	FDR
INTERPRO	IPR001841:Zinc finger, RING-type	71	2.37538	0.000229135	ENSG00000070423, ENSG00000056586, ENSG00000197323, ENSG00000100387, ENSG00000105879, ENSG00000183496, ENSG00000109685, ENSG00000154359, ENSG00000185019, ENSG00000204977, ENSG00000145860, ENSG00000080802, ENSG00000166233, ENSG00000110042, ENSG00000063978, ENSG00000135365, ENSG00000133606, ENSG00000127870, ENSG00000168283, ENSG00000009954, ENSG00000134758, ENSG00000182670, ENSG00000158717, ENSG0000…	2624	296	16659	1.52283	0.450151	0.0227417	0.40542
INTERPRO	IPR017907:Zinc finger, RING-type, conserved site	64	2.14118	0.00174801	ENSG00000070423, ENSG00000056586, ENSG00000197323, ENSG00000105879, ENSG00000183496, ENSG00000154359, ENSG00000185019, ENSG00000204977, ENSG00000145860, ENSG00000080802, ENSG00000166233, ENSG00000110042, ENSG00000063978, ENSG00000133606, ENSG00000127870, ENSG00000168283, ENSG00000134758, ENSG00000182670, ENSG00000158717, ENSG00000122779, ENSG00000109654, ENSG00000121848, ENSG00000176624, ENSG0000…	2624	280	16659	1.45113	0.989604	0.119127	3.05389
SMART	SM00184:RING	71	2.37538	0.0023403	ENSG00000070423, ENSG00000056586, ENSG00000197323, ENSG00000100387, ENSG00000105879, ENSG00000183496, ENSG00000109685, ENSG00000154359, ENSG00000185019, ENSG00000204977, ENSG00000145860, ENSG00000080802, ENSG00000166233, ENSG00000110042, ENSG00000063978, ENSG00000135365, ENSG00000133606, ENSG00000127870, ENSG00000168283, ENSG00000009954, ENSG00000134758, ENSG00000182670, ENSG00000158717, ENSG0000…	1559	296	9079	1.39688	0.599936	0.0680458	3.20479
INTERPRO	IPR018957:Zinc finger, C3HC4 RING-type	53	1.77317	0.00311449	ENSG00000056586, ENSG00000070423, ENSG00000100387, ENSG00000183496, ENSG00000198060, ENSG00000154359, ENSG00000204977, ENSG00000145860, ENSG00000110042, ENSG00000063978, ENSG00000127870, ENSG00000133606, ENSG00000168283, ENSG00000134758, ENSG00000158717, ENSG00000182670, ENSG00000122779, ENSG00000109654, ENSG00000173838, ENSG00000121848, ENSG00000176624, ENSG00000007944, ENSG00000124226, ENSG0000…	2624	228	16659	1.4758	0.999709	0.176215	5.37969
UP_SEQ_FEATURE	zinc finger region:RING-type	46	1.53898	0.00978143	ENSG00000070423, ENSG00000197323, ENSG00000100387, ENSG00000183496, ENSG00000105879, ENSG00000120925, ENSG00000056661, ENSG00000185019, ENSG00000204977, ENSG00000123091, ENSG00000113269, ENSG00000063978, ENSG00000127870, ENSG00000133606, ENSG00000127191, ENSG00000174579, ENSG00000168283, ENSG00000196470, ENSG00000212864, ENSG00000020426, ENSG00000154447, ENSG00000167548, ENSG00000134758, ENSG0000…	2909	210	19113	1.43921	1	0.50607	17.3461
Annotation Cluster 47	Enrichment Score: 2.694212404685035
Category	Term	Count	%	PValue	Genes	List Total	Pop Hits	Pop Total	Fold Enrichment	Bonferroni	Benjamini	FDR
GOTERM_CC_FAT	GO:0019867~outer membrane	30	1.00368	0.000427175	ENSG00000123983, ENSG00000151729, ENSG00000132155, ENSG00000198060, ENSG00000173726, ENSG00000100243, ENSG00000143384, ENSG00000213585, ENSG00000171552, ENSG00000002330, ENSG00000146267, ENSG00000070081, ENSG00000198836, ENSG00000135631, ENSG00000074621, ENSG00000097033, ENSG00000173171, ENSG00000128654, ENSG00000112290, ENSG00000186298, ENSG00000135093, ENSG00000089220, ENSG00000078668, ENSG0000…	1824	108	12782	1.94658	0.250222	0.00667478	0.639028
GOTERM_CC_FAT	GO:0005741~mitochondrial outer membrane	26	0.869856	0.000601543	ENSG00000123983, ENSG00000151729, ENSG00000132155, ENSG00000198060, ENSG00000173726, ENSG00000100243, ENSG00000143384, ENSG00000213585, ENSG00000171552, ENSG00000146267, ENSG00000002330, ENSG00000198836, ENSG00000135631, ENSG00000097033, ENSG00000173171, ENSG00000128654, ENSG00000112290, ENSG00000186298, ENSG00000135093, ENSG00000089220, ENSG00000078668, ENSG00000126858, ENSG00000168958, ENSG0000…	1824	90	12782	2.02444	0.333398	0.00841361	0.898775
GOTERM_CC_FAT	GO:0031968~organelle outer membrane	28	0.936768	0.00115903	ENSG00000123983, ENSG00000151729, ENSG00000132155, ENSG00000198060, ENSG00000173726, ENSG00000100243, ENSG00000143384, ENSG00000213585, ENSG00000171552, ENSG00000146267, ENSG00000002330, ENSG00000070081, ENSG00000198836, ENSG00000135631, ENSG00000097033, ENSG00000173171, ENSG00000128654, ENSG00000112290, ENSG00000186298, ENSG00000135093, ENSG00000089220, ENSG00000078668, ENSG00000126858, ENSG0000…	1824	104	12782	1.88668	0.542346	0.0141112	1.72499
SP_PIR_KEYWORDS	mitochondrion outer membrane	17	0.568752	0.0561283	ENSG00000176894, ENSG00000123983, ENSG00000198060, ENSG00000173726, ENSG00000097033, ENSG00000100243, ENSG00000173171, ENSG00000128654, ENSG00000213585, ENSG00000135093, ENSG00000078668, ENSG00000002330, ENSG00000070214, ENSG00000126858, ENSG00000168958, ENSG00000025772, ENSG00000100288	2912	70	19235	1.60417	1	0.337341	57.666
Annotation Cluster 48	Enrichment Score: 2.6881519704799333
Category	Term	Count	%	PValue	Genes	List Total	Pop Hits	Pop Total	Fold Enrichment	Bonferroni	Benjamini	FDR
KEGG_PATHWAY	hsa04722:Neurotrophin signaling pathway	37	1.23787	3.72271e-05	ENSG00000100906, ENSG00000198909, ENSG00000132155, ENSG00000104365, ENSG00000160014, ENSG00000097007, ENSG00000185950, ENSG00000157764, ENSG00000099942, ENSG00000108953, ENSG00000002330, ENSG00000141522, ENSG00000050748, ENSG00000100030, ENSG00000105221, ENSG00000118689, ENSG00000143933, ENSG00000117020, ENSG00000107263, ENSG00000188130, ENSG00000145675, ENSG00000169047, ENSG00000070831, ENSG0000…	762	124	5085	1.99121	0.00682651	0.001141	0.046013
KEGG_PATHWAY	hsa04660:T cell receptor signaling pathway	26	0.869856	0.0149373	ENSG00000100906, ENSG00000104365, ENSG00000132155, ENSG00000107758, ENSG00000120910, ENSG00000102908, ENSG00000172175, ENSG00000006062, ENSG00000050748, ENSG00000100030, ENSG00000105221, ENSG00000117020, ENSG00000072736, ENSG00000145675, ENSG00000188130, ENSG00000070831, ENSG00000010810, ENSG00000082701, ENSG00000071051, ENSG00000124181, ENSG00000100485, ENSG00000117461, ENSG00000180370, ENSG0000…	762	108	5085	1.60652	0.937287	0.108975	16.9774
KEGG_PATHWAY	hsa04012:ErbB signaling pathway	22	0.736032	0.0155029	ENSG00000117020, ENSG00000136997, ENSG00000145675, ENSG00000132155, ENSG00000097007, ENSG00000157764, ENSG00000145349, ENSG00000065559, ENSG00000099942, ENSG00000082701, ENSG00000002330, ENSG00000071051, ENSG00000050748, ENSG00000124181, ENSG00000100485, ENSG00000100030, ENSG00000117461, ENSG00000105221, ENSG00000180370, ENSG00000169398, ENSG00000173757, ENSG00000108443	762	87	5085	1.68748	0.943577	0.10863	17.5649
Annotation Cluster 49	Enrichment Score: 2.6053550697306482
Category	Term	Count	%	PValue	Genes	List Total	Pop Hits	Pop Total	Fold Enrichment	Bonferroni	Benjamini	FDR
GOTERM_BP_FAT	GO:0006402~mRNA catabolic process	18	0.602208	0.000149313	ENSG00000185650, ENSG00000126070, ENSG00000178764, ENSG00000205937, ENSG00000116698, ENSG00000103342, ENSG00000151461, ENSG00000023191, ENSG00000005007, ENSG00000152518, ENSG00000104408, ENSG00000070366, ENSG00000108349, ENSG00000152520, ENSG00000138668, ENSG00000162385, ENSG00000162290, ENSG00000136937	2136	43	13528	2.65116	0.448715	0.00835229	0.277021
GOTERM_BP_FAT	GO:0000956~nuclear-transcribed mRNA catabolic process	14	0.468384	0.00174711	ENSG00000185650, ENSG00000205937, ENSG00000116698, ENSG00000103342, ENSG00000151461, ENSG00000005007, ENSG00000152518, ENSG00000104408, ENSG00000070366, ENSG00000108349, ENSG00000152520, ENSG00000162385, ENSG00000162290, ENSG00000136937	2136	35	13528	2.53333	0.999064	0.0648548	3.19632
GOTERM_BP_FAT	GO:0000184~nuclear-transcribed mRNA catabolic process, nonsense-mediated decay	12	0.401472	0.00436771	ENSG00000104408, ENSG00000070366, ENSG00000108349, ENSG00000205937, ENSG00000116698, ENSG00000152520, ENSG00000103342, ENSG00000162385, ENSG00000151461, ENSG00000005007, ENSG00000162290, ENSG00000136937	2136	30	13528	2.53333	1	0.124759	7.81001
GOTERM_BP_FAT	GO:0006401~RNA catabolic process	20	0.66912	0.00443015	ENSG00000185650, ENSG00000126070, ENSG00000178764, ENSG00000205937, ENSG00000116698, ENSG00000103342, ENSG00000151461, ENSG00000134744, ENSG00000023191, ENSG00000005007, ENSG00000152518, ENSG00000104408, ENSG00000070366, ENSG00000108349, ENSG00000152520, ENSG00000138668, ENSG00000162385, ENSG00000164163, ENSG00000162290, ENSG00000136937	2136	65	13528	1.94872	1	0.123781	7.91736
SP_PIR_KEYWORDS	nonsense-mediated mrna decay	10	0.33456	0.0186267	ENSG00000070366, ENSG00000108349, ENSG00000205937, ENSG00000116698, ENSG00000152520, ENSG00000162385, ENSG00000151461, ENSG00000005007, ENSG00000162290, ENSG00000136937	2912	28	19235	2.35908	0.999993	0.156584	24.4058
Annotation Cluster 50	Enrichment Score: 2.561056228683461
Category	Term	Count	%	PValue	Genes	List Total	Pop Hits	Pop Total	Fold Enrichment	Bonferroni	Benjamini	FDR
GOTERM_BP_FAT	GO:0006333~chromatin assembly or disassembly	42	1.40515	2.70207e-06	ENSG00000168274, ENSG00000032219, ENSG00000073584, ENSG00000102974, ENSG00000171316, ENSG00000163041, ENSG00000083168, ENSG00000187109, ENSG00000111875, ENSG00000122565, ENSG00000139613, ENSG00000152455, ENSG00000196331, ENSG00000187990, ENSG00000184270, ENSG00000119335, ENSG00000099284, ENSG00000166582, ENSG00000184897, ENSG00000196199, ENSG00000183741, ENSG00000009954, ENSG00000141582, ENSG0000…	2136	127	13528	2.09449	0.010718	0.000224472	0.00501963
SP_PIR_KEYWORDS	chromosomal protein	41	1.3717	7.98834e-05	ENSG00000175054, ENSG00000168274, ENSG00000163041, ENSG00000166451, ENSG00000104320, ENSG00000196419, ENSG00000138092, ENSG00000102977, ENSG00000152455, ENSG00000196331, ENSG00000187990, ENSG00000184270, ENSG00000173273, ENSG00000142856, ENSG00000099284, ENSG00000184897, ENSG00000175279, ENSG00000189403, ENSG00000205581, ENSG00000164032, ENSG00000184678, ENSG00000198518, ENSG00000132604, ENSG0000…	2912	145	19235	1.86774	0.0493869	0.00136793	0.118806
GOTERM_CC_FAT	GO:0032993~protein-DNA complex	25	0.8364	0.000713157	ENSG00000168274, ENSG00000163041, ENSG00000083168, ENSG00000196419, ENSG00000102977, ENSG00000196331, ENSG00000187990, ENSG00000184270, ENSG00000099284, ENSG00000184897, ENSG00000164032, ENSG00000198518, ENSG00000184678, ENSG00000105968, ENSG00000197153, ENSG00000132604, ENSG00000184260, ENSG00000166848, ENSG00000132475, ENSG00000156650, ENSG00000189060, ENSG00000104472, ENSG00000180596, ENSG0000…	1824	86	12782	2.03711	0.381736	0.00976505	1.06471
GOTERM_BP_FAT	GO:0031497~chromatin assembly	26	0.869856	0.00156309	ENSG00000168274, ENSG00000102974, ENSG00000163041, ENSG00000083168, ENSG00000111875, ENSG00000187109, ENSG00000196331, ENSG00000187990, ENSG00000184270, ENSG00000119335, ENSG00000099284, ENSG00000184897, ENSG00000166582, ENSG00000164032, ENSG00000198518, ENSG00000184678, ENSG00000105968, ENSG00000197153, ENSG00000189241, ENSG00000048649, ENSG00000184260, ENSG00000132475, ENSG00000156650, ENSG0000…	2136	87	13528	1.89272	0.998047	0.0598983	2.86428
PIR_SUPERFAMILY	PIRSF002048:histone H2A	8	0.267648	0.00192234	ENSG00000168274, ENSG00000184260, ENSG00000184270, ENSG00000164032, ENSG00000105968, ENSG00000180573, ENSG00000197153, ENSG00000184348, ENSG00000196966	1000	15	7396	3.94453	0.861929	0.628421	3.00515
GOTERM_BP_FAT	GO:0034728~nucleosome organization	27	0.903312	0.00196192	ENSG00000168274, ENSG00000102974, ENSG00000073584, ENSG00000163041, ENSG00000083168, ENSG00000111875, ENSG00000187109, ENSG00000196331, ENSG00000187990, ENSG00000184270, ENSG00000119335, ENSG00000099284, ENSG00000184897, ENSG00000164032, ENSG00000198518, ENSG00000117713, ENSG00000184678, ENSG00000105968, ENSG00000197153, ENSG00000189241, ENSG00000048649, ENSG00000184260, ENSG00000132475, ENSG0000…	2136	93	13528	1.83871	0.999603	0.0687227	3.58257
GOTERM_CC_FAT	GO:0000786~nucleosome	19	0.635664	0.00238172	ENSG00000168274, ENSG00000163041, ENSG00000083168, ENSG00000164032, ENSG00000198518, ENSG00000184678, ENSG00000105968, ENSG00000197153, ENSG00000184260, ENSG00000196331, ENSG00000132475, ENSG00000156650, ENSG00000187990, ENSG00000189060, ENSG00000184270, ENSG00000180596, ENSG00000180573, ENSG00000184348, ENSG00000099284, ENSG00000127483, ENSG00000196966, ENSG00000184897, ENSG00000158406	1824	63	12782	2.11343	0.79955	0.0255894	3.51459
GOTERM_BP_FAT	GO:0006323~DNA packaging	31	1.03714	0.00394549	ENSG00000168274, ENSG00000102974, ENSG00000163041, ENSG00000083168, ENSG00000111875, ENSG00000187109, ENSG00000196331, ENSG00000187990, ENSG00000184270, ENSG00000119335, ENSG00000116539, ENSG00000099284, ENSG00000184897, ENSG00000166582, ENSG00000169598, ENSG00000151503, ENSG00000164032, ENSG00000198518, ENSG00000184678, ENSG00000197153, ENSG00000105968, ENSG00000189241, ENSG00000048649, ENSG0000…	2136	117	13528	1.67806	1	0.115042	7.08101
GOTERM_BP_FAT	GO:0006334~nucleosome assembly	24	0.802944	0.00460501	ENSG00000168274, ENSG00000163041, ENSG00000083168, ENSG00000187109, ENSG00000111875, ENSG00000196331, ENSG00000187990, ENSG00000184270, ENSG00000119335, ENSG00000099284, ENSG00000184897, ENSG00000164032, ENSG00000184678, ENSG00000198518, ENSG00000105968, ENSG00000197153, ENSG00000189241, ENSG00000048649, ENSG00000184260, ENSG00000132475, ENSG00000189060, ENSG00000156650, ENSG00000180596, ENSG0000…	2136	84	13528	1.80952	1	0.126587	8.21735
INTERPRO	IPR002119:Histone H2A	9	0.301104	0.00551692	ENSG00000168274, ENSG00000184260, ENSG00000184270, ENSG00000164032, ENSG00000105968, ENSG00000180573, ENSG00000197153, ENSG00000184348, ENSG00000099284, ENSG00000196966	2624	19	16659	3.00728	0.999999	0.269402	9.3416
GOTERM_BP_FAT	GO:0065004~protein-DNA complex assembly	25	0.8364	0.00642114	ENSG00000168274, ENSG00000163041, ENSG00000083168, ENSG00000111875, ENSG00000187109, ENSG00000196331, ENSG00000187990, ENSG00000184270, ENSG00000119335, ENSG00000099284, ENSG00000184897, ENSG00000166582, ENSG00000164032, ENSG00000198518, ENSG00000184678, ENSG00000105968, ENSG00000197153, ENSG00000189241, ENSG00000048649, ENSG00000184260, ENSG00000132475, ENSG00000156650, ENSG00000189060, ENSG0000…	2136	91	13528	1.73993	1	0.162365	11.279
INTERPRO	IPR009072:Histone-fold	17	0.568752	0.00734993	ENSG00000168274, ENSG00000163041, ENSG00000197780, ENSG00000164032, ENSG00000106290, ENSG00000198518, ENSG00000184678, ENSG00000105968, ENSG00000197153, ENSG00000196331, ENSG00000132475, ENSG00000187990, ENSG00000104472, ENSG00000100485, ENSG00000180596, ENSG00000148229, ENSG00000130699, ENSG00000184348, ENSG00000099284, ENSG00000196966, ENSG00000158406	2624	54	16659	1.99867	1	0.309454	12.2586
INTERPRO	IPR007125:Histone core	15	0.50184	0.00742213	ENSG00000168274, ENSG00000163041, ENSG00000164032, ENSG00000198518, ENSG00000184678, ENSG00000105968, ENSG00000197153, ENSG00000184260, ENSG00000196331, ENSG00000132475, ENSG00000187990, ENSG00000100485, ENSG00000184270, ENSG00000180596, ENSG00000180573, ENSG00000184348, ENSG00000196966, ENSG00000099284, ENSG00000158406	2624	45	16659	2.11623	1	0.307099	12.3717
SMART	SM00414:H2A	9	0.301104	0.00935768	ENSG00000168274, ENSG00000184260, ENSG00000184270, ENSG00000164032, ENSG00000105968, ENSG00000180573, ENSG00000197153, ENSG00000184348, ENSG00000099284, ENSG00000196966	1559	19	9079	2.75855	0.974678	0.184722	12.252
SP_PIR_KEYWORDS	citrullination	9	0.301104	0.0119531	ENSG00000168274, ENSG00000184260, ENSG00000163041, ENSG00000132475, ENSG00000184270, ENSG00000198518, ENSG00000180573, ENSG00000197153, ENSG00000184348, ENSG00000196966, ENSG00000100393, ENSG00000158406	2912	22	19235	2.70222	0.999511	0.112302	16.3845
SP_PIR_KEYWORDS	nucleosome core	14	0.468384	0.0231322	ENSG00000168274, ENSG00000163041, ENSG00000164032, ENSG00000198518, ENSG00000184678, ENSG00000105968, ENSG00000197153, ENSG00000184260, ENSG00000196331, ENSG00000132475, ENSG00000187990, ENSG00000184270, ENSG00000180596, ENSG00000180573, ENSG00000184348, ENSG00000196966, ENSG00000099284, ENSG00000158406	2912	48	19235	1.92658	1	0.186236	29.4089
KEGG_PATHWAY	hsa05322:Systemic lupus erythematosus	20	0.66912	0.147572	ENSG00000168274, ENSG00000163041, ENSG00000167088, ENSG00000166278, ENSG00000100028, ENSG00000164032, ENSG00000116747, ENSG00000198518, ENSG00000184678, ENSG00000197153, ENSG00000105968, ENSG00000176919, ENSG00000184260, ENSG00000196331, ENSG00000132475, ENSG00000187990, ENSG00000204257, ENSG00000184270, ENSG00000180596, ENSG00000180573, ENSG00000184348, ENSG00000099284, ENSG00000196966, ENSG0000…	762	99	5085	1.34813	1	0.457765	86.1087
Annotation Cluster 51	Enrichment Score: 2.4042349798623013
Category	Term	Count	%	PValue	Genes	List Total	Pop Hits	Pop Total	Fold Enrichment	Bonferroni	Benjamini	FDR
INTERPRO	IPR017884:SANT, eukarya	14	0.468384	4.85108e-05	ENSG00000057935, ENSG00000155545, ENSG00000129534, ENSG00000089902, ENSG00000117625, ENSG00000139613, ENSG00000141027, ENSG00000124496, ENSG00000173473, ENSG00000196498, ENSG00000142599, ENSG00000156030, ENSG00000167771, ENSG00000198160	2624	26	16659	3.41853	0.118928	0.00742035	0.0859623
UP_SEQ_FEATURE	domain:SANT 2	5	0.16728	0.0355409	ENSG00000089902, ENSG00000117625, ENSG00000167771, ENSG00000141027, ENSG00000196498	2909	9	19113	3.65017	1	0.846525	50.4089
UP_SEQ_FEATURE	domain:SANT 1	5	0.16728	0.0355409	ENSG00000089902, ENSG00000117625, ENSG00000167771, ENSG00000141027, ENSG00000196498	2909	9	19113	3.65017	1	0.846525	50.4089
Annotation Cluster 52	Enrichment Score: 2.361309564023413
Category	Term	Count	%	PValue	Genes	List Total	Pop Hits	Pop Total	Fold Enrichment	Bonferroni	Benjamini	FDR
INTERPRO	IPR000449:Ubiquitin-associated/translation elongation factor EF1B, N-terminal	16	0.535296	0.000361912	ENSG00000135018, ENSG00000119318, ENSG00000143569, ENSG00000083544, ENSG00000058056, ENSG00000188554, ENSG00000131023, ENSG00000196531, ENSG00000162191, ENSG00000188021, ENSG00000072518, ENSG00000075413, ENSG00000078140, ENSG00000162402, ENSG00000123297, ENSG00000100263	2624	38	16659	2.67314	0.611228	0.0343861	0.639639
UP_SEQ_FEATURE	domain:UBA	14	0.468384	0.00483958	ENSG00000135018, ENSG00000143569, ENSG00000161011, ENSG00000083544, ENSG00000188554, ENSG00000131023, ENSG00000196531, ENSG00000188021, ENSG00000072518, ENSG00000162191, ENSG00000075413, ENSG00000078140, ENSG00000162402, ENSG00000100263	2909	40	19113	2.2996	1	0.346178	8.9739
INTERPRO	IPR015940:Ubiquitin-associated/translation elongation factor EF1B, N-terminal, eukaryote	14	0.468384	0.0101668	ENSG00000135018, ENSG00000119318, ENSG00000143569, ENSG00000161011, ENSG00000083544, ENSG00000058056, ENSG00000188554, ENSG00000131023, ENSG00000188021, ENSG00000072518, ENSG00000162191, ENSG00000075413, ENSG00000078140, ENSG00000162402	2624	42	16659	2.11623	1	0.358868	16.5693
SMART	SM00165:UBA	14	0.468384	0.020145	ENSG00000135018, ENSG00000119318, ENSG00000143569, ENSG00000161011, ENSG00000083544, ENSG00000058056, ENSG00000188554, ENSG00000131023, ENSG00000188021, ENSG00000072518, ENSG00000162191, ENSG00000075413, ENSG00000078140, ENSG00000162402	1559	42	9079	1.9412	0.99965	0.272604	24.6414
Annotation Cluster 53	Enrichment Score: 2.350415381854763
Category	Term	Count	%	PValue	Genes	List Total	Pop Hits	Pop Total	Fold Enrichment	Bonferroni	Benjamini	FDR
INTERPRO	IPR018200:Peptidase C19, ubiquitin carboxyl-terminal hydrolase 2, conserved site	23	0.769488	4.69739e-05	ENSG00000124486, ENSG00000170242, ENSG00000170832, ENSG00000109189, ENSG00000115464, ENSG00000135655, ENSG00000106346, ENSG00000164663, ENSG00000152484, ENSG00000135093, ENSG00000101557, ENSG00000058056, ENSG00000138592, ENSG00000132952, ENSG00000187555, ENSG00000140455, ENSG00000090686, ENSG00000055483, ENSG00000162607, ENSG00000162402, ENSG00000124422, ENSG00000103194, ENSG00000155313	2624	59	16659	2.47492	0.115387	0.00763351	0.0832399
GOTERM_MF_FAT	GO:0004221~ubiquitin thiolesterase activity	27	0.903312	6.66139e-05	ENSG00000124486, ENSG00000170242, ENSG00000109189, ENSG00000170832, ENSG00000106346, ENSG00000164663, ENSG00000163930, ENSG00000152484, ENSG00000101557, ENSG00000138592, ENSG00000155313, ENSG00000115464, ENSG00000135655, ENSG00000135093, ENSG00000115233, ENSG00000066427, ENSG00000058056, ENSG00000132952, ENSG00000187555, ENSG00000140455, ENSG00000090686, ENSG00000055483, ENSG00000162607, ENSG0000…	2097	75	12983	2.22884	0.0901374	0.003252	0.109872
INTERPRO	IPR001394:Peptidase C19, ubiquitin carboxyl-terminal hydrolase 2	23	0.769488	8.43285e-05	ENSG00000124486, ENSG00000170242, ENSG00000170832, ENSG00000109189, ENSG00000115464, ENSG00000135655, ENSG00000106346, ENSG00000164663, ENSG00000152484, ENSG00000135093, ENSG00000101557, ENSG00000058056, ENSG00000138592, ENSG00000132952, ENSG00000187555, ENSG00000140455, ENSG00000090686, ENSG00000055483, ENSG00000162607, ENSG00000162402, ENSG00000124422, ENSG00000103194, ENSG00000155313	2624	61	16659	2.39377	0.197567	0.0104265	0.149387
SP_PIR_KEYWORDS	thiol protease	36	1.20442	0.000186803	ENSG00000124486, ENSG00000142330, ENSG00000170242, ENSG00000125703, ENSG00000170832, ENSG00000109189, ENSG00000108578, ENSG00000106346, ENSG00000164663, ENSG00000163930, ENSG00000152484, ENSG00000161956, ENSG00000101557, ENSG00000131375, ENSG00000138592, ENSG00000162909, ENSG00000155313, ENSG00000168397, ENSG00000115464, ENSG00000135655, ENSG00000164305, ENSG00000166192, ENSG00000112701, ENSG0000…	2912	126	19235	1.88726	0.111699	0.00295673	0.277615
GOTERM_MF_FAT	GO:0016790~thiolester hydrolase activity	32	1.07059	0.000231403	ENSG00000124486, ENSG00000170242, ENSG00000097021, ENSG00000170832, ENSG00000109189, ENSG00000106346, ENSG00000164663, ENSG00000163930, ENSG00000152484, ENSG00000101557, ENSG00000138592, ENSG00000155313, ENSG00000139684, ENSG00000115464, ENSG00000135655, ENSG00000135093, ENSG00000115233, ENSG00000066427, ENSG00000063854, ENSG00000058056, ENSG00000205794, ENSG00000132952, ENSG00000187555, ENSG0000…	2097	102	12983	1.94235	0.279757	0.00933238	0.381185
GOTERM_MF_FAT	GO:0004843~ubiquitin-specific protease activity	12	0.401472	0.000384632	ENSG00000058056, ENSG00000101557, ENSG00000138592, ENSG00000109189, ENSG00000135655, ENSG00000187555, ENSG00000140455, ENSG00000162607, ENSG00000152484, ENSG00000124422, ENSG00000161956, ENSG00000155313	2097	23	12983	3.2302	0.420456	0.0135453	0.632845
GOTERM_MF_FAT	GO:0019783~small conjugating protein-specific protease activity	12	0.401472	0.000607102	ENSG00000058056, ENSG00000101557, ENSG00000138592, ENSG00000109189, ENSG00000135655, ENSG00000187555, ENSG00000140455, ENSG00000162607, ENSG00000152484, ENSG00000124422, ENSG00000161956, ENSG00000155313	2097	24	12983	3.09561	0.577317	0.0185461	0.997161
GOTERM_MF_FAT	GO:0008234~cysteine-type peptidase activity	38	1.27133	0.00142823	ENSG00000124486, ENSG00000142330, ENSG00000170242, ENSG00000125703, ENSG00000170832, ENSG00000109189, ENSG00000108578, ENSG00000126247, ENSG00000106346, ENSG00000164663, ENSG00000163930, ENSG00000152484, ENSG00000161956, ENSG00000172175, ENSG00000101557, ENSG00000131375, ENSG00000138592, ENSG00000162909, ENSG00000155313, ENSG00000168397, ENSG00000115464, ENSG00000135655, ENSG00000164305, ENSG0000…	2097	141	12983	1.66856	0.868227	0.039723	2.331
GOTERM_MF_FAT	GO:0004197~cysteine-type endopeptidase activity	17	0.568752	0.109345	ENSG00000124486, ENSG00000142330, ENSG00000125703, ENSG00000135655, ENSG00000108578, ENSG00000164305, ENSG00000126247, ENSG00000152484, ENSG00000172175, ENSG00000058056, ENSG00000131375, ENSG00000101557, ENSG00000003402, ENSG00000138592, ENSG00000162909, ENSG00000187555, ENSG00000162607	2097	72	12983	1.46182	1	0.757205	85.206
SP_PIR_KEYWORDS	Protease	70	2.34192	0.72605	ENSG00000142330, ENSG00000170242, ENSG00000125703, ENSG00000109189, ENSG00000084073, ENSG00000166278, ENSG00000106346, ENSG00000164663, ENSG00000102996, ENSG00000118363, ENSG00000161956, ENSG00000172175, ENSG00000113441, ENSG00000102910, ENSG00000131375, ENSG00000140564, ENSG00000138592, ENSG00000162909, ENSG00000108294, ENSG00000155313, ENSG00000168397, ENSG00000135655, ENSG00000142507, ENSG0000…	2912	484	19235	0.95533	1	0.978806	100
GOTERM_MF_FAT	GO:0008233~peptidase activity	79	2.64302	0.963071	ENSG00000142330, ENSG00000170242, ENSG00000125703, ENSG00000109189, ENSG00000084073, ENSG00000154359, ENSG00000166278, ENSG00000106346, ENSG00000157077, ENSG00000164663, ENSG00000102996, ENSG00000118363, ENSG00000161956, ENSG00000172175, ENSG00000113441, ENSG00000102910, ENSG00000131375, ENSG00000140564, ENSG00000138592, ENSG00000162909, ENSG00000108294, ENSG00000155313, ENSG00000168397, ENSG0000…	2097	574	12983	0.852102	1	1	100
GOTERM_MF_FAT	GO:0070011~peptidase activity, acting on L-amino acid peptides	75	2.5092	0.965883	ENSG00000142330, ENSG00000170242, ENSG00000125703, ENSG00000109189, ENSG00000084073, ENSG00000166278, ENSG00000154359, ENSG00000106346, ENSG00000157077, ENSG00000164663, ENSG00000102996, ENSG00000161956, ENSG00000172175, ENSG00000113441, ENSG00000102910, ENSG00000131375, ENSG00000140564, ENSG00000138592, ENSG00000162909, ENSG00000108294, ENSG00000155313, ENSG00000168397, ENSG00000135655, ENSG0000…	2097	549	12983	0.845796	1	1	100
GOTERM_MF_FAT	GO:0004175~endopeptidase activity	46	1.53898	0.990825	ENSG00000142330, ENSG00000124486, ENSG00000099139, ENSG00000125703, ENSG00000119912, ENSG00000084073, ENSG00000108578, ENSG00000166278, ENSG00000179818, ENSG00000126247, ENSG00000142303, ENSG00000152484, ENSG00000102996, ENSG00000172175, ENSG00000102910, ENSG00000101557, ENSG00000131375, ENSG00000140564, ENSG00000138592, ENSG00000091157, ENSG00000162909, ENSG00000117984, ENSG00000129084, ENSG0000…	2097	375	12983	0.759457	1	1	100
Annotation Cluster 54	Enrichment Score: 2.244725264494745
Category	Term	Count	%	PValue	Genes	List Total	Pop Hits	Pop Total	Fold Enrichment	Bonferroni	Benjamini	FDR
GOTERM_BP_FAT	GO:0006366~transcription from RNA polymerase II promoter	54	1.80662	0.00345426	ENSG00000104976, ENSG00000032219, ENSG00000103363, ENSG00000071539, ENSG00000102908, ENSG00000106290, ENSG00000113649, ENSG00000160207, ENSG00000204217, ENSG00000116539, ENSG00000162613, ENSG00000077809, ENSG00000136807, ENSG00000072364, ENSG00000082258, ENSG00000165417, ENSG00000100815, ENSG00000197780, ENSG00000213079, ENSG00000118058, ENSG00000154727, ENSG00000073614, ENSG00000122779, ENSG0000…	2136	234	13528	1.46154	0.999999	0.107782	6.22598
GOTERM_BP_FAT	GO:0032774~RNA biosynthetic process	64	2.14118	0.0069109	ENSG00000104976, ENSG00000032219, ENSG00000185024, ENSG00000116679, ENSG00000103363, ENSG00000071539, ENSG00000102908, ENSG00000106290, ENSG00000116747, ENSG00000115207, ENSG00000113649, ENSG00000160207, ENSG00000204217, ENSG00000125484, ENSG00000116539, ENSG00000162613, ENSG00000077809, ENSG00000136807, ENSG00000072364, ENSG00000082258, ENSG00000165417, ENSG00000100815, ENSG00000197780, ENSG0000…	2136	296	13528	1.36937	1	0.170446	12.0879
GOTERM_BP_FAT	GO:0006351~transcription, DNA-dependent	63	2.10773	0.00772564	ENSG00000104976, ENSG00000032219, ENSG00000185024, ENSG00000116679, ENSG00000103363, ENSG00000071539, ENSG00000102908, ENSG00000106290, ENSG00000116747, ENSG00000115207, ENSG00000113649, ENSG00000160207, ENSG00000204217, ENSG00000125484, ENSG00000116539, ENSG00000162613, ENSG00000077809, ENSG00000136807, ENSG00000072364, ENSG00000082258, ENSG00000165417, ENSG00000100815, ENSG00000197780, ENSG0000…	2136	292	13528	1.36644	1	0.184116	13.4181
Annotation Cluster 55	Enrichment Score: 2.2170072221592405
Category	Term	Count	%	PValue	Genes	List Total	Pop Hits	Pop Total	Fold Enrichment	Bonferroni	Benjamini	FDR
UP_SEQ_FEATURE	domain:KH 1	11	0.368016	0.00110956	ENSG00000162613, ENSG00000181588, ENSG00000183496, ENSG00000165119, ENSG00000159217, ENSG00000107164, ENSG00000090097, ENSG00000136231, ENSG00000197111, ENSG00000169564, ENSG00000176624	2909	23	19113	3.14232	0.998656	0.109528	2.12866
UP_SEQ_FEATURE	domain:KH 2	11	0.368016	0.00110956	ENSG00000162613, ENSG00000181588, ENSG00000183496, ENSG00000165119, ENSG00000159217, ENSG00000107164, ENSG00000090097, ENSG00000136231, ENSG00000197111, ENSG00000169564, ENSG00000176624	2909	23	19113	3.14232	0.998656	0.109528	2.12866
UP_SEQ_FEATURE	domain:KH 3	8	0.267648	0.00239254	ENSG00000162613, ENSG00000165119, ENSG00000159217, ENSG00000107164, ENSG00000090097, ENSG00000136231, ENSG00000197111, ENSG00000169564	2909	14	19113	3.75446	0.999999	0.199823	4.53644
INTERPRO	IPR018111:K Homology, type 1, subgroup	13	0.434928	0.00545178	ENSG00000162613, ENSG00000168066, ENSG00000183496, ENSG00000165119, ENSG00000136231, ENSG00000090097, ENSG00000176624, ENSG00000181588, ENSG00000115946, ENSG00000159217, ENSG00000107164, ENSG00000169564, ENSG00000197111	2624	35	16659	2.35809	0.999999	0.271719	9.23627
INTERPRO	IPR004087:K Homology	13	0.434928	0.00893932	ENSG00000162613, ENSG00000168066, ENSG00000112531, ENSG00000183496, ENSG00000165119, ENSG00000136231, ENSG00000090097, ENSG00000176624, ENSG00000181588, ENSG00000115946, ENSG00000159217, ENSG00000107164, ENSG00000197111	2624	37	16659	2.23063	1	0.337124	14.716
INTERPRO	IPR004088:K Homology, type 1	12	0.401472	0.00968801	ENSG00000162613, ENSG00000181588, ENSG00000168066, ENSG00000183496, ENSG00000165119, ENSG00000159217, ENSG00000107164, ENSG00000090097, ENSG00000136231, ENSG00000197111, ENSG00000169564, ENSG00000176624	2624	33	16659	2.30862	1	0.349921	15.851
SMART	SM00322:KH	13	0.434928	0.0172821	ENSG00000162613, ENSG00000168066, ENSG00000112531, ENSG00000183496, ENSG00000165119, ENSG00000136231, ENSG00000090097, ENSG00000176624, ENSG00000181588, ENSG00000115946, ENSG00000159217, ENSG00000107164, ENSG00000197111	1559	37	9079	2.04613	0.998904	0.256483	21.5221
UP_SEQ_FEATURE	domain:KH 4	4	0.133824	0.0764026	ENSG00000162613, ENSG00000159217, ENSG00000107164, ENSG00000136231	2909	7	19113	3.75446	1	0.967622	78.5702
Annotation Cluster 56	Enrichment Score: 2.21672174228556
Category	Term	Count	%	PValue	Genes	List Total	Pop Hits	Pop Total	Fold Enrichment	Bonferroni	Benjamini	FDR
GOTERM_BP_FAT	GO:0032870~cellular response to hormone stimulus	40	1.33824	5.58986e-05	ENSG00000142330, ENSG00000171105, ENSG00000168243, ENSG00000119048, ENSG00000185950, ENSG00000114166, ENSG00000174111, ENSG00000175354, ENSG00000152270, ENSG00000146247, ENSG00000120833, ENSG00000142875, ENSG00000105221, ENSG00000140443, ENSG00000172354, ENSG00000005249, ENSG00000050820, ENSG00000173757, ENSG00000096968, ENSG00000087460, ENSG00000157500, ENSG00000145675, ENSG00000142784, ENSG0000…	2136	133	13528	1.90476	0.199829	0.00358919	0.103794
GOTERM_BP_FAT	GO:0032869~cellular response to insulin stimulus	23	0.769488	0.000515146	ENSG00000171105, ENSG00000142330, ENSG00000145675, ENSG00000157500, ENSG00000169047, ENSG00000142784, ENSG00000119048, ENSG00000185950, ENSG00000114166, ENSG00000166263, ENSG00000174111, ENSG00000175354, ENSG00000158773, ENSG00000146247, ENSG00000152270, ENSG00000108840, ENSG00000150907, ENSG00000105723, ENSG00000117461, ENSG00000105221, ENSG00000140443, ENSG00000134324, ENSG00000050820	2136	68	13528	2.14216	0.871899	0.023081	0.952689
GOTERM_BP_FAT	GO:0008286~insulin receptor signaling pathway	15	0.50184	0.000949865	ENSG00000171105, ENSG00000145675, ENSG00000157500, ENSG00000169047, ENSG00000185950, ENSG00000166263, ENSG00000174111, ENSG00000175354, ENSG00000146247, ENSG00000150907, ENSG00000105723, ENSG00000117461, ENSG00000105221, ENSG00000140443, ENSG00000050820	2136	37	13528	2.56757	0.977401	0.039108	1.74995
GOTERM_BP_FAT	GO:0032868~response to insulin stimulus	26	0.869856	0.011184	ENSG00000171105, ENSG00000142330, ENSG00000119048, ENSG00000185950, ENSG00000114166, ENSG00000149485, ENSG00000174111, ENSG00000175354, ENSG00000146247, ENSG00000152270, ENSG00000105221, ENSG00000140443, ENSG00000050820, ENSG00000145675, ENSG00000157500, ENSG00000169047, ENSG00000142784, ENSG00000166263, ENSG00000158773, ENSG00000108840, ENSG00000150907, ENSG00000165699, ENSG00000105723, ENSG0000…	2136	100	13528	1.64667	1	0.234314	18.8557
GOTERM_BP_FAT	GO:0043434~response to peptide hormone stimulus	36	1.20442	0.0145683	ENSG00000171105, ENSG00000142330, ENSG00000021826, ENSG00000119048, ENSG00000185950, ENSG00000149485, ENSG00000131711, ENSG00000114166, ENSG00000171552, ENSG00000174111, ENSG00000175354, ENSG00000077063, ENSG00000146247, ENSG00000152270, ENSG00000120833, ENSG00000105221, ENSG00000140443, ENSG00000145191, ENSG00000050820, ENSG00000173757, ENSG00000096968, ENSG00000145675, ENSG00000157500, ENSG0000…	2136	154	13528	1.48052	1	0.277575	23.8627
GOTERM_BP_FAT	GO:0009725~response to hormone stimulus	71	2.37538	0.0489338	ENSG00000142330, ENSG00000168243, ENSG00000021826, ENSG00000114120, ENSG00000131711, ENSG00000171862, ENSG00000168036, ENSG00000114166, ENSG00000175354, ENSG00000146247, ENSG00000185920, ENSG00000142875, ENSG00000100030, ENSG00000198911, ENSG00000145191, ENSG00000005249, ENSG00000172379, ENSG00000173757, ENSG00000050820, ENSG00000145675, ENSG00000112658, ENSG00000142784, ENSG00000115211, ENSG0000…	2136	367	13528	1.22525	1	0.550823	60.6258
GOTERM_BP_FAT	GO:0010033~response to organic substance	128	4.28237	0.0913399	ENSG00000142330, ENSG00000109971, ENSG00000144224, ENSG00000114166, ENSG00000172175, ENSG00000102910, ENSG00000198911, ENSG00000172379, ENSG00000050820, ENSG00000145675, ENSG00000112658, ENSG00000142784, ENSG00000196591, ENSG00000182670, ENSG00000087087, ENSG00000170606, ENSG00000119541, ENSG00000115211, ENSG00000131023, ENSG00000188191, ENSG00000213676, ENSG00000196792, ENSG00000175387, ENSG0000…	2136	721	13528	1.12436	1	0.71654	83.1265
GOTERM_BP_FAT	GO:0009719~response to endogenous stimulus	75	2.5092	0.0926738	ENSG00000142330, ENSG00000168243, ENSG00000021826, ENSG00000114120, ENSG00000131711, ENSG00000171862, ENSG00000168036, ENSG00000114166, ENSG00000175354, ENSG00000146247, ENSG00000185920, ENSG00000142875, ENSG00000100030, ENSG00000198911, ENSG00000145191, ENSG00000005249, ENSG00000172379, ENSG00000173757, ENSG00000050820, ENSG00000133027, ENSG00000145675, ENSG00000112658, ENSG00000142784, ENSG0000…	2136	405	13528	1.17284	1	0.719625	83.5807
Annotation Cluster 57	Enrichment Score: 2.2051140612104323
Category	Term	Count	%	PValue	Genes	List Total	Pop Hits	Pop Total	Fold Enrichment	Bonferroni	Benjamini	FDR
UP_SEQ_FEATURE	DNA-binding region:A.T hook 2	7	0.234192	0.00497776	ENSG00000126464, ENSG00000083642, ENSG00000152217, ENSG00000118058, ENSG00000080603, ENSG00000116539, ENSG00000105663	2909	12	19113	3.83267	1	0.349977	9.21854
UP_SEQ_FEATURE	DNA-binding region:A.T hook 1	7	0.234192	0.00497776	ENSG00000126464, ENSG00000083642, ENSG00000152217, ENSG00000118058, ENSG00000080603, ENSG00000116539, ENSG00000105663	2909	12	19113	3.83267	1	0.349977	9.21854
INTERPRO	IPR017956:AT hook, DNA-binding, conserved site	11	0.368016	0.00588295	ENSG00000100105, ENSG00000171443, ENSG00000126464, ENSG00000083642, ENSG00000152217, ENSG00000118058, ENSG00000080603, ENSG00000104885, ENSG00000116539, ENSG00000105663, ENSG00000135365	2624	27	16659	2.58651	1	0.274453	9.9313
UP_SEQ_FEATURE	DNA-binding region:A.T hook 3	6	0.200736	0.00598206	ENSG00000083642, ENSG00000152217, ENSG00000118058, ENSG00000080603, ENSG00000116539, ENSG00000105663	2909	9	19113	4.3802	1	0.391242	10.978
SMART	SM00384:AT_hook	11	0.368016	0.0108123	ENSG00000100105, ENSG00000171443, ENSG00000126464, ENSG00000083642, ENSG00000152217, ENSG00000118058, ENSG00000080603, ENSG00000104885, ENSG00000116539, ENSG00000105663, ENSG00000135365	1559	27	9079	2.37258	0.985745	0.200458	14.0263
Annotation Cluster 58	Enrichment Score: 2.1777646574036384
Category	Term	Count	%	PValue	Genes	List Total	Pop Hits	Pop Total	Fold Enrichment	Bonferroni	Benjamini	FDR
GOTERM_CC_FAT	GO:0070603~SWI/SNF-type complex	8	0.267648	0.00266715	ENSG00000127616, ENSG00000073584, ENSG00000049618, ENSG00000082014, ENSG00000080503, ENSG00000117713, ENSG00000139613, ENSG00000173473	1824	15	12782	3.73743	0.834711	0.028168	3.92796
GOTERM_CC_FAT	GO:0016514~SWI/SNF complex	8	0.267648	0.00266715	ENSG00000127616, ENSG00000073584, ENSG00000049618, ENSG00000082014, ENSG00000080503, ENSG00000117713, ENSG00000139613, ENSG00000173473	1824	15	12782	3.73743	0.834711	0.028168	3.92796
BIOCARTA	h_hSWI-SNFpathway:Chromatin Remodeling by hSWI/SNF ATP-dependent Complexes	8	0.267648	0.041173	ENSG00000127616, ENSG00000073584, ENSG00000165417, ENSG00000075624, ENSG00000117713, ENSG00000181222, ENSG00000139613, ENSG00000173473	295	17	1437	2.29232	0.999977	0.656281	42.1642
Annotation Cluster 59	Enrichment Score: 2.1533227040021052
Category	Term	Count	%	PValue	Genes	List Total	Pop Hits	Pop Total	Fold Enrichment	Bonferroni	Benjamini	FDR
KEGG_PATHWAY	hsa05210:Colorectal cancer	27	0.903312	0.000141618	ENSG00000136997, ENSG00000132155, ENSG00000157240, ENSG00000157764, ENSG00000168036, ENSG00000106799, ENSG00000002330, ENSG00000050748, ENSG00000100030, ENSG00000105221, ENSG00000140443, ENSG00000115266, ENSG00000141646, ENSG00000117020, ENSG00000116062, ENSG00000169750, ENSG00000145675, ENSG00000157500, ENSG00000164305, ENSG00000180340, ENSG00000161202, ENSG00000082701, ENSG00000141510, ENSG0000…	762	84	5085	2.14497	0.0257228	0.00325213	0.174936
KEGG_PATHWAY	hsa05220:Chronic myeloid leukemia	24	0.802944	0.000394157	ENSG00000100906, ENSG00000117020, ENSG00000136997, ENSG00000145675, ENSG00000132155, ENSG00000104365, ENSG00000097007, ENSG00000196591, ENSG00000157764, ENSG00000106799, ENSG00000159692, ENSG00000099942, ENSG00000175029, ENSG00000171552, ENSG00000002330, ENSG00000105810, ENSG00000100485, ENSG00000141510, ENSG00000100030, ENSG00000117461, ENSG00000105221, ENSG00000109320, ENSG00000141646, ENSG0000…	762	75	5085	2.13543	0.0699707	0.00722767	0.486194
KEGG_PATHWAY	hsa05212:Pancreatic cancer	23	0.769488	0.000554489	ENSG00000017797, ENSG00000117020, ENSG00000169750, ENSG00000162434, ENSG00000006451, ENSG00000145675, ENSG00000132155, ENSG00000104365, ENSG00000112715, ENSG00000070831, ENSG00000157764, ENSG00000106799, ENSG00000171552, ENSG00000002330, ENSG00000105810, ENSG00000050748, ENSG00000141510, ENSG00000100030, ENSG00000117461, ENSG00000105221, ENSG00000175387, ENSG00000109320, ENSG00000141646	762	72	5085	2.13173	0.0970195	0.00923476	0.683342
KEGG_PATHWAY	hsa05200:Pathways in cancer	69	2.30846	0.00225324	ENSG00000100387, ENSG00000138448, ENSG00000103363, ENSG00000171862, ENSG00000159692, ENSG00000168036, ENSG00000002330, ENSG00000108091, ENSG00000185920, ENSG00000050748, ENSG00000108094, ENSG00000100030, ENSG00000141646, ENSG00000173757, ENSG00000172379, ENSG00000117020, ENSG00000169750, ENSG00000006451, ENSG00000145675, ENSG00000196591, ENSG00000161202, ENSG00000180340, ENSG00000100485, ENSG0000…	762	328	5085	1.40382	0.339702	0.0314237	2.75023
KEGG_PATHWAY	hsa05213:Endometrial cancer	17	0.568752	0.00283517	ENSG00000117020, ENSG00000136997, ENSG00000145675, ENSG00000132155, ENSG00000157764, ENSG00000168036, ENSG00000171862, ENSG00000082701, ENSG00000002330, ENSG00000141510, ENSG00000100485, ENSG00000100030, ENSG00000117461, ENSG00000105221, ENSG00000118689, ENSG00000115266, ENSG00000168646	762	52	5085	2.18163	0.406912	0.0366275	3.44912
KEGG_PATHWAY	hsa05215:Prostate cancer	23	0.769488	0.0101306	ENSG00000100906, ENSG00000117020, ENSG00000080824, ENSG00000145675, ENSG00000132155, ENSG00000104365, ENSG00000157764, ENSG00000168036, ENSG00000171862, ENSG00000175305, ENSG00000082701, ENSG00000002330, ENSG00000100311, ENSG00000150907, ENSG00000100485, ENSG00000141510, ENSG00000100030, ENSG00000117461, ENSG00000105221, ENSG00000084207, ENSG00000140443, ENSG00000109320, ENSG00000100393	762	89	5085	1.72454	0.846422	0.078229	11.828
KEGG_PATHWAY	hsa04012:ErbB signaling pathway	22	0.736032	0.0155029	ENSG00000117020, ENSG00000136997, ENSG00000145675, ENSG00000132155, ENSG00000097007, ENSG00000157764, ENSG00000145349, ENSG00000065559, ENSG00000099942, ENSG00000082701, ENSG00000002330, ENSG00000071051, ENSG00000050748, ENSG00000124181, ENSG00000100485, ENSG00000100030, ENSG00000117461, ENSG00000105221, ENSG00000180370, ENSG00000169398, ENSG00000173757, ENSG00000108443	762	87	5085	1.68748	0.943577	0.10863	17.5649
KEGG_PATHWAY	hsa05214:Glioma	16	0.535296	0.0416367	ENSG00000117020, ENSG00000145675, ENSG00000132155, ENSG00000160014, ENSG00000157764, ENSG00000145349, ENSG00000171862, ENSG00000105810, ENSG00000100311, ENSG00000124181, ENSG00000141510, ENSG00000100485, ENSG00000117461, ENSG00000100030, ENSG00000198668, ENSG00000105221, ENSG00000140443, ENSG00000143933	762	63	5085	1.69479	0.9996	0.205588	40.8897
KEGG_PATHWAY	hsa05221:Acute myeloid leukemia	15	0.50184	0.0432982	ENSG00000117020, ENSG00000136997, ENSG00000145675, ENSG00000132155, ENSG00000104365, ENSG00000157764, ENSG00000002330, ENSG00000137193, ENSG00000100485, ENSG00000100030, ENSG00000117461, ENSG00000105221, ENSG00000109320, ENSG00000173757, ENSG00000108443	762	58	5085	1.72583	0.99971	0.207609	42.1442
KEGG_PATHWAY	hsa05223:Non-small cell lung cancer	13	0.434928	0.0989166	ENSG00000117020, ENSG00000145675, ENSG00000132155, ENSG00000157764, ENSG00000002330, ENSG00000105810, ENSG00000141510, ENSG00000100485, ENSG00000124181, ENSG00000117461, ENSG00000100030, ENSG00000105221, ENSG00000118689	762	54	5085	1.60652	1	0.380674	72.4086
KEGG_PATHWAY	hsa05218:Melanoma	13	0.434928	0.371636	ENSG00000117020, ENSG00000145675, ENSG00000132155, ENSG00000157764, ENSG00000171862, ENSG00000002330, ENSG00000105810, ENSG00000100311, ENSG00000141510, ENSG00000117461, ENSG00000100030, ENSG00000105221, ENSG00000140443	762	71	5085	1.22186	1	0.742577	99.6799
Annotation Cluster 60	Enrichment Score: 2.0713530721008286
Category	Term	Count	%	PValue	Genes	List Total	Pop Hits	Pop Total	Fold Enrichment	Bonferroni	Benjamini	FDR
INTERPRO	IPR009091:Regulator of chromosome condensation/beta-lactamase-inhibitor protein II	10	0.33456	0.00119906	ENSG00000138641, ENSG00000136161, ENSG00000179051, ENSG00000005810, ENSG00000180198, ENSG00000106336, ENSG00000148634, ENSG00000129158, ENSG00000005700, ENSG00000003393	2624	19	16659	3.34142	0.956344	0.0932215	2.10444
INTERPRO	IPR000408:Regulator of chromosome condensation, RCC1	11	0.368016	0.0021449	ENSG00000138641, ENSG00000136161, ENSG00000179051, ENSG00000005810, ENSG00000180198, ENSG00000106336, ENSG00000148634, ENSG00000129158, ENSG00000005700, ENSG00000003393, ENSG00000066185	2624	24	16659	2.90982	0.996318	0.13385	3.73491
COG_ONTOLOGY	Cell division and chromosome partitioning / Cytoskeleton	12	0.401472	0.00408187	ENSG00000138641, ENSG00000180096, ENSG00000136161, ENSG00000179051, ENSG00000005810, ENSG00000180198, ENSG00000106336, ENSG00000186522, ENSG00000122545, ENSG00000129158, ENSG00000005700, ENSG00000003393	379	25	1950	2.46966	0.168114	0.168114	3.77355
UP_SEQ_FEATURE	repeat:RCC1 2	9	0.301104	0.00643766	ENSG00000138641, ENSG00000136161, ENSG00000179051, ENSG00000005810, ENSG00000180198, ENSG00000148634, ENSG00000129158, ENSG00000005700, ENSG00000003393	2909	20	19113	2.95663	1	0.405372	11.7655
UP_SEQ_FEATURE	repeat:RCC1 1	9	0.301104	0.00643766	ENSG00000138641, ENSG00000136161, ENSG00000179051, ENSG00000005810, ENSG00000180198, ENSG00000148634, ENSG00000129158, ENSG00000005700, ENSG00000003393	2909	20	19113	2.95663	1	0.405372	11.7655
UP_SEQ_FEATURE	repeat:RCC1 3	9	0.301104	0.00643766	ENSG00000138641, ENSG00000136161, ENSG00000179051, ENSG00000005810, ENSG00000180198, ENSG00000148634, ENSG00000129158, ENSG00000005700, ENSG00000003393	2909	20	19113	2.95663	1	0.405372	11.7655
UP_SEQ_FEATURE	repeat:RCC1 5	8	0.267648	0.0127172	ENSG00000138641, ENSG00000136161, ENSG00000179051, ENSG00000005810, ENSG00000180198, ENSG00000148634, ENSG00000129158, ENSG00000003393	2909	18	19113	2.92013	1	0.567289	21.9682
UP_SEQ_FEATURE	repeat:RCC1 4	8	0.267648	0.0175406	ENSG00000138641, ENSG00000136161, ENSG00000179051, ENSG00000005810, ENSG00000180198, ENSG00000148634, ENSG00000129158, ENSG00000003393	2909	19	19113	2.76644	1	0.651455	29.0342
UP_SEQ_FEATURE	repeat:RCC1 7	5	0.16728	0.0224036	ENSG00000138641, ENSG00000179051, ENSG00000180198, ENSG00000148634, ENSG00000129158	2909	8	19113	4.10644	1	0.72005	35.5412
GOTERM_MF_FAT	GO:0005087~Ran guanyl-nucleotide exchange factor activity	4	0.133824	0.0325171	ENSG00000136161, ENSG00000180198, ENSG00000129158, ENSG00000003393	2097	5	12983	4.95298	1	0.395914	42.0464
UP_SEQ_FEATURE	repeat:RCC1 6	6	0.200736	0.0360542	ENSG00000138641, ENSG00000136161, ENSG00000179051, ENSG00000180198, ENSG00000148634, ENSG00000129158	2909	13	19113	3.03245	1	0.848231	50.918
Annotation Cluster 61	Enrichment Score: 2.0620538056559794
Category	Term	Count	%	PValue	Genes	List Total	Pop Hits	Pop Total	Fold Enrichment	Bonferroni	Benjamini	FDR
UP_SEQ_FEATURE	zinc finger region:Matrin-type	7	0.234192	0.00148882	ENSG00000148337, ENSG00000163156, ENSG00000104897, ENSG00000124562, ENSG00000075292, ENSG00000015479, ENSG00000120688	2909	10	19113	4.59921	0.99986	0.139642	2.84634
INTERPRO	IPR000690:Zinc finger, C2H2-type matrin	6	0.200736	0.00355175	ENSG00000148337, ENSG00000104897, ENSG00000124562, ENSG00000075292, ENSG00000015479, ENSG00000120688	2624	8	16659	4.76153	0.999907	0.190273	6.11274
INTERPRO	IPR003604:Zinc finger, U1-type	9	0.301104	0.0259395	ENSG00000148337, ENSG00000104897, ENSG00000056097, ENSG00000124562, ENSG00000075292, ENSG00000015479, ENSG00000171467, ENSG00000140836, ENSG00000120688	2624	24	16659	2.38076	1	0.562401	37.2436
SMART	SM00451:ZnF_U1	9	0.301104	0.0411661	ENSG00000148337, ENSG00000104897, ENSG00000056097, ENSG00000124562, ENSG00000075292, ENSG00000015479, ENSG00000171467, ENSG00000140836, ENSG00000120688	1559	24	9079	2.18385	1	0.374759	44.2559
Annotation Cluster 62	Enrichment Score: 2.0563979671416286
Category	Term	Count	%	PValue	Genes	List Total	Pop Hits	Pop Total	Fold Enrichment	Bonferroni	Benjamini	FDR
SP_PIR_KEYWORDS	tpr repeat	42	1.40515	0.000370303	ENSG00000183914, ENSG00000204315, ENSG00000096060, ENSG00000152778, ENSG00000115282, ENSG00000133985, ENSG00000116698, ENSG00000154359, ENSG00000172766, ENSG00000188747, ENSG00000169018, ENSG00000147050, ENSG00000174996, ENSG00000089053, ENSG00000100154, ENSG00000139324, ENSG00000112146, ENSG00000132361, ENSG00000011295, ENSG00000168259, ENSG00000125247, ENSG00000139197, ENSG00000171853, ENSG0000…	2912	160	19235	1.73392	0.209283	0.00571084	0.54962
UP_SEQ_FEATURE	repeat:TPR 2	40	1.33824	0.000477419	ENSG00000183914, ENSG00000204315, ENSG00000096060, ENSG00000152778, ENSG00000115282, ENSG00000133985, ENSG00000116698, ENSG00000154359, ENSG00000172766, ENSG00000188747, ENSG00000147050, ENSG00000174996, ENSG00000089053, ENSG00000100154, ENSG00000139324, ENSG00000132361, ENSG00000011295, ENSG00000168259, ENSG00000139197, ENSG00000125247, ENSG00000171853, ENSG00000168234, ENSG00000142784, ENSG0000…	2909	151	19113	1.74048	0.941818	0.0563922	0.92124
UP_SEQ_FEATURE	repeat:TPR 1	40	1.33824	0.000477419	ENSG00000183914, ENSG00000204315, ENSG00000096060, ENSG00000152778, ENSG00000115282, ENSG00000133985, ENSG00000116698, ENSG00000154359, ENSG00000172766, ENSG00000188747, ENSG00000147050, ENSG00000174996, ENSG00000089053, ENSG00000100154, ENSG00000139324, ENSG00000132361, ENSG00000011295, ENSG00000168259, ENSG00000139197, ENSG00000125247, ENSG00000171853, ENSG00000168234, ENSG00000142784, ENSG0000…	2909	151	19113	1.74048	0.941818	0.0563922	0.92124
UP_SEQ_FEATURE	repeat:TPR 3	37	1.23787	0.000631786	ENSG00000183914, ENSG00000204315, ENSG00000096060, ENSG00000152778, ENSG00000115282, ENSG00000133985, ENSG00000154359, ENSG00000172766, ENSG00000188747, ENSG00000147050, ENSG00000174996, ENSG00000089053, ENSG00000100154, ENSG00000139324, ENSG00000132361, ENSG00000011295, ENSG00000168259, ENSG00000139197, ENSG00000125247, ENSG00000171853, ENSG00000168234, ENSG00000111300, ENSG00000004478, ENSG0000…	2909	138	19113	1.7616	0.976812	0.0725182	1.21738
UP_SEQ_FEATURE	repeat:TPR 4	27	0.903312	0.00223668	ENSG00000183914, ENSG00000152778, ENSG00000154359, ENSG00000172766, ENSG00000188747, ENSG00000147050, ENSG00000174996, ENSG00000089053, ENSG00000100154, ENSG00000139324, ENSG00000132361, ENSG00000011295, ENSG00000168259, ENSG00000139197, ENSG00000125247, ENSG00000171853, ENSG00000111300, ENSG00000182670, ENSG00000102580, ENSG00000160360, ENSG00000133858, ENSG00000196510, ENSG00000123607, ENSG0000…	2909	97	19113	1.82885	0.999998	0.193544	4.24695
INTERPRO	IPR013026:Tetratricopeptide region	32	1.07059	0.0033754	ENSG00000204315, ENSG00000096060, ENSG00000133985, ENSG00000115282, ENSG00000152778, ENSG00000172766, ENSG00000188747, ENSG00000147050, ENSG00000174996, ENSG00000100154, ENSG00000139324, ENSG00000011295, ENSG00000168259, ENSG00000139197, ENSG00000125247, ENSG00000171853, ENSG00000142784, ENSG00000111300, ENSG00000004478, ENSG00000182670, ENSG00000100403, ENSG00000102580, ENSG00000160360, ENSG0000…	2624	121	16659	1.679	0.999853	0.185536	5.81773
INTERPRO	IPR001440:Tetratricopeptide TPR-1	27	0.903312	0.00559141	ENSG00000204315, ENSG00000096060, ENSG00000133985, ENSG00000115282, ENSG00000152778, ENSG00000172766, ENSG00000188747, ENSG00000147050, ENSG00000174996, ENSG00000100154, ENSG00000139324, ENSG00000168259, ENSG00000139197, ENSG00000125247, ENSG00000171853, ENSG00000004478, ENSG00000182670, ENSG00000102580, ENSG00000100403, ENSG00000160360, ENSG00000196510, ENSG00000123607, ENSG00000126214, ENSG0000…	2624	100	16659	1.71415	1	0.267559	9.4619
INTERPRO	IPR011990:Tetratricopeptide-like helical	38	1.27133	0.00659765	ENSG00000204315, ENSG00000096060, ENSG00000152778, ENSG00000133985, ENSG00000115282, ENSG00000172766, ENSG00000188747, ENSG00000147050, ENSG00000174996, ENSG00000089053, ENSG00000134265, ENSG00000100154, ENSG00000139324, ENSG00000132361, ENSG00000011295, ENSG00000168259, ENSG00000139197, ENSG00000125247, ENSG00000171853, ENSG00000142784, ENSG00000111300, ENSG00000004478, ENSG00000182670, ENSG0000…	2624	157	16659	1.53663	1	0.297135	11.0723
UP_SEQ_FEATURE	repeat:TPR 5	20	0.66912	0.017501	ENSG00000183914, ENSG00000152778, ENSG00000172766, ENSG00000102580, ENSG00000133858, ENSG00000147050, ENSG00000160360, ENSG00000174996, ENSG00000196510, ENSG00000100154, ENSG00000123607, ENSG00000126214, ENSG00000139324, ENSG00000011295, ENSG00000004897, ENSG00000168259, ENSG00000025772, ENSG00000125247, ENSG00000139197, ENSG00000164134	2909	76	19113	1.72903	1	0.65431	28.9788
INTERPRO	IPR019734:Tetratricopeptide repeat	28	0.936768	0.0237437	ENSG00000204315, ENSG00000096060, ENSG00000133985, ENSG00000115282, ENSG00000152778, ENSG00000172766, ENSG00000188747, ENSG00000147050, ENSG00000174996, ENSG00000100154, ENSG00000139324, ENSG00000168259, ENSG00000139197, ENSG00000125247, ENSG00000171853, ENSG00000004478, ENSG00000182670, ENSG00000100403, ENSG00000102580, ENSG00000160360, ENSG00000196510, ENSG00000123607, ENSG00000126214, ENSG0000…	2624	117	16659	1.51935	1	0.547925	34.6879
UP_SEQ_FEATURE	repeat:TPR 6	17	0.568752	0.0463657	ENSG00000152778, ENSG00000172766, ENSG00000102580, ENSG00000160360, ENSG00000147050, ENSG00000174996, ENSG00000196510, ENSG00000100154, ENSG00000123607, ENSG00000126214, ENSG00000139324, ENSG00000004897, ENSG00000168259, ENSG00000025772, ENSG00000125247, ENSG00000139197, ENSG00000164134	2909	68	19113	1.64257	1	0.89775	60.1527
SMART	SM00028:TPR	27	0.903312	0.0859543	ENSG00000204315, ENSG00000133985, ENSG00000115282, ENSG00000152778, ENSG00000172766, ENSG00000188747, ENSG00000147050, ENSG00000174996, ENSG00000100154, ENSG00000139324, ENSG00000168259, ENSG00000139197, ENSG00000125247, ENSG00000171853, ENSG00000004478, ENSG00000182670, ENSG00000102580, ENSG00000100403, ENSG00000160360, ENSG00000196510, ENSG00000123607, ENSG00000126214, ENSG00000162222, ENSG0000…	1559	116	9079	1.35549	1	0.542012	71.3331
UP_SEQ_FEATURE	repeat:TPR 7	14	0.468384	0.103952	ENSG00000152778, ENSG00000172766, ENSG00000102580, ENSG00000160360, ENSG00000147050, ENSG00000196510, ENSG00000100154, ENSG00000123607, ENSG00000139324, ENSG00000004897, ENSG00000168259, ENSG00000125247, ENSG00000139197, ENSG00000164134	2909	59	19113	1.55905	1	0.988289	88.084
UP_SEQ_FEATURE	repeat:TPR 8	11	0.368016	0.185166	ENSG00000100154, ENSG00000123607, ENSG00000152778, ENSG00000139324, ENSG00000004897, ENSG00000168259, ENSG00000125247, ENSG00000164134, ENSG00000102580, ENSG00000160360, ENSG00000147050	2909	48	19113	1.50569	1	0.999132	98.1102
UP_SEQ_FEATURE	repeat:TPR 9	7	0.234192	0.301158	ENSG00000100154, ENSG00000123607, ENSG00000139324, ENSG00000004897, ENSG00000168259, ENSG00000102580, ENSG00000160360	2909	30	19113	1.53307	1	0.999979	99.9036
Annotation Cluster 63	Enrichment Score: 2.0477496010467435
Category	Term	Count	%	PValue	Genes	List Total	Pop Hits	Pop Total	Fold Enrichment	Bonferroni	Benjamini	FDR
UP_SEQ_FEATURE	domain:CID	6	0.200736	0.00303852	ENSG00000213079, ENSG00000156304, ENSG00000085872, ENSG00000163125, ENSG00000163714, ENSG00000101413	2909	8	19113	4.92772	1	0.24014	5.72738
INTERPRO	IPR006569:Regulation of nuclear pre-mRNA protein	6	0.200736	0.00355175	ENSG00000213079, ENSG00000156304, ENSG00000085872, ENSG00000163125, ENSG00000163714, ENSG00000101413	2624	8	16659	4.76153	0.999907	0.190273	6.11274
SMART	SM00582:RPR	6	0.200736	0.00523671	ENSG00000213079, ENSG00000156304, ENSG00000085872, ENSG00000163125, ENSG00000163714, ENSG00000101413	1559	8	9079	4.3677	0.871642	0.12791	7.03911
INTERPRO	IPR006903:Protein of unknown function DUF618	5	0.16728	0.0143809	ENSG00000213079, ENSG00000156304, ENSG00000085872, ENSG00000163125, ENSG00000101413	2624	7	16659	4.53479	1	0.441019	22.6467
INTERPRO	IPR008942:ENTH/VHS	8	0.267648	0.0710073	ENSG00000115145, ENSG00000185359, ENSG00000213079, ENSG00000156304, ENSG00000085872, ENSG00000103365, ENSG00000101413, ENSG00000100083	2624	24	16659	2.11623	1	0.850931	72.9018
Annotation Cluster 64	Enrichment Score: 2.0246496235338696
Category	Term	Count	%	PValue	Genes	List Total	Pop Hits	Pop Total	Fold Enrichment	Bonferroni	Benjamini	FDR
INTERPRO	IPR001159:Double-stranded RNA binding	11	0.368016	0.000956061	ENSG00000124214, ENSG00000139546, ENSG00000159140, ENSG00000100697, ENSG00000168564, ENSG00000167264, ENSG00000135900, ENSG00000128191, ENSG00000055332, ENSG00000160710, ENSG00000180228	2624	22	16659	3.17435	0.917628	0.0773752	1.68136
SMART	SM00358:DSRM	11	0.368016	0.00188369	ENSG00000124214, ENSG00000139546, ENSG00000159140, ENSG00000100697, ENSG00000168564, ENSG00000167264, ENSG00000135900, ENSG00000128191, ENSG00000055332, ENSG00000160710, ENSG00000180228	1559	22	9079	2.9118	0.521557	0.0595858	2.5871
UP_SEQ_FEATURE	domain:DRBM	6	0.200736	0.00598206	ENSG00000159140, ENSG00000100697, ENSG00000132153, ENSG00000168564, ENSG00000167264, ENSG00000135900	2909	9	19113	4.3802	1	0.391242	10.978
INTERPRO	IPR014720:Double-stranded RNA-binding-like	8	0.267648	0.0107664	ENSG00000124214, ENSG00000139546, ENSG00000159140, ENSG00000167264, ENSG00000128191, ENSG00000055332, ENSG00000160710, ENSG00000180228	2624	17	16659	2.98763	1	0.370707	17.4607
UP_SEQ_FEATURE	domain:DRBM 2	6	0.200736	0.025289	ENSG00000124214, ENSG00000139546, ENSG00000128191, ENSG00000055332, ENSG00000160710, ENSG00000180228	2909	12	19113	3.28515	1	0.75331	39.1301
UP_SEQ_FEATURE	domain:DRBM 1	6	0.200736	0.025289	ENSG00000124214, ENSG00000139546, ENSG00000128191, ENSG00000055332, ENSG00000160710, ENSG00000180228	2909	12	19113	3.28515	1	0.75331	39.1301
UP_SEQ_FEATURE	domain:DRBM 3	4	0.133824	0.0276535	ENSG00000124214, ENSG00000139546, ENSG00000160710, ENSG00000180228	2909	5	19113	5.25624	1	0.780939	41.929
GOTERM_MF_FAT	GO:0003725~double-stranded RNA binding	11	0.368016	0.0309579	ENSG00000124214, ENSG00000139546, ENSG00000159140, ENSG00000100697, ENSG00000168564, ENSG00000167264, ENSG00000135900, ENSG00000128191, ENSG00000055332, ENSG00000160710, ENSG00000180228	2097	33	12983	2.06374	1	0.384117	40.4857
Annotation Cluster 65	Enrichment Score: 1.9837335608829203
Category	Term	Count	%	PValue	Genes	List Total	Pop Hits	Pop Total	Fold Enrichment	Bonferroni	Benjamini	FDR
UP_SEQ_FEATURE	domain:UBX	7	0.234192	0.0080647	ENSG00000185104, ENSG00000163960, ENSG00000144224, ENSG00000169696, ENSG00000162191, ENSG00000088833, ENSG00000173960	2909	13	19113	3.53785	1	0.461145	14.5241
INTERPRO	IPR001012:UBX	7	0.234192	0.00955513	ENSG00000185104, ENSG00000163960, ENSG00000144224, ENSG00000169696, ENSG00000162191, ENSG00000088833, ENSG00000173960	2624	13	16659	3.41853	1	0.350822	15.6506
SMART	SM00166:UBX	7	0.234192	0.0145203	ENSG00000185104, ENSG00000163960, ENSG00000144224, ENSG00000169696, ENSG00000162191, ENSG00000088833, ENSG00000173960	1559	13	9079	3.13579	0.996717	0.238401	18.3998
Annotation Cluster 66	Enrichment Score: 1.9524516626637036
Category	Term	Count	%	PValue	Genes	List Total	Pop Hits	Pop Total	Fold Enrichment	Bonferroni	Benjamini	FDR
GOTERM_BP_FAT	GO:0043488~regulation of mRNA stability	10	0.33456	0.00419015	ENSG00000185650, ENSG00000153187, ENSG00000172239, ENSG00000185024, ENSG00000159217, ENSG00000112715, ENSG00000138668, ENSG00000065978, ENSG00000135316, ENSG00000152518	2136	22	13528	2.87879	1	0.12086	7.5041
GOTERM_BP_FAT	GO:0043487~regulation of RNA stability	10	0.33456	0.00818508	ENSG00000185650, ENSG00000153187, ENSG00000172239, ENSG00000185024, ENSG00000159217, ENSG00000112715, ENSG00000138668, ENSG00000065978, ENSG00000135316, ENSG00000152518	2136	24	13528	2.63889	1	0.188416	14.1599
GOTERM_BP_FAT	GO:0043489~RNA stabilization	7	0.234192	0.0212554	ENSG00000153187, ENSG00000172239, ENSG00000159217, ENSG00000112715, ENSG00000138668, ENSG00000065978, ENSG00000135316	2136	15	13528	2.95556	1	0.349852	32.9096
GOTERM_BP_FAT	GO:0048255~mRNA stabilization	7	0.234192	0.0212554	ENSG00000153187, ENSG00000172239, ENSG00000159217, ENSG00000112715, ENSG00000138668, ENSG00000065978, ENSG00000135316	2136	15	13528	2.95556	1	0.349852	32.9096
Annotation Cluster 67	Enrichment Score: 1.9507203326466556
Category	Term	Count	%	PValue	Genes	List Total	Pop Hits	Pop Total	Fold Enrichment	Bonferroni	Benjamini	FDR
GOTERM_BP_FAT	GO:0008088~axon cargo transport	10	0.33456	0.000744725	ENSG00000174996, ENSG00000007168, ENSG00000107282, ENSG00000142192, ENSG00000126214, ENSG00000197912, ENSG00000054523, ENSG00000198836, ENSG00000151914, ENSG00000127603	2136	18	13528	3.51852	0.948752	0.0314421	1.37449
GOTERM_BP_FAT	GO:0010970~microtubule-based transport	12	0.401472	0.00321845	ENSG00000174996, ENSG00000007168, ENSG00000107282, ENSG00000142192, ENSG00000170759, ENSG00000126214, ENSG00000126858, ENSG00000197912, ENSG00000054523, ENSG00000198836, ENSG00000151914, ENSG00000127603	2136	29	13528	2.62069	0.999997	0.101593	5.81289
GOTERM_BP_FAT	GO:0030705~cytoskeleton-dependent intracellular transport	14	0.468384	0.0569418	ENSG00000170759, ENSG00000151914, ENSG00000127603, ENSG00000174996, ENSG00000107282, ENSG00000007168, ENSG00000142192, ENSG00000126214, ENSG00000126858, ENSG00000197912, ENSG00000054523, ENSG00000197535, ENSG00000198836, ENSG00000133026	2136	52	13528	1.70513	1	0.587545	66.3496
GOTERM_BP_FAT	GO:0007018~microtubule-based movement	24	0.802944	0.115357	ENSG00000165115, ENSG00000183914, ENSG00000170759, ENSG00000151914, ENSG00000139116, ENSG00000077380, ENSG00000185963, ENSG00000127603, ENSG00000174996, ENSG00000137177, ENSG00000137285, ENSG00000107282, ENSG00000007168, ENSG00000142192, ENSG00000126214, ENSG00000126858, ENSG00000068796, ENSG00000054523, ENSG00000197912, ENSG00000108423, ENSG00000198836, ENSG00000188229, ENSG00000197102, ENSG0000…	2136	113	13528	1.34513	1	0.77983	89.7415
Annotation Cluster 68	Enrichment Score: 1.9502199698844744
Category	Term	Count	%	PValue	Genes	List Total	Pop Hits	Pop Total	Fold Enrichment	Bonferroni	Benjamini	FDR
UP_SEQ_FEATURE	domain:MADS-box	5	0.16728	0.0023495	ENSG00000112658, ENSG00000116604, ENSG00000064489, ENSG00000081189, ENSG00000068305	2909	5	19113	6.5703	0.999999	0.199391	4.45659
INTERPRO	IPR002100:Transcription factor, MADS-box	5	0.16728	0.00268127	ENSG00000112658, ENSG00000116604, ENSG00000064489, ENSG00000081189, ENSG00000068305	2624	5	16659	6.3487	0.999095	0.160701	4.64809
SMART	SM00432:MADS	5	0.16728	0.00373006	ENSG00000112658, ENSG00000116604, ENSG00000064489, ENSG00000081189, ENSG00000068305	1559	5	9079	5.8236	0.768038	0.0991082	5.06253
UP_SEQ_FEATURE	DNA-binding region:Mef2-type	4	0.133824	0.0124711	ENSG00000116604, ENSG00000064489, ENSG00000081189, ENSG00000068305	2909	4	19113	6.5703	1	0.564168	21.5903
UP_SEQ_FEATURE	region of interest:Beta domain	3	0.100368	0.0623886	ENSG00000116604, ENSG00000081189, ENSG00000068305	2909	3	19113	6.5703	1	0.946543	71.3071
UP_SEQ_FEATURE	compositionally biased region:Lys-rich (basic)	4	0.133824	0.108802	ENSG00000064489, ENSG00000081189, ENSG00000068305, ENSG00000121058	2909	8	19113	3.28515	1	0.989364	89.2738
Annotation Cluster 69	Enrichment Score: 1.942495606664268
Category	Term	Count	%	PValue	Genes	List Total	Pop Hits	Pop Total	Fold Enrichment	Bonferroni	Benjamini	FDR
GOTERM_BP_FAT	GO:0007010~cytoskeleton organization	92	3.07795	0.00251479	ENSG00000142330, ENSG00000106299, ENSG00000158528, ENSG00000168172, ENSG00000108819, ENSG00000156876, ENSG00000198898, ENSG00000131711, ENSG00000168036, ENSG00000073712, ENSG00000182923, ENSG00000148798, ENSG00000198752, ENSG00000134318, ENSG00000149925, ENSG00000118162, ENSG00000173273, ENSG00000143952, ENSG00000117519, ENSG00000099864, ENSG00000050820, ENSG00000070087, ENSG00000133026, ENSG0000…	2136	436	13528	1.33639	0.999956	0.0850299	4.57
GOTERM_BP_FAT	GO:0030036~actin cytoskeleton organization	49	1.63934	0.0173359	ENSG00000142330, ENSG00000106299, ENSG00000158528, ENSG00000108819, ENSG00000198898, ENSG00000073712, ENSG00000134318, ENSG00000198752, ENSG00000149925, ENSG00000118162, ENSG00000117519, ENSG00000050820, ENSG00000070087, ENSG00000133026, ENSG00000169750, ENSG00000006451, ENSG00000151914, ENSG00000112290, ENSG00000113758, ENSG00000162704, ENSG00000007168, ENSG00000180370, ENSG00000158856, ENSG0000…	2136	226	13528	1.37316	1	0.308578	27.7387
GOTERM_BP_FAT	GO:0030029~actin filament-based process	50	1.6728	0.0341244	ENSG00000142330, ENSG00000106299, ENSG00000158528, ENSG00000108819, ENSG00000198898, ENSG00000073712, ENSG00000134318, ENSG00000198752, ENSG00000149925, ENSG00000118162, ENSG00000117519, ENSG00000050820, ENSG00000070087, ENSG00000133026, ENSG00000169750, ENSG00000006451, ENSG00000151914, ENSG00000112290, ENSG00000113758, ENSG00000162704, ENSG00000007168, ENSG00000180370, ENSG00000197535, ENSG0000…	2136	241	13528	1.31397	1	0.450865	47.5344
Annotation Cluster 70	Enrichment Score: 1.9342428604015884
Category	Term	Count	%	PValue	Genes	List Total	Pop Hits	Pop Total	Fold Enrichment	Bonferroni	Benjamini	FDR
UP_SEQ_FEATURE	domain:OPR	7	0.234192	0.00497776	ENSG00000188554, ENSG00000198909, ENSG00000169967, ENSG00000102981, ENSG00000188747, ENSG00000137764, ENSG00000161011	2909	12	19113	3.83267	1	0.349977	9.21854
INTERPRO	IPR000270:Octicosapeptide/Phox/Bem1p	7	0.234192	0.0145239	ENSG00000188554, ENSG00000198909, ENSG00000169967, ENSG00000102981, ENSG00000188747, ENSG00000137764, ENSG00000161011	2624	14	16659	3.17435	1	0.434436	22.8455
SMART	SM00666:PB1	7	0.234192	0.0217848	ENSG00000188554, ENSG00000198909, ENSG00000169967, ENSG00000102981, ENSG00000188747, ENSG00000137764, ENSG00000161011	1559	14	9079	2.9118	0.999818	0.273098	26.3758
Annotation Cluster 71	Enrichment Score: 1.9316175929751078
Category	Term	Count	%	PValue	Genes	List Total	Pop Hits	Pop Total	Fold Enrichment	Bonferroni	Benjamini	FDR
GOTERM_MF_FAT	GO:0008187~poly-pyrimidine tract binding	6	0.200736	0.00397718	ENSG00000011304, ENSG00000124788, ENSG00000169045, ENSG00000137449, ENSG00000135097, ENSG00000153944	2097	8	12983	4.64342	0.996486	0.0943825	6.36479
GOTERM_MF_FAT	GO:0003727~single-stranded RNA binding	11	0.368016	0.00703569	ENSG00000011304, ENSG00000169714, ENSG00000124562, ENSG00000135486, ENSG00000124788, ENSG00000169045, ENSG00000137449, ENSG00000135097, ENSG00000153944, ENSG00000152795, ENSG00000135316	2097	27	12983	2.52235	0.999955	0.14075	10.9984
GOTERM_MF_FAT	GO:0008266~poly(U) RNA binding	4	0.133824	0.0573147	ENSG00000124788, ENSG00000169045, ENSG00000135097, ENSG00000153944	2097	6	12983	4.12748	1	0.570613	62.2436
Annotation Cluster 72	Enrichment Score: 1.9229290419634595
Category	Term	Count	%	PValue	Genes	List Total	Pop Hits	Pop Total	Fold Enrichment	Bonferroni	Benjamini	FDR
PIR_SUPERFAMILY	PIRSF000868:14-3-3	5	0.16728	0.00824934	ENSG00000108953, ENSG00000134308, ENSG00000128245, ENSG00000170027, ENSG00000164924	1000	7	7396	5.28286	0.999801	0.941648	12.3093
PIR_SUPERFAMILY	PIRSF000868:14-3-3 protein	5	0.16728	0.00824934	ENSG00000108953, ENSG00000134308, ENSG00000128245, ENSG00000170027, ENSG00000164924	1000	7	7396	5.28286	0.999801	0.941648	12.3093
UP_SEQ_FEATURE	site:Interaction with phosphoserine on interacting protein	5	0.16728	0.0127211	ENSG00000108953, ENSG00000134308, ENSG00000128245, ENSG00000170027, ENSG00000164924	2909	7	19113	4.69307	1	0.563442	21.9741
INTERPRO	IPR000308:14-3-3 protein	5	0.16728	0.0143809	ENSG00000108953, ENSG00000134308, ENSG00000128245, ENSG00000170027, ENSG00000164924	2624	7	16659	4.53479	1	0.441019	22.6467
SMART	SM00101:14_3_3	5	0.16728	0.0195077	ENSG00000108953, ENSG00000134308, ENSG00000128245, ENSG00000170027, ENSG00000164924	1559	7	9079	4.15972	0.999548	0.274544	23.9572
Annotation Cluster 73	Enrichment Score: 1.906082577278832
Category	Term	Count	%	PValue	Genes	List Total	Pop Hits	Pop Total	Fold Enrichment	Bonferroni	Benjamini	FDR
GOTERM_BP_FAT	GO:0070646~protein modification by small protein removal	12	0.401472	0.00321845	ENSG00000115233, ENSG00000124486, ENSG00000087206, ENSG00000196367, ENSG00000109189, ENSG00000187555, ENSG00000087152, ENSG00000163635, ENSG00000079387, ENSG00000162607, ENSG00000152484, ENSG00000124422	2136	29	13528	2.62069	0.999997	0.101593	5.81289
GOTERM_BP_FAT	GO:0016579~protein deubiquitination	11	0.368016	0.00437014	ENSG00000115233, ENSG00000124486, ENSG00000087206, ENSG00000196367, ENSG00000109189, ENSG00000187555, ENSG00000087152, ENSG00000163635, ENSG00000162607, ENSG00000152484, ENSG00000124422	2136	26	13528	2.67949	1	0.12394	7.81419
GOTERM_BP_FAT	GO:0016578~histone deubiquitination	5	0.16728	0.136022	ENSG00000087206, ENSG00000196367, ENSG00000087152, ENSG00000163635, ENSG00000124422	2136	13	13528	2.4359	1	0.814592	93.3873
Annotation Cluster 74	Enrichment Score: 1.8842723118107225
Category	Term	Count	%	PValue	Genes	List Total	Pop Hits	Pop Total	Fold Enrichment	Bonferroni	Benjamini	FDR
GOTERM_BP_FAT	GO:0022415~viral reproductive process	19	0.635664	0.00597327	ENSG00000171105, ENSG00000099139, ENSG00000155876, ENSG00000064393, ENSG00000196419, ENSG00000078747, ENSG00000163634, ENSG00000164985, ENSG00000105698, ENSG00000198563, ENSG00000110400, ENSG00000159692, ENSG00000175334, ENSG00000175029, ENSG00000140564, ENSG00000158773, ENSG00000124795, ENSG00000172534, ENSG00000174405	2136	62	13528	1.94086	1	0.15387	10.533
GOTERM_BP_FAT	GO:0016032~viral reproduction	20	0.66912	0.0122163	ENSG00000171105, ENSG00000099139, ENSG00000155876, ENSG00000064393, ENSG00000102981, ENSG00000196419, ENSG00000078747, ENSG00000163634, ENSG00000164985, ENSG00000105698, ENSG00000198563, ENSG00000110400, ENSG00000159692, ENSG00000175334, ENSG00000175029, ENSG00000140564, ENSG00000158773, ENSG00000124795, ENSG00000172534, ENSG00000174405	2136	71	13528	1.78404	1	0.247979	20.415
GOTERM_BP_FAT	GO:0019058~viral infectious cycle	13	0.434928	0.0304812	ENSG00000099139, ENSG00000196419, ENSG00000078747, ENSG00000164985, ENSG00000105698, ENSG00000110400, ENSG00000159692, ENSG00000175334, ENSG00000175029, ENSG00000158773, ENSG00000140564, ENSG00000124795, ENSG00000174405	2136	43	13528	1.91473	1	0.426549	43.7336
Annotation Cluster 75	Enrichment Score: 1.8431595242291021
Category	Term	Count	%	PValue	Genes	List Total	Pop Hits	Pop Total	Fold Enrichment	Bonferroni	Benjamini	FDR
GOTERM_MF_FAT	GO:0016407~acetyltransferase activity	24	0.802944	0.00442736	ENSG00000198408, ENSG00000073584, ENSG00000084676, ENSG00000083168, ENSG00000100116, ENSG00000172766, ENSG00000134852, ENSG00000120616, ENSG00000149474, ENSG00000160216, ENSG00000139977, ENSG00000165102, ENSG00000114166, ENSG00000185818, ENSG00000156650, ENSG00000122390, ENSG00000125484, ENSG00000171148, ENSG00000150768, ENSG00000080603, ENSG00000124422, ENSG00000100393, ENSG00000169710, ENSG0000…	2097	82	12983	1.81207	0.998149	0.102805	7.06075
GOTERM_MF_FAT	GO:0016410~N-acyltransferase activity	23	0.769488	0.0107635	ENSG00000198408, ENSG00000073584, ENSG00000084676, ENSG00000083168, ENSG00000134852, ENSG00000143418, ENSG00000120616, ENSG00000149474, ENSG00000160216, ENSG00000139977, ENSG00000165102, ENSG00000090661, ENSG00000114166, ENSG00000185818, ENSG00000172292, ENSG00000156650, ENSG00000122390, ENSG00000125484, ENSG00000171148, ENSG00000080603, ENSG00000124422, ENSG00000100393, ENSG00000164134	2097	83	12983	1.71564	1	0.196855	16.3549
GOTERM_MF_FAT	GO:0008080~N-acetyltransferase activity	20	0.66912	0.0112801	ENSG00000198408, ENSG00000073584, ENSG00000084676, ENSG00000083168, ENSG00000134852, ENSG00000120616, ENSG00000149474, ENSG00000160216, ENSG00000139977, ENSG00000165102, ENSG00000114166, ENSG00000185818, ENSG00000156650, ENSG00000122390, ENSG00000125484, ENSG00000171148, ENSG00000080603, ENSG00000124422, ENSG00000100393, ENSG00000164134	2097	69	12983	1.79456	1	0.200219	17.0727
GOTERM_MF_FAT	GO:0004468~lysine N-acetyltransferase activity	12	0.401472	0.033643	ENSG00000198408, ENSG00000084676, ENSG00000156650, ENSG00000083168, ENSG00000125484, ENSG00000134852, ENSG00000171148, ENSG00000080603, ENSG00000120616, ENSG00000124422, ENSG00000114166, ENSG00000100393	2097	38	12983	1.95512	1	0.399989	43.1494
GOTERM_MF_FAT	GO:0004402~histone acetyltransferase activity	12	0.401472	0.033643	ENSG00000198408, ENSG00000084676, ENSG00000156650, ENSG00000083168, ENSG00000125484, ENSG00000134852, ENSG00000171148, ENSG00000080603, ENSG00000120616, ENSG00000124422, ENSG00000114166, ENSG00000100393	2097	38	12983	1.95512	1	0.399989	43.1494
Annotation Cluster 76	Enrichment Score: 1.8335165686263304
Category	Term	Count	%	PValue	Genes	List Total	Pop Hits	Pop Total	Fold Enrichment	Bonferroni	Benjamini	FDR
UP_SEQ_FEATURE	domain:Post-SET	11	0.368016	2.16353e-05	ENSG00000152455, ENSG00000109685, ENSG00000118058, ENSG00000099381, ENSG00000204371, ENSG00000167548, ENSG00000139718, ENSG00000147548, ENSG00000116539, ENSG00000181555, ENSG00000105663	2909	16	19113	4.51708	0.120904	0.00494394	0.0419232
INTERPRO	IPR003616:Post-SET zinc-binding region	11	0.368016	6.14034e-05	ENSG00000152455, ENSG00000109685, ENSG00000118058, ENSG00000099381, ENSG00000204371, ENSG00000167548, ENSG00000139718, ENSG00000147548, ENSG00000116539, ENSG00000181555, ENSG00000105663	2624	17	16659	4.10799	0.148084	0.00798137	0.108796
SMART	SM00508:PostSET	11	0.368016	0.000129907	ENSG00000152455, ENSG00000109685, ENSG00000118058, ENSG00000099381, ENSG00000204371, ENSG00000167548, ENSG00000139718, ENSG00000147548, ENSG00000116539, ENSG00000181555, ENSG00000105663	1559	17	9079	3.76821	0.0495284	0.00843042	0.180444
UP_SEQ_FEATURE	zinc finger region:PHD-type 3	7	0.234192	0.00148882	ENSG00000109685, ENSG00000118058, ENSG00000073614, ENSG00000117139, ENSG00000167548, ENSG00000147548, ENSG00000105663	2909	10	19113	4.59921	0.99986	0.139642	2.84634
INTERPRO	IPR015722:MLL Transcription Factor	5	0.16728	0.00703792	ENSG00000118058, ENSG00000099381, ENSG00000167548, ENSG00000139718, ENSG00000105663	2624	6	16659	5.29059	1	0.303334	11.7684
UP_SEQ_FEATURE	domain:AWS	4	0.133824	0.0276535	ENSG00000109685, ENSG00000147548, ENSG00000116539, ENSG00000181555	2909	5	19113	5.25624	1	0.780939	41.929
INTERPRO	IPR006560:AWS	4	0.133824	0.0303743	ENSG00000109685, ENSG00000147548, ENSG00000116539, ENSG00000181555	2624	5	16659	5.07896	1	0.599419	42.1204
SMART	SM00570:AWS	4	0.133824	0.0383756	ENSG00000109685, ENSG00000147548, ENSG00000116539, ENSG00000181555	1559	5	9079	4.65888	1	0.380062	41.9577
INTERPRO	IPR018516:FY-rich, C-terminal subgroup	3	0.100368	0.119343	ENSG00000118058, ENSG00000167548, ENSG00000105663	2624	4	16659	4.76153	1	0.932573	89.4908
SMART	SM00542:FYRC	3	0.100368	0.138825	ENSG00000118058, ENSG00000167548, ENSG00000105663	1559	4	9079	4.3677	1	0.661146	87.4788
INTERPRO	IPR018518:FY-rich, N-terminal subgroup	3	0.100368	0.178655	ENSG00000118058, ENSG00000167548, ENSG00000105663	2624	5	16659	3.80922	1	0.97711	96.9468
INTERPRO	IPR003889:FY-rich, C-terminal	3	0.100368	0.178655	ENSG00000118058, ENSG00000167548, ENSG00000105663	2624	5	16659	3.80922	1	0.97711	96.9468
INTERPRO	IPR003888:FY-rich, N-terminal	3	0.100368	0.178655	ENSG00000118058, ENSG00000167548, ENSG00000105663	2624	5	16659	3.80922	1	0.97711	96.9468
SMART	SM00541:FYRN	3	0.100368	0.205792	ENSG00000118058, ENSG00000167548, ENSG00000105663	1559	5	9079	3.49416	1	0.760692	95.9365
UP_SEQ_FEATURE	region of interest:S-adenosyl-L-methionine binding	8	0.267648	0.277287	ENSG00000146834, ENSG00000152487, ENSG00000118058, ENSG00000204371, ENSG00000167548, ENSG00000104885, ENSG00000037474, ENSG00000105663	2909	35	19113	1.50178	1	0.999958	99.8152
Annotation Cluster 77	Enrichment Score: 1.820589003394749
Category	Term	Count	%	PValue	Genes	List Total	Pop Hits	Pop Total	Fold Enrichment	Bonferroni	Benjamini	FDR
UP_SEQ_FEATURE	short sequence motif:LXXLL motif 4	6	0.200736	0.00598206	ENSG00000141456, ENSG00000140396, ENSG00000084676, ENSG00000180530, ENSG00000177200, ENSG00000167548	2909	9	19113	4.3802	1	0.391242	10.978
UP_SEQ_FEATURE	short sequence motif:LXXLL motif 1	9	0.301104	0.00903302	ENSG00000141456, ENSG00000108510, ENSG00000140396, ENSG00000084676, ENSG00000198646, ENSG00000180530, ENSG00000177200, ENSG00000167548, ENSG00000123066	2909	21	19113	2.81584	1	0.482677	16.1269
UP_SEQ_FEATURE	short sequence motif:LXXLL motif 2	9	0.301104	0.00903302	ENSG00000141456, ENSG00000108510, ENSG00000140396, ENSG00000084676, ENSG00000198646, ENSG00000180530, ENSG00000177200, ENSG00000167548, ENSG00000123066	2909	21	19113	2.81584	1	0.482677	16.1269
UP_SEQ_FEATURE	short sequence motif:LXXLL motif 5	5	0.16728	0.0127211	ENSG00000141456, ENSG00000084676, ENSG00000180530, ENSG00000177200, ENSG00000167548	2909	7	19113	4.69307	1	0.563442	21.9741
UP_SEQ_FEATURE	short sequence motif:LXXLL motif 3	6	0.200736	0.016826	ENSG00000141456, ENSG00000140396, ENSG00000084676, ENSG00000180530, ENSG00000177200, ENSG00000167548	2909	11	19113	3.5838	1	0.64346	28.0271
UP_SEQ_FEATURE	short sequence motif:LXXLL motif 6	4	0.133824	0.0276535	ENSG00000141456, ENSG00000084676, ENSG00000180530, ENSG00000167548	2909	5	19113	5.25624	1	0.780939	41.929
UP_SEQ_FEATURE	short sequence motif:LXXLL motif 7	3	0.100368	0.0623886	ENSG00000141456, ENSG00000084676, ENSG00000180530	2909	3	19113	6.5703	1	0.946543	71.3071
Annotation Cluster 78	Enrichment Score: 1.8158277878157376
Category	Term	Count	%	PValue	Genes	List Total	Pop Hits	Pop Total	Fold Enrichment	Bonferroni	Benjamini	FDR
UP_SEQ_FEATURE	domain:W2	5	0.16728	0.0127211	ENSG00000110321, ENSG00000075151, ENSG00000145191, ENSG00000100664, ENSG00000082153	2909	7	19113	4.69307	1	0.563442	21.9741
INTERPRO	IPR003307:eIF4-gamma/eIF5/eIF2-epsilon	5	0.16728	0.0143809	ENSG00000110321, ENSG00000075151, ENSG00000145191, ENSG00000100664, ENSG00000082153	2624	7	16659	4.53479	1	0.441019	22.6467
SMART	SM00515:eIF5C	5	0.16728	0.0195077	ENSG00000110321, ENSG00000075151, ENSG00000145191, ENSG00000100664, ENSG00000082153	1559	7	9079	4.15972	0.999548	0.274544	23.9572
Annotation Cluster 79	Enrichment Score: 1.808913246049891
Category	Term	Count	%	PValue	Genes	List Total	Pop Hits	Pop Total	Fold Enrichment	Bonferroni	Benjamini	FDR
GOTERM_BP_FAT	GO:0031050~dsRNA fragmentation	9	0.301104	0.000231422	ENSG00000139546, ENSG00000100697, ENSG00000128191, ENSG00000123908, ENSG00000087087, ENSG00000170365, ENSG00000175387, ENSG00000134744, ENSG00000180228	2136	13	13528	4.38462	0.602683	0.0119157	0.42905
GOTERM_BP_FAT	GO:0030422~RNA interference, production of siRNA	3	0.100368	0.0668402	ENSG00000139546, ENSG00000100697, ENSG00000180228	2136	3	13528	6.33333	1	0.630637	72.3395
GOTERM_BP_FAT	GO:0016246~RNA interference	3	0.100368	0.242001	ENSG00000139546, ENSG00000100697, ENSG00000180228	2136	6	13528	3.16667	1	0.921606	99.4185
Annotation Cluster 80	Enrichment Score: 1.8023917094896396
Category	Term	Count	%	PValue	Genes	List Total	Pop Hits	Pop Total	Fold Enrichment	Bonferroni	Benjamini	FDR
GOTERM_BP_FAT	GO:0032268~regulation of cellular protein metabolic process	110	3.68016	1.87749e-05	ENSG00000126070, ENSG00000138448, ENSG00000101665, ENSG00000161057, ENSG00000005007, ENSG00000108953, ENSG00000172239, ENSG00000089053, ENSG00000151247, ENSG00000204217, ENSG00000128973, ENSG00000141646, ENSG00000106682, ENSG00000196591, ENSG00000005700, ENSG00000106263, ENSG00000173812, ENSG00000115211, ENSG00000196510, ENSG00000137834, ENSG00000188191, ENSG00000140319, ENSG00000116641, ENSG0000…	2136	474	13528	1.46976	0.0721404	0.00141173	0.0348731
GOTERM_CC_FAT	GO:0000502~proteasome complex	20	0.66912	0.000575848	ENSG00000135018, ENSG00000119912, ENSG00000114062, ENSG00000136813, ENSG00000009335, ENSG00000119318, ENSG00000142507, ENSG00000161057, ENSG00000153827, ENSG00000108344, ENSG00000108671, ENSG00000115233, ENSG00000100519, ENSG00000041357, ENSG00000101182, ENSG00000129084, ENSG00000162191, ENSG00000108294, ENSG00000110801, ENSG00000116750	1824	61	12782	2.2976	0.321746	0.00822626	0.860539
GOTERM_BP_FAT	GO:0043161~proteasomal ubiquitin-dependent protein catabolic process	29	0.970224	0.001816	ENSG00000136813, ENSG00000119318, ENSG00000161057, ENSG00000103264, ENSG00000100519, ENSG00000089053, ENSG00000129084, ENSG00000108294, ENSG00000150991, ENSG00000164162, ENSG00000147475, ENSG00000142507, ENSG00000078304, ENSG00000108344, ENSG00000134109, ENSG00000108671, ENSG00000177565, ENSG00000115233, ENSG00000196510, ENSG00000185104, ENSG00000165280, ENSG00000041357, ENSG00000159461, ENSG0000…	2136	102	13528	1.80065	0.999289	0.0649156	3.32035
GOTERM_BP_FAT	GO:0010498~proteasomal protein catabolic process	29	0.970224	0.001816	ENSG00000136813, ENSG00000119318, ENSG00000161057, ENSG00000103264, ENSG00000100519, ENSG00000089053, ENSG00000129084, ENSG00000108294, ENSG00000150991, ENSG00000164162, ENSG00000147475, ENSG00000142507, ENSG00000078304, ENSG00000108344, ENSG00000134109, ENSG00000108671, ENSG00000177565, ENSG00000115233, ENSG00000196510, ENSG00000185104, ENSG00000165280, ENSG00000041357, ENSG00000159461, ENSG0000…	2136	102	13528	1.80065	0.999289	0.0649156	3.32035
SP_PIR_KEYWORDS	proteasome	18	0.602208	0.00292375	ENSG00000135018, ENSG00000114062, ENSG00000136813, ENSG00000009335, ENSG00000119318, ENSG00000142507, ENSG00000161057, ENSG00000153827, ENSG00000108344, ENSG00000108671, ENSG00000115233, ENSG00000100519, ENSG00000041357, ENSG00000101182, ENSG00000129084, ENSG00000108294, ENSG00000110801, ENSG00000116750	2912	56	19235	2.12317	0.843761	0.0387274	4.26353
GOTERM_BP_FAT	GO:0032269~negative regulation of cellular protein metabolic process	43	1.43861	0.00497872	ENSG00000198408, ENSG00000171105, ENSG00000126070, ENSG00000119912, ENSG00000138448, ENSG00000101665, ENSG00000161057, ENSG00000123908, ENSG00000108953, ENSG00000140564, ENSG00000100519, ENSG00000089053, ENSG00000104408, ENSG00000105568, ENSG00000129084, ENSG00000119335, ENSG00000108294, ENSG00000145191, ENSG00000150991, ENSG00000164162, ENSG00000136231, ENSG00000142507, ENSG00000090905, ENSG0000…	2136	180	13528	1.51296	1	0.133419	8.8554
GOTERM_BP_FAT	GO:0051340~regulation of ligase activity	23	0.769488	0.00611133	ENSG00000177889, ENSG00000101665, ENSG00000142507, ENSG00000161057, ENSG00000169018, ENSG00000108344, ENSG00000108671, ENSG00000187736, ENSG00000196510, ENSG00000115233, ENSG00000089053, ENSG00000100519, ENSG00000041357, ENSG00000055130, ENSG00000101182, ENSG00000113558, ENSG00000129084, ENSG00000108294, ENSG00000004897, ENSG00000150991, ENSG00000023909, ENSG00000110801, ENSG00000164162	2136	81	13528	1.79835	1	0.15614	10.7636
GOTERM_BP_FAT	GO:0051351~positive regulation of ligase activity	21	0.702576	0.00785296	ENSG00000177889, ENSG00000142507, ENSG00000161057, ENSG00000108344, ENSG00000108671, ENSG00000187736, ENSG00000196510, ENSG00000115233, ENSG00000089053, ENSG00000100519, ENSG00000041357, ENSG00000055130, ENSG00000101182, ENSG00000113558, ENSG00000129084, ENSG00000108294, ENSG00000004897, ENSG00000150991, ENSG00000023909, ENSG00000110801, ENSG00000164162	2136	73	13528	1.82192	1	0.185758	13.6243
GOTERM_BP_FAT	GO:0031400~negative regulation of protein modification process	30	1.00368	0.00961708	ENSG00000171105, ENSG00000198408, ENSG00000101665, ENSG00000161057, ENSG00000108953, ENSG00000100519, ENSG00000089053, ENSG00000105568, ENSG00000129084, ENSG00000119335, ENSG00000108294, ENSG00000150991, ENSG00000164162, ENSG00000142507, ENSG00000113575, ENSG00000185338, ENSG00000119383, ENSG00000108344, ENSG00000005700, ENSG00000108671, ENSG00000089220, ENSG00000115233, ENSG00000196510, ENSG0000…	2136	119	13528	1.59664	1	0.215243	16.4333
GOTERM_BP_FAT	GO:0051248~negative regulation of protein metabolic process	43	1.43861	0.00989351	ENSG00000198408, ENSG00000171105, ENSG00000126070, ENSG00000119912, ENSG00000138448, ENSG00000101665, ENSG00000161057, ENSG00000123908, ENSG00000108953, ENSG00000140564, ENSG00000100519, ENSG00000089053, ENSG00000104408, ENSG00000105568, ENSG00000129084, ENSG00000119335, ENSG00000108294, ENSG00000145191, ENSG00000150991, ENSG00000164162, ENSG00000136231, ENSG00000142507, ENSG00000090905, ENSG0000…	2136	187	13528	1.45633	1	0.217111	16.8656
GOTERM_BP_FAT	GO:0031399~regulation of protein modification process	62	2.07427	0.0142982	ENSG00000177889, ENSG00000101665, ENSG00000108819, ENSG00000161057, ENSG00000107779, ENSG00000131507, ENSG00000108953, ENSG00000089053, ENSG00000204217, ENSG00000113558, ENSG00000108294, ENSG00000005249, ENSG00000141646, ENSG00000118058, ENSG00000142507, ENSG00000110422, ENSG00000119383, ENSG00000005700, ENSG00000108671, ENSG00000012983, ENSG00000196510, ENSG00000089220, ENSG00000137834, ENSG0000…	2136	295	13528	1.33107	1	0.275778	23.4741
GOTERM_BP_FAT	GO:0051438~regulation of ubiquitin-protein ligase activity	21	0.702576	0.0165791	ENSG00000177889, ENSG00000101665, ENSG00000142507, ENSG00000161057, ENSG00000169018, ENSG00000108344, ENSG00000108671, ENSG00000196510, ENSG00000115233, ENSG00000089053, ENSG00000100519, ENSG00000041357, ENSG00000055130, ENSG00000101182, ENSG00000113558, ENSG00000129084, ENSG00000108294, ENSG00000004897, ENSG00000150991, ENSG00000110801, ENSG00000164162	2136	78	13528	1.70513	1	0.301241	26.6977
GOTERM_BP_FAT	GO:0031398~positive regulation of protein ubiquitination	22	0.736032	0.0189712	ENSG00000177889, ENSG00000101665, ENSG00000142507, ENSG00000161057, ENSG00000108344, ENSG00000108671, ENSG00000131507, ENSG00000012048, ENSG00000196510, ENSG00000115233, ENSG00000089053, ENSG00000100519, ENSG00000041357, ENSG00000101182, ENSG00000055130, ENSG00000113558, ENSG00000129084, ENSG00000108294, ENSG00000004897, ENSG00000150991, ENSG00000110801, ENSG00000164162	2136	84	13528	1.65873	1	0.324102	29.9403
GOTERM_BP_FAT	GO:0051443~positive regulation of ubiquitin-protein ligase activity	19	0.635664	0.0216549	ENSG00000177889, ENSG00000142507, ENSG00000161057, ENSG00000108344, ENSG00000108671, ENSG00000196510, ENSG00000115233, ENSG00000089053, ENSG00000100519, ENSG00000041357, ENSG00000101182, ENSG00000055130, ENSG00000113558, ENSG00000129084, ENSG00000108294, ENSG00000004897, ENSG00000150991, ENSG00000110801, ENSG00000164162	2136	70	13528	1.71905	1	0.353733	33.4164
GOTERM_BP_FAT	GO:0051437~positive regulation of ubiquitin-protein ligase activity during mitotic cell cycle	18	0.602208	0.0325676	ENSG00000142507, ENSG00000161057, ENSG00000108344, ENSG00000108671, ENSG00000196510, ENSG00000115233, ENSG00000089053, ENSG00000100519, ENSG00000041357, ENSG00000101182, ENSG00000055130, ENSG00000113558, ENSG00000129084, ENSG00000108294, ENSG00000004897, ENSG00000150991, ENSG00000110801, ENSG00000164162	2136	68	13528	1.67647	1	0.441042	45.941
GOTERM_BP_FAT	GO:0031396~regulation of protein ubiquitination	24	0.802944	0.0368387	ENSG00000177889, ENSG00000101665, ENSG00000142507, ENSG00000161057, ENSG00000169018, ENSG00000108344, ENSG00000108671, ENSG00000131507, ENSG00000012048, ENSG00000196510, ENSG00000115233, ENSG00000089053, ENSG00000100519, ENSG00000041357, ENSG00000055130, ENSG00000101182, ENSG00000165699, ENSG00000113558, ENSG00000129084, ENSG00000108294, ENSG00000004897, ENSG00000150991, ENSG00000110801, ENSG0000…	2136	100	13528	1.52	1	0.469676	50.2068
GOTERM_BP_FAT	GO:0051439~regulation of ubiquitin-protein ligase activity during mitotic cell cycle	18	0.602208	0.0474267	ENSG00000142507, ENSG00000161057, ENSG00000108344, ENSG00000108671, ENSG00000196510, ENSG00000115233, ENSG00000089053, ENSG00000100519, ENSG00000041357, ENSG00000101182, ENSG00000055130, ENSG00000113558, ENSG00000129084, ENSG00000108294, ENSG00000004897, ENSG00000150991, ENSG00000110801, ENSG00000164162	2136	71	13528	1.60563	1	0.542203	59.4504
GOTERM_BP_FAT	GO:0051352~negative regulation of ligase activity	17	0.568752	0.0544709	ENSG00000101665, ENSG00000142507, ENSG00000161057, ENSG00000108344, ENSG00000108671, ENSG00000196510, ENSG00000115233, ENSG00000089053, ENSG00000100519, ENSG00000041357, ENSG00000101182, ENSG00000129084, ENSG00000108294, ENSG00000004897, ENSG00000150991, ENSG00000110801, ENSG00000164162	2136	67	13528	1.60697	1	0.576464	64.6734
GOTERM_BP_FAT	GO:0051444~negative regulation of ubiquitin-protein ligase activity	17	0.568752	0.0544709	ENSG00000101665, ENSG00000142507, ENSG00000161057, ENSG00000108344, ENSG00000108671, ENSG00000196510, ENSG00000115233, ENSG00000089053, ENSG00000100519, ENSG00000041357, ENSG00000101182, ENSG00000129084, ENSG00000108294, ENSG00000004897, ENSG00000150991, ENSG00000110801, ENSG00000164162	2136	67	13528	1.60697	1	0.576464	64.6734
GOTERM_BP_FAT	GO:0031397~negative regulation of protein ubiquitination	18	0.602208	0.0665415	ENSG00000101665, ENSG00000142507, ENSG00000161057, ENSG00000108344, ENSG00000108671, ENSG00000196510, ENSG00000115233, ENSG00000089053, ENSG00000100519, ENSG00000041357, ENSG00000101182, ENSG00000165699, ENSG00000129084, ENSG00000108294, ENSG00000004897, ENSG00000150991, ENSG00000110801, ENSG00000164162	2136	74	13528	1.54054	1	0.631597	72.1746
GOTERM_BP_FAT	GO:0051436~negative regulation of ubiquitin-protein ligase activity during mitotic cell cycle	16	0.535296	0.0787238	ENSG00000142507, ENSG00000161057, ENSG00000108344, ENSG00000108671, ENSG00000196510, ENSG00000115233, ENSG00000089053, ENSG00000100519, ENSG00000041357, ENSG00000101182, ENSG00000129084, ENSG00000108294, ENSG00000004897, ENSG00000150991, ENSG00000110801, ENSG00000164162	2136	65	13528	1.55897	1	0.677445	78.2001
GOTERM_BP_FAT	GO:0031145~anaphase-promoting complex-dependent proteasomal ubiquitin-dependent protein catabolic process	16	0.535296	0.0787238	ENSG00000142507, ENSG00000161057, ENSG00000108344, ENSG00000108671, ENSG00000196510, ENSG00000115233, ENSG00000089053, ENSG00000100519, ENSG00000041357, ENSG00000101182, ENSG00000129084, ENSG00000108294, ENSG00000004897, ENSG00000150991, ENSG00000110801, ENSG00000164162	2136	65	13528	1.55897	1	0.677445	78.2001
GOTERM_BP_FAT	GO:0032270~positive regulation of cellular protein metabolic process	45	1.50552	0.112908	ENSG00000100906, ENSG00000177889, ENSG00000198408, ENSG00000171105, ENSG00000105229, ENSG00000101665, ENSG00000121989, ENSG00000161057, ENSG00000106617, ENSG00000107779, ENSG00000106799, ENSG00000131507, ENSG00000140564, ENSG00000100519, ENSG00000089053, ENSG00000204217, ENSG00000100030, ENSG00000113558, ENSG00000129084, ENSG00000128973, ENSG00000108294, ENSG00000186660, ENSG00000145191, ENSG0000…	2136	233	13528	1.22318	1	0.77323	89.2009
[truncated: 4,287 more rows]

## Sheet: Conserved_CHD8_targets_DAVID
Annotation Cluster 1	Enrichment Score: 11.696259355430358
[truncated: 3,832 more rows]

## Sheet: all CHD8 in human brain
Annotation Cluster 1	Enrichment Score: 26.597304278778957
[truncated: 4,696 more rows]
