# Supplementary material for: The autism-associated chromatin modifier CHD8 regulates other autism risk genes during human neurodevelopment
Source: Nat Commun. 2015 Mar 10;6:6404. doi: 10.1038/ncomms7404 (PMC4355952; doi:10.1038/ncomms7404)
Supplement: Supplementary Data 5 — Blastn analysis of shRNA constructs C and G to determine specificity for CHD8 transcripts. [file ncomms7404-s6.xlsx]

## Sheet: shRNA_C Blastn
# blastn
# Iteration: 0
# Query: CHD8_shRNA_C
# RID: 2UW1XVEA014
# Database: GP/9606.9558/RefSeq_RNA
# Fields: query id, subject ids, % identity, alignment length, mismatches, gap opens, q. start, q. end, s. start, s. end, evalue, bit score
# 121 hits found
query_id	subject_id	%_identity	alignment length	mismatches	gap opens	q. start	q. end	s. start	s. end	evalue	bit score
CHD8_shRNA_C	gi|282165703|ref|NM_001170629.1|	100	19	0	0	1	19	4980	4962	0.002	38.2
CHD8_shRNA_C	gi|282165702|ref|NM_020920.3|	100	19	0	0	1	19	4225	4207	0.002	38.2
CHD8_shRNA_C	gi|242397416|ref|NM_001146684.2|	100	15	0	0	2	16	2838	2852	0.46	30.2
CHD8_shRNA_C	gi|223029509|ref|NM_001145076.1|	100	14	0	0	5	18	1241	1254	1.8	28.2
CHD8_shRNA_C	gi|223029508|ref|NM_019063.3|	100	14	0	0	5	18	1415	1428	1.8	28.2
CHD8_shRNA_C	gi|91807118|ref|NM_025141.3|	100	14	0	0	6	19	656	643	1.8	28.2
CHD8_shRNA_C	gi|91807116|ref|NM_078474.2|	100	14	0	0	6	19	734	721	1.8	28.2
CHD8_shRNA_C	gi|594191132|ref|NR_104371.3|	100	13	0	0	1	13	4311	4299	7.2	26.3
CHD8_shRNA_C	gi|594191130|ref|NR_104369.2|	100	13	0	0	1	13	2775	2763	7.2	26.3
CHD8_shRNA_C	gi|594191128|ref|NR_104368.2|	100	13	0	0	1	13	2849	2837	7.2	26.3
CHD8_shRNA_C	gi|594191127|ref|NR_104367.2|	100	13	0	0	1	13	3655	3643	7.2	26.3
CHD8_shRNA_C	gi|594191126|ref|NR_104370.2|	100	13	0	0	1	13	2691	2679	7.2	26.3
CHD8_shRNA_C	gi|594140556|ref|NM_001018091.6|	100	13	0	0	1	13	2671	2659	7.2	26.3
CHD8_shRNA_C	gi|594140553|ref|NM_001018090.6|	100	13	0	0	1	13	2876	2864	7.2	26.3
CHD8_shRNA_C	gi|594140545|ref|NM_001285900.3|	100	13	0	0	1	13	3521	3509	7.2	26.3
CHD8_shRNA_C	gi|574584673|ref|NM_001289160.1|	100	13	0	0	6	18	1523	1511	7.2	26.3
CHD8_shRNA_C	gi|574584523|ref|NM_001289161.1|	100	13	0	0	6	18	1493	1481	7.2	26.3
CHD8_shRNA_C	gi|574584410|ref|NM_005931.4|	100	13	0	0	6	18	1622	1610	7.2	26.3
CHD8_shRNA_C	gi|552953865|ref|NM_001018102.2|	100	13	0	0	1	13	2050	2038	7.2	26.3
CHD8_shRNA_C	gi|552953864|ref|NM_015532.4|	100	13	0	0	1	13	2521	2509	7.2	26.3
CHD8_shRNA_C	gi|527317370|ref|NM_001281463.1|	100	13	0	0	4	16	3884	3872	7.2	26.3
CHD8_shRNA_C	gi|527317370|ref|NM_001281463.1|	100	11	0	0	9	19	3963	3973	113	22.3
CHD8_shRNA_C	gi|527317370|ref|NM_001281463.1|	92.86	14	1	0	3	16	4474	4461	447	20.3
CHD8_shRNA_C	gi|527317369|ref|NM_006306.3|	100	13	0	0	4	16	3738	3726	7.2	26.3
CHD8_shRNA_C	gi|527317369|ref|NM_006306.3|	100	11	0	0	9	19	3817	3827	113	22.3
CHD8_shRNA_C	gi|527317369|ref|NM_006306.3|	92.86	14	1	0	3	16	4328	4315	447	20.3
CHD8_shRNA_C	gi|344030229|ref|NM_001164722.2|	100	13	0	0	7	19	17	5	7.2	26.3
CHD8_shRNA_C	gi|308199414|ref|NM_005933.3|	100	13	0	0	5	17	8440	8428	7.2	26.3
CHD8_shRNA_C	gi|308199414|ref|NM_005933.3|	100	10	0	0	7	16	6655	6664	447	20.3
CHD8_shRNA_C	gi|308199412|ref|NM_001197104.1|	100	13	0	0	5	17	8449	8437	7.2	26.3
CHD8_shRNA_C	gi|308199412|ref|NM_001197104.1|	100	10	0	0	7	16	6664	6673	447	20.3
CHD8_shRNA_C	gi|299829172|ref|NR_033877.1|	100	13	0	0	5	17	564	552	7.2	26.3
CHD8_shRNA_C	gi|257900487|ref|NM_001164721.1|	100	13	0	0	7	19	17	5	7.2	26.3
CHD8_shRNA_C	gi|221136830|ref|NM_145648.3|	100	13	0	0	2	14	914	902	7.2	26.3
CHD8_shRNA_C	gi|189163509|ref|NM_002076.3|	100	13	0	0	3	15	990	1002	7.2	26.3
CHD8_shRNA_C	gi|189163509|ref|NM_002076.3|	100	10	0	0	3	12	2961	2952	447	20.3
CHD8_shRNA_C	gi|139394667|ref|NM_015130.2|	94.12	17	1	0	3	19	3397	3413	7.2	26.3
CHD8_shRNA_C	gi|115583653|ref|NM_004133.4|	100	13	0	0	3	15	2792	2780	7.2	26.3
CHD8_shRNA_C	gi|114431235|ref|NM_021224.4|	100	13	0	0	3	15	6705	6717	7.2	26.3
CHD8_shRNA_C	gi|42741672|ref|NM_005981.3|	100	13	0	0	6	18	243	231	7.2	26.3
CHD8_shRNA_C	gi|82659117|ref|NM_004598.3|	100	13	0	0	4	16	2872	2860	7.2	26.3
CHD8_shRNA_C	gi|82659117|ref|NM_004598.3|	100	10	0	0	3	12	1542	1551	447	20.3
CHD8_shRNA_C	gi|664806062|ref|NM_001300828.1|	100	12	0	0	4	15	1121	1132	29	24.3
CHD8_shRNA_C	gi|664806061|ref|NM_019035.4|	100	12	0	0	4	15	1121	1132	29	24.3
CHD8_shRNA_C	gi|642945630|ref|NM_001267550.2|	100	12	0	0	2	13	29643	29654	29	24.3
CHD8_shRNA_C	gi|642945630|ref|NM_001267550.2|	100	10	0	0	10	19	7468	7459	447	20.3
CHD8_shRNA_C	gi|642945630|ref|NM_001267550.2|	100	10	0	0	2	11	78235	78244	447	20.3
CHD8_shRNA_C	gi|642945630|ref|NM_001267550.2|	100	10	0	0	2	11	79423	79432	447	20.3
CHD8_shRNA_C	gi|619329026|ref|NM_001291694.1|	100	12	0	0	5	16	5772	5761	29	24.3
CHD8_shRNA_C	gi|619329025|ref|NM_003298.4|	100	12	0	0	5	16	5829	5818	29	24.3
CHD8_shRNA_C	gi|618466728|ref|NM_001271466.2|	100	12	0	0	5	16	771	760	29	24.3
CHD8_shRNA_C	gi|618466728|ref|NM_001271466.2|	100	11	0	0	7	17	5065	5075	113	22.3
CHD8_shRNA_C	gi|618466025|ref|NM_001291656.1|	100	12	0	0	5	16	924	913	29	24.3
CHD8_shRNA_C	gi|618465164|ref|NM_025139.5|	100	12	0	0	5	16	926	915	29	24.3
CHD8_shRNA_C	gi|613410204|ref|NM_001009899.3|	100	12	0	0	7	18	1475	1486	29	24.3
CHD8_shRNA_C	gi|597709786|ref|NM_001291088.1|	100	12	0	0	8	19	7372	7361	29	24.3
CHD8_shRNA_C	gi|597709774|ref|NM_031951.4|	100	12	0	0	8	19	7255	7244	29	24.3
CHD8_shRNA_C	gi|589269325|ref|NR_110844.1|	93.75	16	1	0	4	19	1629	1644	29	24.3
CHD8_shRNA_C	gi|574957322|ref|NR_038339.2|	100	12	0	0	5	16	781	792	29	24.3
CHD8_shRNA_C	gi|574957319|ref|NR_038338.2|	100	12	0	0	5	16	938	949	29	24.3
CHD8_shRNA_C	gi|574957281|ref|NR_038337.2|	100	12	0	0	5	16	1069	1080	29	24.3
CHD8_shRNA_C	gi|567757636|ref|NR_109862.1|	93.75	16	1	0	1	16	1328	1343	29	24.3
CHD8_shRNA_C	gi|567757629|ref|NR_109865.1|	93.75	16	1	0	1	16	1259	1274	29	24.3
CHD8_shRNA_C	gi|567757628|ref|NR_109864.1|	93.75	16	1	0	1	16	1263	1278	29	24.3
CHD8_shRNA_C	gi|567757626|ref|NR_109863.1|	93.75	16	1	0	1	16	1324	1339	29	24.3
CHD8_shRNA_C	gi|558757414|ref|NR_104645.1|	100	12	0	0	3	14	1714	1703	29	24.3
CHD8_shRNA_C	gi|558757325|ref|NM_001114395.2|	100	12	0	0	7	18	3080	3091	29	24.3
CHD8_shRNA_C	gi|531990845|ref|NM_001282163.1|	100	12	0	0	8	19	535	524	29	24.3
CHD8_shRNA_C	gi|531990844|ref|NM_000084.4|	100	12	0	0	8	19	492	481	29	24.3
CHD8_shRNA_C	gi|531990843|ref|NM_001127898.3|	100	12	0	0	8	19	836	825	29	24.3
CHD8_shRNA_C	gi|531990842|ref|NM_001127899.3|	100	12	0	0	8	19	1095	1084	29	24.3
CHD8_shRNA_C	gi|586804137|ref|NR_110655.1|	100	12	0	0	7	18	72	61	29	24.3
CHD8_shRNA_C	gi|451898128|ref|NR_077058.1|	100	12	0	0	4	15	1529	1518	29	24.3
CHD8_shRNA_C	gi|451898128|ref|NR_077058.1|	100	10	0	0	9	18	7349	7340	447	20.3
CHD8_shRNA_C	gi|394582098|ref|NM_001270472.1|	100	12	0	0	3	14	1481	1492	29	24.3
CHD8_shRNA_C	gi|394582092|ref|NM_002388.4|	100	12	0	0	3	14	1594	1605	29	24.3
CHD8_shRNA_C	gi|378925624|ref|NM_001256850.1|	100	12	0	0	2	13	28692	28703	29	24.3
CHD8_shRNA_C	gi|378925624|ref|NM_001256850.1|	100	10	0	0	10	19	7468	7459	447	20.3
CHD8_shRNA_C	gi|378925624|ref|NM_001256850.1|	100	10	0	0	2	11	73312	73321	447	20.3
CHD8_shRNA_C	gi|378925624|ref|NM_001256850.1|	100	10	0	0	2	11	74500	74509	447	20.3
CHD8_shRNA_C	gi|374093217|ref|NM_033104.3|	100	12	0	0	4	15	6590	6579	29	24.3
CHD8_shRNA_C	gi|359465591|ref|NM_001253829.1|	100	12	0	0	7	18	1353	1364	29	24.3
CHD8_shRNA_C	gi|359465589|ref|NM_001253830.1|	100	12	0	0	7	18	1414	1425	29	24.3
CHD8_shRNA_C	gi|359465588|ref|NM_177995.2|	100	12	0	0	7	18	1429	1440	29	24.3
CHD8_shRNA_C	gi|359465587|ref|NM_152422.4|	100	12	0	0	7	18	1347	1358	29	24.3
CHD8_shRNA_C	gi|345478706|ref|NM_007367.3|	100	12	0	0	6	17	757	768	29	24.3
CHD8_shRNA_C	gi|345478705|ref|NM_016732.2|	100	12	0	0	6	17	757	768	29	24.3
CHD8_shRNA_C	gi|472235300|ref|NM_001277307.1|	100	12	0	0	5	16	84	73	29	24.3
CHD8_shRNA_C	gi|341865580|ref|NM_001243147.1|	100	12	0	0	3	14	166	155	29	24.3
CHD8_shRNA_C	gi|341865576|ref|NM_002533.3|	100	12	0	0	3	14	166	155	29	24.3
CHD8_shRNA_C	gi|334085251|ref|NM_001242309.1|	100	12	0	0	8	19	2875	2886	29	24.3
CHD8_shRNA_C	gi|334085247|ref|NM_001242307.1|	100	12	0	0	8	19	3179	3190	29	24.3
CHD8_shRNA_C	gi|334085246|ref|NM_014889.3|	100	12	0	0	8	19	3176	3187	29	24.3
CHD8_shRNA_C	gi|330864794|ref|NR_027918.2|	100	12	0	0	7	18	268	257	29	24.3
CHD8_shRNA_C	gi|330864793|ref|NM_201435.4|	100	12	0	0	7	18	268	257	29	24.3
CHD8_shRNA_C	gi|321117256|ref|NM_001202483.1|	100	12	0	0	1	12	2634	2623	29	24.3
CHD8_shRNA_C	gi|321117246|ref|NM_001202482.1|	100	12	0	0	1	12	2520	2509	29	24.3
CHD8_shRNA_C	gi|321117238|ref|NM_001202481.1|	100	12	0	0	1	12	2656	2645	29	24.3
CHD8_shRNA_C	gi|321117172|ref|NM_001202475.1|	100	12	0	0	1	12	2429	2418	29	24.3
CHD8_shRNA_C	gi|321117159|ref|NM_001883.4|	100	12	0	0	1	12	2523	2512	29	24.3
CHD8_shRNA_C	gi|319738621|ref|NM_001201429.1|	100	12	0	0	6	17	3300	3311	29	24.3
CHD8_shRNA_C	gi|315360640|ref|NM_014215.2|	100	12	0	0	8	19	3888	3899	29	24.3
CHD8_shRNA_C	gi|313151187|ref|NM_012295.3|	100	12	0	0	6	17	3450	3461	29	24.3
CHD8_shRNA_C	gi|313151180|ref|NM_001199281.1|	100	12	0	0	6	17	3756	3767	29	24.3
CHD8_shRNA_C	gi|299829229|ref|NR_033894.1|	100	12	0	0	5	16	511	522	29	24.3
CHD8_shRNA_C	gi|298286513|ref|NM_001005909.2|	100	12	0	0	1	12	1702	1691	29	24.3
CHD8_shRNA_C	gi|298286512|ref|NM_016291.3|	100	12	0	0	1	12	1705	1694	29	24.3
CHD8_shRNA_C	gi|291045224|ref|NM_133378.4|	100	12	0	0	2	13	25911	25922	29	24.3
CHD8_shRNA_C	gi|291045224|ref|NM_133378.4|	100	10	0	0	10	19	7468	7459	447	20.3
CHD8_shRNA_C	gi|291045224|ref|NM_133378.4|	100	10	0	0	2	11	70531	70540	447	20.3
CHD8_shRNA_C	gi|291045224|ref|NM_133378.4|	100	10	0	0	2	11	71719	71728	447	20.3
CHD8_shRNA_C	gi|290562712|ref|NM_133459.3|	100	12	0	0	8	19	2761	2772	29	24.3
CHD8_shRNA_C	gi|289191317|ref|NM_001172575.1|	100	12	0	0	3	14	2083	2072	29	24.3
CHD8_shRNA_C	gi|289191315|ref|NM_001172574.1|	100	12	0	0	3	14	2227	2216	29	24.3
CHD8_shRNA_C	gi|288557235|ref|NR_033308.1|	100	12	0	0	8	19	1749	1760	29	24.3
CHD8_shRNA_C	gi|288557234|ref|NM_022449.3|	100	12	0	0	8	19	1901	1912	29	24.3
CHD8_shRNA_C	gi|283837841|ref|NM_001080421.2|	100	12	0	0	7	18	6418	6429	29	24.3
CHD8_shRNA_C	gi|262359928|ref|NM_015446.4|	100	12	0	0	4	15	1429	1418	29	24.3
CHD8_shRNA_C	gi|262359928|ref|NM_015446.4|	100	10	0	0	3	12	5973	5982	447	20.3
CHD8_shRNA_C	gi|262359928|ref|NM_015446.4|	100	10	0	0	9	18	7256	7247	447	20.3
CHD8_shRNA_C	gi|254039635|ref|NR_028062.1|	100	12	0	0	1	12	6139	6150	29	24.3

## Sheet: shRNA_G Blastn
# blastn
# Iteration: 0
# Query: CHD8_shRNA_G
# RID: 2UWAVAFY014
# Database: GP/9606.9558/RefSeq_RNA
# Fields: query id, subject ids, % identity, alignment length, mismatches, gap opens, q. start, q. end, s. start, s. end, evalue, bit score
# 116 hits found
query_id	subject_id	%_identity	alignment length	mismatches	gap opens	q. start	q. end	s. start	s. end	evalue	bit score
CHD8_shRNA_G	gi|282165703|ref|NM_001170629.1|	100	19	0	0	1	19	2769	2751	0.002	38.2
CHD8_shRNA_G	gi|282165702|ref|NM_020920.3|	100	19	0	0	1	19	2014	1996	0.002	38.2
CHD8_shRNA_G	gi|210033158|ref|NR_024276.1|	100	18	0	0	2	19	674	691	0.008	36.2
CHD8_shRNA_G	gi|210033155|ref|NR_015414.1|	100	18	0	0	2	19	1160	1177	0.008	36.2
CHD8_shRNA_G	gi|291045187|ref|NM_001142386.2|	94.44	18	1	0	1	18	6531	6548	1.8	28.2
CHD8_shRNA_G	gi|284172506|ref|NM_018117.11|	100	14	0	0	3	16	2199	2212	1.8	28.2
CHD8_shRNA_G	gi|156564371|ref|NM_138435.2|	94.44	18	1	0	2	19	574	557	1.8	28.2
CHD8_shRNA_G	gi|635372957|ref|NR_120472.1|	100	13	0	0	6	18	340	328	7.2	26.3
CHD8_shRNA_G	gi|557357764|ref|NM_001286523.1|	100	13	0	0	4	16	348	336	7.2	26.3
CHD8_shRNA_G	gi|550544210|ref|NM_015027.3|	94.12	17	1	0	1	17	3837	3821	7.2	26.3
CHD8_shRNA_G	gi|550544179|ref|NM_001285445.1|	94.12	17	1	0	1	17	3753	3737	7.2	26.3
CHD8_shRNA_G	gi|550544177|ref|NM_001285447.1|	94.12	17	1	0	1	17	3649	3633	7.2	26.3
CHD8_shRNA_G	gi|550544172|ref|NM_001285448.1|	94.12	17	1	0	1	17	3662	3646	7.2	26.3
CHD8_shRNA_G	gi|550544168|ref|NM_001285444.1|	94.12	17	1	0	1	17	3756	3740	7.2	26.3
CHD8_shRNA_G	gi|460838691|ref|NM_023929.4|	100	13	0	0	1	13	4354	4342	7.2	26.3
CHD8_shRNA_G	gi|460838691|ref|NM_023929.4|	100	10	0	0	6	15	2665	2674	447	20.3
CHD8_shRNA_G	gi|460417312|ref|NM_001277145.1|	100	13	0	0	1	13	3117	3105	7.2	26.3
CHD8_shRNA_G	gi|460417312|ref|NM_001277145.1|	100	10	0	0	6	15	1428	1437	447	20.3
CHD8_shRNA_G	gi|460417311|ref|NM_001105539.2|	100	13	0	0	1	13	4426	4414	7.2	26.3
CHD8_shRNA_G	gi|460417311|ref|NM_001105539.2|	100	10	0	0	6	15	2737	2746	447	20.3
CHD8_shRNA_G	gi|390608663|ref|NM_003476.4|	100	13	0	0	7	19	96	108	7.2	26.3
CHD8_shRNA_G	gi|384381493|ref|NR_047578.1|	100	13	0	0	2	14	2971	2959	7.2	26.3
CHD8_shRNA_G	gi|384381493|ref|NR_047578.1|	100	10	0	0	1	10	1997	1988	447	20.3
CHD8_shRNA_G	gi|384381491|ref|NM_001258023.1|	100	13	0	0	2	14	2813	2801	7.2	26.3
CHD8_shRNA_G	gi|384381491|ref|NM_001258023.1|	100	10	0	0	1	10	1724	1715	447	20.3
CHD8_shRNA_G	gi|384381489|ref|NM_001258022.1|	100	13	0	0	2	14	2916	2904	7.2	26.3
CHD8_shRNA_G	gi|384381489|ref|NM_001258022.1|	100	10	0	0	1	10	1827	1818	447	20.3
CHD8_shRNA_G	gi|384381487|ref|NM_001258021.1|	100	13	0	0	2	14	2916	2904	7.2	26.3
CHD8_shRNA_G	gi|384381487|ref|NM_001258021.1|	100	10	0	0	1	10	1827	1818	447	20.3
CHD8_shRNA_G	gi|384381485|ref|NM_001258020.1|	100	13	0	0	2	14	3281	3269	7.2	26.3
CHD8_shRNA_G	gi|384381485|ref|NM_001258020.1|	100	10	0	0	1	10	2192	2183	447	20.3
CHD8_shRNA_G	gi|384381483|ref|NM_001258019.1|	100	13	0	0	2	14	2984	2972	7.2	26.3
CHD8_shRNA_G	gi|384381483|ref|NM_001258019.1|	100	10	0	0	1	10	1895	1886	447	20.3
CHD8_shRNA_G	gi|383872644|ref|NM_001257409.1|	100	13	0	0	5	17	132	120	7.2	26.3
CHD8_shRNA_G	gi|383872638|ref|NM_001257408.1|	100	13	0	0	5	17	132	120	7.2	26.3
CHD8_shRNA_G	gi|373838707|ref|NM_001256370.1|	100	13	0	0	4	16	504	492	7.2	26.3
CHD8_shRNA_G	gi|373838706|ref|NM_022136.4|	100	13	0	0	4	16	224	212	7.2	26.3
CHD8_shRNA_G	gi|325053703|ref|NM_006418.4|	100	13	0	0	7	19	1807	1819	7.2	26.3
CHD8_shRNA_G	gi|320461538|ref|NM_001202450.1|	100	13	0	0	2	14	382	370	7.2	26.3
CHD8_shRNA_G	gi|320461536|ref|NM_001202449.1|	100	13	0	0	2	14	567	555	7.2	26.3
CHD8_shRNA_G	gi|320461535|ref|NM_006721.3|	100	13	0	0	2	14	382	370	7.2	26.3
CHD8_shRNA_G	gi|320461534|ref|NM_001123.3|	100	13	0	0	2	14	621	609	7.2	26.3
CHD8_shRNA_G	gi|315013574|ref|NR_037644.1|	100	13	0	0	4	16	377	389	7.2	26.3
CHD8_shRNA_G	gi|296010835|ref|NM_004431.3|	100	13	0	0	5	17	3959	3947	7.2	26.3
CHD8_shRNA_G	gi|221307567|ref|NM_001144823.1|	100	13	0	0	5	17	4937	4925	7.2	26.3
CHD8_shRNA_G	gi|221307565|ref|NM_005848.3|	100	13	0	0	5	17	4801	4789	7.2	26.3
CHD8_shRNA_G	gi|212274353|ref|NM_003489.3|	100	13	0	0	6	18	3103	3091	7.2	26.3
CHD8_shRNA_G	gi|211971059|ref|NM_001136558.1|	100	13	0	0	1	13	3028	3016	7.2	26.3
CHD8_shRNA_G	gi|211971057|ref|NM_001136557.1|	100	13	0	0	1	13	3115	3103	7.2	26.3
CHD8_shRNA_G	gi|211971056|ref|NM_020960.4|	100	13	0	0	1	13	2971	2959	7.2	26.3
CHD8_shRNA_G	gi|209969691|ref|NM_001136200.1|	100	13	0	0	4	16	377	389	7.2	26.3
CHD8_shRNA_G	gi|209969689|ref|NM_144591.3|	100	13	0	0	4	16	377	389	7.2	26.3
CHD8_shRNA_G	gi|188536066|ref|NM_020361.4|	100	13	0	0	3	15	933	945	7.2	26.3
CHD8_shRNA_G	gi|167001483|ref|NM_001114183.1|	100	13	0	0	2	14	3224	3212	7.2	26.3
CHD8_shRNA_G	gi|167001483|ref|NM_001114183.1|	100	10	0	0	1	10	2135	2126	447	20.3
CHD8_shRNA_G	gi|167001418|ref|NM_000827.3|	100	13	0	0	2	14	3224	3212	7.2	26.3
CHD8_shRNA_G	gi|167001418|ref|NM_000827.3|	100	10	0	0	1	10	2135	2126	447	20.3
CHD8_shRNA_G	gi|160420294|ref|NM_033395.1|	100	13	0	0	7	19	1886	1874	7.2	26.3
CHD8_shRNA_G	gi|145275218|ref|NM_022454.3|	100	13	0	0	1	13	2142	2154	7.2	26.3
CHD8_shRNA_G	gi|122937210|ref|NM_001080398.1|	100	13	0	0	2	14	968	980	7.2	26.3
CHD8_shRNA_G	gi|115583682|ref|NM_198468.2|	100	13	0	0	4	16	8196	8208	7.2	26.3
CHD8_shRNA_G	gi|115583682|ref|NM_198468.2|	100	10	0	0	9	18	2598	2607	447	20.3
CHD8_shRNA_G	gi|58331232|ref|NM_012073.3|	100	13	0	0	3	15	1043	1031	7.2	26.3
CHD8_shRNA_G	gi|38570063|ref|NM_138811.3|	100	13	0	0	1	13	1142	1130	7.2	26.3
CHD8_shRNA_G	gi|38570063|ref|NM_138811.3|	100	10	0	0	1	10	971	962	447	20.3
CHD8_shRNA_G	gi|663429564|ref|NM_001297755.1|	100	12	0	0	1	12	2384	2395	29	24.3
CHD8_shRNA_G	gi|663071127|ref|NM_133636.3|	100	12	0	0	1	12	2585	2596	29	24.3
CHD8_shRNA_G	gi|663071125|ref|NM_001297756.1|	100	12	0	0	1	12	2598	2609	29	24.3
CHD8_shRNA_G	gi|663071084|ref|NM_001297757.1|	100	12	0	0	1	12	2487	2498	29	24.3
CHD8_shRNA_G	gi|659667951|ref|NM_001294145.1|	100	12	0	0	5	16	1932	1921	29	24.3
CHD8_shRNA_G	gi|589269244|ref|NR_046188.3|	100	12	0	0	7	18	1717	1728	29	24.3
CHD8_shRNA_G	gi|589269242|ref|NR_110864.1|	100	12	0	0	7	18	1485	1496	29	24.3
CHD8_shRNA_G	gi|589269180|ref|NM_183372.5|	100	12	0	0	7	18	1569	1580	29	24.3
CHD8_shRNA_G	gi|589269126|ref|NM_001101663.4|	100	12	0	0	7	18	875	886	29	24.3
CHD8_shRNA_G	gi|565671817|ref|NR_109817.1|	100	12	0	0	2	13	365	354	29	24.3
CHD8_shRNA_G	gi|544583551|ref|NM_001282791.1|	100	12	0	0	3	14	244	233	29	24.3
CHD8_shRNA_G	gi|544583549|ref|NM_001282790.1|	100	12	0	0	3	14	119	108	29	24.3
CHD8_shRNA_G	gi|544583545|ref|NM_015317.2|	100	12	0	0	3	14	365	354	29	24.3
CHD8_shRNA_G	gi|542133046|ref|NM_032427.2|	100	12	0	0	1	12	3526	3537	29	24.3
CHD8_shRNA_G	gi|532691751|ref|NM_001282224.1|	100	12	0	0	2	13	1036	1025	29	24.3
CHD8_shRNA_G	gi|532691749|ref|NM_000052.6|	100	12	0	0	2	13	1036	1025	29	24.3
CHD8_shRNA_G	gi|523704358|ref|NM_172375.2|	100	12	0	0	3	14	481	470	29	24.3
CHD8_shRNA_G	gi|523704357|ref|NM_139318.4|	100	12	0	0	3	14	481	470	29	24.3
CHD8_shRNA_G	gi|509155861|ref|NR_103526.1|	100	12	0	0	1	12	999	988	29	24.3
CHD8_shRNA_G	gi|497240842|ref|NM_001278141.1|	100	12	0	0	7	18	1767	1778	29	24.3
CHD8_shRNA_G	gi|480306418|ref|NM_017940.4|	100	12	0	0	7	18	1556	1567	29	24.3
CHD8_shRNA_G	gi|480306418|ref|NM_017940.4|	100	12	0	0	7	18	2369	2380	29	24.3
CHD8_shRNA_G	gi|478247000|ref|NM_001039703.5|	100	12	0	0	7	18	585	596	29	24.3
CHD8_shRNA_G	gi|478247000|ref|NM_001039703.5|	100	11	0	0	8	18	1399	1409	113	22.3
CHD8_shRNA_G	gi|476007877|ref|NM_001277444.1|	100	12	0	0	7	18	625	636	29	24.3
CHD8_shRNA_G	gi|476007873|ref|NM_001037675.3|	100	12	0	0	7	18	625	636	29	24.3
CHD8_shRNA_G	gi|475505994|ref|NM_001277378.1|	100	12	0	0	8	19	481	470	29	24.3
CHD8_shRNA_G	gi|459683880|ref|NM_001277126.1|	100	12	0	0	6	17	2646	2635	29	24.3
CHD8_shRNA_G	gi|459683879|ref|NM_144687.3|	100	12	0	0	6	17	2643	2632	29	24.3
CHD8_shRNA_G	gi|459683819|ref|NM_001277129.1|	100	12	0	0	6	17	2643	2632	29	24.3
CHD8_shRNA_G	gi|506327997|ref|NM_015383.2|	100	12	0	0	7	18	550	561	29	24.3
CHD8_shRNA_G	gi|401461772|ref|NM_015171.3|	100	12	0	0	1	12	1237	1248	29	24.3
CHD8_shRNA_G	gi|401461770|ref|NM_001270940.1|	100	12	0	0	1	12	1373	1384	29	24.3
CHD8_shRNA_G	gi|392871560|ref|NR_052013.2|	100	12	0	0	5	16	5907	5918	29	24.3
CHD8_shRNA_G	gi|392050769|ref|NM_015909.3|	100	12	0	0	5	16	5907	5918	29	24.3
CHD8_shRNA_G	gi|387849363|ref|NR_049734.1|	100	12	0	0	3	14	1367	1356	29	24.3
CHD8_shRNA_G	gi|387849361|ref|NR_049733.1|	100	12	0	0	3	14	1217	1206	29	24.3
CHD8_shRNA_G	gi|387849357|ref|NR_049732.1|	100	12	0	0	3	14	1268	1257	29	24.3
CHD8_shRNA_G	gi|387849355|ref|NR_049731.1|	100	12	0	0	3	14	1316	1305	29	24.3
CHD8_shRNA_G	gi|387849349|ref|NM_001261828.1|	100	12	0	0	3	14	1246	1235	29	24.3
CHD8_shRNA_G	gi|387849346|ref|NM_001261827.1|	100	12	0	0	3	14	1195	1184	29	24.3
CHD8_shRNA_G	gi|387849345|ref|NM_001079692.2|	100	12	0	0	3	14	1096	1085	29	24.3
CHD8_shRNA_G	gi|387849340|ref|NM_032597.4|	100	12	0	0	3	14	1147	1136	29	24.3
CHD8_shRNA_G	gi|357430791|ref|NM_003142.4|	100	12	0	0	5	16	1608	1597	29	24.3
CHD8_shRNA_G	gi|336455109|ref|NR_038893.1|	100	12	0	0	1	12	423	434	29	24.3
CHD8_shRNA_G	gi|336455108|ref|NR_038892.1|	100	12	0	0	1	12	498	509	29	24.3
CHD8_shRNA_G	gi|333440450|ref|NM_001207044.1|	100	12	0	0	8	19	5052	5063	29	24.3
CHD8_shRNA_G	gi|333440448|ref|NM_015097.2|	100	12	0	0	8	19	5474	5485	29	24.3
CHD8_shRNA_G	gi|320461721|ref|NM_001202435.1|	93.75	16	1	0	2	17	1577	1562	29	24.3
CHD8_shRNA_G	gi|320461721|ref|NM_001202435.1|	100	10	0	0	1	10	3336	3327	447	20.3
CHD8_shRNA_G	gi|315259102|ref|NM_014169.3|	93.75	16	1	0	2	17	529	514	29	24.3

## Sheet: FPKM_of_potential_G_offtarget
sample	tracking_id	class_code	nearest_ref_id	gene_id	gene_short_name	tss_id	locus	length	coverage	FPKM	FPKM_conf_lo	FPKM_conf_hi	FPKM_status	Note
untransfected hNSC 1	ENSG00000241469.1	-	-	ENSG00000241469.1	RP11-631B21.1	-	chr3:107560508-107596926	-	-	0.0469834	0	0.382924	OK	LINC00635	gi|210033158|ref|NR_024276.1|
untransfected hNSC 2	ENSG00000241469.1	-	-	ENSG00000241469.1	RP11-631B21.1	-	chr3:107560508-107596926	-	-	0.00120766	0	0.258685	OK	LINC00635	gi|210033158|ref|NR_024276.1|
