# Supplementary material for: The autism-associated chromatin modifier CHD8 regulates other autism risk genes during human neurodevelopment
Source: Nat Commun. 2015 Mar 10;6:6404. doi: 10.1038/ncomms7404 (PMC4355952; doi:10.1038/ncomms7404)
Supplement: Supplementary Data 6 — Wilcoxon P-values for subsets of CHD8 bound promoters and residual values from fitting of smoothed (quadratic) spline as shown in Fig 4B. [file ncomms7404-s7.xlsx]

## Sheet: Wilcoxon_KD_C
Wilcoxon results for knockdown C
Set	N	P	Residual
hNSC (all)	8140	2.15x10-58	2.52
hNSC Specific	3405	1.53x10-32	-10.7
hNSC and Human brain	2603	8.28x10-49	10.09
Conserved in mouse	1728	1.07x10-53	20.69

## Sheet: Wilcoxon_KD_G
Wilcoxon results for knockdown G
Set	N	P	Residual
hNSC (all)	8140	1.42x10-34	2.16
hNSC Specific	3405	1.57x10-15	-11.53
hNSC and Human brain	2603	5.86x10-35	9.75
Conserved in mouse	1728	3.58x10-43	20.29
