# Supplementary material for: The autism-associated chromatin modifier CHD8 regulates other autism risk genes during human neurodevelopment
Source: Nat Commun. 2015 Mar 10;6:6404. doi: 10.1038/ncomms7404 (PMC4355952; doi:10.1038/ncomms7404)
Supplement: Supplementary Data 7 — Gene expression analysis in CHD8 knockdown experiments. See readme in first sheet for complete details. [file ncomms7404-s8.xlsx]

## Sheet: ReadMe
sheet 1	cntrl_vs_C_Poisson_edgeR_TMM_re	EdgeR output for shRNA C using Poisson model
sheet 2	cntrl_vs_G_Poisson_edgeR_TMM_re	EdgeR output for shRNA G using Poisson model
sheet 3	cntrl_vs_C_NegBin_edgeR_TMM_res	EdgeR output for shRNA C using Negative Binomial model
sheet 4	cntrl_vs_G_NegBin_edgeR_TMM_res	EdgeR output for shRNA G using Negative Binomial model
sheet 5	top_genes_Poisson_G	Genes most strongly dysregulated due to shRNA G.	p-value < 1.68E-6	Absolute log2 Fold Change > 0.1	Log(Counts Per Million) >2 and <10
sheet 6	top_genes_Poisson_C	Genes most strongly dysregulated due to shRNA C	p-value < 1.68E-6	Absolute log2 Fold Change > 0.1	Log(Counts Per Million) >2 and <10
sheet 7	Top_Gene_DE_DAVID	DAVID output for genes most strongly dysregulated in both shRNA experiments
sheet 8	Fraction down regulated	Measurement of fraction of genes downregulated in each inidicated set of CHD8 targets that are either rASD or pASD genes. P-values from Wilcoxon Rank test
sheet 9	models_vs_enrichment_sets	Wilcoxon Rank p-values for dysregulation of CHD8 target genes versus non-targeted but active genes in each shRNA experiment
sheet 10	models_vs_pathway_sets	Wilcoxon Rank p-values for dysregulation of Kegg Pathways in each shRNA experiment
sheet 11	models_vs_DawnProbable_sets	Wilcoxon Rank p-values for dysregulation of rASD or pASD genes in each shRNA experiment
sheet 12	models_vs_ASD_CHD8_targets	Wilcoxon Rank p-values for dysregulation of rASD or pASD genes that are targets of CHD8 in each shRNA experiment

## Sheet: cntrl_vs_C_Poisson_edgeR_TMM_re
Gene	logFC	logCPM	LR	PValue	trended.disp	tagwise.disp	ctrl0	ctrl1	ctrl2	ctrl3	C0	C1	C3
A1BG	-0.0501803	2.05274	0.178208	0.672918	0.0117419	0.0120138	132	101	76	68	97	113	77
A1BG-AS1	-0.141632	2.77189	2.31971	0.127744	0.00980682	0.00672737	206	201	143	101	167	192	96
A2M-AS1	-0.0454914	2.01429	0.141005	0.707284	0.0118295	0.00831868	107	106	75	76	92	111	74
AAAS	0.0329603	6.76565	1.91505	0.166404	0.00301601	0.00325335	2621	2208	2777	2470	2602	2523	2253
AACS	0.051357	5.61328	2.2113	0.137003	0.00325983	0.00424756	1479	944	968	1030	1326	1172	1029
AACSP1	-0.894277	-1.45744	3.60893	0.05747	0.085331	0.113493	9	4	7	12	9	0	4
AADAT	0.0123109	6.00117	0.159741	0.689395	0.00317175	0.00319968	1587	1437	1505	1372	1580	1335	1464
AAED1	0.0431142	3.44837	0.342766	0.558237	0.00741205	0.0074644	338	239	244	184	303	300	170
AAGAB	0.113843	7.16333	31.4381	2.05895e-08	0.00282481	0.00222713	3817	3195	3038	2760	3976	3444	3015
AAMDC	0.122769	3.3891	2.68178	0.101502	0.00762296	0.00544083	244	268	197	201	268	280	220
AAMP	0.0659289	6.84945	8.38162	0.00379034	0.00298369	0.00325014	3034	2405	2599	2459	3097	2786	2276
AANAT	0.505811	-1.11277	1.65251	0.198617	0.0646095	0.078952	9	10	8	3	11	8	12
AAR2	0.032526	6.18225	1.29	0.256048	0.00314452	0.0027558	1979	1579	1596	1494	1886	1730	1484
AARS2	0.100747	6.301	13.2968	0.000265858	0.00312659	0.00353344	2140	1668	1862	1492	2006	2048	1557
AASDH	-0.113492	4.6034	5.34204	0.0208171	0.00417981	0.00440874	687	684	496	436	656	562	431
AASDHPPT	-0.154286	7.71591	84.8262	3.25784e-20	0.00243426	0.00307454	6502	5066	4617	4205	6069	4025	3865
AASS	-0.0641181	7.74356	14.686	0.000126988	0.0024121	0.00205638	5962	4726	4898	4624	5570	4399	4478
AATF	0.077789	6.26093	7.63455	0.00572608	0.00313281	0.00335929	2015	1457	1875	1676	2082	1696	1580
AATK	0.289697	0.291018	1.61103	0.204348	0.0214531	0.0150845	27	18	24	27	29	28	30
ABAT	-0.0783486	5.79558	5.6362	0.0175933	0.00321045	0.0034246	1564	1173	1286	1217	1320	1092	1283
ABCA1	0.012806	4.27474	0.0503901	0.822386	0.00487273	0.00749456	361	414	453	503	294	364	621
ABCA10	-0.192474	1.98588	2.79174	0.0947515	0.0118943	0.0101125	176	117	29	45	158	87	45
ABCA11P	-0.075098	4.36843	1.94157	0.163498	0.00465344	0.00578822	577	488	469	416	566	384	436
ABCA12	-0.105107	1.11295	0.400936	0.526606	0.0146232	0.0483827	68	67	38	22	52	39	53
ABCA13	0.0585441	2.98285	0.506865	0.476499	0.00908255	0.0100502	280	224	86	104	331	195	96
ABCA17P	0.583802	-2.43625	0.666027	0.41444	0.170499	0.0906179	3	1	1	2	4	1	4
ABCA2	0.0935442	6.41198	12.7589	0.000354324	0.00310774	0.00377527	2519	1714	1728	1685	2396	2149	1680
ABCA3	0.264731	4.74703	30.4376	3.44776e-08	0.0039467	0.00528279	565	507	640	585	582	745	644
ABCA4	-0.13989	2.86615	2.45039	0.117496	0.00948913	0.0107616	273	151	145	127	194	173	125
ABCA6	0.47196	-2.5366	0.358634	0.549266	0.181368	0.159545	1	3	2	1	4	3	0
ABCA7	0.0541649	3.23705	0.456065	0.499469	0.00817013	0.00657132	246	232	225	160	225	273	157
ABCA9	0.0850384	2.24421	0.644683	0.42202	0.011298	0.00783015	150	152	34	60	161	161	57
ABCB10	0.0929582	5.94543	8.96022	0.00275921	0.00318102	0.00361307	1761	1204	1401	1246	1848	1414	1162
ABCB11	0.326146	-1.1636	0.730934	0.392581	0.0673725	0.0572686	12	7	3	6	12	15	4
ABCB4	0.14668	2.4607	2.03307	0.153909	0.0107499	0.0150248	140	136	101	100	195	114	101
ABCB5	0.109023	-1.85075	0.0435639	0.834667	0.114856	0.0519897	5	5	2	4	4	7	4
ABCB6	-0.0268858	5.45629	0.537563	0.463444	0.00331979	0.00576854	1217	1018	935	909	1121	1207	720
ABCB7	-0.0612445	5.23333	2.396	0.121646	0.00344336	0.00423287	1015	954	771	765	1034	803	749
ABCB8	0.110344	5.95509	12.7747	0.00035134	0.00317937	0.0034918	1671	1424	1351	1135	1679	1726	1104
ABCB9	0.0802716	3.90991	1.66844	0.196467	0.00587611	0.00580955	467	348	295	240	413	404	283
ABCC1	0.0641493	6.98671	8.89508	0.0028594	0.00292117	0.00300886	4034	2491	2732	2345	3679	2822	2628
ABCC10	0.0758975	5.57523	4.71958	0.0298211	0.00327267	0.00344887	1349	1183	940	810	1229	1366	885
ABCC11	-0.0703796	-1.76265	0.0181512	0.892828	0.107687	0.0663556	6	4	5	5	8	3	3
ABCC2	-0.146555	3.01097	2.91639	0.087684	0.00898297	0.0129792	226	254	164	117	162	218	154
ABCC3	0.980049	-2.08781	2.46771	0.116207	0.135731	0.110941	2	3	3	2	5	2	7
ABCC4	-0.0292861	5.04532	0.476646	0.489945	0.00359336	0.00291206	951	733	726	669	881	746	647
ABCC5	-0.176539	6.3429	43.2843	4.73374e-11	0.0031198	0.0026851	2534	2234	1721	1422	2228	1927	1247
ABCC6	0.0913049	-1.12445	0.0485752	0.825561	0.0652352	0.0524022	15	5	14	3	11	7	6
ABCC6P2	-0.0895737	-1.92437	0.0255478	0.87301	0.121092	0.185938	9	4	4	0	3	6	3
ABCD2	-0.165889	0.617535	0.667797	0.413821	0.017895	0.0201335	40	39	34	28	40	23	31
ABCD3	-0.0909756	7.00512	18.1965	1.99246e-05	0.00291193	0.00304589	3711	3303	2614	2498	3600	2825	2384
ABCD4	0.0157206	6.0553	0.273686	0.60087	0.00316329	0.00314499	1745	1450	1516	1419	1688	1606	1312
ABCE1	-0.0168594	8.46944	1.68174	0.194693	0.0017936	0.00209766	9771	7565	8130	7622	9914	6894	7506
ABCF1	0.0183336	7.71448	1.16517	0.280395	0.0024354	0.00203979	5608	4314	5005	4514	5294	4587	4547
ABCF2	-0.00769945	6.88532	0.118082	0.731124	0.00296847	0.00251527	3304	2705	2632	2363	3267	2736	2211
ABCF3	-0.0219854	5.64326	0.413677	0.520109	0.0032504	0.00317044	1425	1221	1008	967	1329	1310	874
ABCG1	-1.04177	-2.45121	2.1374	0.143745	0.172096	0.182832	9	1	0	1	2	2	1
ABCG2	-0.361441	2.30449	10.7277	0.00105544	0.0111522	0.0174424	116	207	97	65	86	132	82
ABCG4	1.0134	-0.167603	13.8097	0.000202292	0.0295198	0.0394939	17	17	14	5	31	23	24
ABCG5	0.0260716	-0.880237	0.00518553	0.942593	0.0532009	0.0572214	17	3	12	11	10	7	14
ABHD10	-0.0966432	6.31126	12.146	0.000491921	0.00312496	0.00341906	2099	1711	1935	1827	2030	1437	1733
ABHD11	0.189463	4.44016	12.9658	0.000317233	0.00449706	0.00347701	545	412	473	460	598	466	530
ABHD12	-0.0504939	5.89597	2.52118	0.112326	0.00318991	0.00298554	1439	1549	1355	1224	1420	1483	1120
ABHD13	-0.104074	6.06239	12.1461	0.000491919	0.00316221	0.0028044	1983	1477	1516	1416	1856	1340	1274
ABHD14A	0.146063	2.55574	2.01844	0.155398	0.0104826	0.00741843	142	116	147	118	145	144	122
ABHD14B	-0.031273	3.15036	0.151068	0.697516	0.00848331	0.00771544	282	205	158	167	248	239	144
ABHD15	0.0244022	4.56431	0.2298	0.631672	0.00425081	0.00335367	661	490	620	453	646	518	444
ABHD16A	0.0419141	6.03451	1.91869	0.166001	0.00316648	0.00303163	1646	1524	1464	1336	1539	1725	1323
ABHD2	-0.0451716	7.24832	5.31863	0.0210986	0.00277272	0.00228386	4470	3835	3103	2793	4158	3660	2794
ABHD3	0.0963738	4.76317	4.17103	0.0411208	0.00392325	0.00567569	692	568	650	561	835	515	568
ABHD4	-0.188941	5.47955	27.1146	1.91746e-07	0.00330968	0.00298203	1268	1283	895	844	1017	1141	787
ABHD5	-0.0546061	4.82486	1.41946	0.233492	0.0038386	0.00474923	807	727	639	499	770	611	550
ABHD6	-0.375923	1.72501	7.87703	0.00500665	0.0125152	0.00998443	100	99	56	66	63	86	53
ABHD8	0.0649227	3.98621	1.13197	0.287355	0.00564804	0.00539761	463	343	338	294	432	418	285
ABI1	0.0264022	6.63729	1.19219	0.274888	0.00305668	0.00250421	2970	2328	2048	1809	2972	2326	1835
ABI2	-0.0486983	9.18955	23.3422	1.35589e-06	0.0012038	0.0012664	15858	13967	12579	12126	15300	12919	11815
ABI3	0.0464247	2.46654	0.194509	0.65919	0.010734	0.00811265	132	121	121	118	116	126	137
ABI3BP	0.214163	-2.34033	0.0799974	0.777301	0.160459	0.313469	2	1	5	3	1	6	0
ABL2	0.0459575	7.49778	6.67796	0.00976121	0.00260168	0.00227727	5680	3773	3247	3606	5680	3743	3845
ABLIM2	0.579515	-2.13586	0.853383	0.355597	0.140241	0.123301	4	2	3	2	4	7	1
ABO	-0.951628	-1.22712	4.77847	0.0288178	0.070966	0.0496201	17	9	11	4	8	3	4
ABR	-0.0119836	7.55306	0.457973	0.498573	0.00256062	0.00221217	5439	4370	4003	3613	4969	4569	3596
ABRACL	0.0373728	5.59386	1.08702	0.297133	0.00326626	0.00553432	1092	1055	1211	1070	1141	877	1244
ABT1	0.111022	5.7456	10.9675	0.000927242	0.00322223	0.00270096	1347	1054	1200	1186	1377	1169	1278
ABTB1	0.208152	1.93116	2.74429	0.0976023	0.0120199	0.00806145	91	97	80	58	104	111	66
ACAA1	-0.0204062	5.09936	0.240185	0.624073	0.00354526	0.00358573	948	778	740	707	847	864	658
ACAA2	-0.0137211	7.17836	0.452273	0.501258	0.00281585	0.00236759	3813	3105	3364	3198	3769	3099	3020
ACACA	0.137886	8.77311	141.251	1.41771e-32	0.00153507	0.00132469	11685	9612	9165	8388	12507	10673	9044
ACACB	0.0429957	4.70872	0.843489	0.358401	0.00400456	0.00383567	827	650	490	407	748	708	458
ACAD10	0.139606	5.39268	13.8421	0.000198831	0.00334993	0.00338744	1197	913	913	726	1172	1026	883
ACAD11	0.0230192	1.58036	0.0266323	0.870366	0.0129029	0.0228812	84	57	53	67	62	93	54
ACAD8	-0.0197074	4.63886	0.16227	0.687075	0.00411819	0.00343267	697	610	557	455	634	600	482
ACAD9	0.0701243	6.03124	5.42206	0.0198839	0.00316699	0.00284757	1866	1358	1456	1288	1866	1528	1275
ACADL	-0.217314	-1.64124	0.217811	0.640713	0.098335	0.16153	4	8	1	8	8	8	1
ACADM	-0.0899954	6.95522	16.4825	4.91014e-05	0.00293652	0.00237011	3327	2760	3048	2712	3065	2551	2543
ACADS	-0.135198	0.193144	0.299251	0.584352	0.0228256	0.0169403	26	31	36	14	20	27	17
ACADSB	-0.0865745	5.37672	5.29689	0.0213635	0.00335809	0.00309617	1323	856	864	876	1138	809	886
ACADVL	0.00795763	7.10033	0.147547	0.700891	0.0028611	0.00250408	3910	3146	2934	2683	3729	3397	2536
ACAP1	0.265567	-1.09204	0.493923	0.482182	0.0635107	0.0651561	10	11	5	5	9	9	13
ACAP2	-0.015396	7.66509	0.837438	0.36013	0.00247448	0.00334754	6261	5019	3906	3622	6403	4335	3781
ACAP3	0.0759326	6.82807	11.0578	0.00088316	0.00299237	0.0061298	2918	2523	2396	2379	2726	3367	2058
ACAT1	0.00848103	6.12001	0.0846719	0.771063	0.00315363	0.00268695	1930	1535	1473	1455	1924	1540	1417
ACBD3	-0.069793	6.81537	9.53834	0.00201224	0.00299739	0.00261608	3718	2743	2226	1957	3431	2497	1968
ACBD4	0.0235765	1.58046	0.0250005	0.874366	0.0129026	0.0125331	70	62	92	54	55	62	70
ACBD5	-0.0927755	5.69934	7.59558	0.00585115	0.00323424	0.00311162	1499	1286	1097	1035	1432	1135	966
ACBD6	0.00451402	6.13338	0.0240819	0.876677	0.00315167	0.00269573	1942	1550	1529	1453	1846	1645	1404
ACBD7	0.0334662	4.28538	0.349236	0.554546	0.00484697	0.00412654	432	414	509	444	460	410	435
ACD	0.30035	5.77821	81.5095	1.74424e-19	0.00321441	0.00398439	1319	1035	1265	1055	1383	1482	1283
ACE2	0.0926189	1.17093	0.333198	0.563782	0.014356	0.0156082	64	37	30	56	65	55	45
ACER2	-0.28836	3.88521	19.5359	9.87255e-06	0.00595181	0.00483361	365	393	387	328	284	304	292
ACER3	0.049032	6.06104	2.80466	0.0939909	0.00316242	0.00280122	2035	1606	1237	1169	2069	1591	1243
ACHE	-0.211064	3.55221	8.86269	0.00291059	0.0070479	0.00745308	276	432	219	185	187	392	188
ACIN1	0.00957344	8.86912	0.718469	0.396647	0.00145577	0.00141186	12572	10645	10444	9519	11921	11426	9193
ACLY	0.0447467	9.89728	32.1249	1.44576e-08	0.000730871	0.000761957	26492	20215	21053	19513	25597	22183	19601
ACN9	-0.103884	4.07103	2.99124	0.0837159	0.0054053	0.00606226	514	335	399	356	438	274	392
ACO1	-0.032159	6.9644	2.2046	0.137599	0.00293211	0.0024757	3734	2862	2629	2445	3634	2703	2375
ACO2	0.0374246	7.34511	3.81635	0.0507547	0.00270937	0.0022439	4319	3800	3640	3148	4127	4070	3224
ACOT11	0.000161342	1.94793	1.62091e-06	0.998984	0.0119813	0.0110131	103	89	92	68	82	91	84
ACOT12	-0.377763	-2.43369	0.264139	0.607291	0.170226	0.226708	2	2	2	4	3	3	0
ACOT13	0.000546232	5.30953	0.000195257	0.988851	0.00339526	0.00292277	1111	827	966	805	1065	811	829
ACOT8	0.0810664	3.6259	1.35918	0.243679	0.00679481	0.00691246	348	249	269	245	315	320	244
ACOT9	0.0356063	5.94282	1.35329	0.244704	0.00318148	0.00265656	1875	1458	1187	1088	1833	1495	1138
ACOX1	-0.068412	6.07857	5.46888	0.0193581	0.00315977	0.00292593	2017	1782	1325	1217	1945	1609	1164
ACOX2	0.013966	3.94107	0.053277	0.817456	0.0057819	0.00543721	484	451	248	203	418	482	235
ACOX3	0.131399	4.82799	8.31652	0.00392861	0.00383451	0.00308991	802	626	611	501	838	687	558
ACP2	-0.0503241	5.87172	2.47438	0.115715	0.00319453	0.00353266	1591	1358	1345	1216	1474	1457	1041
ACP5	-0.323197	1.89335	6.5083	0.0107372	0.0121076	0.0130543	110	123	70	58	78	86	66
ACP6	-0.124524	4.39564	5.53223	0.0186693	0.00459293	0.00502236	577	605	435	376	450	642	323
ACPL2	-0.0327504	6.00307	1.17015	0.27937	0.00317144	0.00274102	1999	1403	1389	1226	1809	1449	1199
ACPP	-0.219695	-2.43912	0.072566	0.787637	0.170805	0.113261	3	2	5	1	3	2	0
ACR	0.945305	-2.63867	1.08493	0.297596	0.192791	0.130514	1	0	3	2	3	0	3
ACRBP	0.497503	0.101016	3.91525	0.0478498	0.0242734	0.05272	11	23	27	21	34	28	15
ACRC	-0.210932	1.35893	1.92557	0.165244	0.0136067	0.00980641	67	92	45	35	59	75	32
ACSBG1	0.184079	-0.633538	0.343375	0.557888	0.0431946	0.0338892	12	17	7	10	12	15	17
ACSF2	0.0182607	2.06732	0.021726	0.882818	0.0117086	0.0118926	85	71	106	114	64	92	115
ACSF3	-0.0288273	4.22123	0.252396	0.615393	0.0050054	0.00405031	508	387	467	390	447	395	401
ACSL1	0.126305	4.9951	8.96825	0.00274712	0.00364202	0.0031154	1084	629	593	547	1176	670	576
ACSL4	-0.0264832	6.77342	1.29446	0.255227	0.00301321	0.00291401	3233	2437	2440	2143	3138	2201	2218
ACSL5	-0.180651	1.7132	1.82771	0.176398	0.0125453	0.0198196	101	99	54	49	74	72	71
ACSL6	-0.0434834	-1.11073	0.0123788	0.91141	0.0645002	0.0424075	10	12	8	5	6	13	7
ACSM3	-0.249168	-0.856049	0.552984	0.457101	0.0521271	0.112013	23	9	3	8	9	5	19
ACSS1	0.060914	-0.0721289	0.0496889	0.823605	0.0274627	0.0467897	9	15	27	30	16	23	17
ACSS2	0.12655	6.21642	19.6939	9.08905e-06	0.00313949	0.00327353	1821	1703	1766	1403	1840	2074	1404
ACSS3	-0.0943593	4.08396	2.42787	0.119195	0.00536932	0.00499373	446	316	422	418	362	294	435
ACTA1	0.140079	-1.37683	0.111909	0.737981	0.0800625	0.100731	8	7	2	7	6	3	15
ACTA2	-0.0133585	6.06737	0.201213	0.653743	0.00316146	0.00258109	2265	1141	1597	1353	2124	1159	1347
ACTG1P4	-1.1318	-2.06326	3.49753	0.0614604	0.133463	0.0961329	7	6	2	3	3	4	0
ACTL10	-0.669632	-2.26733	0.917768	0.338062	0.153053	0.241808	8	1	4	1	2	4	0
ACTL6A	-0.0467507	7.60973	7.06251	0.00787137	0.0025175	0.00223008	5217	4300	4578	4247	4933	4002	4215
ACTN2	0.835559	-1.11564	4.15744	0.0414521	0.0647624	0.0390965	5	3	10	10	11	6	15
ACTN3	0.675195	-2.59441	0.779437	0.377313	0.187794	0.0979792	3	1	0	1	5	1	2
ACTR10	-0.0375634	6.85478	2.8114	0.0935969	0.00298148	0.00249326	3459	2839	2341	2166	3363	2732	2035
ACTR1A	0.0371776	8.44	8.07534	0.00448716	0.00181907	0.00168335	9616	7678	7623	6877	8986	8218	7274
ACTR1B	0.0628343	6.14631	4.69858	0.0301876	0.00314977	0.00391218	1881	1484	1537	1513	1818	1804	1409
ACTR2	-0.0209409	9.78655	6.62383	0.0100623	0.000797119	0.00107428	26398	20517	18459	16904	25848	18932	17196
ACTR3	0.012214	9.43602	1.7533	0.185463	0.00102578	0.000885505	20651	14469	15021	13974	20035	14765	13971
ACTR3B	-0.0835367	4.08445	1.91398	0.166522	0.00536795	0.00430886	480	341	442	362	408	339	354
ACTR3C	-0.059146	1.50461	0.157694	0.691288	0.0131261	0.0126307	72	69	70	51	65	54	63
ACTR5	-0.00781566	4.6675	0.0257434	0.872529	0.00407034	0.00357472	647	569	581	554	662	561	515
ACTR6	0.035019	4.98732	0.643651	0.422392	0.00364991	0.00555224	807	759	762	607	915	645	636
ACTR8	-0.0680371	6.25111	6.10467	0.0134825	0.0031343	0.00263047	2356	1890	1482	1416	2193	1771	1360
ACTRT3	0.151782	-0.14368	0.35797	0.549636	0.0289827	0.0265976	24	31	7	6	28	27	12
ACVR1	-0.103303	5.34249	7.77276	0.005304	0.00337644	0.00494691	1360	1235	651	571	1290	994	620
ACVR1B	-0.0160785	6.31539	0.351729	0.553136	0.0031243	0.00264952	2253	1974	1618	1506	2129	1919	1548
ACVR1C	-0.276928	-2.16776	0.197504	0.656743	0.143287	0.131718	1	6	2	4	3	5	1
ACVR2A	-0.0992208	5.90193	9.90806	0.00164556	0.0031888	0.00307665	1721	1391	1305	1255	1602	1211	1207
ACVR2B-AS1	-0.190151	2.041	2.30178	0.129226	0.0117686	0.00961919	88	59	105	137	76	63	107
ACVRL1	-0.334472	2.51679	11.5639	0.000672442	0.0105945	0.00693273	212	194	72	80	162	151	67
ACY1	0.292832	-0.768361	0.764157	0.382031	0.0484059	0.0338997	14	9	8	10	12	12	16
ACYP1	0.0762697	3.83771	1.37425	0.241084	0.00609981	0.0053557	346	340	327	277	370	323	310
ACYP2	-0.0509281	3.14745	0.383156	0.535919	0.0084938	0.00734888	223	230	188	176	220	194	186
ADAL	0.0632587	5.13975	2.4221	0.119634	0.00351204	0.0036241	1012	836	698	634	1022	806	729
ADAM11	0.326053	1.448	4.87096	0.0273123	0.0133041	0.00989238	76	42	49	53	89	62	60
ADAM12	-0.0944305	4.09341	2.74751	0.0974057	0.00534322	0.00415165	715	333	284	291	657	301	270
ADAM15	0.203209	7.31668	111.572	4.43468e-26	0.0027284	0.00305263	4480	3180	3465	2897	4696	4176	3110
ADAM17	-0.0431835	6.96742	4.0354	0.044555	0.00293064	0.00251061	3670	3312	2428	2224	3471	3094	2252
ADAM18	-0.849067	-1.95634	2.03044	0.154176	0.12387	0.0692845	8	5	5	2	4	2	2
ADAM1A	0.0116647	3.6537	0.0296004	0.8634	0.00670066	0.00551987	337	334	224	236	349	309	245
ADAM20	-0.190837	-1.51624	0.176715	0.674211	0.0893411	0.0888572	10	7	4	4	9	2	7
ADAM20P1	-0.0208016	0.346406	0.00953564	0.92221	0.0207454	0.0146665	29	50	12	13	31	45	14
ADAM21	-0.213361	-2.06868	0.128155	0.720353	0.133962	0.104534	7	2	3	3	8	1	1
ADAM22	-0.0940806	5.29626	5.8368	0.0156944	0.00340316	0.00492743	980	1103	836	769	958	881	803
ADAM23	-0.0737984	6.03662	6.09112	0.0135863	0.00316616	0.00343749	1906	1698	1356	1204	1705	1514	1290
ADAM28	0.841023	-2.16616	1.51448	0.218457	0.143133	0.212315	3	3	5	0	1	5	5
ADAM32	0.0186643	0.290614	0.00700804	0.933284	0.0214585	0.020971	37	28	19	18	27	29	27
ADAM33	0.00887702	0.266966	0.00146218	0.969498	0.0217755	0.0367358	47	14	31	16	30	28	18
ADAM8	0.0981784	2.47925	0.964553	0.326042	0.0106992	0.00966013	197	134	81	74	175	173	79
ADAMTS1	0.290136	4.60262	36.3913	1.61423e-09	0.00418119	0.0107684	871	321	423	451	978	569	422
ADAMTS10	0.0580038	6.25657	4.5405	0.0331019	0.00313347	0.0030966	2359	1922	1358	1264	2337	2166	1189
ADAMTS13	0.0842434	3.64727	1.51209	0.21882	0.00672238	0.00695962	393	264	265	210	342	328	236
ADAMTS14	-0.349931	-2.54415	0.226566	0.634082	0.1822	0.212159	5	0	0	3	5	1	0
ADAMTS19	0.464142	-1.07411	1.54882	0.213309	0.0625733	0.0714506	14	10	5	1	16	10	8
ADAMTS2	0.260183	-0.793469	0.579456	0.446526	0.0494442	0.0453144	10	14	10	8	16	18	4
ADAMTS20	-0.273251	1.06889	2.37692	0.12314	0.0148394	0.0103267	54	33	57	59	45	26	48
ADAMTS3	0.0319456	4.54467	0.39457	0.529907	0.00428766	0.00753911	563	612	538	426	618	492	507
ADAMTS4	-0.445313	1.56119	10.1451	0.00144688	0.0129579	0.01105	93	113	39	43	59	80	42
ADAMTS5	-0.17197	-1.58087	0.15061	0.697954	0.0939112	0.238046	9	8	0	5	16	0	3
ADAMTS6	-0.175838	1.17273	1.17996	0.277364	0.014348	0.0143979	60	76	36	33	53	55	40
ADAMTS7	0.0583078	8.67044	23.7064	1.12209e-06	0.00162136	0.00165911	12436	8792	8655	7433	11930	9958	7516
ADAMTS8	-0.135203	-1.35064	0.110685	0.739365	0.0784065	0.0503532	17	7	2	2	16	4	3
ADAMTS9	-0.0420133	7.38765	5.10191	0.0238996	0.00268026	0.00243585	5735	3473	3530	3106	5236	3658	2867
ADAMTS9-AS2	0.176996	-1.52303	0.133475	0.714856	0.0898128	0.0684225	3	5	8	8	6	7	5
ADAMTSL1	0.132825	1.70133	1.06624	0.301797	0.0125758	0.02464	139	73	30	30	128	66	66
ADAMTSL2	-0.33249	-1.69205	0.46864	0.493614	0.102175	0.130169	5	7	2	7	1	11	3
ADAMTSL4	0.01989	1.08734	0.014325	0.904731	0.0147474	0.0117697	63	50	32	37	56	47	47
ADAMTSL5	-1.24218	-2.06377	3.80812	0.0510046	0.13351	0.107682	9	3	4	3	2	3	1
ADAP1	0.146635	0.223487	0.424473	0.514714	0.0223827	0.0137012	36	25	15	17	38	29	18
ADAP2	-0.639855	-0.938006	3.04404	0.0810341	0.0558501	0.0441036	12	19	9	7	11	9	4
ADAR	-0.0518418	9.51292	33.5826	6.83025e-09	0.000973147	0.000842361	21979	16990	15151	14382	20441	16533	13763
ADARB2	-0.347411	-2.18084	0.223303	0.636535	0.144548	0.119168	7	1	8	0	4	1	1
ADAT1	-0.0451364	5.83266	1.96592	0.160882	0.00320242	0.00276134	1557	1393	1181	1156	1439	1329	1162
ADAT2	0.0639604	3.88643	1.03974	0.307882	0.00594806	0.00464671	431	319	282	292	446	312	315
ADAT3	0.245214	3.37682	10.3849	0.00127048	0.00766689	0.00755401	230	214	212	219	239	308	231
ADC	0.0206144	3.53377	0.0815261	0.77524	0.00711198	0.00589173	308	249	269	241	331	238	229
ADCK1	-0.0175425	3.15434	0.0464311	0.829394	0.00846894	0.00918302	259	175	182	202	260	203	156
ADCK2	0.0684653	3.16563	0.702754	0.40186	0.0084282	0.00790595	262	173	194	178	225	213	196
ADCK3	-0.0894406	4.08293	2.16043	0.141605	0.00537218	0.00564262	412	400	454	354	377	328	378
ADCK4	0.0477404	5.26108	1.44691	0.229025	0.00342507	0.0040934	1019	821	903	775	929	990	751
ADCK5	-0.096004	2.86474	1.12528	0.288784	0.00949396	0.00795978	212	173	152	143	165	186	137
ADCY1	0.00789393	5.79451	0.058702	0.808559	0.00321069	0.00334939	1686	1162	1216	1092	1595	1304	1004
ADCY10	0.503808	-2.28946	0.557722	0.45518	0.155276	0.173567	2	3	2	2	2	1	7
ADCY10P1	0.186492	1.41149	1.54912	0.213265	0.0134246	0.012112	61	88	53	25	79	87	30
ADCY2	0.108076	5.45132	8.56075	0.00343488	0.00332202	0.00293004	1102	989	953	866	1168	1026	953
ADCY3	0.152974	6.47281	34.8411	3.57735e-09	0.00309597	0.00316825	2462	1750	2023	1707	2508	2194	1787
ADCY4	0.965845	-1.40437	4.85399	0.0275823	0.0818331	0.0949323	6	4	4	5	19	7	3
ADCY5	-0.278458	2.68064	8.82959	0.00296385	0.0101023	0.00762947	227	223	100	75	179	174	74
ADCY7	0.0436795	2.81981	0.233358	0.629045	0.00964673	0.0104009	206	203	126	95	193	187	133
ADCY9	0.122084	5.81453	14.5522	0.000136328	0.00320627	0.0045701	1819	1200	1132	906	1687	1575	946
ADCYAP1R1	0.18897	-1.23828	0.21631	0.641866	0.0716137	0.0506971	8	9	6	6	10	13	3
ADD1	0.067047	9.31707	48.9513	2.62399e-12	0.00110992	0.00102802	17879	14719	13133	11990	17418	16149	12529
ADH4	0.0139884	-2.88063	0.000178838	0.98933	0.22128	0.288094	2	1	2	0	0	1	2
ADH5	-0.000100041	8.25138	5.0866e-05	0.99431	0.00198283	0.00167149	8303	6549	6936	6453	7992	6472	6552
ADHFE1	-0.469346	-0.399749	2.67331	0.102044	0.0355377	0.0386748	19	19	8	21	18	16	8
ADI1	-0.0035146	7.09295	0.0281517	0.866753	0.00286521	0.00227479	3831	2830	3132	2906	3670	2919	2821
ADIPOR1	0.0064426	6.9432	0.0851142	0.770483	0.00294222	0.00267142	3198	2796	2811	2580	3287	2685	2528
ADIPOR2	0.0403987	7.40346	4.65279	0.0310032	0.00266926	0.00227655	4559	3997	3745	3225	4620	3980	3357
ADK	-0.122808	5.14818	8.95989	0.00275971	0.00350539	0.00295561	1033	852	796	713	905	774	675
ADM2	0.199237	2.57939	4.21401	0.0400913	0.010413	0.0159385	213	133	103	69	203	211	55
ADM5	0.0398324	3.38688	0.254855	0.613677	0.00763089	0.00749551	189	145	282	328	173	190	311
ADNP	-0.0127221	8.63178	1.09121	0.296202	0.00165419	0.00172793	11220	9505	8376	7663	10948	8904	7905
ADO	-0.087303	6.68797	12.9562	0.000318865	0.00304182	0.00267631	2731	2404	2491	2207	2620	2220	1982
ADORA1	0.00872704	1.32109	0.00259336	0.959385	0.0137446	0.0109232	23	29	89	89	26	32	83
ADORA2A	0.12324	1.63892	0.759276	0.383555	0.0127405	0.0176977	70	55	74	75	87	74	54
ADORA2B	-0.149406	1.49077	1.04732	0.306125	0.0131686	0.0167995	120	52	65	35	84	69	30
ADORA3	0.400858	-2.12148	0.29759	0.585397	0.138882	0.0994238	1	3	9	2	2	2	4
ADPGK	0.0716119	6.56203	8.31585	0.00393006	0.0030762	0.0025103	2748	2260	1965	1623	2777	2439	1656
ADPRHL1	-0.0294335	1.79474	0.0490474	0.824729	0.0123421	0.00919406	89	72	75	78	88	62	81
ADPRHL2	0.147528	5.15046	12.8415	0.00033902	0.00350361	0.00369722	903	734	818	711	942	914	712
ADPRM	-0.0446498	2.46504	0.186334	0.665985	0.0107381	0.00917679	144	148	107	105	154	124	102
ADRA1D	0.261427	-0.545689	0.781338	0.376732	0.0401185	0.0803504	24	13	4	6	12	24	15
ADRA2A	-1.36565	-2.49033	3.33368	0.067875	0.176311	0.116784	4	7	0	0	2	2	0
ADRA2B	-0.605766	-2.59547	0.626181	0.42876	0.187912	0.205083	6	2	0	0	2	1	2
ADRA2C	-0.0667856	-0.0535484	0.065049	0.798687	0.0270885	0.0223045	33	11	23	18	25	10	23
ADRBK1	0.115826	7.33591	35.7129	2.28639e-09	0.00271556	0.00365394	4264	3055	3921	3398	4202	3920	3337
ADRBK2	-0.0169036	6.38735	0.391667	0.531424	0.00311218	0.00294849	2238	1726	2093	1817	2249	1599	1785
ADSL	0.00014787	6.90268	4.32743e-05	0.994751	0.00296082	0.0026131	3273	2461	2863	2561	3091	2670	2423
ADSS	-0.042298	6.74645	3.18301	0.0744076	0.00302275	0.00290228	2876	2494	2560	2197	2866	2250	2134
ADSSL1	-0.135517	2.93013	2.36787	0.123856	0.00926775	0.00744222	268	183	176	116	252	147	108
AEBP2	-0.0726604	6.28275	7.07104	0.00783398	0.00312945	0.00401093	2408	1948	1580	1405	2286	1624	1487
AEN	0.0143288	7.86142	0.800812	0.370851	0.00231578	0.00200846	6348	5096	5105	4821	5965	5159	5088
AFAP1L1	-0.0658836	-0.379062	0.0481982	0.826229	0.0349399	0.0559699	20	6	20	21	24	11	9
AFAP1L2	-0.084255	3.75495	1.71529	0.1903	0.00636496	0.00961354	489	379	214	174	346	437	187
AFF1	-0.000897024	6.74603	0.00148067	0.969305	0.0030229	0.00240939	3152	2532	2178	2033	3021	2501	2083
AFF2	0.144055	-1.53205	0.103378	0.747813	0.0904426	0.0920173	3	14	2	2	6	10	5
AFG3L1P	-0.0132601	5.45092	0.127796	0.720728	0.00332219	0.00303574	1028	1045	958	983	1029	1053	913
AFG3L2	0.0431236	6.99455	3.94403	0.0470379	0.00291726	0.00234695	3198	2719	2848	2836	3234	2851	2821
AFM	0.043601	-2.49597	0.00355142	0.952479	0.176923	0.229905	6	1	1	0	4	0	3
AFMID	0.0338248	5.00361	0.636635	0.424932	0.00363349	0.00330239	1067	654	640	587	1019	735	570
AFP	0.477868	2.29138	21.6253	3.31457e-06	0.0111843	0.00906143	209	87	28	41	255	139	65
AFTPH	-0.0329056	5.33582	0.734722	0.391357	0.00338016	0.00300115	1152	948	915	777	1122	898	753
AGA	-0.0405275	4.0994	0.475743	0.490357	0.00532674	0.00420476	467	446	367	317	457	429	295
AGAP1	0.0162622	8.02355	1.1715	0.279094	0.00217928	0.00189741	7237	5984	5287	5236	6702	6301	5425
AGAP11	0.0559862	0.27451	0.057785	0.810032	0.0216734	0.0166301	30	23	29	22	25	23	29
AGAP2	0.103518	6.59746	17.3134	3.16942e-05	0.00306737	0.00413575	2766	1911	2255	1856	2510	2443	1971
AGAP3	0.0364402	6.99122	2.80367	0.0940486	0.00291892	0.00274535	3489	2637	3035	2613	3384	2968	2489
AGAP4	-0.00930002	4.08037	0.0250561	0.874227	0.00537927	0.00507468	515	401	337	302	468	379	346
AGAP5	7.095e-05	3.01248	6.90046e-07	0.999337	0.00897759	0.0075971	242	202	166	130	225	186	155
AGAP6	0.110673	4.63571	5.17472	0.0229179	0.00412354	0.0032066	665	579	509	459	690	620	505
AGAP7	-0.0873668	2.85383	0.925601	0.336009	0.00953126	0.00710155	199	163	148	161	180	171	135
AGAP8	-0.0478361	2.76063	0.258098	0.61143	0.00984399	0.00784196	180	156	148	144	189	144	125
AGAP9	0.112475	3.3065	2.1101	0.146329	0.00791948	0.00883778	274	224	207	174	290	198	228
AGBL1	1.34298	-2.25108	3.84936	0.0497651	0.151433	0.103378	3	0	2	2	5	1	7
AGBL3	0.0450703	1.2721	0.0757473	0.783146	0.0139323	0.0134519	58	46	67	49	54	62	40
AGBL4	0.196229	-0.332039	0.450157	0.50226	0.0336269	0.0201011	16	13	18	16	17	16	18
AGBL5	-0.0871612	6.78393	13.6848	0.000216197	0.00300936	0.0029092	2880	2423	2727	2474	2563	2523	2146
AGER	0.0544708	3.78242	0.693545	0.404961	0.00627597	0.00680883	376	295	268	289	332	374	279
AGFG1	-0.170881	7.51515	90.3725	1.97291e-21	0.00258888	0.00335915	5609	4649	4008	3514	4965	3654	3440
AGFG2	0.0499133	3.7201	0.561707	0.453573	0.00647917	0.0079603	389	302	270	237	364	385	199
AGGF1	-0.149013	6.13091	24.7964	6.37154e-07	0.00315203	0.00258815	1794	1427	1887	1706	1562	1287	1538
AGK	0.0155196	6.16842	0.289898	0.590286	0.00314654	0.00277117	2181	1409	1674	1432	2011	1486	1502
AGL	-0.0553336	5.45945	2.29005	0.130206	0.00331839	0.00485754	1266	1090	897	839	1139	928	967
AGMAT	0.402705	0.57644	3.67938	0.0550893	0.0182683	0.0203243	36	15	37	31	35	33	39
AGMO	-0.953996	-1.76521	3.56869	0.0588789	0.107891	0.281435	8	12	1	2	7	0	4
AGO1	-0.00161076	7.53229	0.00802192	0.928633	0.00257616	0.00225303	4819	4164	4147	3979	4795	4203	3785
AGO2	-0.122785	6.37868	21.1308	4.28981e-06	0.00311371	0.00277994	2442	1910	1810	1778	2089	1894	1572
AGO3	-0.0450096	5.60225	1.68243	0.194602	0.00326345	0.00281004	1415	1169	994	952	1364	1114	902
AGO4	-0.0869421	6.74419	13.9632	0.000186421	0.00302353	0.00364758	3048	2976	2069	1953	2890	2490	2035
AGPAT1	0.065343	7.99814	18.2338	1.95382e-05	0.00220091	0.00258785	7073	5161	5869	5265	6746	6147	5170
AGPAT2	0.0548066	4.80615	1.38424	0.23938	0.00386345	0.00362942	753	516	666	626	735	599	607
AGPAT3	-0.0927819	6.58472	13.5931	0.000227017	0.00307061	0.00333589	2712	2156	2395	1965	2323	2301	1701
AGPAT4	-0.143209	7.009	45.5167	1.51343e-11	0.00290995	0.00227723	4001	3459	2593	2317	3484	3161	2089
AGPAT4-IT1	-0.256312	2.27894	5.4385	0.0196976	0.0112145	0.00792503	138	159	87	81	113	125	75
AGPAT5	-0.038503	7.60268	4.74919	0.0293121	0.00252292	0.00214572	5316	4266	4774	4028	5093	4072	3906
AGPAT6	-0.0202483	7.47068	1.22734	0.267924	0.00262143	0.00212879	4961	4048	3817	3626	4641	4009	3644
AGPAT9	-0.566556	-2.25151	0.815329	0.366549	0.151476	0.0943061	2	7	0	3	1	6	1
AGPHD1	-0.697603	-0.994182	3.37928	0.066021	0.0585422	0.0501067	8	22	9	6	5	10	7
AGPS	-0.052948	7.3501	7.73667	0.00541106	0.00270599	0.00278711	4769	3765	3539	3253	4521	3339	3340
AGSK1	-0.647375	-1.76921	1.73962	0.187187	0.10821	0.108757	9	6	0	6	9	3	1
AGT	-0.52869	-1.12767	2.09184	0.148088	0.0654093	0.142565	27	6	0	4	8	14	3
AGTPBP1	0.0329908	6.8156	2.09137	0.148133	0.0029973	0.00305961	3152	2723	2355	2089	3293	2539	2203
AGTR1	-0.0558	0.753791	0.0925186	0.760999	0.0167853	0.0309865	59	51	19	16	35	74	11
AGTRAP	0.0358948	4.27156	0.400983	0.526582	0.00488047	0.00813435	503	376	518	408	463	502	338
AGXT2L2	0.099659	4.63256	4.28474	0.0384559	0.00412894	0.00591993	805	552	488	390	727	735	383
AHCTF1	-0.0501726	8.17523	12.2323	0.000469697	0.00204885	0.00215878	8098	6681	6400	5951	7826	5984	5936
AHCTF1P1	-0.0208579	2.0228	0.0286523	0.865584	0.0118101	0.0102958	131	74	104	73	127	59	83
AHCY	-0.00842953	7.84321	0.268346	0.604443	0.00233084	0.00240016	6056	4805	5535	5007	5462	5310	4807
AHCYL1	0.0304492	8.07219	4.24523	0.0393608	0.00213767	0.00196678	7729	6301	5680	4960	7251	6498	5387
AHCYL2	0.0179309	6.31322	0.440224	0.507014	0.00312464	0.00299311	2364	1903	1566	1437	2206	1895	1595
AHI1	-0.00223523	5.41315	0.00359415	0.952194	0.00333982	0.00318936	1208	982	948	828	1225	984	762
AHRR	-0.227998	4.2122	15.6846	7.48296e-05	0.0050283	0.00778463	412	570	457	383	407	498	250
AHSA1	0.0876352	6.98938	16.244	5.56853e-05	0.00291984	0.00263444	3384	2678	2998	2539	3583	2950	2481
AHSA2	0.019234	6.28886	0.50684	0.47651	0.0031285	0.0026966	2445	2037	1490	1224	2382	2149	1170
AHSG	-2.75462	-2.69785	7.282	0.00696491	0.199578	0.190556	2	3	1	4	1	0	0
AIDA	-0.0649254	6.04993	4.72603	0.0297094	0.00316411	0.00359519	1873	1701	1437	1232	1814	1457	1262
AIF1	0.146024	0.343995	0.410693	0.521618	0.0207752	0.0402137	35	13	32	28	25	33	25
AIFM1	0.0619178	6.13015	4.51696	0.0335605	0.00315214	0.00271414	1861	1625	1542	1346	1916	1644	1418
AIFM2	0.191963	3.76045	8.74076	0.00311174	0.00634708	0.00631915	373	324	230	232	398	427	223
AIFM3	-0.159705	-2.24981	0.0505946	0.822032	0.151306	0.180039	4	2	5	2	2	0	5
AIG1	0.0368896	3.57	0.270389	0.603071	0.00698633	0.0059814	345	225	263	252	327	267	237
AIM1	-4.03364	-2.89076	8.09103	0.00444848	0.222515	0.230538	5	0	2	1	0	0	0
AIM1L	-0.383971	-0.64784	1.16662	0.280097	0.0437189	0.0457627	12	7	23	18	6	11	11
AIM2	0.173657	1.54663	1.39789	0.237078	0.0130003	0.0106746	59	65	70	58	73	62	68
AIMP1	0.145192	6.41131	30.5399	3.27078e-08	0.00310787	0.00274279	2268	1832	1717	1674	2449	1933	1916
AIMP2	0.137423	6.05811	20.4291	6.18803e-06	0.00316286	0.00372942	1647	1175	1686	1500	1724	1491	1476
AIP	-0.0670828	5.63644	3.74134	0.0530819	0.00325249	0.00271677	1386	1159	1127	1021	1286	1099	974
AK1	-0.0664785	5.7114	3.91997	0.0477157	0.003231	0.00271672	1434	1383	1108	984	1293	1331	963
AK2	0.0570067	7.48194	9.72013	0.0018226	0.00261326	0.00234462	4968	3659	4103	3668	4959	4062	3590
AK3	-0.0163988	7.14093	0.64507	0.421881	0.00283794	0.00232868	4134	3044	2984	2940	4048	2961	2848
AK5	0.190013	2.78338	3.90772	0.0480646	0.00976873	0.00814868	189	45	185	191	195	70	211
AK7	-0.477929	0.165308	4.01438	0.0451139	0.0232464	0.0179063	29	23	19	34	17	22	22
AK8	0.154502	-0.655592	0.23343	0.628992	0.0440059	0.0627258	17	14	9	7	8	22	12
AKAP10	0.0361145	6.04782	1.47271	0.224918	0.00316443	0.00352373	1969	1517	1371	1189	1831	1503	1392
AKAP11	-0.106984	8.32819	63.3566	1.72472e-15	0.0019161	0.00322576	9630	8401	6345	6058	9132	6745	6176
AKAP13	-0.0961331	8.43122	54.6212	1.46153e-13	0.00182668	0.00165015	9860	8849	6813	6896	8827	8099	6726
AKAP17A	0.0185244	4.86544	0.167085	0.682716	0.00378698	0.00359484	821	585	665	623	856	549	619
AKAP2	0.383086	0.456424	3.15609	0.0756441	0.0194735	0.021428	25	26	25	27	22	30	49
AKAP3	-0.233916	-0.300517	0.710567	0.399256	0.032782	0.0199825	16	28	10	14	12	23	14
AKAP5	0.111339	3.8145	3.04399	0.0810363	0.00617327	0.0056623	420	281	242	290	473	267	313
AKAP6	-0.0245016	2.65883	0.0700967	0.791196	0.0101709	0.00751826	254	158	74	82	226	156	95
AKAP7	-0.00504934	4.00027	0.00706778	0.933001	0.005607	0.00624111	456	395	296	313	503	342	298
AKAP8	-0.028149	6.48142	1.1874	0.275854	0.0030942	0.0026161	2391	1931	1919	2020	2317	1840	1980
AKAP8L	-0.0432919	6.79403	3.47638	0.0622509	0.00300558	0.0024893	3006	2622	2483	2259	2664	2672	2225
AKAP9	-0.0835318	8.13738	33.9839	5.55709e-09	0.00208156	0.00187688	8676	7024	5518	5326	8113	6376	5070
AKD1	0.125942	3.30477	2.68142	0.101525	0.0079257	0.0119436	254	203	190	221	327	229	173
AKIP1	0.104986	5.96623	11.5617	0.000673247	0.00317748	0.00303166	1883	1036	1427	1326	1890	1235	1366
AKIRIN1	0.00987703	8.31367	0.520244	0.470738	0.00192872	0.0017933	8639	7050	7140	6590	8701	6837	6588
AKIRIN2	0.0852728	7.1537	17.3673	3.08084e-05	0.00283048	0.00251654	3884	3018	3217	2817	3897	3460	2815
AKNA	0.0817844	5.95729	7.18415	0.00735505	0.00317899	0.00305666	1861	1477	1240	1038	1792	1717	1059
AKNAD1	0.895189	-1.35533	4.09653	0.0429713	0.0787013	0.0404057	5	5	6	5	7	11	10
AKR1A1	0.132355	6.23531	21.8294	2.98003e-06	0.00313667	0.00352297	1958	1466	1778	1563	1968	1847	1580
AKR1C1	-0.0868923	-1.84508	0.0258563	0.872252	0.114385	0.092065	5	5	4	4	4	2	7
AKR1C3	-0.162302	-2.24411	0.0585899	0.808739	0.15074	0.173564	1	2	3	6	1	5	2
AKR1D1	-0.323651	-2.34804	0.219167	0.639676	0.161253	0.237426	3	6	2	0	5	1	1
AKR1E2	0.371765	-1.8867	0.437745	0.508213	0.117873	0.11387	6	0	5	5	8	3	3
AKR7A2	0.0468009	6.17626	2.6544	0.103264	0.00314539	0.00333938	1911	1603	1636	1483	2018	1717	1358
AKR7A3	0.0122646	1.27961	0.00593439	0.938596	0.0139028	0.0116663	70	43	51	51	58	43	62
AKR7L	0.0964747	2.29998	0.751447	0.386018	0.0111632	0.00860864	109	97	101	120	103	122	120
AKT1S1	-0.0194488	6.55466	0.594881	0.440538	0.00307796	0.00346994	2687	2064	2195	1886	2521	2289	1649
AKT2	0.0572548	7.68715	11.335	0.000760607	0.00245711	0.00253101	5535	4406	4547	4262	5283	5103	4204
AKTIP	-0.0678831	4.56114	1.88694	0.169547	0.00425669	0.00410704	698	643	430	415	622	582	450
ALAD	0.0324924	5.14293	0.632731	0.426355	0.00350952	0.00355309	1023	789	750	671	928	904	674
ALAS1	-0.0678946	6.06201	5.24426	0.0220193	0.00316227	0.00285372	2088	1561	1431	1235	1807	1537	1249
ALB	0.66163	-2.58429	0.748228	0.387038	0.18666	0.247234	1	0	0	4	4	2	2
ALDH16A1	0.28419	6.47759	119.722	7.27841e-28	0.00309499	0.00278158	2109	1697	1956	1821	2470	2217	2078
ALDH18A1	0.109206	7.59562	38.8968	4.46805e-10	0.00252833	0.00213598	5509	3787	4253	3874	5547	4290	4161
ALDH1A1	-0.586234	-0.514746	3.85102	0.0497157	0.039093	0.0727687	35	11	7	11	15	4	18
ALDH1A2	0.158799	-2.2178	0.0682042	0.79397	0.148146	0.239519	6	0	0	4	4	5	2
ALDH1B1	0.118096	6.35699	19.2176	1.16636e-05	0.00311744	0.00259699	2349	1555	1845	1644	2430	1761	1739
ALDH2	0.0937505	6.63833	14.8813	0.000114494	0.00305639	0.00273194	2889	2121	2119	1861	2780	2442	2008
ALDH3A2	-0.0766654	5.89484	5.83973	0.0156683	0.00319012	0.0027152	1669	1358	1356	1249	1526	1329	1146
ALDH3B1	0.177009	2.37641	2.72611	0.0987195	0.0109719	0.0147916	136	86	98	120	121	141	120
ALDH4A1	0.103827	5.58114	8.72039	0.0031467	0.00327061	0.00352968	1325	1070	1045	874	1278	1306	884
ALDH5A1	-0.0229356	6.13681	0.629633	0.42749	0.00315116	0.00270076	2164	1393	1487	1506	2095	1326	1483
ALDH6A1	0.0600206	4.79509	1.70855	0.191173	0.00387849	0.00332402	787	643	571	517	824	648	529
ALDH7A1	0.0341252	7.82325	4.40353	0.0358646	0.00234728	0.00204748	5964	4953	5122	4745	6077	4946	4801
ALDH8A1	0.529942	-1.2434	1.51144	0.218919	0.0719122	0.0711997	3	10	10	5	8	8	10
ALDH9A1	-0.0525633	6.80954	5.13389	0.0234631	0.00299966	0.00253173	3113	2440	2651	2380	2913	2255	2376
ALDOC	0.197882	1.77076	2.08174	0.14907	0.0124008	0.0106755	59	67	87	81	80	70	85
ALG1	-0.0447751	4.72243	0.884422	0.346994	0.00398348	0.00467988	756	575	600	546	657	661	478
ALG10	-0.0278838	4.45638	0.293186	0.588186	0.00446311	0.00382917	636	554	424	405	587	524	433
ALG10B	-0.0717408	6.23473	6.62286	0.0100678	0.00313676	0.0030909	2180	1826	1543	1525	2144	1641	1404
ALG11	-0.148313	4.30401	7.33949	0.0067456	0.00480242	0.0038316	605	500	429	367	514	444	352
ALG12	0.0823795	5.46564	5.0882	0.0240892	0.00331567	0.00302233	1250	1015	943	788	1192	1141	857
ALG13	-0.140029	6.16651	23.9329	9.97518e-07	0.00314682	0.00323607	2094	1791	1481	1486	1906	1487	1415
ALG14	0.0108751	3.32331	0.0202604	0.886812	0.00785896	0.00569895	302	233	197	180	287	226	197
ALG1L	0.233646	-0.55991	0.533068	0.46532	0.0405999	0.0339582	14	15	16	8	17	12	14
ALG1L9P	-0.324836	0.0362177	1.61704	0.203506	0.0253912	0.0177719	22	25	24	24	20	17	19
ALG2	-0.0133136	5.63477	0.148746	0.699737	0.00325301	0.00268824	1400	1172	1080	961	1333	1166	955
ALG3	0.221055	5.44985	35.3959	2.69051e-09	0.00332268	0.00294014	1118	857	1016	836	1203	1072	958
ALG5	0.0652061	5.02221	2.29322	0.12994	0.00361526	0.00331015	856	682	754	672	905	669	706
ALG6	-0.120768	4.94359	7.66421	0.00563269	0.00369614	0.00485583	893	802	625	602	877	628	578
ALG8	0.0134194	6.48098	0.263265	0.607886	0.00309429	0.00269941	2259	1921	2217	1917	2288	1950	1837
ALG9	-0.11656	6.64886	23.1949	1.46386e-06	0.00305342	0.00247585	2946	2512	2098	1993	2651	2281	1849
ALK	-0.0666596	3.71969	0.848537	0.356967	0.00648053	0.0068695	132	342	432	340	138	280	357
ALKBH1	0.101684	4.63437	4.32275	0.0376061	0.00412584	0.00411544	678	549	531	464	674	551	565
ALKBH2	-0.0587194	4.27003	1.07929	0.298857	0.00488418	0.00383569	481	448	486	408	437	457	375
ALKBH3	0.112909	4.19453	3.9138	0.0478912	0.00507354	0.00424473	505	382	400	350	507	400	412
ALKBH4	0.140085	4.38294	6.70279	0.00962622	0.00462098	0.0035861	498	445	502	419	525	512	446
ALKBH5	0.0285718	7.5306	2.53273	0.111507	0.00257742	0.00259899	5112	3940	4187	3826	5105	4306	3544
ALKBH6	0.0132528	4.58031	0.0703325	0.790853	0.00422136	0.00384318	666	511	535	493	626	575	462
ALKBH7	0.0173862	5.56841	0.240299	0.623991	0.00327507	0.00392605	1273	1031	1031	1005	1123	1215	971
ALKBH8	-0.161125	4.76293	11.9205	0.00055521	0.0039236	0.00445114	776	691	571	568	741	545	509
ALMS1	-0.00930361	7.19973	0.219381	0.639512	0.00280292	0.00274518	4101	3822	2858	2733	4163	3528	2758
ALMS1P	-0.69067	-1.74937	1.70099	0.192159	0.106635	0.112415	4	7	5	7	1	8	2
ALOX5AP	-0.498288	0.738744	6.61445	0.0101155	0.0168988	0.0312419	46	53	34	33	47	21	24
ALPK1	-0.0354661	2.81282	0.156831	0.692091	0.00967024	0.0063162	245	186	118	98	231	185	92
ALPK3	-0.30994	1.2383	4.02761	0.0447612	0.0140682	0.0119739	92	70	27	33	60	66	29
ALS2	-0.0765373	7.02123	13.1079	0.000294053	0.00290368	0.00241882	3874	3315	2559	2443	3562	3051	2398
ALS2CL	0.405931	-2.48579	0.305172	0.580658	0.175819	0.164959	2	2	1	2	3	5	0
ALS2CR12	0.0040115	0.41277	0.000372033	0.984611	0.0199578	0.0130546	38	35	13	23	39	36	20
ALS2CR8	-0.0644614	4.71069	1.8682	0.171681	0.00400151	0.00482398	679	748	507	498	723	659	437
ALX1	-0.20726	1.22176	1.76108	0.18449	0.0141367	0.0208382	84	63	27	37	58	46	53
ALX4	-0.240337	-0.578686	0.646261	0.421453	0.0412451	0.0318212	15	24	3	11	13	24	5
AMACR	0.181872	0.651973	0.823026	0.364297	0.0175965	0.0119462	32	38	34	27	37	44	28
AMBP	-0.0496062	-0.295687	0.0320532	0.857911	0.032655	0.0209303	30	16	14	9	30	15	7
AMBRA1	-0.0409075	6.51914	2.58984	0.107551	0.00308612	0.00252101	2634	2138	2006	1807	2395	2137	1778
AMD1	0.00861273	7.85626	0.284309	0.593891	0.00232005	0.00271847	5982	5238	5590	4797	6384	4959	4554
AMDHD2	0.0047867	4.53712	0.00889167	0.924874	0.00430203	0.0046263	622	534	520	466	567	623	418
AMER1	-0.00273283	5.93559	0.00756178	0.930705	0.00318274	0.00330445	1567	1312	1436	1368	1631	1308	1244
AMER2	-0.123205	2.43337	1.34635	0.245917	0.0108233	0.00880732	138	137	124	112	137	128	86
AMFR	0.0469389	7.26136	5.71623	0.0168087	0.00276442	0.00231818	4254	3508	3338	2935	4140	3838	2928
AMH	0.125573	6.05225	17.4097	3.01279e-05	0.00316375	0.00774025	1618	1237	1436	1570	1532	1820	1421
AMIGO1	0.179481	2.681	3.2934	0.0695587	0.0101012	0.00671689	162	134	178	106	182	152	115
AMIGO2	-0.154558	2.41364	2.37495	0.123296	0.0108754	0.0109297	185	206	55	48	186	173	30
AMIGO3	0.126698	5.44795	11.639	0.00064583	0.00332354	0.00670138	1166	902	1007	837	1007	1264	864
AMMECR1	-0.127932	5.48071	12.0536	0.000516937	0.00330919	0.00281409	1308	960	1092	960	1156	907	849
AMMECR1L	-0.0314738	7.05984	2.24538	0.134014	0.00288332	0.002306	3904	3121	2833	2581	3572	3101	2598
AMN	0.354737	0.371984	2.57482	0.108577	0.0204343	0.0146125	25	22	24	28	30	34	31
AMN1	-0.221612	3.26212	7.62986	0.00574098	0.00807958	0.0177939	266	261	250	176	272	143	179
AMOT	0.037799	7.97095	5.97972	0.0144713	0.00222398	0.0023497	6992	5154	5786	5168	6498	5900	5137
AMPD3	-0.169995	2.71842	3.00784	0.0828628	0.00998159	0.00673038	137	163	167	161	124	146	136
AMPH	0.0636963	5.61705	3.41746	0.0645102	0.00325861	0.00289143	1395	1121	973	938	1438	1119	1002
AMT	-0.0454426	3.89658	0.525954	0.468313	0.00591685	0.00474513	462	359	304	263	398	378	260
AMY2B	0.0439811	1.91859	0.126485	0.722104	0.012049	0.0177367	100	125	63	44	112	96	66
AMZ2	-0.0303975	6.93075	1.89941	0.168144	0.00294804	0.00269712	3480	2700	2647	2530	3285	2491	2633
AMZ2P1	-0.107289	4.71282	5.10591	0.0238445	0.00399821	0.00432583	756	685	559	488	693	568	506
ANAPC1	0.0525136	7.18604	6.67407	0.00978254	0.00281123	0.0024034	3923	3049	3446	2991	4042	3226	2921
ANAPC10	-0.01771	4.62509	0.130966	0.717433	0.00414179	0.00546716	714	578	540	470	759	474	481
ANAPC13	-0.0410538	6.77774	3.08936	0.0788059	0.00301163	0.00307528	3055	2555	2536	2185	3014	2254	2203
ANAPC15	0.233997	5.62032	43.5163	4.20445e-11	0.00325756	0.00276362	1064	920	1208	1084	1212	1126	1228
ANAPC16	0.04513	6.63441	3.44929	0.0632789	0.00305748	0.00308509	2832	2432	2104	1725	2846	2328	1938
ANAPC1P1	0.0404918	2.77403	0.184004	0.667954	0.00979974	0.00762093	169	158	161	136	188	151	131
ANAPC2	0.00465829	5.7063	0.0187978	0.890948	0.00323236	0.00391339	1388	1145	1213	1089	1246	1338	1006
ANAPC4	-0.0078423	5.57983	0.0502243	0.822673	0.00327106	0.00399639	1289	1299	972	842	1300	1146	923
ANAPC5	0.0752017	7.06587	12.7375	0.0003584	0.00288007	0.00225747	3635	2804	2920	2759	3647	2967	2944
ANAPC7	-0.0160447	6.85601	0.495018	0.481697	0.00298097	0.00235602	3131	2476	2694	2497	2977	2517	2414
ANG	0.767337	-0.172023	8.38388	0.00378564	0.0296207	0.0173886	17	16	9	12	26	29	21
ANGEL1	-0.0934431	5.72397	7.82218	0.0051609	0.0032277	0.00383429	1706	1136	1190	1040	1503	1219	861
ANGEL2	-0.0809847	6.70602	11.4391	0.000719138	0.00303617	0.00294714	2870	2444	2358	2205	2749	2127	2137
ANGPT2	-0.133541	0.717614	0.50797	0.476019	0.0170618	0.0154281	46	68	21	10	40	56	16
ANGPTL4	-0.193196	3.5509	7.82271	0.00515937	0.00705245	0.00670171	438	321	182	181	356	260	193
ANGPTL6	0.180963	-0.330757	0.430113	0.511934	0.033592	0.0412019	27	15	8	9	19	20	18
ANK1	0.0847217	0.388586	0.137467	0.710812	0.0202375	0.0237583	21	36	38	20	26	26	29
ANKAR	-0.254405	0.719517	1.79084	0.180824	0.017047	0.0115237	57	44	27	25	44	39	21
ANKDD1A	0.00360666	3.00988	0.00183157	0.965863	0.00898683	0.00668723	252	189	138	148	238	210	134
ANKDD1B	0.00703389	-1.75264	0.000199243	0.988738	0.106893	0.0712581	3	7	2	6	5	8	3
ANKEF1	0.243496	1.9884	3.70959	0.0541008	0.0118886	0.00873841	85	74	99	81	88	87	106
ANKFY1	-0.00721805	7.92522	0.216286	0.641885	0.00226253	0.00191306	6939	5892	5066	4613	6748	5953	4424
ANKH	-0.0774564	5.98514	6.56421	0.010405	0.00317435	0.00316513	1817	1724	1203	1168	1708	1522	1176
ANKHD1	-0.119667	3.13442	2.0517	0.152036	0.00854079	0.00694303	225	209	208	191	213	170	185
ANKHD1-EIF4EBP3	-0.290243	-1.09303	0.578611	0.446857	0.0635627	0.0466083	9	13	6	9	11	8	6
ANKIB1	-0.0759367	7.13925	13.8994	0.000192861	0.00283892	0.00263229	4244	3633	3004	2500	4058	3232	2416
ANKLE1	-0.0373929	2.88836	0.176851	0.674093	0.00941273	0.00731714	236	157	150	144	226	168	121
ANKLE2	0.0120333	7.76619	0.529229	0.466931	0.00239384	0.00241414	5890	4938	4888	4424	5781	5336	4064
ANKMY1	0.106506	3.76696	2.56891	0.108983	0.00632595	0.00505392	357	321	315	236	383	321	267
ANKMY2	-0.0412933	5.74606	1.5729	0.209787	0.00322211	0.00292084	1668	1272	1104	985	1599	1179	979
ANKRA2	-0.182204	4.71265	14.9141	0.00011252	0.00399847	0.00435571	760	724	509	521	701	565	478
ANKRD1	0.384021	4.86411	74.3083	6.68229e-18	0.00378863	0.00572491	970	452	596	430	1081	755	537
ANKRD10	-0.0647044	7.2443	10.6097	0.00112498	0.00277526	0.00231627	3949	3847	3383	3058	3690	3581	2985
ANKRD11	0.0630612	9.60588	52.4114	4.50112e-13	0.000911376	0.00123411	21997	16310	16822	15747	21161	18835	15703
ANKRD13A	-0.0489931	6.07791	2.7734	0.0958421	0.00315987	0.00291312	2005	1634	1367	1287	1802	1548	1347
ANKRD13B	0.205417	6.1392	49.2631	2.23834e-12	0.00315081	0.00530545	1858	1291	1650	1406	1830	1872	1482
ANKRD13C	-0.0550361	6.49463	4.6437	0.0311678	0.00309144	0.00379945	2792	2137	1965	1626	2599	1843	1773
ANKRD13D	0.105559	5.62041	9.20744	0.00241034	0.00325753	0.00355296	1301	1083	1071	952	1230	1325	991
ANKRD16	0.10257	4.12576	3.08989	0.0787801	0.00525501	0.00424078	445	374	365	368	478	414	366
ANKRD17	-0.0581265	8.71425	24.3641	7.97392e-07	0.00158437	0.00135759	12766	10148	8606	7941	11858	9710	7649
ANKRD18A	0.0517763	3.66401	0.576095	0.447847	0.00666595	0.0057586	356	296	258	232	343	287	274
ANKRD18B	-0.000113793	1.90945	7.40997e-07	0.999313	0.0120701	0.0167174	99	62	111	78	66	68	102
ANKRD18DP	-0.307353	-1.30269	0.524668	0.468857	0.0754462	0.0729975	8	6	6	11	2	8	10
ANKRD20A19P	0.26398	-1.69442	0.213107	0.644343	0.102357	0.0620116	5	1	12	5	7	2	4
ANKRD20A3	0.995498	-2.18239	2.54743	0.110474	0.144698	0.0969392	5	1	1	1	7	3	4
ANKRD20A4	-0.10617	2.22119	0.948487	0.330105	0.0113527	0.0110771	196	116	67	54	150	118	66
ANKRD20A5P	0.106929	-1.68253	0.0501446	0.822812	0.101447	0.0710971	9	7	2	1	9	5	4
ANKRD20A8P	0.299197	1.95626	6.09647	0.0135453	0.0119622	0.0116461	110	81	59	66	153	95	63
ANKRD20A9P	-0.627371	1.04585	13.2039	0.000279362	0.0149572	0.0108652	68	62	38	44	46	37	28
ANKRD23	0.157563	2.8706	2.92308	0.087321	0.00947387	0.00827606	169	145	182	152	170	194	150
ANKRD24	0.442295	-0.685923	1.94228	0.163421	0.0451476	0.0329475	13	9	5	13	20	15	12
ANKRD26	0.0100054	5.91417	0.101447	0.7501	0.00318656	0.00272088	1736	1380	1384	1118	1706	1359	1138
ANKRD26P1	-0.00146445	-2.33667	4.55681e-06	0.998297	0.160083	1.1713	0	9	0	0	3	2	4
ANKRD27	-0.0427952	5.60427	1.5093	0.219246	0.00326278	0.00275428	1530	1130	1101	848	1383	1122	850
ANKRD28	-0.0223258	7.11358	1.15885	0.281703	0.00285364	0.00250499	3788	3077	3047	2957	3746	2882	2911
ANKRD30B	1.84811	-3.34179	1.3714	0.241572	0.281013	0.281013	0	0	1	0	0	1	0
ANKRD31	0.170636	1.36146	1.18563	0.276213	0.0135977	0.0178286	53	69	64	38	72	55	51
ANKRD32	-0.153271	5.89474	23.5322	1.22842e-06	0.00319014	0.00351324	1748	1522	1352	1159	1663	1300	964
ANKRD33B	0.0339859	3.76278	0.253081	0.614914	0.0063395	0.00543962	335	281	339	290	292	314	311
ANKRD34A	-0.227188	1.28414	2.10805	0.146526	0.0138852	0.0212314	101	50	48	34	67	38	50
ANKRD34B	0.823878	-1.45262	3.58068	0.0584552	0.085009	0.118786	7	8	2	1	18	5	5
ANKRD35	-0.156008	1.00497	0.724969	0.394519	0.0151748	0.0125866	50	29	59	52	35	28	53
ANKRD36	-0.1043	5.24787	7.10675	0.00767942	0.00343366	0.00293912	1144	969	751	726	1041	884	680
ANKRD36B	-0.00302699	4.11296	0.0026875	0.958655	0.0052897	0.00443975	510	411	374	309	468	452	291
ANKRD36BP2	-0.621069	-2.82752	0.432545	0.510743	0.214859	0.189192	4	1	1	0	3	0	0
ANKRD37	0.122308	0.566461	0.354712	0.551458	0.0183619	0.0306062	57	22	35	16	55	13	33
ANKRD39	-0.0948916	3.25368	1.36195	0.2432	0.00811005	0.00847687	248	173	252	233	188	203	214
ANKRD40	-0.0416875	7.37283	4.93904	0.0262566	0.00269049	0.00224124	4981	3738	3359	3373	4690	3740	3149
ANKRD42	-0.0296461	2.55727	0.0855338	0.769934	0.0104782	0.00701838	150	159	134	102	149	153	96
ANKRD44	-0.0331379	4.14961	0.360913	0.548	0.00519112	0.00646694	640	510	215	245	635	422	284
ANKRD45	0.0574004	4.41485	1.19627	0.274069	0.00455107	0.00383202	571	505	431	415	604	501	426
ANKRD46	-0.110045	5.23666	7.6717	0.00560935	0.00344111	0.00433069	1207	825	868	730	1094	665	759
ANKRD49	-0.135566	4.20882	5.79019	0.0161159	0.00503691	0.00606652	491	488	353	404	491	375	377
ANKRD52	0.0776688	8.75079	44.9985	1.97186e-11	0.0015537	0.0017152	12685	9842	8292	7911	12215	11405	8065
ANKRD53	0.211353	-1.06278	0.32939	0.566018	0.0619872	0.0531327	14	6	4	8	11	13	8
ANKRD54	0.0552211	5.39607	2.14454	0.143078	0.00334823	0.00319752	1051	1030	949	807	1044	1154	769
ANKRD55	0.109424	-0.177054	0.14737	0.701062	0.0297362	0.032502	24	5	27	20	16	9	27
ANKRD6	-0.0282098	6.17851	0.989646	0.319829	0.00314506	0.00369907	2211	1700	1476	1357	2164	1478	1446
ANKRD61	0.537629	-0.320484	3.46898	0.06253	0.033314	0.0260445	11	12	14	18	20	12	27
ANKRD65	-0.0352307	-0.132942	0.0166202	0.897421	0.0287464	0.0241362	20	15	22	21	15	12	27
ANKRD9	0.0598515	5.27614	2.24137	0.134362	0.00341552	0.00640466	997	719	1023	851	931	962	749
ANKS1A	0.0913579	7.18504	20.7698	5.17927e-06	0.00281183	0.0026255	4615	2846	3112	2656	4399	3307	2902
ANKS3	-0.07658	4.26809	1.86905	0.171584	0.00488893	0.00578159	560	411	461	400	469	475	339
ANKS4B	-1.11845	-2.6994	1.61962	0.203145	0.199757	0.298159	3	2	1	2	0	3	0
ANKS6	0.105281	6.55446	17.802	2.45125e-05	0.00307801	0.00268221	2660	1897	1898	1936	2750	2166	1968
ANKUB1	-0.451113	-2.63457	0.327491	0.56714	0.192326	0.231425	1	1	0	5	1	3	1
ANKZF1	0.0874743	4.99221	4.10697	0.0427069	0.00364494	0.00318032	846	818	699	516	823	880	586
ANLN	0.0694513	8.52701	30.1298	4.04075e-08	0.00174392	0.00174136	10899	8123	8337	6560	11268	8077	7091
ANO1	0.168506	-1.10239	0.192482	0.660859	0.064057	0.0737298	13	10	7	3	7	18	4
ANO10	-0.0700124	5.55683	3.98802	0.045825	0.00327924	0.00371346	1401	1344	931	748	1315	1170	799
ANO2	-0.0135011	4.49171	0.0710985	0.789744	0.00439101	0.00380978	869	362	471	417	808	341	450
ANO3	0.114429	-0.894771	0.0904096	0.763657	0.0538562	0.0684137	4	8	16	15	11	8	10
ANO5	-0.0590342	-1.64046	0.0161195	0.89897	0.0982765	0.127027	10	4	1	5	3	7	8
ANO6	-0.062074	7.91149	15.8766	6.76104e-05	0.00227404	0.00205577	7069	6013	4941	4567	6623	5535	4518
ANO7	0.133149	1.0987	0.592573	0.441426	0.0146918	0.0184007	60	38	55	35	44	49	51
ANO8	-0.0221187	6.47848	0.722271	0.3954	0.00309481	0.00417167	2250	2037	2046	1940	1961	2381	1724
ANP32A	-0.0970072	8.80868	70.2871	5.12726e-17	0.00150552	0.00138346	12960	9834	10530	9598	11906	9368	8585
ANP32A-IT1	-0.319278	1.38747	4.52884	0.0333282	0.0135065	0.0292635	82	79	38	46	46	51	67
ANP32AP1	-0.0191485	1.60463	0.0182513	0.892535	0.0128346	0.0127218	73	54	59	82	60	72	72
ANP32E	-0.0124548	8.90593	1.24562	0.26439	0.00142578	0.00160505	12832	10646	10736	10329	13033	10094	9936
ANPEP	0.104504	0.910503	0.352078	0.552939	0.015722	0.0359378	80	26	29	24	54	32	51
ANTXR1	-0.0649752	8.0859	19.6962	9.07811e-06	0.00212591	0.00260892	7858	7120	5370	5019	7194	6309	5366
ANTXR2	-0.0767541	7.55211	18.7784	1.46823e-05	0.00256133	0.00309255	5738	4348	4081	3648	5472	3670	3683
ANXA11	0.143059	4.58677	8.58971	0.00338067	0.00420962	0.00405154	804	462	454	410	783	577	460
ANXA13	-1.22036	-2.29638	2.54824	0.110417	0.155975	0.213379	6	1	5	3	0	1	3
ANXA2	-0.238534	3.99276	14.933	0.000111398	0.00562887	0.0125533	508	402	373	284	324	324	351
ANXA2R	0.219616	0.675313	1.15297	0.282928	0.0174014	0.0174305	34	23	42	35	27	28	51
ANXA3	0.362663	2.82355	15.8138	6.98918e-05	0.0096341	0.0109457	238	77	146	130	260	142	159
ANXA4	-0.149445	2.45431	2.00361	0.156925	0.0107671	0.00886627	180	106	132	110	150	84	117
ANXA6	0.0193846	8.91024	3.08967	0.0787908	0.00142229	0.00154819	14827	10039	10235	9398	14137	11064	9002
ANXA7	0.0588542	6.6059	5.73281	0.0166508	0.00306517	0.00250858	2726	2182	2035	1888	2633	2373	1979
ANXA9	0.789265	-2.87557	0.342117	0.55861	0.220665	0.00509604	0	0	5	1	0	0	2
AOAH	-0.40642	-1.13996	1.08935	0.296616	0.0660753	0.0333391	12	13	6	6	10	9	4
AOC2	-0.393253	1.87455	9.40265	0.00216673	0.0121516	0.00923639	110	99	70	82	71	87	61
AOC3	0.43495	0.4934	4.39734	0.035995	0.019083	0.0156877	33	22	19	28	34	37	40
AOX1	0.214809	-1.34073	0.235102	0.627766	0.0777872	0.107712	5	2	8	12	2	9	11
AP1AR	-0.0455663	5.99607	2.22509	0.135785	0.00317257	0.00360803	1734	1451	1394	1379	1756	1259	1346
AP1B1	0.0741486	7.81058	20.6941	5.38814e-06	0.00235768	0.00273388	6228	4653	5019	4492	5756	5550	4666
AP1G1	-0.0885898	8.21679	39.7849	2.83536e-10	0.00201284	0.00207624	8803	7326	6158	5784	7796	6629	5906
AP1G2	-0.00269835	1.20262	0.000272384	0.986832	0.0142177	0.0106833	58	51	47	47	48	57	49
AP1M1	0.0530345	7.00011	6.06874	0.0137595	0.00291446	0.00274195	3623	2796	2837	2459	3397	3207	2484
AP1M2	0.605905	-0.0295272	5.68634	0.0170975	0.0266165	0.0873079	37	8	18	7	26	39	13
AP1S1	0.111012	6.97294	25.8125	3.76244e-07	0.00292796	0.0023977	3020	2907	2776	2510	3042	3320	2649
AP1S3	-0.0294149	3.15819	0.125864	0.722759	0.00845505	0.0067746	227	213	218	175	224	187	184
AP2A1	0.0642241	8.41499	24.1429	8.94462e-07	0.00184074	0.00182057	10304	7407	7056	6294	9787	8399	6551
AP2A2	0.0362985	7.71051	4.73635	0.0295316	0.00243856	0.00216419	6344	4704	4350	3838	6059	5176	3811
AP2B1	0.0109585	9.3516	1.34514	0.24613	0.00108515	0.001143	19059	15740	13257	11976	17908	15764	12825
AP2S1	0.0819134	7.71058	23.5327	1.2281e-06	0.00243851	0.0020692	5955	4166	4821	4175	5904	4667	4341
AP3B1	0.000976293	7.47561	0.00290894	0.956987	0.00261786	0.00306299	5178	4264	3617	3352	5221	3820	3578
AP3B2	0.23142	4.17486	15.7155	7.362e-05	0.00512458	0.00532343	259	420	376	451	322	538	459
AP3D1	0.0502984	8.54878	15.9804	6.40015e-05	0.0017252	0.00216477	10471	7768	8110	7778	9840	9099	7642
AP3M1	0.0354293	7.68465	4.39828	0.0359752	0.00245908	0.00254792	5814	4885	4300	3810	5750	4688	4229
AP3M2	-0.00164301	6.00026	0.00293068	0.956827	0.00317189	0.00325026	1732	1594	1361	1226	1793	1479	1215
AP3S1	0.062367	7.12729	9.31661	0.00227085	0.00284582	0.00251041	4134	3180	2933	2518	4295	3145	2673
AP3S2	0.324817	0.281709	1.77057	0.183311	0.0215768	0.0157461	20	16	40	26	19	22	36
AP4B1	0.175101	5.29435	20.6928	5.3917e-06	0.00340431	0.00357925	1001	922	750	738	1191	1003	771
AP4E1	-0.262336	5.06273	37.6533	8.45046e-10	0.0035774	0.00332834	940	780	793	791	774	603	689
AP4M1	0.26547	5.18639	43.6596	3.90746e-11	0.00347641	0.00342494	971	773	731	623	1030	970	808
AP4S1	-0.156597	4.41491	8.78648	0.00303471	0.00455094	0.0039237	632	536	467	417	537	459	407
AP5B1	-0.00880509	4.82784	0.035412	0.850735	0.00383469	0.00443621	678	583	718	656	569	675	641
AP5M1	-0.0661204	6.30181	5.90576	0.0150914	0.00312646	0.00312815	2416	1850	1613	1531	2244	1640	1572
AP5S1	-0.15256	3.82761	5.49423	0.0190793	0.0061317	0.00486429	422	320	329	301	375	303	247
AP5Z1	0.10945	5.53158	9.46124	0.00209859	0.00328867	0.00363174	1215	1065	916	904	1210	1299	885
APBA2	0.064273	7.18572	9.77911	0.00176506	0.00281142	0.00284992	3749	2689	3662	3263	3532	3175	3304
APBA3	0.0614433	3.96689	0.983071	0.321442	0.00570495	0.00653044	420	359	364	288	398	449	253
APBB1	0.062275	6.85743	7.55341	0.00598965	0.00298038	0.00282605	3247	2496	2604	2245	3052	2887	2291
APBB3	-0.00875609	4.80017	0.0373283	0.846798	0.00387156	0.00409046	834	724	511	488	796	793	418
APC	-0.0311572	7.56785	3.17195	0.0749127	0.00254946	0.00345955	5494	4850	3689	3501	5241	4238	3888
APCDD1L	-1.56457	-1.4774	11.6954	0.00062654	0.0866762	0.113811	2	30	0	1	2	7	2
APCDD1L-AS1	0.158843	-2.38324	0.0561207	0.812736	0.164907	0.153854	0	6	0	2	2	4	3
APEH	0.0465639	7.22894	5.35584	0.020653	0.0027849	0.00347777	4106	2889	3704	3194	3929	3481	2969
APEX1	0.0512854	8.40124	14.754	0.00012249	0.00185267	0.00170878	8768	7117	7840	7205	8652	7846	7122
APEX2	-0.00130834	5.37526	0.00117755	0.972626	0.00335885	0.00297689	1075	926	965	882	1061	954	829
APH1A	-0.0269339	7.66842	2.43814	0.118417	0.00247186	0.00238916	5281	4625	4843	4304	4926	4923	3930
APH1B	0.405236	0.234965	3.23591	0.0720403	0.0222193	0.0401104	37	26	15	8	28	42	23
API5	-0.0391795	8.52158	9.46376	0.00209571	0.00174859	0.00174429	10207	8134	8160	7861	9927	7512	7708
APIP	0.0385031	5.03133	0.80925	0.368342	0.00360652	0.00292787	890	733	753	634	887	761	639
APITD1	0.0620904	1.42256	0.166902	0.68288	0.0133875	0.0110895	79	44	61	54	67	51	64
APLF	-0.115284	2.85513	1.53612	0.215197	0.00952684	0.00784623	172	176	185	155	162	141	156
APLNR	-0.556447	2.52844	29.6378	5.20804e-08	0.0105614	0.0096575	142	237	111	105	96	178	53
APMAP	-0.00165636	7.63944	0.00927415	0.92328	0.00249452	0.0020352	5515	4804	4246	3854	5289	4860	3826
APOA1	0.134269	0.700236	0.442388	0.505972	0.0171991	0.0130056	26	43	43	28	24	54	28
APOA1BP	-0.00309665	5.59021	0.00766862	0.930218	0.00326749	0.00521443	1427	917	1148	1012	1218	1147	937
APOBEC3A	-0.755344	-1.82026	1.55605	0.212244	0.112339	0.11968	8	4	10	2	2	2	4
APOBEC3B	-0.0319974	4.06041	0.267569	0.604967	0.00543504	0.00434521	377	316	460	413	349	295	425
APOBEC3C	-0.0424517	4.87035	0.89043	0.345361	0.00378095	0.00340578	893	634	638	575	776	666	570
APOBEC3D	-0.158926	0.505528	0.540373	0.462278	0.0189588	0.0159155	40	24	38	30	27	25	31
APOBEC3F	-0.315657	2.28246	8.25101	0.00407293	0.011206	0.00907951	174	130	94	83	133	93	80
APOBEC3G	0.51433	-2.29667	0.581344	0.445786	0.156005	0.0873705	3	1	2	3	4	3	3
APOBEC3H	-0.928031	-2.20871	1.62539	0.202343	0.147256	0.235909	2	4	6	4	4	0	1
APOBR	-0.152482	-1.20559	0.135202	0.713098	0.0697306	0.0455548	12	7	10	6	13	6	3
APOC1	0.232905	2.4956	5.10398	0.0238711	0.010654	0.00785333	135	116	116	112	167	137	117
APOD	-0.42196	-1.23902	1.13099	0.287563	0.0716566	0.115283	11	15	3	4	10	4	8
APOL1	-0.615463	-0.455061	4.05832	0.0439543	0.0371981	0.0602191	28	10	16	17	21	11	3
APOL2	-0.0501584	4.47166	0.954219	0.328648	0.00443161	0.00412694	703	465	466	451	673	482	384
APOL3	-0.555884	-1.66759	1.32929	0.248932	0.100313	0.0666477	9	6	2	6	3	5	6
APOL4	0.420501	-1.40624	0.915514	0.338655	0.081954	0.0531153	7	7	5	4	6	9	9
APOM	0.143589	1.48791	0.894338	0.344304	0.0131775	0.00961754	57	50	74	65	59	63	66
APOO	0.106719	4.97783	6.01362	0.0141959	0.00365968	0.00304909	840	695	701	597	869	731	665
APOOL	0.00691255	5.92153	0.0493918	0.824125	0.00318523	0.00287965	1771	1435	1270	1117	1712	1387	1184
APOPT1	0.00563667	5.61444	0.0263858	0.870962	0.00325945	0.00298726	1410	1093	1051	971	1338	1187	915
APPBP2	-0.185391	7.56439	110.955	6.05371e-26	0.00255207	0.00238052	6193	4655	4116	3598	5471	3884	3154
APPL1	0.0443447	6.4422	2.93901	0.0864636	0.00310205	0.00336052	2508	2068	1759	1596	2658	1922	1692
APPL2	-0.0993018	6.58061	16.1983	5.70438e-05	0.00307164	0.00368747	2786	2565	1902	1775	2597	2133	1834
APRT	0.0482421	5.65579	1.91796	0.166081	0.00324662	0.00394868	1417	881	1275	1100	1308	1080	1075
APTX	-0.0724578	5.6475	4.36142	0.0367616	0.00324911	0.00270987	1430	1098	1193	1043	1301	1047	1001
AQP1	0.00361525	-1.63394	5.26349e-05	0.994211	0.0977922	0.0881807	4	10	6	2	3	7	6
AQP11	0.0647303	0.785219	0.120507	0.728486	0.016555	0.0140252	41	53	30	23	50	49	22
AQP3	-0.231822	0.102119	0.954593	0.328553	0.0242551	0.0415508	29	30	14	21	34	12	21
AQP4	-0.259098	0.426033	1.25578	0.262452	0.0198079	0.0152725	26	15	44	44	25	10	35
AQP4-AS1	1.14628	-1.62676	4.0408	0.0444127	0.0972601	0.104308	2	4	12	2	5	3	10
AQP7	-0.379583	-0.153394	2.13353	0.144108	0.029199	0.0469688	35	21	11	14	17	29	7
AQP7P1	-0.231077	3.18679	8.84368	0.00294105	0.00835177	0.00682151	308	271	99	172	225	260	147
AQP7P3	-0.106914	2.0596	0.834389	0.361007	0.0117262	0.0102636	146	109	66	62	115	102	73
AQPEP	-0.00146583	0.183003	3.72891e-05	0.995128	0.0229773	0.0176487	30	24	28	18	27	30	14
AQR	-0.000849661	7.3221	0.00196069	0.964681	0.00272479	0.00255507	4545	3654	3395	3192	4523	3428	3273
ARAF	0.0626744	6.16624	4.70487	0.0300773	0.00314686	0.00262652	1864	1627	1623	1418	1815	1754	1495
ARAP1	-0.0902401	6.25765	10.4914	0.00119932	0.0031333	0.00268446	2195	1925	1700	1449	1898	1908	1360
ARAP2	0.399073	1.1664	6.21452	0.0126706	0.0143762	0.0309048	54	48	28	40	98	33	53
ARC	-0.0418059	1.83199	0.0894988	0.764815	0.0122523	0.0104706	71	48	126	98	77	50	81
ARCN1	0.0189441	9.18059	3.55938	0.05921	0.00121054	0.00111591	17126	12930	12038	11267	16730	12861	11672
ARF1	0.0485091	9.16313	22.7741	1.82203e-06	0.00122373	0.00120935	16621	11900	12691	11387	16002	13152	11529
ARF3	-0.0166562	8.53575	1.73768	0.187434	0.0017364	0.00146612	10569	8256	8083	7584	9881	8406	7464
ARF4	0.0431127	8.69506	13.1283	0.000290872	0.00160054	0.00195243	12094	9345	8856	7749	12490	8834	8302
ARF5	0.0547796	7.34586	8.20148	0.00418562	0.00270886	0.00229551	4505	3590	3653	3144	4351	3950	3218
ARF6	0.0102937	7.65105	0.364567	0.545981	0.00248547	0.00239067	6035	4645	4232	3701	6038	4390	3840
ARFGAP1	0.0578512	7.09347	7.82063	0.00516532	0.00286492	0.00347748	4005	3005	2845	2591	3827	3615	2415
ARFGAP2	-0.00130779	7.03546	0.00375217	0.951156	0.00289627	0.00274537	3464	2889	2874	2840	3133	3193	2748
ARFGAP3	-0.0846085	6.64745	12.4276	0.000423041	0.00305382	0.0032854	2989	2832	1947	1671	2770	2457	1746
ARFGEF1	-0.0484099	7.26418	6.05502	0.0138668	0.00276262	0.00284824	4194	3718	3345	3098	3931	3327	3252
ARFGEF2	-0.0215599	7.1537	1.13127	0.287504	0.00283048	0.003066	3977	3516	2877	2785	3985	3126	2878
ARFIP1	-0.0155232	6.01487	0.262024	0.608733	0.00316956	0.00296032	1834	1447	1449	1303	1834	1354	1282
ARFIP2	0.0948882	5.76008	8.12281	0.00437118	0.0032187	0.00333501	1443	1209	1251	1004	1341	1415	1101
ARFRP1	0.0772801	4.91564	3.06384	0.0800523	0.00372738	0.00600203	870	631	657	593	919	770	488
ARG2	-0.0178505	3.65012	0.0669401	0.795845	0.00671274	0.00531979	338	284	264	263	309	269	285
ARGLU1	-0.00347057	8.78478	0.0886349	0.76592	0.00152535	0.00169064	12226	9318	10290	9349	12226	9593	8566
ARHGAP10	0.463371	0.668693	5.92935	0.0148908	0.0174562	0.0142119	48	35	18	15	61	43	29
ARHGAP11A	0.0990673	7.63779	32.8445	9.98344e-09	0.0024958	0.00222386	5437	4302	4495	3819	5791	4431	4094
ARHGAP11B	0.0631301	4.73476	1.78486	0.181553	0.00396487	0.00345082	759	589	602	489	789	580	522
ARHGAP12	-0.104232	6.77746	20.3407	6.48083e-06	0.00301173	0.00356992	3035	3054	2222	2043	2858	2529	2085
ARHGAP15	0.863969	-1.15219	4.70168	0.0301331	0.0667438	0.0746308	13	5	7	1	20	5	9
ARHGAP17	0.0601627	7.45639	10.7725	0.0010302	0.00263174	0.00227037	4866	3943	3713	3405	4629	4344	3596
ARHGAP18	-0.0358316	4.99247	0.710716	0.399206	0.00364467	0.00435712	984	873	598	491	841	849	571
ARHGAP19	0.105261	6.91898	22.928	1.68187e-06	0.00295346	0.00254011	3379	2668	2480	2319	3657	2769	2444
ARHGAP20	-1.07708	-2.58551	1.89352	0.168805	0.186796	0.168297	4	2	0	3	1	0	3
ARHGAP22	0.713851	-2.22538	1.34497	0.246159	0.148891	0.152483	4	3	0	1	10	1	2
ARHGAP23	0.101598	7.65133	35.4353	2.63663e-09	0.00248525	0.00406351	6629	3800	4518	3481	6203	5006	3474
ARHGAP24	-0.025455	2.9445	0.0861647	0.769111	0.0092175	0.0070815	231	183	138	148	230	161	153
ARHGAP25	1.31312	-2.29349	3.67495	0.0552359	0.155683	0.165826	2	3	1	0	1	8	4
ARHGAP26	-0.067922	6.51466	7.07516	0.007816	0.00308711	0.00270866	2817	1887	2098	1882	2458	1934	1798
ARHGAP27	0.412569	3.31527	26.5446	2.57525e-07	0.00788789	0.00643052	173	167	257	225	246	229	269
ARHGAP30	0.486643	-1.94376	0.717262	0.397044	0.122772	0.0895807	2	4	4	4	6	3	5
ARHGAP31	-0.00701131	6.29105	0.0668306	0.796009	0.00312816	0.00272156	2612	1705	1557	1402	2384	1794	1423
ARHGAP33	0.250595	6.84332	121.535	2.9174e-28	0.00298621	0.00376481	2791	2513	2370	2122	2823	3484	2432
ARHGAP35	-0.0385789	8.74795	10.9566	0.000932703	0.00155608	0.0015258	13026	10061	8954	8195	11865	10508	7660
ARHGAP39	0.0280332	5.88674	0.778455	0.377614	0.00319165	0.0043994	1601	1358	1340	1149	1440	1645	1054
ARHGAP4	0.259293	3.1614	10.0157	0.00155209	0.00844347	0.00627988	236	175	198	159	256	233	184
ARHGAP42	-0.079846	6.37663	9.42018	0.0021461	0.00311407	0.00425976	2986	2059	1483	1335	2843	1678	1411
ARHGAP44	0.0888217	2.49783	0.758264	0.383872	0.0106477	0.00744442	153	129	107	108	168	129	112
ARHGAP5-AS1	-0.106279	1.92834	0.761992	0.382706	0.0120264	0.00854301	169	75	66	50	151	65	51
ARHGAP6	-0.011795	4.84052	0.0687013	0.793237	0.00381831	0.00322047	895	642	575	543	884	618	529
ARHGAP9	0.288984	2.51968	8.15847	0.00428606	0.0105863	0.0101297	214	80	127	77	219	126	99
ARHGDIB	0.136652	4.32883	6.25813	0.0123625	0.00474408	0.00571708	547	374	438	419	573	346	532
ARHGDIG	-0.0312183	-1.09888	0.00638015	0.936336	0.0638711	0.0507973	12	6	9	9	11	10	5
ARHGEF1	0.108158	6.53633	18.095	2.10158e-05	0.00308224	0.00286132	2515	1785	2112	1945	2478	2116	2045
ARHGEF10	0.0842022	7.73754	26.3952	2.78232e-07	0.00241694	0.00225918	7040	4227	4169	3913	7034	4864	3926
ARHGEF10L	0.127733	6.33872	22.5341	2.06451e-06	0.00312049	0.00335316	2335	1573	1655	1632	2323	1964	1679
ARHGEF11	0.0604634	7.62711	12.3423	0.000442799	0.00250409	0.0020939	5562	4437	4037	3858	5467	4840	3949
ARHGEF12	-0.0810791	8.96664	56.391	5.94031e-14	0.00137686	0.00150571	14783	12618	10147	9588	13835	11276	9378
ARHGEF15	0.10976	-1.721	0.0499446	0.82316	0.104411	0.147847	4	1	2	11	9	3	5
ARHGEF16	0.455666	2.43516	16.2895	5.4363e-05	0.0108185	0.0108701	99	52	184	129	131	98	150
ARHGEF17	0.127508	8.26255	85.3401	2.51211e-20	0.00197313	0.00402204	9227	5820	6401	6014	8806	7901	5965
ARHGEF18	0.0562334	6.58106	5.1224	0.0236189	0.00307153	0.00283345	2761	2124	2117	1774	2645	2419	1765
ARHGEF19	0.148901	4.64336	9.70325	0.00183942	0.00411055	0.00378613	766	563	444	413	747	683	474
ARHGEF2	-0.00593358	7.70856	0.126819	0.721753	0.00244012	0.00273229	6604	4967	4383	3564	5919	5586	3355
ARHGEF25	0.0883201	6.31784	10.577	0.00114503	0.0031239	0.00272692	2243	1676	1672	1594	2274	1892	1613
ARHGEF26	-0.0186013	5.7679	0.319523	0.571894	0.00321683	0.00283184	1526	1221	1140	1149	1502	1174	1117
ARHGEF26-AS1	0.459547	-0.694479	1.99404	0.157919	0.0454752	0.0604399	14	13	8	6	13	13	19
ARHGEF28	0.116369	-0.135931	0.191019	0.66207	0.0288118	0.0223185	23	15	17	18	18	21	21
ARHGEF3	-0.221196	2.39612	4.36445	0.0366964	0.0109211	0.00844359	164	151	104	88	138	116	87
ARHGEF33	-0.457308	-0.587574	1.99475	0.157845	0.0415545	0.0362732	15	20	15	11	15	10	8
ARHGEF37	-0.0297683	1.60756	0.0426154	0.836451	0.0128264	0.00927299	76	36	72	91	67	41	88
ARHGEF39	0.171562	4.81855	13.7348	0.000210512	0.0038469	0.00361769	752	531	678	560	817	655	574
ARHGEF4	0.244295	2.66485	6.78049	0.00921596	0.0101521	0.0103468	244	111	101	83	240	170	99
ARHGEF40	-0.024304	8.74934	4.30657	0.0379653	0.00155492	0.00173554	12442	9875	9323	8500	11318	10663	7920
ARHGEF5	-0.242798	-1.77394	0.229218	0.632104	0.108588	0.0583785	10	6	3	1	8	4	2
ARHGEF6	-0.186925	3.97564	9.50944	0.00204417	0.00567911	0.0071008	474	458	302	285	477	350	227
ARHGEF7	-0.025944	8.18275	3.38303	0.0658707	0.00204235	0.00169759	8710	7331	5684	5219	8139	7217	5242
ARHGEF9	0.00653016	6.62915	0.0719263	0.788552	0.00305894	0.00243963	2834	2348	2075	1872	2743	2354	1893
ARID1A	0.0241383	9.22754	5.81947	0.0158498	0.00117543	0.00115728	16105	12948	13832	12455	15548	13969	12141
ARID1B	-0.0849144	7.91427	29.3623	6.00335e-08	0.00227172	0.00199382	6747	5749	5193	5079	6203	5615	4539
ARID2	-0.052703	7.5904	9.15674	0.00247804	0.00253232	0.00290089	5605	4592	3882	3881	5400	3998	3984
ARID3B	0.0301749	6.79828	1.64759	0.199287	0.00300398	0.00278053	2633	2304	2746	2561	2575	2569	2424
ARID3C	0.806352	-1.27026	3.42827	0.0640892	0.0734962	0.0523516	7	5	9	4	7	12	9
ARID4A	-0.0538332	6.39201	4.11547	0.0424927	0.00311136	0.00298794	2300	2167	1805	1595	2215	1948	1603
ARID4B	-0.0939089	7.34269	24.4048	7.80729e-07	0.00271099	0.00253846	4711	4105	3364	3168	4389	3621	3068
ARID5A	-0.0691952	3.73534	1.02213	0.312014	0.00642905	0.00496651	332	291	349	292	293	303	266
ARIH1	-0.0499958	7.4159	7.27797	0.00698054	0.00266054	0.002216	5256	3975	3665	3195	4859	3784	3184
ARIH2	-0.0123832	7.3382	0.418573	0.51765	0.00271402	0.00218877	4570	3597	3520	3325	4355	3592	3291
ARIH2OS	-0.342746	0.40755	2.61052	0.106157	0.0200175	0.0288106	33	39	17	32	35	33	13
ARL1	-0.0755881	6.64986	9.82032	0.00172594	0.00305313	0.00256138	3063	2389	2089	1948	2888	2205	1827
ARL10	-0.163346	5.34452	18.5926	1.61848e-05	0.00337532	0.00349101	1183	1156	815	749	1014	1119	592
ARL13B	-0.0666817	5.64416	3.84411	0.0499211	0.00325012	0.00524952	1354	1470	940	882	1393	1176	926
ARL14EP	-0.0122966	5.20343	0.0943529	0.758715	0.0034641	0.00345434	1045	881	807	701	1076	837	655
ARL15	-0.0584975	4.61801	1.45257	0.228116	0.00415411	0.00626356	818	558	503	443	842	425	449
ARL16	0.0620802	6.063	4.38151	0.0363307	0.00316212	0.00329349	1943	1340	1395	1382	1861	1585	1355
ARL17A	-0.192657	4.36328	12.9483	0.000320207	0.00466505	0.00357966	677	524	459	363	578	455	315
ARL2	0.0607424	4.31197	1.1739	0.278601	0.00478357	0.00598826	485	366	521	453	441	475	428
ARL2BP	0.0445648	7.7415	7.06236	0.00787204	0.00241376	0.0019992	5720	4595	4974	4360	5586	4733	4616
ARL3	0.0242194	6.59842	0.958632	0.327532	0.00306712	0.00246502	2601	2201	2071	1988	2525	2311	1981
ARL4A	-0.129369	6.82501	31.2428	2.27689e-08	0.0029936	0.00400028	2913	2585	2605	2683	2733	2015	2636
ARL4C	0.245183	5.00528	32.3487	1.28847e-08	0.00363183	0.00399556	892	542	690	638	900	708	812
ARL4D	-0.0420047	2.9327	0.219776	0.63921	0.00925878	0.0092644	231	166	194	132	179	195	133
ARL5A	-0.0694188	7.07038	11.0706	0.000877087	0.00287762	0.00422262	3983	3375	2811	2512	3968	2718	2583
ARL5B	-0.0731828	7.38417	15.2671	9.33294e-05	0.00268267	0.00337981	4847	3839	3382	3577	4774	3195	3518
ARL6	-0.197058	2.79956	4.56324	0.0326653	0.00971476	0.00693999	217	178	145	132	192	143	118
ARL6IP1	0.0606984	9.44156	43.3608	4.55209e-11	0.00102194	0.00131528	18851	16816	15053	12629	19239	16492	13980
ARL6IP4	0.0573708	7.62415	10.6075	0.0011263	0.00250639	0.00335866	5197	3764	4932	4277	4776	4619	4203
ARL6IP5	-0.132431	6.68113	30.7797	2.89046e-08	0.00304392	0.00284316	3178	2753	2175	1773	2828	2366	1737
ARL6IP6	-0.116205	7.10482	30.4436	3.43719e-08	0.00285858	0.00235154	3723	3079	3422	3035	3403	2874	2680
ARL8A	0.0305754	6.1462	1.13834	0.286004	0.00314979	0.00273558	1978	1726	1374	1343	1865	1875	1351
ARL8B	0.0111431	7.11847	0.296909	0.585827	0.00285086	0.0035235	4091	3386	2787	2512	4129	3009	2783
ARMC1	-0.0221275	6.55848	0.779961	0.377153	0.00307705	0.00360217	2735	2202	2044	1793	2559	1977	1999
ARMC10	-0.0111661	5.43474	0.0909314	0.762996	0.00332959	0.00281725	1268	932	953	870	1212	914	876
ARMC12	-0.0252277	1.28065	0.0254111	0.873347	0.0138987	0.00969856	59	49	45	60	58	44	61
ARMC2	0.0573489	3.19088	0.506519	0.47665	0.00833697	0.0079844	257	237	196	138	251	221	177
ARMC4	0.0916168	4.98335	4.58183	0.0323127	0.00365397	0.0032366	952	687	635	579	1015	742	570
ARMC5	0.0423768	5.23612	1.11269	0.291499	0.00344148	0.00414023	975	762	900	820	897	922	782
ARMC6	0.128965	6.28119	20.9678	4.67064e-06	0.00312969	0.00320628	1914	1499	2015	1638	2014	1809	1629
ARMC7	0.0306458	4.2892	0.306046	0.580117	0.00483779	0.00452984	522	446	447	382	497	513	352
ARMC8	-0.0629135	6.23634	5.03309	0.0248675	0.00313652	0.00329476	2096	1859	1639	1492	2033	1620	1492
ARMC9	-0.0223051	5.527	0.389236	0.532701	0.00329043	0.00322187	1320	1165	980	818	1187	1138	886
ARMCX3	-0.0916839	7.15917	20.9759	4.65102e-06	0.00282727	0.00245066	4783	3603	2778	2423	4354	3247	2386
ARMCX4	0.0679774	6.3428	6.37697	0.0115611	0.00311982	0.00322411	2389	1637	1696	1625	2214	1927	1699
ARMCX5	0.0277955	5.6032	0.629017	0.427716	0.00326313	0.00333045	1533	750	1108	1102	1414	875	1104
ARMCX5-GPRASP2	-0.227838	1.42315	2.28728	0.130438	0.0133856	0.0105995	105	44	63	51	94	32	41
ARMCX6	-0.0377008	4.31212	0.469043	0.493428	0.00478321	0.00430988	532	504	460	364	500	457	390
ARNT	-0.012094	6.57115	0.240771	0.62365	0.00307398	0.00248528	2823	2454	1865	1651	2678	2502	1599
ARNT2	0.0365566	8.0962	6.31445	0.0119758	0.00211705	0.00408049	8819	5355	5534	5401	8066	6787	4916
ARNTL	-0.124862	4.98702	8.32725	0.00390547	0.00365022	0.00318304	908	805	680	623	756	755	605
ARNTL2	0.0384468	5.27927	0.913403	0.339213	0.00341357	0.00487285	782	909	994	859	768	805	1021
ARPC1A	0.0764907	8.00574	25.1136	5.40498e-07	0.00219445	0.00180755	6825	5511	5842	5181	6810	6034	5385
ARPC1B	0.0862326	5.53125	5.66349	0.0173216	0.00328879	0.00286765	1140	1042	1093	913	1124	1113	1010
ARPC2	-0.00212622	8.85644	0.0357527	0.850027	0.00146616	0.00127938	14146	10346	9970	8709	13660	10229	8766
ARPC3	-0.111423	7.63542	41.1711	1.39472e-10	0.00249764	0.0020949	5715	4498	4574	4238	5134	4091	3968
ARPC4	0.083923	6.84952	13.7815	0.000205344	0.00298367	0.00380195	3630	1980	2558	2368	3550	2499	2268
ARPC5	0.0736482	8.30931	29.307	6.1773e-08	0.00193251	0.00165998	9126	6837	6671	6125	9268	7066	6574
ARPC5L	0.065876	5.98647	4.59439	0.0320768	0.00317413	0.00273566	1753	1298	1460	1288	1807	1326	1343
ARPP21	-1.59122	-2.34416	4.88378	0.0271103	0.160854	0.182882	4	4	1	5	3	1	0
ARRB1	-0.017842	6.80644	0.611719	0.434141	0.00300085	0.00291873	3681	2276	2321	2160	3405	2133	2347
ARRB2	0.0216218	5.46551	0.337226	0.561435	0.00331573	0.00321979	1202	809	1104	990	1117	917	970
ARRDC1	0.084221	4.02039	1.90303	0.167739	0.0055488	0.00663102	431	310	373	350	396	410	336
ARRDC2	-0.490306	-0.302801	3.0007	0.0832287	0.0328423	0.0299676	17	31	13	13	14	16	13
ARRDC3-AS1	0.325713	1.74124	5.83512	0.0157093	0.0124743	0.011302	73	68	63	64	84	72	98
ARRDC4	0.0215494	4.52714	0.189916	0.662987	0.00432124	0.00456701	718	595	376	389	732	534	436
ARSA	-0.000417601	5.54455	0.000140237	0.990552	0.00328377	0.00344474	1395	1148	935	827	1266	1288	771
ARSB	-0.025694	6.77645	1.23804	0.26585	0.0030121	0.00256972	3480	2440	2373	2018	3254	2557	1868
ARSE	-0.114457	4.69269	5.912	0.0150381	0.00402971	0.00396421	901	707	510	361	744	665	383
ARSG	-0.0317681	3.54233	0.203026	0.652289	0.00708221	0.00828065	354	272	223	226	330	319	173
ARSI	0.200798	1.1021	1.2208	0.269203	0.0146754	0.0113904	59	16	81	43	58	20	55
ARSJ	0.0538769	3.23473	0.482609	0.487243	0.00817852	0.00604326	310	227	157	147	301	228	170
ARSK	-0.27393	4.23813	24.2571	8.42966e-07	0.00496292	0.00510537	647	561	394	282	496	438	281
ART3	-0.20432	-1.63377	0.182437	0.669287	0.0977797	0.0729628	11	5	4	3	12	2	2
ART5	-0.0763447	0.77273	0.15847	0.690569	0.0166454	0.0161402	37	50	36	29	34	38	37
ARTN	-0.0555425	1.48105	0.147571	0.700868	0.0131989	0.0111523	92	67	51	45	95	65	33
ARV1	-0.0567188	4.17824	0.949058	0.329959	0.00511579	0.00476016	486	424	455	350	435	381	380
ARX	0.638833	-0.299296	4.81962	0.0281375	0.0327499	0.0280114	14	7	18	18	25	15	20
AS3MT	-0.276972	-1.25663	0.463068	0.496194	0.072689	0.0444857	11	10	5	6	6	11	5
ASAH2	0.262984	1.4969	3.35686	0.0669256	0.0131497	0.00981948	76	48	39	61	79	68	72
ASAH2B	-0.0834744	0.536966	0.1593	0.689802	0.0186452	0.0145971	40	26	33	32	41	26	24
ASAP1	0.0727411	8.45893	31.5935	1.90067e-08	0.00180268	0.00158244	9634	7629	7357	7145	9930	7855	7531
ASAP2	-0.0568651	7.72091	11.5791	0.000666966	0.00243026	0.0026857	5768	5395	4441	4142	5721	4747	4055
ASAP3	0.0147812	7.30403	0.584411	0.444589	0.00273675	0.00282855	4249	3839	3371	3057	3954	4313	2860
ASB1	0.0260742	7.201	1.70506	0.191627	0.00280215	0.0022413	4084	3196	2947	3137	3960	3377	3128
ASB11	0.00799347	-2.53081	0.000104073	0.99186	0.180731	0.100769	2	2	2	2	1	3	2
ASB12	-0.055566	-0.660654	0.0287329	0.865397	0.0441943	0.025667	16	13	13	10	15	14	8
ASB13	0.0616357	4.71643	1.64481	0.199667	0.00399266	0.00527047	677	450	592	648	611	584	634
ASB16	-0.664089	-1.35169	2.24071	0.134419	0.0784726	0.0401651	13	9	8	4	7	6	3
ASB16-AS1	-0.0511843	5.0597	1.45259	0.228113	0.00358014	0.00392896	937	729	764	698	783	808	662
ASB2	0.770779	-0.618053	6.04575	0.0139398	0.0426345	0.0303263	15	15	8	2	28	25	1
ASB3	-0.0527267	2.09212	0.199082	0.655463	0.011652	0.00780144	123	100	85	82	114	94	82
ASB4	-0.063388	-1.62058	0.0156887	0.900322	0.0968041	0.0451358	8	5	8	3	8	4	3
ASB6	0.0477694	5.98114	2.46642	0.116303	0.003175	0.00369258	1804	1413	1300	1239	1806	1622	1115
ASB7	-0.0243026	5.15544	0.355682	0.550914	0.00349974	0.00295057	1052	836	798	658	1009	834	625
ASB8	0.0215291	4.80646	0.221288	0.638061	0.00386305	0.00340374	793	675	578	518	808	649	531
ASB9	-0.021458	1.99527	0.0322048	0.857579	0.0118729	0.01252	149	92	65	54	115	103	68
ASCC1	-0.0739043	5.77615	5.1077	0.0238199	0.00321489	0.00269879	1522	1406	1100	1091	1412	1332	1027
ASCC2	0.0196993	6.42879	0.567413	0.451289	0.00310461	0.00260717	2507	1930	1838	1651	2361	1989	1736
ASCL2	0.110534	2.34741	1.18132	0.277088	0.0110455	0.00989136	174	171	36	44	161	215	39
ASF1A	-0.082829	6.66235	11.7015	0.000624493	0.00304952	0.0030175	2797	2446	2196	2114	2696	2123	2035
ASF1B	0.119963	6.56355	21.9756	2.76137e-06	0.00307583	0.00251568	2195	1892	2425	2048	2324	2094	2168
ASGR1	-0.0382592	3.48479	0.272845	0.60143	0.00728345	0.00535508	313	237	248	241	284	252	224
ASH1L-AS1	0.0846863	1.87191	0.410318	0.521808	0.0121578	0.00834879	90	81	103	61	88	84	71
ASH2L	-0.0142635	6.91494	0.415984	0.518948	0.0029553	0.00291178	3467	2828	2554	2317	3134	2735	2545
ASIC1	0.0418713	5.30698	1.16105	0.281248	0.00339676	0.00407841	1222	705	921	811	1105	859	811
ASIC3	0.19037	2.83455	4.43874	0.0351322	0.00959686	0.00952253	196	161	138	123	232	202	106
ASIC4	-0.974638	-0.762927	7.5957	0.00585076	0.0481841	0.0636528	18	13	12	15	3	10	10
ASIP	-0.288479	-0.473817	0.790662	0.3739	0.0377819	0.0414288	9	10	22	24	4	15	16
ASL	0.032642	4.93774	0.552073	0.457472	0.00370257	0.00391627	857	668	647	621	784	785	598
ASMTL	-0.0965868	5.50191	7.21008	0.00724951	0.00330038	0.00342043	1397	1023	930	930	1168	1076	846
ASMTL-AS1	0.166283	1.68451	1.4245	0.232664	0.0126194	0.0108501	84	64	78	55	75	79	71
ASNA1	0.0698296	6.13287	5.68097	0.0171499	0.00315174	0.00284853	1789	1536	1620	1438	1775	1737	1426
ASNSD1	0.00909029	6.52783	0.129257	0.719204	0.00308417	0.00344847	2626	2120	1965	1792	2611	1916	1959
ASPDH	0.30938	-2.04274	0.223473	0.636406	0.131586	0.52543	0	0	7	8	2	7	1
ASPH	-0.0354868	7.99953	5.5884	0.0180798	0.00219973	0.00193317	8348	5729	5149	4781	8104	5452	4547
ASPHD1	-0.285893	-0.108702	1.19539	0.274245	0.0282237	0.0223434	34	20	17	13	21	19	14
ASPHD2	0.123919	3.62451	3.22084	0.0727065	0.00679954	0.00614871	376	252	254	214	350	290	264
ASPM	0.0529854	8.48818	17.0094	3.71943e-05	0.0017774	0.00222165	9805	8354	7991	6781	10498	7910	7103
ASPRV1	-0.148117	2.1512	1.66863	0.196442	0.0115162	0.013622	159	106	83	70	106	117	75
ASPSCR1	0.15767	5.3528	16.5021	4.85967e-05	0.00337078	0.00356817	983	839	1029	809	969	1058	874
ASRGL1	-0.0991681	4.19805	2.78081	0.0954001	0.0050645	0.0042706	386	344	529	494	330	357	444
ASS1	0.174489	1.44638	1.6057	0.205098	0.0133093	0.0208447	163	28	22	18	150	57	22
ASTN1	0.15994	-2.14565	0.0691851	0.792527	0.141172	0.0832938	6	4	2	0	6	5	0
ASTN2	-0.15567	4.12239	7.22766	0.00717885	0.00526411	0.00542442	545	457	342	317	447	383	338
ASUN	0.0391495	6.02905	1.68572	0.194166	0.00316733	0.00296	1903	1468	1486	1179	1888	1430	1289
ASXL1	-0.00744119	8.21865	0.279535	0.597006	0.00201123	0.00176024	8590	6517	6325	6111	7908	6848	6065
ASXL2	0.0507541	6.62014	4.38445	0.0362681	0.00306139	0.00245344	2873	2347	1905	1791	2887	2427	1847
ASXL3	-0.113724	5.61057	11.3606	0.000750182	0.00326071	0.0042055	1708	1371	759	754	1499	1161	829
ATAD1	-0.0899768	7.05687	18.4334	1.7595e-05	0.00288492	0.00266854	4078	3277	2777	2496	3728	2900	2495
ATAD2	0.0809538	8.41323	37.6119	8.63164e-10	0.00184227	0.00204075	8838	7392	7392	7161	9698	7539	7169
ATAD2B	-0.0609809	6.8403	7.38721	0.00656893	0.00298745	0.00286281	3414	2986	2220	2107	3380	2695	1966
ATAD3A	0.113311	5.62837	10.4116	0.00125229	0.00325501	0.00396276	1316	925	1223	1026	1261	1181	1045
ATAD3B	0.194133	6.07132	42.1942	8.26459e-11	0.00316086	0.00379936	1738	1271	1532	1377	1847	1690	1414
ATAD3C	0.0694494	2.413	0.430626	0.511682	0.0108771	0.0111357	174	91	113	100	143	119	115
ATAD5	0.0358542	6.83636	2.47542	0.115638	0.00298904	0.00306985	2936	2550	2396	2484	3111	2384	2568
ATAT1	0.00126069	6.6067	0.00263513	0.95906	0.00306496	0.00280027	2637	2515	1993	1787	2352	2628	1886
ATCAY	0.0203641	6.68072	0.748686	0.386893	0.00304404	0.00251476	3257	2546	1842	1715	3101	2581	1832
ATE1	-0.068968	5.30583	3.14599	0.0761137	0.00339744	0.00340144	1129	917	909	794	1094	806	769
ATF1	-0.0626592	5.18691	2.39807	0.121485	0.00347603	0.00296328	1065	794	814	758	977	746	747
ATF2	-0.00799057	7.26858	0.168727	0.681246	0.0027598	0.00348202	4576	3787	3191	2750	4528	3334	3030
ATF5	0.113118	5.66053	10.9185	0.000952073	0.00324522	0.00485351	1384	914	1065	1141	1384	1208	1076
ATF6	-0.172403	7.21383	76.1058	2.68871e-18	0.00279428	0.00281781	4723	4077	2981	2598	4096	3371	2506
ATF6B	0.091908	6.72622	14.9368	0.000111176	0.00302959	0.00277818	2687	2377	2377	2109	2670	2774	2110
ATF7	0.00567795	6.90873	0.067773	0.794607	0.00295811	0.00238376	3569	3277	2230	1947	3506	3233	1972
ATF7IP	-0.0231324	7.87292	2.17259	0.14049	0.00230623	0.0024245	6957	5954	4504	4248	6713	5462	4478
ATF7IP2	-0.137211	3.54028	3.70283	0.0543202	0.00708933	0.00905281	386	241	260	238	340	269	165
ATG10	-0.12592	4.11279	4.63305	0.0313617	0.00529015	0.00503069	515	440	370	324	458	365	333
ATG12	-0.0355983	6.88286	2.5633	0.10937	0.00296954	0.00306789	3512	2832	2429	2245	3490	2505	2262
ATG13	-0.0225282	7.16846	1.25795	0.262039	0.00282176	0.00226401	4250	3382	2778	2840	3928	3353	2888
ATG14	-0.105511	5.61436	9.4016	0.00216796	0.00325948	0.00360879	1424	1300	930	947	1330	1088	949
ATG16L1	-0.0280075	5.37536	0.548964	0.458741	0.00335879	0.00282389	1176	1035	932	750	1123	1028	715
ATG16L2	-0.327194	2.62269	10.462	0.00121854	0.0102826	0.00966792	142	153	143	162	90	117	154
ATG2A	0.0585737	5.32189	2.32055	0.127675	0.00338806	0.00293451	1102	911	862	764	1092	997	765
ATG2B	0.0260648	6.84803	1.34255	0.246584	0.00298428	0.00276197	3349	2783	2337	2078	3280	2685	2279
ATG3	0.0576427	6.11947	3.95675	0.0466838	0.00315371	0.00271311	2054	1514	1437	1328	2121	1538	1360
ATG4A	-0.24117	3.08588	8.32867	0.00390241	0.0087154	0.00676451	257	207	167	188	210	159	175
ATG4B	0.0650267	6.79301	7.8309	0.00513605	0.00300597	0.00361796	3001	2296	2567	2292	3031	2719	2082
ATG4C	-0.0635993	4.41101	1.45092	0.228381	0.00455939	0.00662555	636	532	486	370	657	409	383
ATG4D	0.0899164	5.86357	7.72425	0.00544841	0.00319614	0.00373375	1440	1168	1394	1270	1400	1439	1239
ATG5	0.0253305	5.64629	0.545357	0.460221	0.00324947	0.00384736	1424	1176	1062	932	1422	1068	1054
ATG7	-0.0189203	4.76961	0.169079	0.680931	0.00391405	0.00355124	844	667	521	482	778	638	523
ATG9A	0.0128225	6.36699	0.231361	0.630516	0.00311573	0.00314071	2248	2047	1695	1572	2110	2281	1458
ATG9B	-0.017997	3.58408	0.0621721	0.803095	0.00693783	0.00541368	294	260	313	254	255	277	257
ATHL1	0.0497624	5.48285	1.95211	0.162359	0.00330828	0.00619636	1571	850	810	831	1391	1144	776
ATL1	-0.00185058	5.19989	0.00213752	0.963124	0.00346663	0.00336924	929	950	738	736	954	892	735
ATL2	-0.0570387	6.87877	6.45388	0.011071	0.00297131	0.00359038	3337	2838	2611	2309	3326	2390	2324
ATL3	0.0630317	4.45657	1.64141	0.200132	0.00446272	0.00473099	805	638	238	253	817	612	314
ATM	-0.0898689	7.85314	31.9766	1.56044e-08	0.00232263	0.00347819	6627	6197	4765	4300	6657	5059	4154
ATMIN	-0.0533948	7.38679	8.12625	0.00436289	0.00268086	0.00290749	4758	4079	3448	3335	4593	3571	3406
ATOH7	0.930938	-1.73717	3.03548	0.0814624	0.105674	0.100098	6	1	6	3	10	7	2
ATOH8	0.09691	7.4366	27.753	1.37834e-07	0.00264589	0.00440763	5137	3597	3667	3244	4742	4729	3164
ATOX1	-0.0286971	5.13815	0.483298	0.486932	0.00351332	0.00317397	888	838	774	755	814	888	703
ATP10A	0.184341	4.29701	11.4934	0.000698421	0.00481907	0.00441439	569	413	392	348	624	515	350
ATP10D	0.0740361	2.80098	0.677635	0.410402	0.00970999	0.00688974	273	126	121	107	260	138	124
ATP11A	0.0991117	6.3553	13.6159	0.000224279	0.00311772	0.0029875	2401	1627	1804	1589	2412	1919	1596
ATP11B	-0.0104629	6.72793	0.19702	0.657137	0.00302903	0.00279167	2953	2602	2289	2016	3014	2517	1884
ATP11C	-0.0608251	6.79878	6.96583	0.00830807	0.00300379	0.00319217	3233	2705	2446	2125	3124	2338	2159
ATP13A1	-0.00022161	6.92377	9.97968e-05	0.992029	0.00295127	0.00296181	3355	2672	2745	2488	3057	3002	2346
ATP13A2	0.104339	6.4571	16.4771	4.924e-05	0.00309913	0.00344137	2695	1878	1788	1548	2567	2319	1599
ATP13A3	-0.0191931	8.26877	1.92218	0.165617	0.00196773	0.00232104	8717	7093	6682	6217	8788	6377	6262
ATP13A4	0.697757	-1.47611	2.3111	0.128453	0.0865892	0.0531051	8	5	6	2	15	5	4
ATP1A1	0.0265473	8.73616	5.10484	0.0238592	0.00156596	0.00146335	11456	10573	8827	8031	10716	11032	8506
ATP1A1OS	-0.0401285	1.09277	0.0563595	0.812345	0.0147208	0.0144092	53	56	43	39	62	43	37
ATP1A3	0.19776	1.45782	1.5117	0.218879	0.0132725	0.0121456	40	54	97	56	35	58	78
ATP1A4	0.0293012	-1.71016	0.00386924	0.950401	0.103569	0.186545	7	8	0	3	12	1	5
ATP1B3	0.0581999	7.69184	11.6627	0.000637672	0.0024534	0.00215026	5675	4493	4907	3980	5827	4509	4187
ATP2A1	-0.00153705	2.53739	0.000233924	0.987797	0.0105358	0.0082148	137	151	101	126	150	147	112
ATP2A2	-0.0181069	9.8929	5.23034	0.0221962	0.000733434	0.000667882	26687	21822	21514	18785	25299	21375	18886
ATP2A3	1.63252	-1.99558	7.37935	0.0065977	0.127336	0.129526	5	1	2	0	9	7	3
ATP2B2	0.46705	-2.63042	0.351226	0.55342	0.191854	0.173245	0	1	0	4	2	0	5
ATP2B3	0.0640885	-0.741322	0.0347839	0.852049	0.047312	0.0310207	13	10	14	11	16	8	11
ATP2C1	-0.0308567	7.6311	3.21692	0.0728805	0.002501	0.0022763	5752	5025	4256	3539	5603	4699	3520
ATP4B	0.894582	-2.08469	2.25809	0.132918	0.135442	0.0990896	3	0	1	5	4	3	8
ATP5A1	-0.0600855	9.25973	36.7422	1.34829e-09	0.00115166	0.00102106	17190	13003	14368	13371	15697	12950	12570
ATP5B	0.0121561	9.65977	1.99744	0.157565	0.000876494	0.000793315	22292	17113	18441	17023	21566	17843	16720
ATP5C1	0.00640795	7.59887	0.132274	0.716086	0.00252584	0.00214695	5300	4052	4547	4124	5258	4043	4046
ATP5D	0.040347	6.11943	1.86765	0.171745	0.00315371	0.00630046	1944	1298	1705	1500	1796	1720	1294
ATP5E	0.109807	0.742997	0.319179	0.572102	0.0168665	0.0211615	30	28	35	48	45	31	37
ATP5EP2	-0.111904	1.00621	0.394439	0.529976	0.015168	0.011193	35	45	43	56	28	48	49
ATP5F1	0.0261233	7.81868	2.56791	0.109052	0.00235104	0.0019443	6045	4839	5170	4746	6011	4926	4765
ATP5G1	0.127959	5.62251	12.8194	0.000343049	0.00325686	0.00330073	1145	803	1331	1190	1218	974	1192
ATP5G3	0.0554696	7.79541	11.28	0.000783446	0.00237009	0.00195909	6042	4306	5396	4732	6084	4584	4779
ATP5H	-0.022613	6.83707	0.968804	0.324979	0.00298876	0.00328264	3128	2313	2684	2562	2886	2599	2289
ATP5I	-0.00162101	6.20055	0.00318879	0.954968	0.00314183	0.00261257	1984	1482	1737	1623	1851	1526	1638
ATP5J	0.0187169	6.85473	0.67934	0.409814	0.00298151	0.00234507	3163	2456	2573	2457	3101	2511	2458
ATP5J2	-0.0352499	5.4877	0.936222	0.333251	0.00330624	0.00317718	1329	1000	1007	868	1156	1017	904
ATP5L	-0.00497632	7.49894	0.0734832	0.786331	0.00260083	0.00212149	4826	3516	4412	4120	4675	3531	4041
ATP5O	0.0237621	7.61274	1.82565	0.176643	0.00251519	0.00208207	5136	4222	4676	4081	5071	4271	4141
ATP5S	-0.0352796	4.17244	0.368603	0.543767	0.00513092	0.00420544	443	405	422	407	438	402	370
ATP5SL	-0.0481683	6.39338	3.18233	0.0744385	0.00311111	0.0030696	2141	1807	2076	1893	1923	1944	1715
ATP6AP1L	-0.146566	1.38176	0.905246	0.341379	0.0135263	0.0107459	72	68	59	45	61	55	49
ATP6AP2	-0.0415235	7.41725	5.10663	0.0238346	0.00265959	0.00291596	5210	4512	3375	2877	5015	4018	3036
ATP6V0A1	-0.0686405	6.07589	5.25125	0.021931	0.00316018	0.00267462	1806	1668	1618	1306	1586	1640	1278
ATP6V0A2	0.018866	6.96135	0.732481	0.39208	0.00293358	0.00251161	3215	2697	2975	2656	3279	2710	2578
ATP6V0A4	1.34035	-2.21157	3.83376	0.0502302	0.147536	0.180666	4	0	3	1	4	3	6
ATP6V0B	0.0621196	6.61038	6.21086	0.0126969	0.00306399	0.00249639	2331	2199	2282	2066	2380	2260	2166
ATP6V0C	0.0476215	7.96287	9.50358	0.00205071	0.00223081	0.00206748	6539	5738	5423	4987	6134	6369	5128
ATP6V0D1	-0.0532769	6.85661	5.60072	0.017953	0.00298072	0.00338716	3408	2725	2382	2288	2806	2974	2234
ATP6V0E1	-0.0473191	5.75141	1.99259	0.15807	0.0032208	0.00286888	1426	1273	1290	1091	1368	1189	1064
ATP6V0E2	0.182052	5.77088	29.7231	4.98368e-08	0.00321612	0.00478882	1458	915	1328	1156	1450	1286	1212
ATP6V0E2-AS1	-0.128261	3.23775	2.56557	0.109213	0.0081676	0.00877215	273	202	223	208	255	213	148
ATP6V1A	-0.0392269	7.93577	6.51069	0.0107228	0.00225366	0.00233341	8021	5495	4994	4488	7613	4981	4644
ATP6V1B1	-0.119979	1.67189	0.760596	0.383142	0.0126525	0.00932654	81	65	57	84	70	54	85
ATP6V1B2	-0.102605	7.58933	33.5692	6.87744e-09	0.00253314	0.00247829	5188	4536	4524	4123	4853	3952	3924
ATP6V1C1	-0.104114	6.286	14.5761	0.000134608	0.00312894	0.00359897	2304	2073	1503	1466	2104	1745	1515
ATP6V1C2	-0.391156	-1.65139	0.66454	0.414962	0.0990932	0.0730609	7	10	3	3	7	8	0
ATP6V1D	0.0372288	7.00345	3.00291	0.0831152	0.00291278	0.00260339	3500	2959	2778	2506	3562	2862	2651
ATP6V1E1	-0.06735	6.79124	8.48167	0.00358743	0.00300663	0.00268168	3254	2650	2453	2121	3020	2396	2136
ATP6V1E2	-0.160929	1.54512	1.27708	0.258442	0.0130047	0.0092846	102	75	58	41	81	74	37
ATP6V1F	-0.029428	6.43265	1.27694	0.258469	0.00310388	0.00315234	2590	2101	1799	1553	2300	2038	1697
ATP6V1G1	-0.143847	7.69685	73.1159	1.22257e-17	0.00244942	0.00221638	6148	5344	4317	4077	5444	4632	3828
ATP6V1G2	-0.147096	2.86574	2.6161	0.105784	0.00949053	0.00990514	174	199	158	159	185	172	118
ATP6V1H	-0.0736493	5.95377	5.73898	0.0165925	0.00317959	0.00294131	1868	1486	1272	1196	1650	1390	1224
ATP7A	-0.209825	5.90353	45.5815	1.46419e-11	0.00318851	0.00400529	1942	1707	1198	1021	1749	1296	934
ATP7B	0.0443636	5.5196	1.59004	0.20732	0.00329331	0.00343887	1598	1087	878	653	1448	1228	712
ATP8A1	0.462162	-1.77742	0.824421	0.363891	0.108867	0.132344	4	7	2	2	2	7	9
ATP8A2	0.4447	-0.522595	1.96354	0.161136	0.0393503	0.0605574	17	12	17	6	18	9	20
ATP8B1	0.08167	1.38371	0.301555	0.582909	0.0135195	0.0159748	82	53	42	49	105	43	43
ATP8B2	-0.0680295	7.10309	10.8405	0.000993053	0.00285955	0.0022338	4197	3400	2989	2459	3838	3258	2362
ATP8B3	0.31746	0.00335699	1.58283	0.208354	0.0259918	0.0735046	8	41	18	9	28	28	16
ATP8B4	1.3366	-2.59213	2.45748	0.116966	0.187537	0.161474	1	2	2	0	5	2	1
ATP8B5P	-1.7953	-2.17105	6.64452	0.0099461	0.143604	0.0976307	6	5	3	4	1	1	2
ATP9B	-0.0141744	5.44222	0.150606	0.697957	0.00332614	0.00335761	1262	974	821	921	1186	1065	833
ATPAF1	-0.0743272	5.95187	5.61028	0.0178554	0.00317992	0.00264394	1771	1208	1535	1391	1615	1170	1305
ATPAF2	-0.0266985	4.31724	0.237812	0.625791	0.00477117	0.00431003	527	441	430	442	496	479	392
ATPBD4	0.11409	3.23727	2.05699	0.15151	0.00816933	0.00737485	268	195	200	173	244	216	219
ATPBD4-AS1	-0.613925	-2.44269	0.64327	0.422529	0.171186	0.219149	6	2	3	0	1	3	1
ATPIF1	-0.00955742	6.45434	0.132687	0.715662	0.00309968	0.00263337	2293	2020	2038	1791	2086	2077	1828
ATR	0.0174286	6.47724	0.468399	0.493725	0.00309507	0.00353171	2675	2128	1765	1627	2834	1923	1652
ATRAID	0.0355956	6.26455	1.62029	0.203052	0.00313225	0.00273627	2026	1698	1792	1569	2059	1774	1521
ATRIP	0.104783	4.86674	5.37174	0.0204656	0.00378539	0.00498026	807	591	661	579	810	756	531
ATRNL1	0.0613838	5.10826	2.28657	0.130498	0.00353775	0.00369422	1112	806	649	575	1198	831	530
ATRX	-0.0936209	9.04053	79.2634	5.43564e-19	0.0013183	0.00145032	15898	13179	10629	10094	14653	11693	9851
ATXN1	-0.158675	4.64623	11.1687	0.000831908	0.0041057	0.00551153	849	692	405	424	700	562	473
ATXN10	0.0427485	8.35812	10.0389	0.00153266	0.0018901	0.0015684	8892	7223	7414	6571	8772	7465	6820
ATXN1L	0.0102318	7.3367	0.28841	0.591241	0.00271503	0.002268	4427	3787	3294	3290	4384	3857	3194
ATXN2	-0.0418451	7.13385	4.24532	0.0393586	0.00284204	0.00236077	4289	3695	2844	2328	3950	3552	2379
ATXN3	-0.0346555	5.80429	1.14299	0.285021	0.00320851	0.00406539	1524	1378	1136	1135	1574	1177	1137
ATXN7	0.00168017	6.43919	0.00423569	0.948109	0.00310263	0.00303449	2434	2059	1604	1793	2494	1917	1796
ATXN7L1	0.0676528	5.49621	3.51767	0.0607179	0.00330271	0.0029177	1210	967	873	968	1159	1050	1045
ATXN7L2	-0.0180006	4.31603	0.106127	0.744597	0.00477401	0.00557198	437	467	446	474	421	534	393
ATXN7L3	0.0313085	7.66793	3.36593	0.066558	0.00247225	0.00228734	5630	4568	4387	4035	5244	5058	4057
ATXN7L3B	-0.0128846	8.60477	1.08968	0.296542	0.00167722	0.00151083	10897	8862	8540	7881	10609	8569	7842
AUH	-0.106042	3.529	2.20082	0.137938	0.00712858	0.00577849	379	266	247	206	308	262	209
AUNIP	0.101553	4.22826	3.24687	0.0715598	0.00498766	0.00506402	485	391	403	397	518	466	364
AUP1	-0.000814087	6.90102	0.00132977	0.970911	0.00296156	0.00242848	3258	2766	2660	2385	3061	2927	2310
AURKA	0.0174219	6.47222	0.443361	0.505505	0.00309609	0.00277038	2499	1839	2257	1752	2540	1773	1759
AURKAIP1	0.108959	6.50872	17.6384	2.67146e-05	0.00308841	0.0034131	2248	1686	2227	2059	2229	2092	2061
AURKAPS1	-0.0372169	0.88344	0.0426589	0.836369	0.015891	0.011857	51	42	30	37	46	37	42
AURKB	0.146378	6.88232	40.7056	1.76978e-10	0.00296978	0.00344192	2846	2180	3075	2537	2790	2813	2666
AURKC	0.322013	0.326051	2.09934	0.147363	0.021	0.014566	23	28	19	24	27	31	35
AVEN	0.0662674	5.16335	2.63477	0.104547	0.00349366	0.00294873	1031	720	828	708	1049	771	716
AVIL	-0.239396	2.62812	6.06817	0.0137639	0.010266	0.00958122	222	141	114	119	154	125	123
AVL9	-0.0313201	5.70953	0.868566	0.351353	0.00323149	0.00286922	1494	1138	1107	1121	1457	1075	1088
AVPI1	0.448608	0.623903	5.03381	0.0248572	0.0178389	0.015129	40	28	28	21	42	45	33
AVPR1A	0.0968416	-1.64536	0.0411296	0.839288	0.0986425	0.0607858	8	6	3	3	5	8	5
AXDND1	0.359161	-0.863238	1.03875	0.308113	0.0524441	0.0617996	7	17	9	5	14	13	10
AXIN1	0.133286	6.31745	23.7211	1.11352e-06	0.00312396	0.00455115	2050	1572	1749	1719	2089	2066	1629
AXIN2	0.00855476	7.6194	0.25228	0.615474	0.00251005	0.00299565	6165	4461	3434	3783	5364	5089	3842
AZI1	0.0496445	5.87267	2.38622	0.122409	0.00319435	0.00285646	1546	1235	1386	1206	1464	1369	1241
AZI2	-0.0779349	6.72149	11.0661	0.000879217	0.00303116	0.00336358	3204	2690	2113	1957	3189	2293	1847
AZU1	0.991523	-1.48502	4.86254	0.0274459	0.087194	0.0451105	4	6	2	4	9	14	5
B3GALNT1	0.138406	1.16884	0.693177	0.405086	0.0143653	0.0103864	61	30	48	53	60	32	64
B3GALNT2	-0.0595161	6.6221	5.84496	0.0156218	0.00306086	0.00249686	2789	2150	2212	2123	2616	2102	1965
B3GALT1	-0.197067	4.70363	17.8874	2.34366e-05	0.00401249	0.00622884	746	864	404	455	708	625	447
B3GALT4	-0.266771	0.816142	1.84142	0.174784	0.0163371	0.017722	41	35	54	42	30	41	26
B3GALT5	-0.236964	2.10087	3.86575	0.0492811	0.011632	0.0244663	118	78	93	116	55	91	116
B3GALT6	0.0371023	6.62228	2.24935	0.133671	0.00306081	0.00289775	2643	2199	2371	1917	2575	2459	1812
B3GALTL	-0.0812266	6.28662	8.94995	0.00277477	0.00312885	0.00354085	2303	2195	1481	1350	2248	1867	1339
B3GAT1	0.0710359	5.86934	4.88773	0.0270482	0.003195	0.00368757	1602	1099	1406	1262	1677	1268	1157
B3GAT2	0.185515	0.675772	0.91434	0.338965	0.0173976	0.0320202	57	21	31	26	58	43	15
B3GAT3	0.0451725	6.03941	2.20066	0.137952	0.00316573	0.00319384	1629	1409	1598	1408	1586	1612	1335
B3GNT1	-0.0440757	5.48955	1.46083	0.226799	0.00330547	0.00293474	1309	1051	1048	840	1180	1090	792
B3GNT2	-0.0334397	5.30757	0.753909	0.385242	0.00339641	0.00291538	1237	811	845	814	1189	787	776
B3GNT4	-0.210312	-1.22818	0.26212	0.608667	0.0710272	0.0567286	16	7	8	3	9	9	4
B3GNT5	-0.0426139	6.62264	3.00001	0.0832638	0.00306071	0.00243672	2840	2142	2231	2048	2664	2098	1967
B3GNT7	0.113035	-1.14215	0.0851482	0.770438	0.0661944	0.0442756	8	11	5	7	5	12	11
B3GNT8	0.150034	2.00692	1.41101	0.234888	0.0118463	0.00941608	80	103	109	65	76	112	85
B3GNT9	-0.0317941	4.46233	0.36819	0.543992	0.00445078	0.00557612	598	484	524	460	526	573	391
B3GNTL1	-0.0803858	3.4791	1.23498	0.266441	0.00730349	0.00863534	337	247	214	239	290	293	185
B4GALNT1	0.112826	6.4899	19.3895	1.06589e-05	0.00309243	0.00398192	2373	2061	1883	1699	2252	2616	1687
B4GALNT3	0.0180258	2.10075	0.0222628	0.88139	0.0116322	0.00896973	88	94	101	102	82	110	93
B4GALT1	0.0669537	6.1864	5.62169	0.0177396	0.00314391	0.00281492	2125	1705	1480	1308	2241	1754	1309
B4GALT2	0.145476	7.14539	50.3033	1.31725e-12	0.00283535	0.00365544	3838	2817	3154	2816	3829	3677	2831
B4GALT3	-0.0395961	6.13116	1.83773	0.175217	0.00315199	0.00282088	1803	1686	1544	1487	1695	1737	1353
B4GALT4	-0.0398215	4.79625	0.762382	0.382584	0.0038769	0.00316806	884	662	543	498	808	648	503
B4GALT5	-0.00834944	8.57453	0.441796	0.506257	0.0017031	0.00160615	10625	8302	9080	7715	10025	8785	7321
B4GALT6	0.0536691	6.00192	3.0856	0.0789882	0.00317163	0.00263475	1832	1152	1443	1427	1831	1204	1473
B4GALT7	-0.0835529	5.20204	4.34261	0.0371699	0.00346509	0.00428943	1092	854	802	737	930	944	625
B9D1	0.0840185	3.35188	1.14973	0.283605	0.00775628	0.0116788	264	173	274	225	229	258	206
B9D2	0.151542	3.35809	3.82558	0.0504757	0.00773401	0.00615903	234	189	235	238	226	238	262
BAAT	0.367869	0.168722	2.52534	0.112031	0.023194	0.0209272	21	28	12	19	28	27	32
BABAM1	0.0482018	6.44718	3.41361	0.064661	0.00310108	0.00262433	2261	1964	1863	1828	2295	2085	1800
BACE1	0.00853544	6.97789	0.157984	0.691019	0.00292553	0.00283512	3553	3428	2540	2078	3504	3231	2262
BACE1-AS	-0.0333398	2.6979	0.123781	0.724969	0.0100475	0.00838213	212	127	123	133	188	150	116
BACE2	0.446735	0.321693	4.02389	0.0448602	0.0210553	0.0253769	42	10	25	20	54	25	17
BACH1	-0.0520724	7.10532	6.42779	0.0112348	0.0028583	0.00359384	3833	3556	2622	2727	3808	3002	2819
BACH2	0.099524	5.52023	8.24392	0.00408886	0.00329307	0.00306604	1625	1104	708	646	1614	1187	755
BAD	0.0216736	5.56656	0.367219	0.544524	0.00327573	0.0044086	1226	1000	1138	1024	1195	1177	886
BAG1	-0.01277	5.59525	0.129039	0.719431	0.00326579	0.00284285	1172	1084	1152	1071	1079	1147	1035
BAG2	-0.0326966	3.80131	0.258445	0.61119	0.00621533	0.0055693	430	363	273	232	445	329	213
BAG3	0.0282606	7.15899	1.99663	0.157649	0.00282737	0.00258011	4972	3101	2855	2320	4616	3473	2334
BAG4	-0.10624	5.9034	11.5488	0.000677938	0.00318853	0.00275824	1892	1436	1273	1125	1733	1306	1036
BAHD1	-0.0243044	6.0789	0.668542	0.413561	0.00315972	0.00268801	1807	1690	1536	1283	1693	1745	1206
BAI1	0.300859	3.43505	16.849	4.04748e-05	0.00745927	0.00677547	337	143	207	224	405	208	238
BAI2	0.214549	4.51296	18.4219	1.77016e-05	0.00434884	0.00355554	685	539	416	333	730	673	378
BAI3	0.0315947	3.90394	0.259956	0.61015	0.00589433	0.00474139	411	424	263	243	400	415	274
BAIAP2	0.0729643	5.7137	4.56713	0.0325911	0.00323039	0.0032743	1293	1104	1279	1105	1217	1297	1127
BAIAP2-AS1	-0.0214561	5.96378	0.483391	0.48689	0.00317789	0.00312022	1691	1486	1349	1253	1496	1614	1203
BAIAP2L1	0.0861796	0.644738	0.185935	0.666322	0.0176582	0.0148617	41	32	32	28	33	41	32
BAIAP2L2	0.392124	-1.1506	0.870714	0.350758	0.0666566	0.100951	12	4	13	4	6	10	10
BAIAP3	-0.0523471	4.38983	0.942658	0.331595	0.00460571	0.00355126	531	412	477	524	485	416	496
BAK1	0.0510694	5.23258	1.6219	0.202827	0.00344386	0.0028821	1017	842	912	701	1001	876	740
BANCR	-0.75575	-1.7077	2.28194	0.130888	0.103379	0.251651	15	4	3	2	3	1	8
BANF1	0.0718475	7.6034	16.6525	4.48913e-05	0.00252237	0.00291299	5081	3829	4553	4279	5266	4415	3994
BANK1	0.289329	-2.70668	0.125955	0.722663	0.200601	0.271136	5	0	0	0	3	1	2
BANP	0.0566174	4.55466	1.26509	0.260691	0.00426881	0.00378551	655	562	541	404	645	636	383
BAP1	0.0436743	7.40783	5.4209	0.0198971	0.00266621	0.00236945	4490	3816	3815	3421	4341	4230	3366
BARD1	0.0647303	5.97032	4.51496	0.0335997	0.0031768	0.00274535	1865	1421	1266	1132	1843	1475	1236
BARX1	-0.405112	-1.68468	0.576578	0.447657	0.101611	0.0904734	2	7	8	7	2	8	2
BATF2	-0.0962835	-0.398555	0.108467	0.741896	0.0355029	0.0376755	20	9	13	21	20	14	12
BATF3	0.165159	1.86632	1.67054	0.196186	0.0121709	0.0161398	109	65	77	68	121	96	50
BAX	-0.113111	8.00792	54.6132	1.46747e-13	0.0021926	0.00184267	7375	5757	6087	5480	6519	5252	5202
BAZ1A	-0.0322062	7.89874	4.04702	0.0442494	0.00228472	0.00198741	6076	5166	5863	5290	5842	4898	5222
BAZ1B	0.0259699	9.15201	6.42871	0.011229	0.00123217	0.00106171	15423	12624	12793	11545	15088	13063	11628
BAZ2A	0.0315695	8.35743	5.43412	0.0197471	0.0018907	0.00171409	8855	6946	7604	6800	8339	7558	6903
BAZ2B	-0.115023	7.40459	38.5108	5.44501e-10	0.00266847	0.00272893	5089	4291	3361	3321	4667	3653	3245
BBC3	-0.0773651	5.90951	6.03606	0.0140165	0.00318741	0.00284508	1616	1457	1284	1265	1396	1408	1259
BBIP1	-0.0236959	5.39179	0.398496	0.527867	0.00335038	0.00297188	1145	1027	901	826	1133	991	787
BBOX1	-0.037504	0.329826	0.0296367	0.863317	0.0209523	0.0177728	49	30	21	10	44	25	16
BBS1	-0.0151722	5.75586	0.20957	0.647105	0.00321971	0.00277072	1482	1354	1186	997	1354	1392	1001
BBS10	-0.150803	5.67473	19.8428	8.4079e-06	0.0032411	0.00310041	1615	1342	1086	898	1412	1144	867
BBS12	0.00280533	2.97003	0.00107126	0.97389	0.00912778	0.00627763	220	201	129	148	208	196	159
BBS2	-0.119395	5.83552	13.9769	0.000185069	0.00320182	0.00303464	1615	1582	1120	1084	1507	1380	1005
BBS4	-0.0581052	5.86582	3.26845	0.0706245	0.00319569	0.00266387	1597	1346	1366	1196	1476	1298	1150
BBS5	-0.0519107	4.56251	1.09744	0.294828	0.00425414	0.00436729	750	543	467	445	643	606	404
BBS7	-0.0550295	5.63171	2.54883	0.110376	0.00325396	0.00454007	1451	1268	1060	877	1355	1071	988
BBS9	-0.0209291	4.47409	0.169965	0.680143	0.00442665	0.00445131	657	595	400	386	666	524	402
BBX	-0.136188	7.14099	44.7808	2.20376e-11	0.00283791	0.00271536	4134	3723	2849	2752	3753	3152	2621
BCAM	0.0954792	4.38553	3.23695	0.0719945	0.00461523	0.00936469	650	398	458	392	596	581	339
BCAN	0.0671101	-0.106555	0.0678829	0.794445	0.0281782	0.0193708	27	18	13	16	23	19	21
BCAP29	0.00244358	6.72387	0.0105885	0.918042	0.00303037	0.00279693	2835	2572	2348	2016	2723	2443	2176
BCAP31	-0.0224856	7.34078	1.37531	0.240901	0.00271228	0.00223653	4363	3813	3585	3309	4086	3910	3171
BCAS1	0.385662	-2.1208	0.275409	0.599726	0.138818	0.140141	0	3	9	3	1	6	1
BCAS2	-0.0301263	6.16065	1.10003	0.29426	0.00314768	0.00332537	2007	1675	1535	1453	2057	1518	1383
BCAS3	-0.11941	4.42195	5.31591	0.0211316	0.00453579	0.00456308	705	589	411	335	613	506	359
BCAS4	-0.00702484	2.98125	0.00637934	0.93634	0.00908823	0.00647025	231	127	185	185	205	134	193
BCAT2	0.170175	5.18365	17.1429	3.4671e-05	0.00347843	0.00358511	895	685	894	757	891	870	836
BCCIP	0.0230049	7.55297	1.65033	0.198914	0.00256068	0.00219325	5015	3894	4375	4059	5022	4011	3964
BCDIN3D	0.0677165	3.83886	1.10759	0.292606	0.0060962	0.00601099	367	343	294	278	399	311	312
BCDIN3D-AS1	0.0969272	0.549104	0.214889	0.642962	0.0185273	0.012759	38	31	35	23	40	30	27
BCKDHA	-0.00133022	4.40878	0.000631003	0.979959	0.00456423	0.00378079	583	494	458	417	525	510	439
BCKDHB	-0.0928297	5.7368	7.70265	0.00551397	0.00322443	0.00458066	1575	1272	1201	1023	1396	1052	1130
BCKDK	0.074619	6.15286	6.69881	0.00964772	0.00314882	0.00309241	1988	1522	1549	1404	1992	1755	1357
BCL10	-0.106378	5.3979	8.32486	0.00391061	0.00334731	0.00327386	1344	1064	767	793	1219	922	789
BCL11A	-0.157595	2.8166	3.24587	0.0716037	0.00965752	0.00868198	271	229	75	78	203	222	86
BCL11B	0.00905274	0.74406	0.00247515	0.960321	0.0168584	0.0136345	73	32	18	21	71	38	15
BCL2	0.0693167	6.17434	5.8161	0.0158801	0.00314568	0.00257768	2180	1391	1705	1388	2195	1482	1443
BCL2L1	0.0819221	7.49068	20.0996	7.35127e-06	0.00260687	0.00300549	4637	3665	3996	3891	4325	4435	3989
BCL2L11	-0.030168	5.72179	0.792979	0.373201	0.00322827	0.00328151	1302	1178	1202	1208	1302	1060	1205
BCL2L12	0.150474	5.97883	22.8585	1.7438e-06	0.00317538	0.00361443	1457	1144	1648	1411	1433	1468	1500
BCL2L13	-0.0144833	6.47533	0.314192	0.575119	0.00309546	0.00266212	2572	1956	1963	1782	2323	2035	1804
BCL2L14	-0.409701	-1.59039	0.68827	0.406753	0.0945988	0.1184	11	4	7	4	3	7	4
BCL2L15	-0.0305303	0.436027	0.0213228	0.883903	0.0196965	0.0154966	35	34	17	27	31	41	21
BCL2L2	-0.074588	5.81303	5.33996	0.020842	0.0032066	0.0028086	1641	1353	1148	1135	1547	1254	1066
BCL3	-0.0124376	2.9265	0.0210186	0.884728	0.00928043	0.00620781	242	246	120	83	227	250	82
BCL6	0.0497388	2.23704	0.202471	0.652733	0.0113151	0.0130596	173	109	88	55	146	114	83
BCL7B	0.102596	5.73621	9.05574	0.00261871	0.00322458	0.00319158	1315	1062	1389	1100	1260	1262	1166
BCL7C	0.145507	6.38568	29.6806	5.09421e-08	0.00311248	0.00574035	2158	1703	1870	1723	2282	2286	1530
BCL9	0.0135861	8.13097	0.880893	0.347957	0.0020871	0.00173738	7603	6862	5724	5432	7154	7125	5562
BCO2	-0.3046	0.417833	2.04176	0.153032	0.0199003	0.016124	51	30	23	21	38	20	23
BCOR	-0.106974	7.68168	38.876	4.51588e-10	0.00246143	0.00240684	5030	5191	4678	4541	4798	4577	4178
BCORL1	0.101568	6.59632	17.1526	3.44929e-05	0.00306766	0.00396862	3220	1800	2037	1717	2926	2265	1920
BCRP2	0.139739	-0.0749609	0.277711	0.598206	0.0275205	0.0363003	18	23	22	15	23	14	24
BCRP3	0.0424432	1.61063	0.0916207	0.762127	0.0128179	0.0162632	63	83	54	63	75	61	77
BCS1L	0.0529403	4.8339	1.34609	0.245964	0.00382682	0.00376589	758	632	612	585	749	727	547
BCYRN1	0.303373	2.00927	5.49148	0.0191094	0.0118409	0.0279679	40	70	113	113	30	143	102
BDH1	-0.0270834	1.02478	0.0210103	0.884751	0.015068	0.0149129	28	24	65	68	17	31	69
BDH2	-0.209329	5.96764	46.7537	8.04929e-12	0.00317725	0.00604764	1830	1749	1282	1231	1754	1214	1135
BDNF	0.0757456	3.41311	1.08749	0.297028	0.0075373	0.0053623	386	247	190	142	397	249	156
BDNF-AS	-0.0882455	2.30609	0.648051	0.420811	0.0111482	0.00746811	147	110	99	102	129	112	92
BDP1	-0.108741	7.77349	44.39	2.69051e-11	0.00238792	0.0024254	6553	5516	4478	4278	6272	4870	3804
BEAN1	-0.175847	1.71015	1.57998	0.208763	0.0125531	0.031715	96	22	79	109	52	45	101
BECN1	-0.120818	5.84007	14.0365	0.000179292	0.00320088	0.00283381	1677	1373	1271	1152	1410	1301	1103
BEGAIN	-0.311809	0.713428	2.52387	0.112135	0.0170946	0.0176529	39	59	35	22	23	46	27
BEND3	-0.0523816	6.11276	3.11988	0.0773424	0.00315469	0.00269751	1818	1516	1676	1517	1688	1534	1397
BEND4	0.92623	-2.69748	1.04094	0.307602	0.199535	0.282815	0	3	2	0	3	2	1
BEND5	-0.0993714	3.88156	2.3251	0.127302	0.00596308	0.00448722	376	271	384	374	352	245	343
BEND6	0.100182	2.39991	0.941627	0.33186	0.0109112	0.00835197	164	135	75	80	151	165	85
BEND7	-0.0989631	2.91045	1.19215	0.274897	0.00933628	0.0105043	186	153	183	188	180	171	135
BEST1	0.0783395	0.215277	0.124182	0.724542	0.0225009	0.0197919	48	27	13	7	40	35	10
BEST3	0.420559	1.17739	6.3257	0.0119001	0.0143274	0.0147069	55	24	53	50	70	47	53
BEST4	-0.325258	-2.01425	0.334854	0.562815	0.129008	0.0705712	5	4	1	5	2	4	5
BET1	-0.0512406	5.51275	2.00474	0.156808	0.00329602	0.00365074	1390	1005	1085	866	1345	866	887
BET1L	0.121141	6.43027	21.7475	3.11002e-06	0.00310433	0.00304622	2575	1859	1769	1524	2544	2251	1592
BET3L	0.428444	-1.88935	0.645145	0.421854	0.118097	0.13943	7	1	2	4	6	7	3
BEX1	-0.468916	3.65141	42.0575	8.86304e-11	0.00670839	0.00556912	305	290	368	346	197	238	238
BEX2	0.240724	-0.724404	0.461718	0.496822	0.0466401	0.0423094	9	4	18	17	14	7	14
BEX4	-0.162464	6.24324	33.6401	6.63117e-09	0.00313548	0.00322449	2205	1981	1698	1466	2021	1625	1336
BFAR	-0.0353548	6.9987	2.69182	0.100864	0.00291517	0.00243776	3703	3010	2865	2426	3421	2884	2491
BFSP1	-0.041015	4.21136	0.546425	0.459782	0.00503043	0.00444064	555	538	326	287	527	489	308
BGLAP	0.451904	-1.54103	0.838013	0.359966	0.0910734	0.0603347	7	4	9	3	8	9	2
BHLHB9	0.10427	4.85588	5.2935	0.0214052	0.00379887	0.00328495	875	524	670	572	943	562	578
BHLHE22	-1.76799	-2.59446	3.63785	0.0564799	0.187799	0.162513	6	0	3	2	2	0	0
BHLHE40	-0.707533	0.521962	12.0213	0.000525961	0.0187933	0.0584918	55	57	18	16	39	15	23
BHLHE41	-0.0955513	4.00917	2.5092	0.113183	0.00558117	0.00483518	498	394	327	298	407	406	286
BICC1	0.0217164	2.65491	0.0506045	0.822015	0.0101831	0.00684384	186	139	122	121	187	133	126
BICD1	-0.0320261	4.30702	0.340823	0.559354	0.00479527	0.00440605	540	447	426	420	491	492	376
BICD2	-0.0439315	7.23095	4.82166	0.0281043	0.00278365	0.00221497	4287	3239	3535	3109	3923	3202	3048
BID	0.205852	4.95987	21.5798	3.39416e-06	0.00367856	0.00310514	815	513	763	660	885	634	740
BIK	-0.335378	0.578726	2.64739	0.10372	0.0182471	0.0130467	44	47	35	19	37	36	13
BIN3	0.10783	4.81457	5.47633	0.0192757	0.00385218	0.00329976	709	613	613	578	744	696	582
BIRC3	0.505238	-0.710227	2.31161	0.128411	0.0460844	0.0645784	10	19	10	2	9	23	12
BIRC6	-0.0277525	8.5325	4.93256	0.0263552	0.0017392	0.00208143	11222	8992	7270	6908	11060	8092	7063
BIRC7	0.867953	-1.61495	2.82759	0.0926572	0.09639	0.0811586	4	2	8	5	11	5	4
BIVM	-0.0207902	5.30908	0.289781	0.590361	0.00339552	0.00358745	1190	905	875	737	1140	816	794
BLCAP	0.0506529	7.48142	7.86617	0.00503683	0.00261363	0.00231833	5183	4260	3696	3184	5075	4706	3121
BLM	-0.0357937	6.89573	2.52393	0.112131	0.0029639	0.00317869	3072	2685	2749	2601	3012	2352	2684
BLMH	-0.101444	6.58425	16.2368	5.58963e-05	0.00307073	0.00250152	2543	2331	2343	1972	2311	2151	1841
BLOC1S1	-0.0609096	2.43273	0.332023	0.56447	0.010825	0.0137247	145	101	109	136	109	136	117
BLOC1S2	-0.195591	6.59543	62.837	2.24546e-15	0.00306789	0.00392947	2872	2601	1993	1894	2433	2022	1894
BLOC1S3	0.032918	3.82083	0.265922	0.606081	0.00615316	0.00500275	407	341	252	268	391	383	252
BLOC1S4	0.0341422	5.10067	0.661663	0.415973	0.00354415	0.00289318	899	726	799	725	877	758	740
BLOC1S6	-0.0780871	7.19477	14.9824	0.000108517	0.00280594	0.00263556	4090	3510	3283	2982	3882	3103	2905
BLVRA	0.0864948	4.76967	3.36888	0.0664389	0.00391397	0.00413068	698	543	633	589	671	668	580
BLVRB	0.0694884	3.38141	0.900154	0.34274	0.00765045	0.00629012	336	278	157	148	303	324	162
BLZF1	-0.0468979	4.85515	1.0988	0.294529	0.00379978	0.00529901	866	771	575	492	882	626	523
BMI1	-0.140548	3.16668	2.95217	0.0857623	0.00842438	0.00714477	265	183	193	209	210	196	182
BMP1	0.0263603	6.28577	0.930722	0.334675	0.00312898	0.00298965	2315	1886	1622	1362	2204	2095	1290
BMP2K	-0.0580959	5.91278	3.47107	0.062451	0.00318681	0.00268478	1819	1323	1239	1259	1711	1265	1189
BMP4	0.276078	0.88796	2.40435	0.120998	0.0158624	0.0133959	71	22	33	27	81	35	26
BMP5	-0.114431	4.67805	5.94169	0.0147868	0.00405316	0.0046394	941	635	469	407	898	504	397
BMP6	0.538208	-0.264973	3.06447	0.0800211	0.0318626	0.023067	8	11	30	17	14	12	26
BMP8A	0.449009	-0.965263	1.49842	0.220914	0.0571419	0.0461944	14	6	9	6	16	14	5
BMP8B	0.733857	-2.09756	1.60463	0.205249	0.136639	0.168458	4	1	0	4	6	7	2
BMPR1B	-0.0929446	5.57714	6.95439	0.0083614	0.003272	0.00308504	1455	1035	1064	998	1384	915	921
BMS1	-0.000522991	7.78764	0.00100324	0.974732	0.00237642	0.00200339	6090	4532	5153	4756	5673	4762	4729
BMS1P4	-0.123618	3.70381	3.31088	0.0688227	0.00653308	0.00620903	354	349	306	244	355	304	199
BMX	0.000954198	0.810787	2.37827e-05	0.996109	0.0163742	0.0216511	53	7	52	49	42	19	46
BNC2	-0.000666847	6.27216	0.000616941	0.980184	0.00313109	0.00294047	2871	1661	1278	1296	2587	1767	1370
BNIP1	0.0285706	3.94708	0.213262	0.644223	0.00576389	0.00525316	458	351	326	275	424	342	324
BNIP2	-0.0206515	6.97586	0.910701	0.339928	0.00292652	0.00319627	3594	2780	2583	2643	3363	2509	2893
BNIP3	0.0475844	5.52531	1.75073	0.185785	0.00329109	0.0033175	1382	919	1090	891	1474	913	858
BNIP3L	-0.109172	7.76118	44.6033	2.41287e-11	0.00239789	0.00253898	6743	5464	4297	4094	6176	4679	4040
BNIPL	-0.111198	-0.380698	0.154996	0.693806	0.0349867	0.0226654	30	15	10	9	24	17	8
BOC	0.105408	6.09046	12.8247	0.000342074	0.003158	0.0066461	1911	1620	1459	1127	1555	2167	1234
BOD1	0.0381026	7.08168	3.23723	0.0719822	0.00287145	0.00250692	3520	2758	3263	2943	3435	3051	2859
BOD1L1	-0.0666653	8.05096	20.2928	6.64507e-06	0.00215586	0.0025171	7891	6652	5213	5049	7395	5820	5233
BOK	0.245126	6.02603	67.6941	1.90934e-16	0.00316781	0.00707351	2249	1066	1379	1030	2192	1715	1153
BOK-AS1	0.635049	-1.8175	1.40046	0.236646	0.112113	0.174358	6	4	4	1	6	2	9
BOLA1	-0.00767484	2.76859	0.00664559	0.935028	0.00981773	0.0073807	165	175	150	133	174	159	132
BOLA3	0.0783074	4.55637	2.3867	0.122372	0.0042656	0.00332075	625	476	549	486	619	522	512
BOLA3-AS1	-0.0447421	3.99372	0.532223	0.465674	0.00562607	0.00443339	439	391	367	301	431	375	276
BOP1	0.0909	6.25101	10.315	0.00131951	0.00313431	0.00595158	2113	1256	1928	1704	2109	1702	1512
BORA	0.206193	5.43872	30.6393	3.10735e-08	0.00332775	0.00340878	1169	942	1039	701	1253	1042	904
BPGM	-0.200304	4.87002	19.9018	8.15249e-06	0.00378136	0.00313334	930	686	619	614	799	582	531
BPHL	-0.0300358	5.63408	0.751371	0.386043	0.00325322	0.00280278	1350	1166	1091	1010	1272	1113	1024
BPI	-0.0293817	-1.48848	0.00482146	0.944642	0.0874304	0.04308	15	7	0	1	13	7	2
BPNT1	-0.0323245	5.03226	0.585551	0.444145	0.00360563	0.00393512	970	841	684	565	977	734	579
BPTF	-0.0303628	8.64954	6.28556	0.0121725	0.00163909	0.00140132	11434	9418	8482	8030	10789	9196	7916
BRAF	-0.138432	4.68219	8.41245	0.00372659	0.00404648	0.0036792	799	668	536	464	733	563	433
BRAP	0.067459	5.80152	4.21504	0.0400672	0.00320912	0.00308032	1483	1233	1308	1076	1511	1215	1194
BRAT1	0.094078	6.75741	15.8307	6.92676e-05	0.00301893	0.00361085	2652	2295	2516	2302	2622	2833	2193
BRCA1	0.0230125	7.01309	1.13303	0.287129	0.00290787	0.00277976	3080	3004	2943	2805	3251	2894	2780
BRCA2	-0.0180149	7.08319	0.751734	0.385928	0.00287061	0.00298619	3865	3248	2787	2660	3911	2915	2690
BRCC3	-0.0342546	5.83774	1.12628	0.288571	0.00320136	0.00330268	1636	1306	1278	1130	1538	1182	1201
BRD1	0.0122719	7.2709	0.387533	0.533599	0.00275831	0.00233108	4094	3268	3511	3378	4120	3288	3278
BRD2	-0.078031	9.15573	58.6081	1.92419e-14	0.00122934	0.00136223	16300	13039	12302	12108	14390	13415	10949
BRD3	-0.073435	8.01965	23.6673	1.14512e-06	0.00218261	0.00181311	7785	5928	5734	5165	7044	5861	4783
BRD4	0.0679494	8.61411	30.6241	3.13186e-08	0.00166925	0.00163882	10741	8672	8308	7733	10282	9777	8030
BRD7	-0.0881563	7.72307	27.3332	1.71249e-07	0.00242854	0.00219395	5831	4918	4903	4451	5500	4438	4170
BRD8	-0.0393464	7.04719	3.44748	0.0633484	0.00289008	0.00236924	3635	3264	2917	2560	3452	3098	2537
BRD9	-0.00933237	6.96061	0.180834	0.670657	0.00293393	0.00231378	3189	2810	2757	2726	3036	2865	2663
BRE	0.0388215	5.38425	1.05545	0.304256	0.00335421	0.0030255	1146	915	916	834	1074	953	908
BRE-AS1	0.867721	-2.08117	1.86812	0.171691	0.135115	0.0847713	2	1	4	4	2	4	7
BREA2	-0.646212	-1.41302	2.22558	0.135742	0.0823949	0.0767616	10	13	3	4	3	8	6
BRF1	0.0557637	5.99798	3.35048	0.0671856	0.00317226	0.00426103	1845	1361	1428	1223	1696	1685	1161
BRF2	-0.0709242	4.35038	1.71985	0.189712	0.00469438	0.00500556	538	489	443	440	505	521	354
BRI3	0.0395933	6.38418	2.18915	0.138986	0.00311274	0.00261167	2349	1757	1929	1670	2362	1764	1725
BRI3BP	0.142269	5.06635	11.2126	0.000812444	0.00357413	0.00380954	872	627	795	711	945	768	692
BRICD5	0.0274912	3.56536	0.146354	0.702044	0.00700236	0.00652653	285	283	285	234	264	335	210
BRIP1	-0.0593553	7.08955	8.11371	0.00439318	0.0028671	0.00371785	3582	3280	2841	2991	3746	2800	2785
BRIX1	0.0526996	6.58756	4.41022	0.0357242	0.0030699	0.00272427	2528	1934	2299	2075	2649	1929	2107
BRK1	-0.0389052	7.56379	4.88223	0.0271346	0.00255253	0.00238965	5732	4265	4017	3718	5524	3916	3710
BRMS1	0.00328467	5.73644	0.00957291	0.922058	0.00322452	0.00312419	1392	1187	1211	1133	1317	1302	1056
BRMS1L	-0.188993	5.68409	30.8652	2.7659e-08	0.00323845	0.00480427	1527	1355	1129	985	1291	1034	1022
BROX	-0.14634	5.40424	15.3483	8.94009e-05	0.00334417	0.00322209	1256	1106	914	798	1111	938	768
BRPF1	0.0430875	6.49921	2.80907	0.0937325	0.00309046	0.00323052	2255	1915	1943	2073	2244	2183	1928
BRPF3	0.0452148	7.47971	6.02882	0.0140741	0.00261488	0.00235304	4671	3763	4258	3730	4521	4192	3678
BRSK1	0.0141422	5.9526	0.205202	0.650555	0.00317979	0.00288462	1673	1415	1469	1189	1528	1477	1260
BRWD1	-0.160071	7.20373	64.4458	9.92268e-16	0.00280048	0.00293979	4390	3762	2988	2994	3891	3075	2874
BRWD1-AS1	-0.266143	-2.01316	0.182396	0.669322	0.12891	0.102621	2	5	6	4	4	2	3
BRWD1-IT2	0.856904	-1.28532	3.93827	0.0471993	0.0743966	0.0464431	4	6	7	6	9	7	13
BSCL2	0.154227	0.753021	0.663509	0.415324	0.016791	0.0271448	30	38	27	42	52	38	31
BSDC1	-0.0610684	6.48734	5.65962	0.0173599	0.00309297	0.00297857	2587	2096	1924	1812	2252	2222	1672
BSG	0.0334239	9.57994	14.3088	0.00015514	0.000928413	0.000968152	20960	16865	17405	15232	19831	18438	15326
BSN	0.127338	5.45275	11.9487	0.000546861	0.00332137	0.00278176	903	1163	862	881	952	1301	939
BSN-AS2	0.25092	-1.88694	0.192513	0.660833	0.117894	0.144121	7	3	6	1	3	8	2
BST1	0.296463	0.904131	2.66438	0.102618	0.0157612	0.0113385	49	36	40	29	59	48	31
BST2	0.0216851	1.5786	0.0243114	0.876095	0.0129079	0.00908384	115	57	54	43	106	62	46
BTAF1	-0.0714872	7.72113	18.3493	1.83889e-05	0.00243009	0.00217223	6061	5189	4396	4178	5654	4733	4099
BTBD1	-0.0177621	7.47463	0.964487	0.326059	0.00261857	0.00256944	5364	4212	3589	3324	5128	3910	3520
BTBD10	-0.0338102	6.2986	1.55483	0.212424	0.00312697	0.00414666	2301	2146	1559	1322	2318	1825	1415
BTBD16	0.0068825	-2.38152	9.98447e-05	0.992027	0.164728	0.219677	2	4	1	2	1	1	6
BTBD17	0.204088	3.7097	8.08308	0.00446804	0.00651355	0.0108544	176	237	411	341	181	371	312
BTBD19	0.00318281	4.99683	0.00551637	0.940794	0.00364027	0.00345862	893	825	649	560	820	813	622
BTBD2	0.0571955	7.65127	10.9116	0.000955628	0.0024853	0.00344263	5342	4071	4695	4288	5037	4990	4047
BTBD3	-0.0348035	7.54457	3.79808	0.0513113	0.00256699	0.00259793	5053	4442	4096	3805	4883	4027	3904
BTBD6	0.132802	3.49641	3.44041	0.0636198	0.00724261	0.010578	318	268	218	194	342	353	149
BTBD7	-0.0369898	7.29205	3.74699	0.0529027	0.0027446	0.00241509	4834	4109	2915	2687	4555	3873	2750
BTBD8	0.00187664	-0.0339579	5.60439e-05	0.994027	0.0267026	0.016915	31	18	15	17	28	21	16
BTBD9	0.0118231	5.94571	0.147397	0.701035	0.00318098	0.00304349	1725	1462	1254	1214	1738	1524	1116
BTD	0.0724888	3.64141	1.08112	0.298447	0.0067422	0.00492111	284	314	284	241	298	323	252
BTF3L4	-0.0564851	7.27468	8.29416	0.00397729	0.00275587	0.0025467	4274	3471	3377	3368	4093	3130	3318
BTG1	-0.0758882	6.71925	10.1976	0.00140624	0.00303189	0.00385534	2790	2738	2287	2088	2705	2266	2165
BTG2	-0.246019	5.56052	48.3463	3.57209e-12	0.0032779	0.00551429	1431	1371	988	842	1094	1045	896
BTG3	0.0444548	6.16156	2.32852	0.127022	0.00314754	0.00279829	1875	1462	1717	1526	1878	1441	1628
BTK	0.517373	-1.98091	0.745392	0.387939	0.126033	0.0959039	3	3	5	3	2	8	3
BTLA	0.259718	-2.58713	0.101466	0.750077	0.186978	0.0950495	2	2	2	1	2	3	1
BTN1A1	0.688005	-2.87626	0.5319	0.465809	0.220749	0.156732	1	0	0	2	1	0	4
BTN2A1	-0.0373933	6.58479	2.30668	0.128819	0.0030706	0.00263036	3001	2217	1985	1791	2761	2300	1669
BTN2A2	-0.0440161	4.73301	0.872376	0.350298	0.00396751	0.00388394	718	693	558	504	710	613	511
BTN2A3P	0.192163	3.04738	5.18176	0.0228252	0.00885327	0.00909496	206	217	159	126	221	217	182
BTN3A1	-0.139455	3.22985	2.98313	0.0841363	0.00819616	0.00901044	307	182	232	186	236	153	214
BTN3A2	-0.0499638	2.4839	0.218316	0.640326	0.0106864	0.0132849	174	85	163	114	144	64	146
BTN3A3	-0.0426966	2.24401	0.144118	0.704221	0.0112985	0.0100462	159	106	107	71	133	100	88
BTNL9	0.219694	-2.39812	0.0957826	0.756951	0.166467	0.107471	5	2	2	0	5	2	1
BTRC	-0.0404466	6.46349	2.47778	0.115465	0.00309786	0.00300641	2598	2269	1804	1572	2507	2053	1615
BUB1	0.0567672	7.70863	11.2442	0.000798718	0.00244006	0.00233966	5599	4600	4865	4144	5895	4512	4305
BUB1B	0.0569531	7.64215	10.8973	0.000963071	0.00249241	0.00215484	5615	4438	4534	3758	5699	4479	3986
BUB3	-0.0473533	7.99645	9.50388	0.00205038	0.00220235	0.00221322	7022	5876	6109	5165	6895	5330	5015
BUD13	-0.0515782	5.74627	2.3406	0.126041	0.00322206	0.00296147	1257	1165	1236	1328	1227	1142	1208
BUD31	-0.0266571	6.99562	1.53314	0.215642	0.00291672	0.00246163	3577	2903	2736	2646	3360	3022	2459
BVES	0.0348732	5.01435	0.67014	0.413003	0.0036229	0.0040603	1012	696	689	576	974	653	676
BVES-AS1	1.08047	-2.06581	3.49591	0.0615205	0.133697	0.109668	3	2	0	3	10	5	2
BYSL	0.0141289	5.86179	0.190218	0.662735	0.00319649	0.00379068	1585	1132	1455	1257	1475	1329	1155
BZRAP1	-0.153855	3.59298	4.911	0.0266862	0.00690726	0.00867397	313	362	207	239	219	399	197
BZRAP1-AS1	-0.113183	0.596529	0.323556	0.569478	0.0180835	0.0164174	36	40	20	33	23	45	32
BZW2	-0.0594481	7.48555	10.6804	0.00108278	0.00261062	0.00216603	5644	3649	4108	3656	5316	3490	3421
C10orf10	-0.515943	-0.821486	2.43602	0.118577	0.0506284	0.0608796	20	18	3	7	11	19	1
C10orf111	-0.417698	-0.00213716	2.66237	0.102747	0.0260945	0.0212741	20	22	19	31	19	17	18
C10orf114	-0.0656852	5.07654	2.32425	0.127371	0.00356505	0.00442922	749	806	887	749	620	905	657
C10orf118	-0.179787	5.16978	20.4061	6.26287e-06	0.00348877	0.00344096	1173	1037	648	607	1032	851	569
C10orf12	-0.167566	5.29858	18.6742	1.55068e-05	0.00340176	0.00319365	1149	953	836	852	1018	881	696
C10orf131	0.621645	-1.72529	1.34154	0.246763	0.104745	0.0544347	3	6	7	2	6	8	3
C10orf137	-0.0852278	6.28996	9.62952	0.00191475	0.00312833	0.0036804	2280	1960	1732	1486	2292	1667	1361
C10orf2	0.0427276	5.0143	0.957546	0.327806	0.00362294	0.00340522	840	628	827	697	796	720	685
C10orf25	-0.17451	2.85585	3.69038	0.0547272	0.00952438	0.0147309	245	176	157	118	160	161	150
C10orf32	0.00562698	5.14971	0.0191165	0.890033	0.00350419	0.00353968	972	829	713	724	965	762	774
C10orf35	0.182378	1.89716	1.94442	0.163189	0.0120987	0.0119703	71	46	88	112	77	72	108
C10orf55	0.242175	-0.543467	0.649877	0.420157	0.0400439	0.0486258	17	18	7	7	22	12	15
C10orf67	-0.117536	0.302242	0.2594	0.610533	0.0213058	0.0183225	22	32	28	27	22	22	30
C10orf68	0.0631339	0.332844	0.085442	0.770054	0.0209143	0.0162436	34	34	14	19	27	39	24
C10orf76	-0.0548413	5.7214	2.64773	0.103698	0.00322837	0.00301123	1512	1173	1202	1075	1302	1190	1080
C10orf88	-0.07238	4.75593	2.36197	0.124325	0.0039337	0.00494476	747	613	628	578	775	578	464
C10orf90	-0.113799	-1.32319	0.0676139	0.794843	0.0767009	0.0392624	9	8	9	5	9	6	5
C10orf91	0.282701	-1.94555	0.205853	0.650038	0.122927	0.1232	1	7	8	1	4	5	2
C10orf95	-0.174696	-2.37838	0.0605471	0.805633	0.164401	0.189459	1	1	2	6	2	3	2
C11orf1	-0.286485	3.93925	20.4957	5.97645e-06	0.00578737	0.00808471	441	418	378	296	344	284	307
C11orf24	0.119122	6.26785	18.8368	1.42394e-05	0.00313175	0.00275256	2287	1786	1561	1267	2274	2003	1441
C11orf30	-0.0778519	6.77059	11.0776	0.00087377	0.00301423	0.00270627	3231	2580	2556	2063	2988	2307	2059
C11orf35	0.248487	-0.51291	0.669336	0.413283	0.0390331	0.0580475	19	6	11	16	19	18	11
C11orf45	0.657103	-2.47945	0.73796	0.390315	0.175133	0.233495	3	1	2	1	1	1	6
C11orf48	0.205799	5.95138	42.725	6.30014e-11	0.00318	0.00348244	1522	1095	1515	1318	1571	1450	1459
C11orf49	0.0668962	5.92396	4.6232	0.0315424	0.0031848	0.00268331	1590	1490	1226	1147	1564	1578	1233
C11orf54	0.111327	4.97575	6.61962	0.0100861	0.00366184	0.00327951	833	728	648	592	890	742	663
C11orf57	-0.0618841	5.99346	4.13518	0.0420005	0.00317299	0.00329303	1774	1568	1356	1282	1772	1397	1201
C11orf58	-0.0593455	8.65479	23.6861	1.13399e-06	0.00163463	0.00168519	11121	9202	9222	8456	10605	8349	8292
C11orf63	-0.452478	-1.86958	0.739709	0.389754	0.116429	0.141341	12	2	2	3	7	5	0
C11orf65	0.043753	-0.336012	0.0244881	0.875649	0.0337354	0.037292	17	21	9	14	19	13	21
C11orf68	-0.0746794	5.37732	3.8908	0.0485512	0.00335778	0.00322467	1117	1048	898	832	942	1084	788
C11orf70	0.0334048	2.24352	0.0846284	0.77112	0.0112997	0.0149713	100	126	115	87	108	95	114
C11orf71	-0.0918163	3.3307	1.36106	0.243354	0.00783238	0.00627289	273	226	269	199	251	191	204
C11orf73	0.080559	5.77369	5.81502	0.0158898	0.00321547	0.00273828	1425	1121	1367	1106	1470	1163	1176
C11orf74	-0.130034	4.34446	5.82006	0.0158444	0.00470794	0.00442476	651	471	436	388	558	401	400
C11orf75	0.21066	3.82677	10.3476	0.00129645	0.00613434	0.00776726	380	219	332	309	376	332	328
C11orf80	0.0531862	4.63156	1.20099	0.273123	0.00413066	0.00372619	685	636	497	425	701	615	472
C11orf82	-0.043753	5.80048	1.78131	0.181989	0.00320935	0.00510516	1410	1408	1246	1140	1495	1141	1155
C11orf83	0.218457	4.32228	16.0376	6.20971e-05	0.00475937	0.00399203	526	388	417	391	546	469	483
C11orf84	0.11669	7.50052	40.4527	2.01429e-10	0.00259967	0.00309688	4550	3397	4375	4007	4583	4239	3973
C11orf87	0.119793	-1.14346	0.0921856	0.761417	0.0662661	0.0316952	7	10	7	8	7	10	10
C11orf91	-0.0277503	-1.02076	0.00596625	0.938431	0.059856	0.04051	14	10	3	8	9	11	11
C11orf94	0.0211115	-0.918636	0.00340005	0.953502	0.0549485	0.142656	10	7	10	14	16	13	2
C11orf95	0.0355332	7.59461	4.14363	0.0417916	0.00252911	0.00285856	5182	4095	3918	4306	5064	4690	3989
C11orf96	0.0287272	-0.00256105	0.0122414	0.911901	0.0261024	0.0391457	27	19	27	15	34	8	19
C12orf10	0.121487	5.48015	10.954	0.00093401	0.00330942	0.00314437	1212	880	1032	890	1188	1050	962
C12orf29	-0.0579395	5.2991	2.26203	0.13258	0.00340145	0.00300193	1216	981	843	686	1166	924	639
C12orf39	0.470538	3.29103	40.3474	2.12583e-10	0.00797524	0.00799427	359	181	113	110	460	301	122
C12orf4	-0.0204896	6.01123	0.47211	0.492018	0.00317014	0.00312719	2034	1607	1240	1110	2016	1468	1129
C12orf43	0.0155497	5.0274	0.127952	0.720564	0.00361027	0.00376395	894	675	855	636	780	763	657
C12orf44	0.0952628	5.31999	6.13675	0.01324	0.00338916	0.00430414	1095	828	855	819	1141	1003	745
C12orf45	0.00134693	3.89	0.000441071	0.983244	0.00593704	0.00454947	390	276	349	352	378	296	331
C12orf49	-0.0120529	6.59185	0.237622	0.625929	0.00306881	0.00259014	2581	2457	2015	1842	2481	2370	1889
C12orf5	-0.25184	6.80787	122.353	1.93219e-28	0.00300031	0.00455452	3653	3249	2262	1927	3110	2331	1868
C12orf52	0.124596	4.84914	7.46157	0.006303	0.00380734	0.00507809	854	541	691	535	821	723	529
C12orf57	0.0910984	7.02411	17.6246	2.69088e-05	0.00290219	0.00395003	3434	2291	3258	2899	3253	2949	2861
C12orf60	0.0789644	0.854772	0.178574	0.672602	0.0160764	0.0172809	39	46	42	31	51	36	34
C12orf61	0.450381	-0.176687	2.59049	0.107507	0.0297277	0.0366028	14	10	22	21	19	24	18
C12orf65	0.0401753	4.45357	0.591479	0.441848	0.00446896	0.00493994	618	508	528	389	675	524	336
C12orf66	-0.268964	2.12404	5.12078	0.023641	0.0115788	0.00817568	131	97	102	97	100	90	76
C12orf68	-0.112715	4.41636	4.23813	0.0395256	0.00454782	0.00482338	448	453	586	549	362	492	475
C12orf70	-0.658048	-2.88764	0.48596	0.485735	0.222135	0.257819	3	2	0	0	0	2	1
C12orf73	0.0228303	3.77023	0.116459	0.732907	0.00631533	0.00471403	342	301	325	285	340	293	298
C12orf75	0.102823	5.55027	8.23029	0.00411969	0.00328164	0.0028462	1202	1038	1097	907	1270	1138	928
C12orf76	-0.0633012	3.73134	0.9074	0.340805	0.00644217	0.00844678	355	387	263	227	360	300	256
C14orf1	0.0884209	7.28292	19.9331	8.02005e-06	0.00275055	0.00283556	3862	3407	3854	3084	3675	4053	3153
C14orf101	-0.0260775	5.6216	0.58973	0.442523	0.00325715	0.00326726	1543	1369	893	757	1520	1246	786
C14orf105	-1.73158	-2.20611	4.73943	0.0294788	0.147002	0.138687	5	1	7	5	0	1	2
C14orf119	0.00453626	6.14059	0.0246901	0.875142	0.00315061	0.00299582	2099	1626	1521	1299	2052	1532	1382
C14orf132	-0.168299	8.03072	126.666	2.19806e-29	0.00217316	0.00176589	8023	6850	5407	5000	6869	6127	4452
C14orf142	-0.0681291	4.22433	1.44662	0.229072	0.00499756	0.00419531	488	466	410	382	457	416	386
C14orf159	-0.00250481	5.59626	0.00523291	0.942332	0.00326545	0.00274772	1449	1209	965	841	1372	1203	870
C14orf166	-0.0330343	7.68648	3.73111	0.053408	0.00245764	0.00200166	5748	4317	4851	4435	5415	4288	4272
C14orf169	-0.0683879	1.23601	0.184975	0.667132	0.0140776	0.0102272	73	59	44	37	61	63	35
C14orf178	-0.140497	-0.599233	0.174005	0.676577	0.0419641	0.0342116	16	11	21	11	12	15	7
C14orf183	0.379421	-1.73951	0.575664	0.448017	0.105858	0.0715026	7	6	3	1	9	5	4
C14orf2	-0.0264653	6.33118	0.939772	0.332336	0.00312174	0.00262055	2281	1732	1863	1664	2133	1680	1683
C14orf23	0.075854	-0.907917	0.0362899	0.848918	0.0544553	0.0408171	8	8	21	9	12	7	7
C14orf28	0.0162062	2.67566	0.0284656	0.866019	0.0101181	0.00652339	187	165	133	99	180	169	101
C14orf37	-0.0763724	5.97119	6.52384	0.0106438	0.00317665	0.00296869	1929	1873	1017	1011	1862	1710	933
C14orf39	-0.136521	-1.62328	0.0793821	0.778137	0.0970031	0.0602864	11	3	5	4	7	5	4
C14orf79	0.184184	3.45687	6.20909	0.0127096	0.00738196	0.00527936	248	271	234	199	282	297	228
C14orf80	0.122125	4.80673	7.01633	0.00807694	0.00386268	0.00450972	753	572	611	564	755	730	544
C14orf93	-0.153071	3.17214	3.54576	0.0596978	0.00840469	0.00695589	256	203	185	209	220	208	165
C15orf27	-0.743668	-2.59059	0.807968	0.368722	0.187365	0.286068	4	3	2	0	0	4	0
C15orf32	0.999888	-1.7612	3.24898	0.0714677	0.107572	0.095622	4	1	7	4	10	5	3
C15orf37	-0.0455762	1.84093	0.126557	0.722028	0.012231	0.0102986	104	72	64	83	111	69	67
C15orf39	0.0771293	5.46318	4.362	0.0367491	0.00331675	0.00425732	1255	765	1038	974	1250	955	906
C15orf40	-0.0873761	3.87972	1.86478	0.172074	0.00596875	0.00455482	449	338	355	268	383	339	257
C15orf41	0.0622894	3.80299	0.915752	0.338593	0.00620998	0.00795629	363	382	295	222	392	328	277
C15orf52	0.0460818	1.12724	0.0761237	0.782621	0.0145556	0.0175359	64	52	47	31	52	74	24
C15orf54	0.0992296	-1.57348	0.0384546	0.844533	0.09338	0.31451	6	8	9	1	1	3	12
C15orf56	-0.021154	-0.739489	0.00378942	0.950915	0.0472387	0.0371535	14	12	14	9	13	8	13
C15orf57	-0.0871432	4.10663	2.23853	0.134609	0.00530696	0.00515144	502	443	339	328	476	370	336
C15orf59	-0.0884542	2.32851	0.657654	0.417389	0.0110928	0.0104274	154	95	107	114	147	105	84
C15orf61	-0.00530402	2.57722	0.00282257	0.95763	0.0104195	0.00907231	175	120	127	126	181	131	101
C16orf13	0.152936	5.26201	14.8179	0.000118408	0.00342447	0.00627909	1009	697	912	811	993	995	774
C16orf45	-0.0568678	5.39501	2.33538	0.126464	0.00334876	0.00392744	1192	1190	823	701	987	1171	773
C16orf46	-0.210386	2.68285	4.63321	0.0313589	0.0100953	0.00694277	187	164	156	120	144	148	110
C16orf52	-0.17478	5.2487	19.6978	9.07046e-06	0.00343311	0.0034697	1148	999	817	725	1036	814	659
C16orf55	0.104238	4.78851	4.83572	0.027876	0.00388754	0.00453922	577	618	701	600	603	755	553
C16orf58	0.0239043	6.55258	0.899192	0.342998	0.00307845	0.0036041	2585	2079	2133	1875	2439	2420	1704
C16orf59	0.118895	5.49159	10.259	0.00136016	0.00330462	0.0032635	1048	898	1161	970	1087	1070	972
C16orf62	-0.0646993	6.74224	7.57677	0.00591252	0.0030242	0.00274067	3204	2470	2332	2085	2729	2530	2060
C16orf70	-0.0911877	5.38627	5.7836	0.0161764	0.00335318	0.00281004	1187	1026	997	795	1072	988	727
C16orf71	0.254933	-1.18077	0.401013	0.526567	0.0683286	0.0589028	9	8	8	6	16	6	5
C16orf72	-0.0683186	7.31435	12.822	0.000342573	0.00272994	0.0024379	4681	4007	3063	3104	4418	3644	3032
C16orf74	0.619571	-0.883355	2.46233	0.116606	0.0533409	0.0395921	6	5	20	10	13	5	14
C16orf80	-0.0210494	6.56729	0.700072	0.402759	0.00307493	0.00249221	2600	2019	2164	2052	2458	2050	1978
C16orf86	-0.12086	0.773345	0.370599	0.542678	0.0166409	0.023205	40	26	50	44	30	40	30
C16orf87	-0.115177	5.26206	8.53442	0.00348493	0.00342444	0.00315955	1092	927	852	787	995	811	750
C16orf88	0.0352203	6.96381	2.53673	0.111225	0.00293239	0.00340637	3116	2686	3057	2657	2906	3175	2487
C16orf89	0.378228	-1.78236	0.537281	0.463562	0.109263	0.055931	3	8	3	2	3	10	4
C16orf91	0.00365598	3.63574	0.00273761	0.958272	0.00676138	0.00564098	310	261	281	285	293	295	260
C16orf93	0.0283415	3.12244	0.115131	0.734377	0.00858395	0.00903585	202	194	190	197	176	247	176
C16orf95	0.22129	2.23738	3.83417	0.0502177	0.0113143	0.00847974	110	109	100	84	135	129	85
C16orf96	-0.72834	0.196673	9.02428	0.00266418	0.0227733	0.0188759	37	35	28	19	24	16	14
C17orf100	-0.210021	2.44317	3.96262	0.0465213	0.0107971	0.00858785	153	124	116	127	119	127	99
C17orf103	0.0454515	4.38995	0.741895	0.389055	0.00460545	0.00448419	580	528	402	372	528	542	439
C17orf104	0.130863	-1.0735	0.118243	0.730948	0.0625418	0.0571662	17	5	8	5	13	11	5
C17orf107	0.145222	1.48495	0.894491	0.344263	0.0131867	0.00920187	56	62	84	50	60	73	51
C17orf50	1.14963	-2.48533	1.71451	0.190401	0.17577	0.354315	0	3	5	0	5	1	1
C17orf51	0.0294068	5.31599	0.595632	0.44025	0.00339148	0.00405145	1241	794	774	825	1205	930	739
C17orf53	0.047326	4.8114	1.04912	0.305711	0.00385641	0.00408323	719	595	625	616	739	675	555
C17orf58	0.0582302	4.7997	1.57194	0.209926	0.00387219	0.00402742	872	502	697	533	882	583	487
C17orf59	0.151212	2.81669	2.70343	0.100133	0.00965722	0.00916952	176	154	143	139	175	209	131
C17orf61-PLSCR3	-0.295747	-2.29177	0.204146	0.651395	0.155509	0.073112	3	3	1	4	2	2	4
C17orf62	0.0610636	6.28878	4.77155	0.0289338	0.00312851	0.00408658	1871	1570	1876	1805	1852	1912	1645
C17orf67	0.173	3.02998	4.14467	0.0417658	0.00891534	0.0136197	294	140	190	113	261	228	117
C17orf70	0.0789562	6.38066	8.71776	0.00315126	0.00311336	0.00318691	2251	1823	1852	1626	2137	2162	1646
C17orf72	-0.479688	0.220509	4.17924	0.0409221	0.0224254	0.0199579	34	25	22	30	18	25	20
C17orf74	-1.49799	-2.4281	4.17654	0.0409874	0.169632	0.113569	2	4	0	6	0	2	2
C17orf75	-0.126301	5.95897	16.4379	5.02711e-05	0.00317871	0.00281278	1752	1430	1454	1330	1532	1272	1275
C17orf80	-0.0865764	6.22718	9.55251	0.00199677	0.00313789	0.00265285	2281	1922	1646	1303	2093	1774	1246
C17orf82	0.0819656	0.559196	0.16658	0.68317	0.0184307	0.0160001	34	47	20	19	31	45	29
C17orf85	-0.0187239	7.85064	1.38337	0.239528	0.0023247	0.00190913	6669	5576	4753	4403	6345	5487	4380
C17orf89	0.124505	5.23414	9.38156	0.00219179	0.00344281	0.00379766	932	682	993	814	921	860	832
C17orf96	0.022312	4.70888	0.208502	0.647944	0.00400431	0.0089125	650	416	691	675	627	578	540
C17orf97	-0.0568517	1.93019	0.199636	0.655015	0.0120222	0.0165463	103	85	92	75	83	114	53
C17orf98	1.31641	-3.17209	1.08613	0.297329	0.258203	0.258203	0	1	0	0	2	0	1
C18orf21	-0.14773	4.60007	8.80966	0.00299641	0.00418573	0.00344963	716	581	570	484	647	505	433
C18orf25	0.000478692	6.49726	0.000356168	0.984943	0.00309088	0.00302567	2724	2140	1830	1654	2698	1985	1741
C18orf32	-0.324031	0.879591	2.8859	0.0893579	0.0159155	0.0266271	55	35	53	38	24	39	38
C18orf54	-0.110215	6.91942	24.8791	6.10393e-07	0.00295326	0.00371576	3395	3335	2664	2188	3335	2714	2105
C18orf56	-0.00727919	2.92699	0.00629636	0.936755	0.00927871	0.00790731	176	150	208	172	146	148	196
C18orf8	0.0696695	4.89784	2.43949	0.118315	0.00374799	0.00373387	854	680	657	522	818	691	619
C19orf10	0.0506304	6.58655	4.1932	0.0405864	0.00307015	0.00246817	2780	2138	2045	1821	2757	2271	1853
C19orf12	-0.00612383	5.87958	0.0375959	0.846257	0.00319302	0.00274089	1696	1380	1240	1135	1636	1416	1084
C19orf18	-0.0315196	0.656094	0.0245136	0.875585	0.0175617	0.0129094	49	35	41	20	48	30	22
C19orf21	0.129105	-1.21434	0.0990665	0.752953	0.0702303	0.0350309	6	6	7	11	5	7	13
C19orf24	0.216491	4.252	14.4481	0.000144073	0.00492845	0.00415304	472	326	483	400	509	421	443
C19orf25	0.0330296	5.20349	0.671253	0.412615	0.00346405	0.00435011	988	785	833	775	942	937	695
C19orf26	0.009217	4.75525	0.037661	0.846125	0.00393468	0.0038815	688	634	669	528	662	705	473
C19orf35	0.307963	0.252173	1.83094	0.176017	0.0219786	0.0324256	22	29	20	21	43	27	18
C19orf38	-0.906344	-2.7512	0.995497	0.318402	0.205797	0.144307	1	1	1	4	1	1	1
C19orf40	-0.0467906	2.89706	0.273498	0.600995	0.00938269	0.00700861	198	174	152	159	177	189	142
C19orf43	0.018308	7.79701	1.21485	0.270373	0.00236877	0.00263733	5548	4659	5600	4879	5364	5244	4485
C19orf44	0.0151229	3.82257	0.0548891	0.814764	0.00614765	0.00448747	403	345	298	252	392	346	259
C19orf47	0.0641865	4.90585	2.03257	0.15396	0.00373865	0.00552346	749	650	738	622	816	752	518
C19orf52	0.10145	4.50384	3.88889	0.0486065	0.00436683	0.00403317	587	543	513	397	559	584	476
C19orf53	0.00261111	6.33146	0.00908781	0.924053	0.00312169	0.00292506	2130	1705	1876	1744	1961	1876	1682
C19orf54	0.0845784	5.22352	4.49846	0.0339253	0.00345004	0.00384708	1005	793	806	760	972	966	740
C19orf55	-0.071034	5.55463	3.9303	0.0474236	0.00328004	0.00327822	1269	1043	1087	1032	1117	1106	921
C19orf57	0.270148	4.03836	21.0507	4.47292e-06	0.0054974	0.00445317	467	390	279	243	509	509	291
C19orf60	0.144567	5.08232	11.6323	0.000648173	0.00355997	0.0029364	865	655	816	698	902	761	756
C19orf66	-0.088262	3.11962	1.19321	0.274682	0.00859408	0.00803754	295	182	139	185	257	207	149
C19orf70	0.0206529	4.41504	0.153084	0.695605	0.00455068	0.00592523	602	436	467	455	573	535	386
C19orf71	-0.0479562	0.88829	0.0738623	0.785794	0.0158603	0.0174656	59	45	22	32	40	56	34
C19orf73	0.168902	0.202369	0.525279	0.468598	0.0226892	0.0154263	30	27	22	15	30	35	15
C19orf77	0.086725	-1.39833	0.0420172	0.837587	0.0814421	0.0806353	9	10	3	3	12	5	6
C19orf81	0.200757	1.08598	1.23447	0.26654	0.0147542	0.0212637	41	32	74	46	56	47	32
C1D	-0.0407937	4.52721	0.638854	0.424126	0.00432109	0.00575749	595	562	513	474	606	451	508
C1GALT1	-0.0526437	5.39454	2.01922	0.155319	0.00334899	0.003135	1320	1039	823	753	1253	943	760
C1GALT1C1	0.113188	4.20506	3.95153	0.0468289	0.00504651	0.00508134	480	434	408	328	501	421	404
C1QL1	0.272943	3.78738	19.1203	1.22732e-05	0.00626001	0.00728451	523	311	182	146	565	455	143
C1QL3	-0.00498685	-1.68198	0.000106127	0.991781	0.101406	0.134735	2	12	2	3	1	7	9
C1QL4	-0.377226	-0.310485	1.75212	0.18561	0.0330462	0.0297896	22	17	15	19	17	18	9
C1QTNF1	0.189542	0.41811	0.816689	0.36615	0.0198972	0.0496271	67	9	22	13	49	29	21
C1QTNF2	-0.0771228	1.56149	0.2866	0.592407	0.012957	0.0152953	99	40	65	68	71	56	66
C1QTNF3	0.0179751	1.98841	0.0221758	0.88162	0.0118885	0.0101405	118	105	64	62	101	106	78
C1QTNF4	0.0495441	6.43257	3.56305	0.0590791	0.00310389	0.00468718	2763	1619	2062	1605	2500	2070	1529
C1QTNF6	-0.0224462	6.42807	0.737619	0.390425	0.00310475	0.00272422	2495	2006	1791	1683	2265	1984	1758
C1QTNF9B-AS1	0.116528	-0.633135	0.134492	0.71382	0.0431799	0.0861092	5	11	8	23	15	15	12
C1R	-0.0334505	2.84845	0.144748	0.703606	0.00954963	0.0123915	283	161	118	105	248	205	74
C1RL	-0.119679	5.20878	8.71747	0.00315175	0.00346031	0.00386152	1071	739	889	849	884	790	740
C1RL-AS1	-0.0573185	3.34874	0.552356	0.457356	0.00776755	0.0147228	265	159	220	294	242	227	212
C1orf101	-0.320823	-0.459208	1.15999	0.281469	0.0373263	0.0246794	22	19	12	11	17	18	6
C1orf106	0.0658261	6.78531	7.92931	0.00486404	0.00300884	0.00270643	2635	2346	2419	2507	2538	2691	2521
C1orf109	0.067747	5.21996	2.85182	0.0912704	0.00345249	0.00301975	1073	736	878	736	1059	823	746
C1orf112	-0.135954	5.76475	17.0473	3.64596e-05	0.00321758	0.00508591	1603	1406	1195	1046	1633	1089	914
C1orf114	0.168966	2.95953	3.51844	0.0606897	0.00916474	0.00611198	173	157	208	156	187	176	177
C1orf116	-0.163342	-1.65247	0.113666	0.736008	0.0991743	0.156559	1	5	3	12	4	8	4
C1orf122	0.108311	5.94566	12.2201	0.000472776	0.00318099	0.00315846	1690	1329	1332	1185	1686	1589	1197
C1orf123	0.0602332	5.54701	2.85949	0.0908362	0.00328285	0.00437125	1326	985	1021	923	1203	1227	898
C1orf131	0.0204331	4.493	0.154105	0.694643	0.00438842	0.00398169	638	457	560	441	577	466	493
C1orf145	0.772144	-0.458202	6.62268	0.0100688	0.0372952	0.0479896	21	13	12	1	26	22	11
C1orf159	0.256033	5.25026	41.4992	1.17919e-10	0.00343209	0.00293104	928	791	856	707	1042	994	825
C1orf162	0.227158	0.233193	1.01066	0.314745	0.0222444	0.022037	26	39	16	10	32	36	19
C1orf173	-0.197971	-2.58683	0.0683407	0.793768	0.186944	0.0823098	2	3	0	2	2	2	2
C1orf174	-0.0203659	5.53034	0.32599	0.56803	0.00328914	0.00284902	1351	1006	965	962	1316	986	923
C1orf180	-0.898672	-1.92131	2.82504	0.0928048	0.120828	0.103905	4	15	0	0	4	6	0
C1orf194	0.332921	-1.84394	0.377765	0.538802	0.11429	0.143082	6	0	4	6	3	4	8
C1orf21	-0.0113855	6.2777	0.166566	0.683182	0.00313023	0.00276126	2052	1656	1818	1698	2005	1700	1588
C1orf213	-0.25876	2.92192	8.28073	0.00400679	0.00929637	0.00832129	174	235	176	156	159	202	107
C1orf216	0.109095	4.4061	4.21237	0.0401302	0.00457005	0.00384239	513	513	457	400	513	542	466
C1orf220	-0.152216	0.666325	0.618018	0.431785	0.0174759	0.0206072	49	34	23	34	32	45	27
C1orf226	0.0971336	7.13721	22.0078	2.71543e-06	0.0028401	0.00243542	3567	2982	3216	2898	3461	3279	3241
C1orf227	1.07023	-1.69546	3.81863	0.0506855	0.102436	0.0594518	4	3	8	2	8	4	7
C1orf228	-0.0061265	1.44509	0.00173314	0.966793	0.0133135	0.0193638	82	68	45	43	55	72	63
C1orf229	-0.0266125	0.0554401	0.0115248	0.914509	0.0250506	0.0229267	25	16	19	27	19	24	23
C1orf233	0.114758	4.90892	6.83299	0.00894891	0.0037351	0.00602214	915	627	594	548	875	850	506
C1orf27	-0.0951707	5.83717	8.90656	0.00284148	0.00320148	0.00299937	1694	1465	1121	1101	1569	1296	1069
C1orf35	0.0772611	5.36791	3.98972	0.0457786	0.0033627	0.0038756	993	850	1055	881	950	1038	853
C1orf43	-0.0278457	7.65493	2.59748	0.107034	0.00248245	0.00202163	5564	4474	4745	4140	5269	4418	4033
C1orf50	-0.0690469	3.71511	1.04919	0.305695	0.00649567	0.00487487	367	318	291	259	350	307	231
C1orf51	-0.161014	2.94841	3.49118	0.0616967	0.00920379	0.00661958	219	267	132	109	183	256	88
C1orf52	-0.0605431	5.71204	3.22936	0.0723287	0.00323083	0.00310655	1442	1319	1169	1009	1401	1187	980
C1orf53	-0.211951	0.517011	1.04013	0.307792	0.0188428	0.0300301	47	17	28	40	46	23	19
C1orf54	-0.261201	3.99102	18.654	1.56715e-05	0.00563395	0.0048648	454	540	295	258	356	433	245
C1orf56	-0.0404877	2.75208	0.170153	0.679976	0.00987207	0.00791641	148	125	197	167	139	141	143
C1orf63	-0.157623	5.0577	14.4767	0.000141905	0.00358196	0.00503265	940	1127	604	510	946	885	452
C1orf64	-0.445087	-0.907031	1.49155	0.221976	0.0544147	0.0433602	13	17	11	6	13	9	4
C1orf74	-0.0295653	2.57656	0.088531	0.766053	0.0104214	0.00667498	165	148	114	115	156	144	114
C1orf85	-0.185086	4.81654	16.4267	5.05692e-05	0.00384957	0.0034006	890	792	607	460	702	733	425
C1orf86	0.0599253	6.41742	5.12272	0.0236145	0.00310674	0.00417239	2329	1786	1969	1739	2194	2212	1618
C1orf95	-0.104957	-2.14128	0.0297853	0.862978	0.140757	0.104555	7	3	2	1	4	3	3
C2	-0.629419	-1.73006	1.50967	0.21919	0.105117	0.0669251	6	8	4	5	6	4	2
C20orf111	0.0420175	5.48303	1.37417	0.241096	0.0033082	0.00358522	1294	1105	823	817	1365	1028	871
C20orf112	-0.028794	7.06753	1.90755	0.167235	0.00287917	0.00224997	4269	2999	2836	2482	3978	3019	2414
C20orf118	-0.788254	-2.34368	1.11831	0.290282	0.160804	0.141447	3	3	4	3	2	3	0
C20orf144	-0.0419934	-1.31927	0.0106977	0.917622	0.07646	0.0682525	11	6	2	8	6	11	7
C20orf195	0.432878	1.00476	6.07081	0.0137434	0.0151759	0.0102049	42	43	40	31	54	60	41
C20orf196	0.140425	2.21907	1.59848	0.206119	0.0113577	0.0146191	140	103	69	80	128	98	125
C20orf201	0.3688	-0.919958	1.12841	0.288114	0.0550096	0.0647318	13	9	5	8	25	8	5
C20orf24	0.0869129	4.06991	2.04926	0.15228	0.00540842	0.00550469	411	312	425	379	401	393	362
C20orf26	-0.383942	-1.78653	0.517689	0.471829	0.109599	0.0802466	8	4	5	4	3	4	5
C20orf27	0.0732075	5.75488	4.77662	0.0288487	0.00321995	0.00390489	1447	996	1288	1199	1423	1222	1134
C20orf96	-0.0462205	5.11608	1.22461	0.268458	0.00353124	0.0029612	860	829	791	749	786	841	708
C21orf119	0.298879	-0.440039	0.870416	0.35084	0.0367382	0.084808	4	17	24	15	19	12	13
C21orf2	0.0623194	4.00612	1.04489	0.306688	0.00559	0.00447917	404	374	347	324	412	414	311
C21orf33	0.0106724	6.41626	0.162067	0.687261	0.00310695	0.00275341	2363	1822	1970	1756	2184	1981	1741
C21orf49	0.0168618	-0.674416	0.00271522	0.958443	0.0447109	0.0402327	13	19	10	7	17	13	9
C21orf58	-0.00702894	5.94419	0.0490572	0.824712	0.00318124	0.00306224	1460	1391	1614	1316	1422	1479	1199
C21orf59	-0.0139467	5.85105	0.186404	0.665926	0.00319864	0.00299643	1429	1328	1304	1276	1447	1306	1193
C21orf62	0.30282	1.75265	4.68625	0.0304049	0.0124457	0.0151569	66	34	94	92	74	66	94
C21orf67	-0.0178458	3.0394	0.0437676	0.834287	0.00888173	0.00914162	248	177	187	154	217	218	129
C21orf7	0.0235617	-2.06341	0.00143624	0.969769	0.133477	0.104758	4	4	5	2	6	4	0
C21orf88	0.190994	1.0948	1.25312	0.262957	0.0147108	0.0179339	56	44	46	34	51	42	58
C21orf90	-0.217285	1.5027	2.09929	0.147367	0.0131319	0.0105582	65	52	65	83	51	38	81
C21orf91	-0.134789	5.83404	17.6172	2.70134e-05	0.00320213	0.00349602	1730	1322	1194	1210	1619	1083	1122
C22orf15	-0.0180978	1.80435	0.018702	0.891224	0.0123188	0.0102672	94	71	74	75	77	69	88
C22orf23	-0.172966	-1.01245	0.213324	0.644174	0.0594425	0.0540835	17	10	9	4	10	9	8
C22orf24	0.356881	1.52809	6.00999	0.0142251	0.0130552	0.0106902	73	49	59	52	77	76	67
C22orf28	0.0187147	7.29552	0.907451	0.340792	0.00274234	0.00230882	4158	3330	3754	3298	3882	3531	3374
C22orf29	0.0718361	6.32695	7.04707	0.00793949	0.00312242	0.00407198	2553	1493	1786	1544	2456	1866	1459
C22orf32	-0.00607779	4.62565	0.0149692	0.902623	0.00414083	0.00496843	589	538	584	573	606	591	476
C22orf39	0.0461333	5.12092	1.21313	0.270714	0.00352725	0.00294636	827	768	824	753	805	828	764
C22orf43	-0.169172	-2.24719	0.056776	0.811666	0.151047	0.1739	1	3	5	4	3	0	4
C22orf46	0.0491355	5.80367	2.28883	0.130308	0.00320865	0.00317134	1594	1242	1195	1070	1528	1420	1039
C2CD2	0.110699	5.73461	10.9613	0.00093037	0.00322498	0.00277345	1526	1138	1232	945	1544	1297	1000
C2CD2L	0.130054	4.55355	6.55945	0.0104328	0.0042709	0.00587898	564	519	561	469	633	638	407
C2CD3	0.0151284	6.29017	0.306693	0.579717	0.00312829	0.00263914	2152	1839	1528	1595	2126	1817	1628
C2CD4C	0.34615	2.90136	15.45	8.47183e-05	0.0093678	0.0182254	204	154	129	120	193	289	119
C2CD5	-0.074905	6.70326	9.97797	0.00158424	0.00303704	0.0030864	2942	2544	2104	2165	2884	2209	2072
C2orf15	-0.256491	-1.63946	0.25585	0.612985	0.0982023	0.0657669	5	5	7	7	6	5	3
C2orf27A	0.158807	0.267537	0.449358	0.50264	0.0217678	0.0297118	24	27	35	19	40	22	15
C2orf42	0.035812	4.19601	0.399444	0.527376	0.00506975	0.00484173	462	457	363	369	504	427	373
C2orf43	-0.0106819	5.97551	0.119391	0.729696	0.00317593	0.0028147	1753	1381	1463	1267	1585	1425	1301
C2orf44	-0.157919	5.79619	23.2346	1.43397e-06	0.00321031	0.00291318	1543	1417	1219	1163	1382	1217	1050
C2orf47	0.0561921	4.67717	1.35462	0.244473	0.00405458	0.00425725	670	577	558	516	721	529	558
C2orf48	-0.0352697	0.488835	0.0278604	0.867437	0.0191303	0.016087	24	27	24	43	24	33	34
C2orf49	0.0270324	4.01274	0.198551	0.655893	0.00557085	0.00419376	440	384	347	303	415	409	310
C2orf50	-0.723477	-0.94204	3.99169	0.0457252	0.0560396	0.0315208	9	22	6	9	6	12	6
C2orf61	0.0693924	-1.0995	0.0338396	0.854048	0.0639042	0.0399811	13	8	5	7	10	12	7
C2orf62	0.189695	-2.48474	0.0713994	0.78931	0.175705	0.102803	2	3	0	2	2	5	1
C2orf66	0.0237897	-0.126444	0.00825903	0.927589	0.0286048	0.0353024	24	24	16	12	31	14	15
C2orf68	-0.047336	6.07801	2.578	0.108358	0.00315986	0.00261753	1932	1635	1399	1334	1785	1642	1254
C2orf69	0.0101699	5.52887	0.0808896	0.776095	0.00328971	0.00351942	1269	1028	937	969	1216	954	1075
C2orf72	-0.241701	-0.863006	0.39492	0.529725	0.0524338	0.066627	7	4	19	19	10	6	9
C2orf73	0.563294	-2.12295	0.806077	0.369283	0.139021	0.102197	1	3	3	4	2	7	3
C2orf74	0.108093	3.69078	2.5675	0.10908	0.0065764	0.00902939	378	302	265	207	381	271	290
C2orf76	0.0659819	3.52021	0.846138	0.357647	0.00715926	0.00817506	350	255	241	191	320	245	256
C2orf80	0.116151	-1.07466	0.0963964	0.756198	0.0626019	0.0567222	10	5	4	13	7	3	20
C2orf81	-0.140317	2.76664	2.20393	0.137659	0.00982418	0.00971627	176	163	149	152	131	184	126
C2orf82	0.634901	-1.33589	2.24877	0.13372	0.0774863	0.0734748	7	8	4	3	5	13	10
C2orf88	0.11346	-0.0329727	0.200155	0.654596	0.0266834	0.0364876	31	12	16	19	21	12	33
C2orf91	0.537545	-1.31476	1.72517	0.189029	0.0761831	0.0791625	3	11	2	6	11	11	7
C3AR1	0.00559351	-2.24742	8.04142e-05	0.992845	0.151069	0.165341	3	5	0	2	1	3	6
C3orf14	0.0258907	4.02881	0.184872	0.667219	0.00552465	0.00568598	389	402	328	353	438	394	319
C3orf17	-0.106307	6.52977	17.7612	2.50441e-05	0.00308373	0.00387695	2580	2330	1890	1925	2532	1893	1839
C3orf18	-0.255802	0.132453	1.15371	0.282775	0.0237614	0.0171927	33	18	17	29	22	19	25
C3orf20	0.102389	-1.72316	0.04346	0.834862	0.104579	0.133136	8	2	2	6	3	7	7
C3orf33	-0.099391	2.86475	1.20596	0.272134	0.00949393	0.0102305	226	186	159	117	183	159	145
C3orf35	0.309859	0.0890057	1.5776	0.209106	0.0244742	0.0218908	17	26	22	18	28	31	16
C3orf37	0.142263	6.30057	26.443	2.71428e-07	0.00312666	0.00264272	1975	1601	1821	1635	2127	1817	1732
C3orf38	-0.0814461	5.93968	6.85298	0.00884934	0.00318202	0.00338397	1750	1573	1380	1131	1663	1355	1135
C3orf45	-0.0571059	-1.46091	0.0182167	0.892636	0.0855636	0.189443	5	10	0	8	7	15	0
C3orf52	-0.0657099	3.58107	0.918068	0.337983	0.00694818	0.00567208	397	329	201	186	394	295	169
C3orf62	-0.0293442	4.58668	0.34755	0.555503	0.00420979	0.00381331	630	553	514	525	640	537	475
C3orf65	-0.941824	-2.22074	2.27503	0.131472	0.148434	0.175288	8	3	0	3	1	4	2
C3orf67	0.152489	1.86055	1.49141	0.221998	0.0121845	0.00816932	134	81	62	40	146	88	44
C3orf70	0.0985586	4.99136	5.23335	0.0221578	0.0036458	0.00335559	941	625	677	617	897	716	690
C3orf72	-0.198473	2.57982	4.17041	0.0411359	0.0104118	0.00823002	235	129	99	112	206	121	80
C3orf80	0.690311	-1.73074	1.53793	0.214926	0.10517	0.14591	8	1	9	1	6	3	7
C4orf19	0.253443	-0.695746	0.665288	0.414699	0.0455239	0.0324235	19	19	3	1	18	25	3
C4orf21	0.0161353	5.99657	0.279782	0.596844	0.00317249	0.0039018	1567	1574	1349	1335	1710	1427	1334
C4orf26	0.652078	-0.738501	3.77029	0.0521706	0.0471992	0.03688	12	7	9	10	19	6	20
C4orf27	0.224155	5.84962	48.6058	3.12942e-12	0.00319893	0.00283974	1578	1060	1279	1116	1774	1190	1354
C4orf29	0.05514	3.68352	0.665056	0.414781	0.00660059	0.00681134	356	313	259	230	376	276	269
C4orf3	-0.056542	6.12185	3.75766	0.052566	0.00315336	0.00260241	2073	1472	1512	1482	1910	1410	1443
C4orf32	-0.111646	0.789361	0.382006	0.536532	0.0165253	0.0242545	56	48	19	29	66	41	14
C4orf33	0.0849023	3.27801	1.18705	0.275926	0.00802221	0.00679132	293	225	206	152	291	220	189
C4orf36	-0.083028	0.267102	0.133609	0.714719	0.0217737	0.0207141	40	22	22	21	31	17	29
C4orf46	0.0591872	6.32147	4.6743	0.0306172	0.00312331	0.00392049	1997	1712	1775	1770	2251	1588	1792
C4orf47	-0.335854	-0.30652	1.4316	0.231503	0.0329408	0.0221733	26	18	13	15	18	18	10
C4orf48	0.0653355	5.49888	3.0107	0.0827164	0.00330162	0.00435445	1019	817	1315	1050	934	1026	1026
C4orf52	0.0781239	5.04537	3.38029	0.0659805	0.00359331	0.00339574	913	710	746	637	972	692	687
C5	0.0635349	5.21462	2.65462	0.10325	0.0034562	0.00437982	1046	1015	615	635	1195	961	623
C5AR1	0.82871	-1.08849	4.7292	0.0296546	0.0633243	0.0459292	9	7	5	5	18	15	4
C5orf15	-0.0895109	7.58166	26.5947	2.50929e-07	0.00253898	0.00234254	6024	4864	3737	3471	5463	4389	3450
C5orf22	0.0459975	7.01898	4.64323	0.0311763	0.00290484	0.00279205	3940	2596	2870	2528	3910	2497	2802
C5orf24	-0.0358311	8.0141	5.77657	0.0162412	0.00218733	0.00259551	7867	6470	4927	4772	7952	5724	4689
C5orf28	-0.0509192	4.20852	0.831216	0.361921	0.00503767	0.00639449	531	530	345	306	541	428	333
C5orf34	-0.00387716	4.59482	0.00615472	0.937468	0.00419511	0.00416881	660	586	510	472	692	531	467
C5orf38	0.242413	3.37425	8.94834	0.00277722	0.0076761	0.0104196	200	91	347	295	229	159	296
C5orf4	-0.308725	3.45492	17.9169	2.30758e-05	0.00738884	0.00630238	304	374	198	197	255	273	171
C5orf42	0.0111877	6.97365	0.274847	0.600099	0.00292761	0.00261879	3700	3305	2288	2163	3621	3177	2318
C5orf45	0.138645	4.07547	5.45864	0.0194717	0.00539291	0.00492262	453	380	363	300	440	474	318
C5orf49	0.0514082	0.301357	0.0480878	0.826425	0.0213174	0.0190858	23	19	31	32	16	19	41
C5orf51	-0.0479434	7.33072	6.36528	0.0116375	0.00271904	0.00320992	4879	3973	3252	2957	4697	3446	3114
C5orf54	-0.119366	4.37926	5.08637	0.0241146	0.00462918	0.00373919	671	559	447	330	619	506	290
C5orf55	-0.133462	3.12303	2.59189	0.107412	0.00858181	0.00732999	260	190	183	188	197	189	188
C5orf56	-0.172888	-0.138123	0.460065	0.497594	0.02886	0.0231001	34	18	9	16	34	11	14
C5orf63	-0.127792	-1.58535	0.0813435	0.775485	0.0942339	0.150078	5	6	0	10	8	9	2
C5orf64	-0.0797198	0.218642	0.110225	0.739888	0.0224523	0.0168339	28	14	30	32	25	18	26
C6orf1	0.228701	3.84237	12.8215	0.000342666	0.00608516	0.00557176	352	359	263	236	356	425	317
C6orf106	0.098963	7.2588	25.322	4.85154e-07	0.00276606	0.00224765	4301	3339	3380	2833	4288	3676	3098
C6orf118	0.157441	2.9984	2.993	0.083625	0.00902755	0.00976493	171	109	246	198	154	161	212
C6orf120	-0.0307963	6.77007	1.77887	0.182288	0.00301442	0.00282465	3283	2630	2188	2036	3077	2435	2159
C6orf123	-0.298268	-1.66805	0.303052	0.581975	0.100348	0.0511351	5	7	10	3	5	5	2
C6orf132	-0.146235	-1.77816	0.0859348	0.76941	0.108926	0.171717	13	3	2	1	6	9	0
C6orf136	0.310983	3.77422	21.8828	2.89823e-06	0.00630244	0.0066361	333	253	299	264	343	378	321
C6orf163	0.10159	1.75197	0.604009	0.437053	0.0124474	0.0088733	95	85	52	56	98	99	53
C6orf164	-0.157545	1.43834	1.13798	0.28608	0.0133355	0.0108803	72	83	46	47	68	64	47
C6orf165	-0.130443	0.789184	0.437715	0.508227	0.0165266	0.0245633	35	43	53	34	47	34	20
C6orf170	-0.131855	4.62371	7.64935	0.00567928	0.00414418	0.00475201	821	692	404	419	812	565	359
C6orf203	0.152978	4.59392	9.65465	0.00188873	0.00419673	0.00390975	655	527	486	458	756	544	497
C6orf211	0.00335122	6.4397	0.016488	0.897828	0.00310253	0.00328697	2599	1954	1934	1598	2527	1794	1752
C6orf226	0.23653	3.20747	8.28566	0.00399593	0.00827702	0.00665487	225	152	233	194	227	202	235
C6orf47	0.0744761	5.51567	4.32947	0.037458	0.00329486	0.00280347	1271	1018	931	899	1302	1092	917
C6orf48	-0.0639233	6.5948	6.67065	0.00980133	0.00306805	0.00252861	2873	2287	2175	1838	2667	2252	1682
C6orf52	-0.326389	1.05805	3.38595	0.0657544	0.0148944	0.0108577	42	59	54	47	35	43	39
C6orf57	-0.0519697	3.46923	0.492982	0.4826	0.00733828	0.00855683	321	256	271	202	319	196	225
C6orf58	-0.208738	-1.55493	0.200946	0.653958	0.0920558	0.133449	5	7	4	8	9	1	7
C6orf62	-0.0798149	7.64375	22.2003	2.45639e-06	0.00249117	0.00287149	6379	5223	3858	3427	6041	4485	3483
C6orf70	-0.0602338	4.80406	1.74094	0.18702	0.00386628	0.00327915	844	635	537	575	763	596	583
C6orf89	0.0121303	6.97402	0.317764	0.572954	0.00292743	0.00253606	3576	3165	2484	2269	3327	3195	2449
C7orf10	0.178609	3.06645	4.28697	0.0384055	0.00878505	0.0108923	210	171	221	148	240	147	203
C7orf13	0.0270372	3.02343	0.105126	0.745763	0.00893867	0.00741227	235	249	134	112	242	266	92
C7orf25	0.097741	4.43775	3.57894	0.0585164	0.00450214	0.00493474	599	562	406	356	631	534	437
C7orf26	0.11766	5.73448	12.1593	0.000488438	0.00322501	0.00319417	1323	1130	1276	1079	1409	1314	1061
C7orf31	0.0405777	3.60944	0.341788	0.558799	0.0068509	0.00662656	390	230	249	238	334	268	267
C7orf43	0.0626259	4.88954	1.93871	0.163809	0.0037578	0.00323081	806	678	689	542	772	763	554
C7orf49	0.0734991	5.93324	5.46591	0.0193909	0.00318315	0.00271375	1532	1334	1415	1265	1534	1471	1289
C7orf50	0.105628	6.8342	21.2019	4.1335e-06	0.00298991	0.00261002	3017	2326	2638	2335	3117	2680	2353
C7orf53	-0.0469062	2.1329	0.170767	0.679431	0.0115584	0.00807674	139	130	66	61	135	118	62
C7orf55	0.352125	1.53215	5.67444	0.0172139	0.013043	0.00919091	64	45	69	60	76	65	72
C7orf57	0.160831	-0.614319	0.234285	0.628365	0.0425006	0.0283853	8	16	17	11	10	20	9
C7orf60	-0.144938	5.06656	11.6007	0.000659287	0.00357394	0.00514243	965	848	828	621	872	649	650
C7orf61	-0.0870666	0.0679129	0.118718	0.730429	0.0248337	0.0206652	34	17	28	16	24	19	19
C7orf63	-0.211568	0.872035	1.2622	0.261235	0.015964	0.013616	36	56	45	34	29	42	37
C7orf73	-0.0393341	7.55072	4.90734	0.0267427	0.00256237	0.002588	5301	4401	4023	3778	5132	3971	3834
C8G	-0.17392	-2.3847	0.0600081	0.806483	0.16506	0.10122	2	4	2	2	2	2	3
C8orf31	0.0280029	1.30775	0.0284894	0.865963	0.0137947	0.0110296	46	32	77	72	53	32	66
C8orf33	0.0194329	6.83232	0.703515	0.401605	0.00299067	0.00290281	2914	2263	2836	2578	2944	2448	2364
C8orf34	0.194208	0.479555	0.902171	0.3422	0.0192271	0.0192145	43	32	18	18	42	49	14
C8orf37	-0.189636	3.67866	7.77125	0.00530844	0.00661685	0.00507467	403	293	266	271	316	271	249
C8orf40	0.00901032	5.38454	0.0562118	0.812587	0.00335406	0.00320273	1091	874	967	927	1087	931	854
C8orf42	-0.119731	5.31277	9.47189	0.00208644	0.00339335	0.00346178	1051	1012	890	821	925	870	828
C8orf44	-0.200354	1.7893	2.34345	0.125811	0.0123553	0.0176014	95	130	65	36	75	96	54
C8orf46	-0.191501	2.00041	2.36997	0.123689	0.0118612	0.00885523	83	114	88	91	78	92	80
C8orf47	-0.322466	-1.68531	0.415455	0.519214	0.101659	0.0765068	10	5	5	3	9	5	0
C8orf48	-0.312449	0.370822	2.22966	0.135384	0.0204482	0.0292537	42	50	11	14	47	30	7
C8orf56	0.45264	-1.65022	0.840758	0.35918	0.099006	0.045379	7	5	5	2	8	7	4
C8orf58	0.0379172	6.09186	1.62565	0.202306	0.00315779	0.00366558	1812	1411	1592	1452	1692	1678	1369
C8orf59	-0.0642299	5.41028	2.99856	0.0833386	0.00334121	0.00447785	1283	1009	869	825	1231	828	878
C8orf76	-0.0149859	1.82668	0.012985	0.909276	0.012265	0.0090404	94	72	81	77	99	68	70
C8orf82	0.119333	4.94783	7.32977	0.00678219	0.00369152	0.00443301	806	726	711	535	749	921	550
C9orf106	-1.28336	-3.17009	1.02916	0.310356	0.25794	0.25794	1	0	0	2	0	1	0
C9orf114	0.0913221	6.59009	13.3224	0.000262254	0.00306926	0.00383444	2508	1906	2235	2070	2442	2387	1991
C9orf116	-0.051557	3.00561	0.336513	0.561849	0.00900199	0.00671587	203	182	226	154	172	179	163
C9orf117	0.0131323	-2.29196	0.000404836	0.983947	0.155529	0.190841	4	3	1	2	1	2	6
C9orf123	-0.00677535	6.19131	0.0552435	0.814178	0.00314319	0.00278271	1984	1504	1794	1569	1965	1528	1470
C9orf129	0.219344	1.88209	2.7987	0.0943406	0.0121339	0.0123201	93	72	98	60	81	104	74
C9orf135	0.884553	-2.17853	1.94217	0.163434	0.144324	0.0773892	4	2	2	1	6	4	3
C9orf142	0.114809	5.53117	9.89252	0.00165952	0.00328883	0.00381236	1140	910	1191	971	1178	1120	932
C9orf153	-1.08906	-1.79832	4.04184	0.0443854	0.110551	0.133051	13	5	4	2	3	2	4
C9orf156	0.000102929	3.39937	1.87978e-06	0.998906	0.00758627	0.00711598	293	241	218	209	276	212	245
C9orf16	0.100551	5.92467	10.0423	0.00152984	0.00318467	0.0037103	1605	1135	1497	1279	1481	1397	1375
C9orf163	0.576901	-0.116729	4.53381	0.0332316	0.0283952	0.0257671	12	15	20	19	26	18	24
C9orf169	0.0438626	0.563209	0.0433239	0.835117	0.0183926	0.014312	34	37	39	21	27	43	24
C9orf171	-0.557747	-1.81567	1.15546	0.282408	0.111963	0.0741486	6	5	2	7	3	6	3
C9orf172	0.155257	2.95764	3.21745	0.0728572	0.00917139	0.0111607	265	152	159	113	233	223	125
C9orf24	-0.144086	-0.416546	0.23032	0.631286	0.0360324	0.0217731	15	14	15	19	11	14	18
C9orf3	0.114927	4.63485	5.6276	0.0176798	0.00412502	0.00363964	730	577	521	409	755	675	402
C9orf37	-0.0012017	4.77598	0.000649014	0.979675	0.00390504	0.00532943	745	532	679	607	705	640	512
C9orf40	0.0567752	5.35774	2.25922	0.132821	0.00336811	0.00331745	1187	941	866	753	1228	1024	702
C9orf41	-0.00964189	4.2414	0.0298567	0.862816	0.00495476	0.00411815	563	440	409	348	567	413	342
C9orf43	-0.160782	0.120119	0.441476	0.506411	0.02396	0.0470782	24	28	22	23	37	14	15
C9orf47	-0.0675056	4.25576	1.48207	0.223451	0.00491917	0.00389962	514	465	371	415	484	458	372
C9orf66	0.304938	-2.69238	0.117572	0.731683	0.198946	0.225327	0	1	2	3	2	2	1
C9orf69	0.159853	6.15163	30.1275	4.04549e-08	0.00314899	0.00424029	1766	1337	1599	1569	1790	1788	1577
C9orf78	0.106388	6.30593	15.2196	9.57026e-05	0.00312581	0.0035305	2082	1920	1634	1428	2215	1868	1687
C9orf85	-0.0675255	3.65245	0.961334	0.326851	0.00670488	0.004784	351	264	263	289	320	263	268
C9orf89	0.136391	4.04807	5.12435	0.0235924	0.00546983	0.00510811	442	351	374	307	420	439	335
C9orf9	0.0695245	2.59894	0.490167	0.483853	0.0103546	0.00872492	149	153	126	112	170	139	120
C9orf91	0.0191638	5.10161	0.221068	0.638227	0.00354335	0.00301785	1020	904	601	581	951	946	609
C9orf96	0.139752	-0.441732	0.223859	0.636115	0.0367897	0.0276855	17	16	12	12	20	21	8
CA11	-0.21795	4.12271	14.2035	0.000164063	0.00526323	0.00460541	541	506	339	303	405	473	269
CA13	-0.0240962	2.1595	0.0406838	0.84015	0.011497	0.00915023	96	90	113	109	86	79	122
CA14	-0.0372491	6.52758	2.13179	0.144272	0.00308423	0.00275278	2393	2305	2129	1819	2231	2390	1657
CA2	-0.230645	0.331299	0.869372	0.351129	0.0209337	0.0295286	10	17	45	46	2	11	49
CA3	-0.715072	-1.78839	1.69532	0.192902	0.109748	0.0736886	7	3	6	7	6	1	3
CA5B	0.0108095	3.62884	0.0253345	0.873536	0.00678481	0.0059698	359	323	211	223	385	297	217
CA5BP1	0.119723	4.0992	4.08174	0.043349	0.0053273	0.00593347	471	342	393	331	431	447	349
CAAP1	-0.0604342	5.3821	2.5018	0.113716	0.00335531	0.00351885	1132	949	1035	851	1109	825	839
CAB39	0.0195909	6.97777	0.825978	0.363438	0.00292559	0.00279678	3601	2992	2617	2369	3641	2808	2508
CAB39L	0.0917998	4.98692	4.51612	0.033577	0.00365032	0.00319528	872	692	689	612	939	725	622
CABIN1	-0.00416604	7.48545	0.0532665	0.817474	0.0026107	0.00243864	5288	4166	3644	3428	4764	4518	3392
CABLES1	-0.000530707	7.03744	0.000638233	0.979845	0.00289523	0.00231666	4194	2729	2631	2589	4006	2706	2645
CABLES2	0.110572	6.33774	16.3708	5.20827e-05	0.00312066	0.00284585	2146	1690	1949	1564	2172	1979	1602
CABP1	-0.00664392	2.06444	0.00283875	0.957509	0.0117152	0.0123645	94	71	117	104	72	94	99
CABP2	0.964909	-2.29472	1.76014	0.184607	0.155808	0.102968	1	2	4	2	4	2	4
CACFD1	-0.0127393	6.20345	0.199161	0.655399	0.0031414	0.00343677	1992	1704	1696	1466	1738	1918	1400
CACHD1	-0.0277337	7.52061	2.32913	0.126973	0.00258484	0.0021238	5002	3928	4430	3884	4593	3968	3843
CACNA1A	-0.238068	0.272882	1.08133	0.298399	0.0216954	0.0141007	32	32	24	22	26	25	21
CACNA1B	0.0975376	1.47074	0.438043	0.508069	0.0132313	0.00921587	84	57	58	45	81	66	49
CACNA1C	0.365038	0.494598	3.23486	0.0720863	0.0190707	0.0142029	39	37	17	13	53	42	18
CACNA1C-AS1	0.753857	-2.58296	0.830929	0.362004	0.186512	0.481323	1	0	2	3	1	6	0
CACNA1D	-0.102851	0.544897	0.273439	0.601034	0.018568	0.0160942	65	22	14	25	50	21	31
CACNA1G	0.101116	3.15803	1.57401	0.209625	0.0084556	0.00745704	170	299	147	151	195	332	134
CACNA1H	0.146205	5.40796	15.9299	6.57329e-05	0.00334235	0.00368801	1392	900	801	680	1388	1142	707
CACNA1S	-1.07525	-2.24932	1.887	0.169541	0.151258	0.251438	5	1	7	3	0	0	4
CACNA2D1	-0.0633362	5.69652	3.74244	0.053047	0.003235	0.0035229	1663	1480	789	856	1653	1290	829
CACNA2D2	0.131346	1.07984	0.626381	0.428686	0.0147846	0.0181588	83	41	38	21	70	65	21
CACNA2D3	-0.419624	-0.256148	2.49732	0.11404	0.0316397	0.0287809	27	29	6	12	26	18	6
CACNA2D4	-0.219379	-1.98578	0.147111	0.701311	0.126464	0.246315	7	5	3	1	1	4	6
CACNB1	0.147512	4.30254	7.26976	0.0070125	0.0048059	0.00664344	533	421	413	375	518	581	355
CACNB3	0.135974	6.48183	28.0744	1.1674e-07	0.00309412	0.00334599	2465	2009	1912	1595	2464	2501	1618
CACNB4	-0.053692	3.30947	0.440408	0.506926	0.00790877	0.0166386	202	223	287	226	215	137	268
CACNG1	1.10897	-2.6949	1.5932	0.206869	0.199237	0.169667	0	3	1	0	0	6	1
CACNG4	0.0567531	7.02778	7.06271	0.00787047	0.00290029	0.00260059	3124	3363	2769	2508	2942	3785	2537
CACNG6	0.268852	-0.108354	0.886632	0.346392	0.0282163	0.0281302	11	11	31	24	12	7	36
CACTIN	0.0778797	6.18903	7.48402	0.0062249	0.00314352	0.00298772	2002	1585	1538	1445	1891	1828	1524
CACTIN-AS1	-0.722253	-1.84912	1.72988	0.188427	0.11472	0.220448	7	7	4	3	4	0	6
CACUL1	-0.0501048	6.97851	5.36716	0.0205194	0.00292522	0.0028082	3589	2897	2656	2635	3496	2582	2608
CACYBP	0.062609	7.7236	13.7258	0.000211531	0.00242812	0.00218933	5701	4161	5054	4507	5996	4308	4485
CADM2	-0.0671838	3.87196	1.08055	0.298574	0.00599277	0.0107786	387	330	357	310	406	224	336
CADM3	0.0417214	3.19799	0.252416	0.615379	0.00831128	0.00916603	144	217	227	235	146	269	195
CADPS	0.0277769	-0.904141	0.0047744	0.944912	0.0542826	0.0865086	10	0	22	15	12	5	8
CADPS2	0.284688	3.66911	16.669	4.45023e-05	0.00664885	0.00630769	304	197	299	279	305	266	367
CAGE1	0.0357592	-1.96067	0.00422861	0.948152	0.124249	0.248004	5	3	2	5	11	2	0
CAHM	-0.280587	1.96282	4.90309	0.0268086	0.0119471	0.00937865	113	79	96	95	87	77	69
CALB2	0.151312	2.83947	2.53755	0.111167	0.00958015	0.0127111	245	24	220	173	215	47	218
CALCOCO1	-0.143868	5.57178	17.138	3.47595e-05	0.00327388	0.00318103	1488	1356	878	802	1199	1276	784
CALCOCO2	0.031342	5.45409	0.754343	0.385105	0.00332077	0.0028858	1386	1099	835	701	1404	1108	695
CALCR	-0.0166066	0.327208	0.00561367	0.940275	0.0209853	0.0482363	29	42	22	14	35	21	27
CALCRL	-0.158529	4.30267	8.4728	0.00360496	0.0048056	0.00753674	666	486	424	343	616	341	360
CALM1	-0.00476335	9.26249	0.232388	0.629759	0.00114964	0.00100891	17128	13064	14266	12821	16525	13265	12486
CALM3	0.0933109	10.006	151.828	6.90886e-35	0.000668646	0.000707478	28787	21930	21887	20054	28471	24867	21131
CALML4	0.0421711	4.54561	0.695281	0.404374	0.00428588	0.00692459	574	444	492	596	639	521	480
CALML6	0.829777	-2.20604	1.47381	0.224746	0.146995	0.173274	0	3	4	3	2	8	1
CALY	-0.156855	0.182915	0.43203	0.510994	0.0229786	0.0196573	33	14	24	30	23	19	26
CAMK1	-0.017694	3.55476	0.0649799	0.798791	0.00703906	0.00518911	383	297	195	195	344	311	197
CAMK1D	0.0605759	4.70984	1.6372	0.20071	0.00400283	0.00337554	727	594	536	510	763	613	507
CAMK1G	-0.768051	-3.09075	0.323365	0.569592	0.247612	0.222156	1	0	2	1	0	0	1
CAMK2A	0.232251	2.02919	3.11696	0.0774814	0.0117955	0.0101861	45	36	130	141	45	56	158
CAMK2B	-0.349047	-1.9862	0.35613	0.550663	0.126502	0.123563	4	7	4	2	5	2	3
CAMK2G	0.0809552	6.08156	7.68224	0.00557669	0.00315933	0.00302348	2074	1492	1327	1213	1986	1744	1252
CAMK2N1	0.0459233	4.14617	0.56896	0.450672	0.00520029	0.00443926	272	348	507	489	298	363	475
CAMK2N2	-0.0172975	3.25148	0.0487368	0.825276	0.00811801	0.00690243	265	210	177	211	253	236	180
CAMK4	0.17292	4.28432	10.0868	0.00149331	0.00484954	0.00632551	583	468	379	281	628	458	393
CAMKK1	-0.0671134	1.23195	0.183558	0.668334	0.0140943	0.0106053	72	60	32	42	59	66	39
CAMKK2	0.0526298	6.30049	3.69301	0.0546408	0.00312667	0.00274508	2287	1632	1708	1570	2188	1817	1607
CAMKMT	-0.215919	2.742	5.10189	0.0238998	0.00990506	0.00863115	220	136	161	138	155	134	130
CAMLG	-0.0534632	5.34093	1.94435	0.163197	0.0033773	0.00301255	1126	967	907	811	1089	909	763
CAMSAP1	0.0124211	8.44659	0.894695	0.344208	0.00181337	0.00166404	9182	7265	7896	7747	8613	7831	7649
CAMSAP2	-0.131504	7.93452	71.5371	2.72095e-17	0.00225472	0.00224444	7111	6147	5286	4892	6457	5257	4632
CAMSAP3	0.299423	1.67561	4.20592	0.0402831	0.0126427	0.0101229	48	47	95	81	46	64	105
CAMTA1	0.0110192	6.50901	0.18747	0.66503	0.00308834	0.00257836	2566	1998	1930	1884	2542	2034	1831
CAMTA2	-0.286299	2.27475	6.66087	0.00985527	0.0112247	0.0118415	141	131	87	103	93	101	110
CAND1	-0.0461761	9.2998	22.9499	1.66278e-06	0.00112241	0.00178353	18506	15169	13140	12193	18152	13265	12369
CAND2	0.107625	3.59301	2.26302	0.132496	0.00690714	0.00634246	314	222	306	252	296	284	258
CANT1	0.040826	7.48992	5.05976	0.0244876	0.00260743	0.00230401	5107	4086	3974	3351	4803	4498	3432
CAP1	0.0633841	9.36332	44.8867	2.08766e-11	0.00107681	0.000966855	19417	13744	14320	12685	19165	14436	13593
CAP2	0.0306054	7.20805	2.37142	0.123575	0.00279783	0.00226745	4572	3194	3110	2742	4341	3386	2845
CAPG	-0.0358644	0.604869	0.0332829	0.85524	0.0180081	0.0277272	54	39	22	16	32	50	23
CAPN1	-0.0108201	6.96473	0.248676	0.618009	0.00293195	0.00396743	3741	2803	2662	2391	3177	3311	2264
CAPN10	0.109217	5.75906	10.6038	0.00112854	0.00321894	0.0031343	1338	1121	1316	1126	1384	1316	1119
CAPN11	-0.0737047	0.344069	0.105969	0.74478	0.0207743	0.0174044	25	26	29	32	28	27	23
CAPN12	-0.73616	-1.91765	1.79783	0.179975	0.120514	0.16018	6	7	2	4	2	8	0
CAPN14	-0.0483265	-0.860115	0.0211716	0.884312	0.0523061	0.0729614	22	14	3	2	18	9	9
CAPN2	0.000786437	8.65802	0.00418099	0.948444	0.00163189	0.00145195	10818	9514	9086	7979	10022	9907	8051
CAPN3	0.225619	0.184416	0.917767	0.338062	0.022956	0.0170323	22	33	22	14	30	37	13
CAPN5	-0.0312348	6.21912	1.23599	0.266245	0.00313908	0.00258864	2195	1711	1580	1463	2045	1730	1406
CAPN7	-0.0769274	6.42582	8.82691	0.00296821	0.00310517	0.00282205	2649	2234	1655	1540	2465	2011	1528
CAPN9	0.39968	-1.72966	0.60011	0.438536	0.105085	0.059119	5	5	5	3	8	4	5
CAPNS1	-0.00499938	8.52155	0.158129	0.690885	0.00174862	0.00174177	11601	8454	7611	6526	10520	9116	6468
CAPRIN1	-0.0344385	10.0623	21.3865	3.75412e-06	0.00063748	0.000688461	30909	24249	23658	21363	29290	22932	21444
CAPRIN2	-0.061036	5.79686	3.56932	0.0588563	0.00321016	0.00376458	1503	1605	1056	990	1461	1385	1036
CAPS	-0.296982	2.27592	7.46138	0.00630365	0.0112218	0.00810463	122	190	68	79	96	165	55
CAPS2	-0.0471764	0.531859	0.0511768	0.821028	0.0186953	0.0345531	28	41	27	28	28	22	43
CAPZA1	-0.0891147	8.63427	54.416	1.62234e-13	0.00165207	0.00211241	12995	9334	8181	7334	12132	7993	7318
CAPZA2	-0.0609364	7.63946	12.5876	0.000388315	0.00249451	0.00288719	5963	4670	4303	3891	5843	4024	3849
CAPZB	0.057076	8.72337	23.4202	1.30205e-06	0.00157669	0.00146857	12885	8556	9167	8129	12384	9463	8449
CARD10	0.121019	5.39281	10.2606	0.00135904	0.00334986	0.00684985	1269	622	1007	929	1323	876	816
CARD11	-0.323611	-2.43343	0.219127	0.639706	0.170199	0.315053	1	2	0	6	5	0	2
CARD14	-0.170955	1.50581	1.50021	0.220639	0.0131224	0.0149049	104	69	31	55	100	68	31
CARD16	0.976388	-2.59284	1.48039	0.223713	0.187617	0.118373	3	0	1	1	5	1	2
CARD6	-1.44489	-1.76174	6.33365	0.0118468	0.107615	0.0696067	8	8	7	4	4	2	1
CARD8	-0.116591	6.79116	24.955	5.86827e-07	0.00300666	0.0025439	2976	2953	2642	2077	2674	2627	1996
CARD9	0.0634137	0.42316	0.0919959	0.761655	0.0198402	0.0253835	45	33	17	15	30	44	22
CARKD	-0.054743	5.94447	3.20833	0.0732644	0.00318119	0.00317578	1980	1424	1182	1172	1779	1517	1045
CARM1	0.127279	7.73181	57.6723	3.0963e-14	0.00242154	0.0034563	5930	4135	4835	4213	5698	5374	4311
CARNS1	-0.291995	-1.82307	0.290415	0.589955	0.112569	0.0867255	7	4	5	4	5	6	1
CARS	0.0824996	7.09654	16.2645	5.50875e-05	0.00286322	0.00291939	4081	3204	2540	2450	4043	3763	2360
CARS2	0.182996	5.79865	30.4563	3.41481e-08	0.00320976	0.00297777	1401	1110	1404	1065	1480	1369	1158
CASC1	-0.301735	-1.19231	0.603347	0.437304	0.0689775	0.089533	7	12	3	11	12	8	4
CASC2	-0.113203	2.11652	0.91534	0.338702	0.0115961	0.00850153	135	83	99	93	119	87	77
CASC3	0.0553442	7.83476	11.8497	0.000576694	0.00233781	0.0018988	5943	5602	4776	4350	5889	5904	4527
CASC4	-0.0492465	7.69686	8.65066	0.00326943	0.00244941	0.00221321	6233	5187	4206	3793	5844	4819	3835
CASC5	-0.0630061	7.60071	13.0832	0.000297956	0.00252443	0.00305036	5586	5052	4218	3483	5423	4342	3569
CASD1	-0.0690274	7.10808	10.8739	0.000975271	0.00285674	0.00336497	3625	3207	3261	2965	3644	2718	2853
CASK	-0.00483249	7.3506	0.0654313	0.798109	0.00270565	0.0027396	4883	3897	3336	2990	4761	3607	3193
CASKIN1	0.0458567	4.57244	0.821097	0.36486	0.00423578	0.00931382	654	452	598	504	610	629	401
CASKIN2	0.207834	6.37922	60.5464	7.18641e-15	0.00311361	0.00343075	2146	1728	1782	1589	2227	2280	1724
CASP1	-0.152434	-0.669307	0.249156	0.61767	0.0445184	0.0303248	32	7	3	8	29	4	8
CASP10	-0.534022	-0.349371	3.7133	0.0539805	0.0341035	0.0208903	33	22	7	10	21	17	6
CASP2	0.0345934	7.55379	3.87946	0.0488803	0.00256006	0.00215667	5402	4368	3628	3659	5418	4402	3744
CASP3	-0.0769852	7.28524	16.1355	5.89678e-05	0.00274904	0.00314245	5154	3659	3009	2926	5073	3103	2770
CASP4	-0.395116	0.592276	4.2526	0.0391903	0.0181222	0.0257089	75	32	13	24	69	18	10
CASP6	-0.013573	5.18575	0.113454	0.736245	0.00347688	0.00297849	995	890	777	707	971	893	671
CASP7	-0.0583528	5.02831	1.83217	0.175871	0.0036094	0.00334953	905	655	786	742	880	645	654
CASP8	-0.102297	4.91858	5.34278	0.0208082	0.00372403	0.00678462	781	819	633	616	830	610	598
CASP8AP2	0.0118028	7.41587	0.402249	0.52593	0.00266056	0.00244081	4624	3950	3629	3479	4669	3770	3551
CASP9	0.0847257	4.17964	2.2034	0.137707	0.00511213	0.0048752	503	438	393	307	490	526	291
CASQ1	-0.316084	-0.655606	1.04287	0.307155	0.0440064	0.023682	20	20	4	8	15	16	7
CASS4	0.00557576	0.23647	0.000614208	0.980228	0.022198	0.0233647	41	25	16	16	31	24	26
CAST	0.00235952	7.28763	0.0146781	0.90357	0.00274749	0.00272238	4526	3509	3428	3010	4243	3363	3302
CASZ1	0.175407	2.26272	2.25973	0.132777	0.0112537	0.0100567	72	108	136	108	91	132	100
CATSPER1	-0.65778	-2.01308	1.14017	0.285617	0.128903	0.109511	3	3	5	7	4	2	2
CATSPER2	0.174156	1.46482	1.41322	0.234523	0.0132501	0.0119862	75	59	49	49	72	84	48
CATSPER2P1	-0.209412	0.35942	0.910599	0.339955	0.0205859	0.0147284	46	24	24	23	33	23	23
CATSPER3	-0.00810492	0.812087	0.00188943	0.965329	0.0163652	0.0109429	41	37	30	42	38	38	42
CATSPER4	-0.369501	-2.52672	0.139846	0.708434	0.180281	0.219181	1	0	7	3	0	2	1
CATSPERD	-0.104523	-1.83786	0.0347924	0.852031	0.113787	0.0871505	4	3	6	6	1	5	6
CATSPERG	0.247474	-0.275095	0.744447	0.38824	0.0321209	0.0193674	18	17	20	11	20	19	15
CAV2	-0.121274	3.07422	1.99609	0.157706	0.0087572	0.0143051	188	213	201	191	194	136	208
CBFA2T2	-0.0286826	6.38609	1.18394	0.276556	0.00311241	0.00267735	2395	2254	1677	1441	2294	2143	1457
CBFB	0.00289351	7.46673	0.0255067	0.873111	0.00262428	0.00480672	5209	4377	3573	3181	5509	3589	3503
CBL	-0.0103501	8.56181	0.686647	0.407307	0.00171401	0.00143708	10762	8931	8130	7270	10190	9077	7147
CBLB	-0.0635655	6.16767	5.0748	0.0242761	0.00314665	0.00270006	2199	1923	1321	1260	2054	1793	1233
CBLC	-0.241984	0.539113	1.21465	0.270413	0.0186242	0.0221525	46	10	48	38	28	17	33
CBLL1	0.0446289	6.1992	2.49316	0.114342	0.00314203	0.00284679	2105	1681	1530	1381	2075	1668	1512
CBLN1	-0.154838	-0.111482	0.352148	0.5529	0.0282829	0.0216906	20	32	15	12	18	24	15
CBLN2	0.338681	1.21252	4.81508	0.0282118	0.0141756	0.0165746	88	48	24	20	84	79	31
CBLN3	-0.107237	0.987436	0.39116	0.53169	0.0152715	0.0222328	54	68	27	25	47	48	40
CBR1	0.187705	0.146269	0.58944	0.442636	0.0235423	0.046126	24	12	27	29	31	26	16
CBR3	0.024196	0.811815	0.0164176	0.898045	0.0163671	0.0118479	57	38	43	21	52	39	25
CBR3-AS1	-0.549295	-1.5406	1.47505	0.224551	0.0910429	0.0428354	10	6	2	8	8	4	4
CBR4	-0.171948	5.8111	27.7334	1.39235e-07	0.00320702	0.00421197	1624	1349	1275	1202	1525	1033	1095
CBS	0.126088	7.92589	65.0801	7.1913e-16	0.00226197	0.00403358	6835	4890	5453	4698	6566	6522	4595
CBWD1	-0.0609052	4.1576	1.14276	0.285069	0.00516995	0.00450328	547	436	341	336	520	384	342
CBWD2	-0.0754565	6.0614	6.46267	0.0110164	0.00316236	0.00265791	1961	1568	1406	1355	1790	1546	1236
CBWD3	-0.028744	3.46788	0.155203	0.693612	0.00734304	0.00599885	350	243	235	202	303	272	193
CBWD6	-0.034721	3.66741	0.266831	0.605466	0.00665455	0.00538683	407	308	229	224	374	285	244
CBX1	0.0156395	8.95525	2.01647	0.155601	0.00138599	0.00121344	13085	10649	11473	10627	12701	11106	10479
CBX2	0.0657936	8.03186	18.9585	1.3359e-05	0.00217219	0.00317398	7082	5186	5821	5671	6679	6415	5438
CBX3P2	-0.391313	0.343205	2.86733	0.0903949	0.020785	0.02417	31	23	34	35	22	27	18
CBX4	-0.0194786	6.56391	0.61798	0.431799	0.00307575	0.00393372	2799	2067	1857	2009	2664	2323	1701
CBX6	0.148083	6.00034	24.4135	7.77228e-07	0.00317188	0.00527642	2039	1295	1259	1102	1984	1784	1073
CBX7	0.0451376	0.690072	0.0532197	0.817553	0.0172809	0.0195333	37	35	32	35	46	40	23
CBX8	0.0549138	4.52221	1.16622	0.280179	0.00433079	0.00449565	651	464	501	475	621	562	446
CBY1	-0.0150864	5.0033	0.124556	0.724145	0.0036338	0.0035975	909	777	665	619	888	821	542
CBY3	1.2359	-2.82639	1.46809	0.225647	0.214723	0.197408	2	0	2	0	5	0	0
CC2D1A	0.086797	5.16204	4.60364	0.0319041	0.00349466	0.00531321	1094	766	758	625	966	998	639
CC2D1B	0.100065	5.96826	10.7181	0.00106093	0.00317714	0.00320046	1747	1458	1264	1126	1650	1717	1217
CC2D2A	0.00766267	5.86678	0.0591065	0.807914	0.0031955	0.00301165	1727	1516	1169	965	1673	1458	1042
CCAR1	-0.00944834	8.59906	0.580396	0.446157	0.0016821	0.0014677	10443	8944	8603	7947	10031	8764	8011
CCBL1	0.0478727	4.00608	0.599566	0.438744	0.00559014	0.00498934	386	338	395	353	395	382	323
CCBL2	-0.0682151	6.57904	7.47661	0.00625056	0.00307203	0.00319613	2773	2169	2110	1956	2539	1906	2042
CCBP2	0.280365	1.26168	3.08128	0.0791981	0.0139736	0.0117603	82	37	58	30	100	35	42
CCDC101	0.007764	4.30243	0.0195926	0.888681	0.00480618	0.00440918	493	406	451	458	465	461	422
CCDC102A	-0.0231987	5.06931	0.302721	0.582182	0.00357148	0.0049406	976	729	771	671	867	865	575
CCDC102B	0.00524635	3.82955	0.00667161	0.934901	0.00612557	0.00709152	480	300	318	236	496	243	262
CCDC103	-0.17132	2.19144	2.06309	0.150904	0.0114227	0.0111235	101	113	130	97	67	121	86
CCDC104	0.0586247	5.31841	2.34936	0.125335	0.00339007	0.00346573	1146	969	805	692	1116	964	804
CCDC106	0.020628	4.61319	0.176273	0.674596	0.00416254	0.00578502	715	589	523	418	574	697	455
CCDC107	-0.0582687	4.52089	1.29628	0.254893	0.00433335	0.0044898	647	494	528	491	568	552	427
CCDC108	-1.2809	-1.2747	7.78681	0.0052629	0.0737607	0.0690057	10	15	11	5	5	3	4
CCDC109B	0.214548	4.3209	14.5481	0.000136623	0.00476259	0.00366029	433	353	535	442	468	424	516
CCDC11	-0.293802	0.753894	2.4167	0.120048	0.0167845	0.0184013	46	36	25	47	33	42	29
CCDC110	-0.23559	-2.18924	0.142872	0.705442	0.145361	0.0950437	8	2	2	1	7	2	0
CCDC111	0.0896094	5.59875	6.53603	0.0105711	0.00326461	0.00409215	1248	1139	1082	920	1430	1070	971
CCDC112	-0.143547	5.18732	12.5558	0.000394971	0.00347573	0.00363597	1051	854	817	778	878	872	648
CCDC113	-0.0480297	2.80825	0.269065	0.60396	0.00968562	0.00708304	173	155	138	168	163	136	175
CCDC114	0.13784	-2.05915	0.0559486	0.813018	0.133086	0.0968935	3	6	2	2	6	4	2
CCDC115	-0.125528	4.38899	5.47974	0.0192382	0.00460759	0.00361995	535	535	467	450	473	512	393
CCDC116	-0.422136	0.0225324	2.67579	0.101885	0.0256385	0.0479889	21	22	25	29	24	20	9
CCDC117	-0.0384053	6.8311	2.83288	0.0923525	0.00299116	0.00252555	3428	2686	2637	2050	3331	2518	1983
CCDC12	0.0722489	5.09515	2.94434	0.086179	0.00354886	0.00306382	873	696	788	735	835	769	788
CCDC120	0.0252037	5.06367	0.363006	0.546841	0.00357654	0.00332873	916	803	656	653	835	896	654
CCDC121	0.0215627	2.86277	0.0573168	0.810788	0.00950071	0.00701005	221	135	147	157	230	124	158
CCDC122	-0.0952627	2.93317	1.18847	0.275638	0.00925713	0.008226	224	184	145	159	230	166	127
CCDC124	0.0251031	6.46256	0.922402	0.336845	0.00309804	0.00306359	2376	1838	2054	1866	2213	2092	1802
CCDC125	0.120731	0.799431	0.39453	0.529928	0.0164538	0.014925	42	40	46	26	47	50	19
CCDC126	0.108028	4.79498	5.58934	0.0180701	0.00387863	0.0032365	919	537	576	481	946	564	541
CCDC127	0.00253691	5.14622	0.00385936	0.950464	0.00350693	0.00366975	1030	824	765	656	909	931	642
CCDC129	0.19077	2.359	3.21924	0.0727776	0.0110162	0.00819501	195	53	103	100	217	70	101
CCDC13	-0.072115	-0.166847	0.0665018	0.7965	0.0295026	0.0430824	13	20	22	21	10	10	31
CCDC130	0.0393995	5.38819	1.11264	0.291509	0.0033522	0.00279639	1179	1035	852	748	1142	1099	764
CCDC132	-0.143809	5.14878	12.6379	0.000378003	0.00350492	0.00424767	1072	960	703	661	1033	766	604
CCDC134	-0.000863154	3.93946	0.000191959	0.988946	0.00578672	0.00566124	430	335	320	314	356	366	343
CCDC135	0.00896009	-2.48403	0.000130759	0.990876	0.175629	0.149179	1	4	3	1	3	3	0
CCDC136	-0.146467	5.45928	16.3731	5.20187e-05	0.00331847	0.00275524	1322	1235	819	807	1153	1123	725
CCDC137	0.0399022	5.92044	1.5875	0.207683	0.00318543	0.00393236	1529	1168	1414	1422	1461	1406	1315
CCDC138	0.12039	5.36865	9.91535	0.00163906	0.00336231	0.00350045	1051	871	972	828	1179	863	906
CCDC14	-0.0429183	7.81186	6.90685	0.00858662	0.00235663	0.00249559	6197	5333	5253	4425	6142	4776	4358
CCDC142	0.0219778	4.77138	0.221616	0.637811	0.00391154	0.0055513	787	610	633	511	757	732	422
CCDC144A	0.266149	1.3767	3.20045	0.0736181	0.0135439	0.0114872	68	64	35	40	87	64	53
CCDC144B	-0.0229849	2.27133	0.0427252	0.836244	0.0112329	0.0116797	121	101	95	119	139	100	92
CCDC144C	0.212056	1.6141	2.28246	0.130844	0.0128083	0.0133312	75	45	58	77	88	68	69
CCDC144NL	-0.358088	0.423398	2.83184	0.0924124	0.0198375	0.0321174	49	29	20	26	21	30	29
CCDC146	-0.180255	3.53433	6.80441	0.00909332	0.00711002	0.00754719	432	324	162	179	358	255	199
CCDC147	0.0410137	2.58467	0.161912	0.687402	0.0103973	0.00874195	155	104	152	138	146	131	126
CCDC148	-0.0394602	2.12477	0.118427	0.730747	0.0115771	0.00783971	153	93	73	77	136	93	80
CCDC149	-0.0937981	4.29675	3.00611	0.0829509	0.0048197	0.00416883	590	519	349	369	493	534	341
CCDC15	0.0507272	4.97021	1.38022	0.240064	0.00366762	0.00375324	934	736	655	540	954	693	608
CCDC150	-0.0209606	4.84794	0.210844	0.646106	0.00380886	0.00406899	673	726	611	624	680	639	653
CCDC151	-0.0857965	0.94436	0.226603	0.634054	0.0155184	0.0114969	52	53	45	27	43	56	24
CCDC153	0.164208	-0.524027	0.26369	0.607597	0.0393975	0.0410101	13	16	19	9	21	11	10
CCDC154	-0.270919	-0.634499	0.714907	0.397819	0.0432297	0.0521691	21	15	11	8	9	19	8
CCDC155	-0.0169654	0.621705	0.00762121	0.930433	0.0178582	0.013247	51	30	19	30	43	36	29
CCDC157	0.09583	2.58046	0.920039	0.337465	0.0104099	0.00744321	156	148	125	101	146	175	107
CCDC159	0.237112	1.91498	3.43114	0.063978	0.0120573	0.0110515	100	88	95	47	116	87	70
CCDC160	-0.098773	4.52515	3.88668	0.0486706	0.00432509	0.00398276	746	547	437	435	610	564	417
CCDC163P	-0.109106	1.01006	0.403398	0.52534	0.0151471	0.0159212	73	45	36	29	55	39	40
CCDC164	-0.0813972	-1.78066	0.0258728	0.872211	0.109127	0.0587852	5	5	2	6	3	7	5
CCDC167	0.224022	5.30159	32.5499	1.1617e-08	0.00339996	0.00347603	912	688	898	914	1069	864	965
CCDC168	-0.177482	-1.96078	0.111437	0.738514	0.124258	0.111365	9	3	0	3	4	6	3
CCDC169	0.226277	-1.17787	0.352906	0.552473	0.0681663	0.0353789	12	6	2	8	12	10	8
CCDC17	-0.200397	1.24628	1.57514	0.209461	0.0140356	0.0208799	53	58	41	64	44	71	36
CCDC170	-0.266833	-1.17025	0.464235	0.495651	0.0677416	0.126404	4	17	4	8	4	5	15
CCDC171	-0.0731699	3.49649	1.02073	0.312346	0.00724232	0.00597522	333	288	240	198	299	255	214
CCDC173	0.230624	0.634342	1.27735	0.258392	0.0177477	0.0151403	25	36	36	31	37	37	33
CCDC174	0.000838613	5.08277	0.000404914	0.983946	0.00355958	0.00294685	988	806	725	618	921	847	613
CCDC175	-0.25216	-2.01387	0.179077	0.672168	0.128973	0.0600594	2	6	4	4	2	5	3
CCDC176	-0.0251731	2.91476	0.0854094	0.770096	0.0093213	0.00663304	238	233	112	98	220	224	108
CCDC177	0.0318914	1.39972	0.0331654	0.855494	0.0134645	0.0179062	29	15	122	90	21	31	84
CCDC178	-0.200631	-0.413334	0.445867	0.504304	0.0359371	0.0608772	14	21	17	14	23	10	9
CCDC18	-0.0758187	5.98966	6.18739	0.0128664	0.00317361	0.00307187	1844	1537	1380	1252	1790	1375	1169
CCDC19	-0.443639	-1.04055	1.36634	0.242442	0.0608517	0.12258	9	16	7	8	5	4	15
CCDC22	0.10805	4.82888	5.6248	0.017708	0.00383334	0.00306987	760	634	586	550	776	701	591
CCDC23	0.0973279	5.58733	7.58719	0.00587845	0.00326847	0.0029127	1258	978	1093	1009	1305	1106	1014
CCDC24	0.0571762	2.38597	0.297374	0.585533	0.0109473	0.0119309	156	149	88	68	149	135	99
CCDC25	-0.0403366	6.54832	2.538	0.111135	0.00307946	0.00287276	2499	2088	2115	2043	2466	1911	1984
CCDC28A	-0.0773638	3.41248	1.04622	0.30638	0.00753954	0.00784007	305	271	265	176	278	221	204
CCDC28B	-0.0519834	4.49191	1.0162	0.313422	0.00439061	0.00364054	616	518	505	470	588	519	420
CCDC3	-0.190424	1.13649	1.51741	0.218012	0.0145124	0.0108385	99	70	10	18	79	69	13
CCDC30	0.354349	1.08152	4.42757	0.0353628	0.0147762	0.0152689	53	55	39	22	70	55	39
CCDC34	0.0366022	6.45726	1.94185	0.163468	0.0030991	0.00286561	2284	1839	2114	1874	2283	2014	1774
CCDC40	-0.08909	4.32012	2.58451	0.107914	0.0047644	0.00369246	523	464	493	419	454	449	403
CCDC41	0.0977688	5.26459	6.20556	0.0127349	0.00342282	0.00290057	1102	855	861	674	1132	910	733
CCDC42B	0.907132	-2.95097	0.72232	0.395384	0.22993	0.164205	1	0	1	1	2	1	1
CCDC43	-0.0623854	5.93243	3.98376	0.045941	0.00318329	0.00303866	1722	1425	1394	1238	1691	1313	1137
CCDC47	-0.0121594	7.76696	0.539876	0.462484	0.00239322	0.00199337	6008	5074	4916	4286	5714	4977	4348
CCDC50	-0.0226907	8.43487	3.02474	0.0820033	0.00182352	0.0020449	9952	7742	7178	7132	9297	7183	7619
CCDC51	0.065957	4.18912	1.33341	0.2482	0.00508753	0.00397391	497	390	396	368	499	431	366
CCDC53	-0.0846013	4.00539	1.93643	0.164056	0.00559213	0.00431919	456	406	351	305	432	378	276
CCDC57	0.036382	4.55343	0.513044	0.473824	0.00427112	0.00447297	580	492	534	530	546	586	492
CCDC58	-0.0226278	4.77634	0.242804	0.622188	0.00390452	0.00314111	951	545	558	511	896	533	512
CCDC59	0.0170785	5.49152	0.218697	0.640035	0.00330465	0.00354843	1200	991	1018	933	1218	904	996
CCDC6	0.0105549	7.08886	0.260487	0.609786	0.00286748	0.00247113	4155	3150	2815	2467	4067	3037	2593
CCDC61	0.150929	2.90812	2.90382	0.08837	0.00934436	0.00649283	187	183	145	136	211	200	144
CCDC62	-0.245286	1.79521	3.52203	0.0605581	0.012341	0.00983671	89	98	60	79	79	88	55
CCDC63	-2.21324	-1.41147	19.2224	1.1634e-05	0.0822941	0.0612664	9	20	6	5	3	3	1
CCDC64	0.398715	-0.282	1.77117	0.183237	0.0322987	0.0242965	17	8	27	15	22	15	15
CCDC65	0.415176	-0.411042	1.93824	0.163859	0.0358693	0.0380848	10	22	15	8	21	21	11
CCDC66	-0.153155	5.10442	13.5254	0.000235361	0.00354097	0.00323613	965	940	776	642	871	801	590
CCDC67	0.0244025	-2.29783	0.00139783	0.970176	0.156122	0.190796	2	3	1	4	6	1	2
CCDC69	0.0772975	-1.20918	0.0376846	0.846078	0.0699351	0.0379898	9	7	5	9	11	5	10
CCDC7	0.0181268	1.21314	0.0128447	0.909765	0.014173	0.0121266	60	67	41	35	67	57	38
CCDC71	0.0171296	5.22692	0.179025	0.672212	0.00344771	0.00378517	1020	750	952	771	892	861	785
CCDC71L	-0.0791416	5.10678	3.62665	0.056861	0.00353899	0.00299823	914	874	735	704	837	808	686
CCDC74A	-0.0111524	1.80352	0.00683338	0.934118	0.0123208	0.0101044	74	88	89	68	71	76	79
CCDC74B	0.00806422	1.85289	0.00362002	0.952023	0.0122026	0.0113274	57	120	103	54	68	104	59
CCDC74B-AS1	-1.29461	-2.30304	3.56667	0.0589504	0.15665	0.128971	6	4	1	3	2	3	0
CCDC77	-0.0220922	5.43455	0.34996	0.554136	0.00332968	0.00342493	1130	1061	1023	836	1137	959	847
CCDC78	0.340806	0.75481	3.3221	0.0683545	0.0167777	0.0509019	58	18	27	30	56	56	20
CCDC79	-0.00499542	-2.42405	5.21818e-05	0.994236	0.169202	0.126262	0	5	0	3	1	3	4
CCDC8	-0.0733298	6.49469	8.17017	0.00425849	0.00309142	0.0028941	2650	2099	2027	1784	2392	2159	1574
CCDC81	-0.00671856	0.549747	0.00102724	0.974432	0.0185212	0.014353	46	24	37	25	38	30	25
CCDC82	-0.0811174	6.6875	11.5919	0.00066239	0.00304197	0.00324681	2903	2690	2092	2001	2840	2299	1945
CCDC84	0.141389	4.88809	9.80691	0.00173857	0.00375953	0.00330444	668	653	632	633	656	747	730
CCDC85A	-0.278483	-2.64243	0.0980027	0.75424	0.193219	0.148247	2	3	3	0	2	1	1
CCDC85B	0.157756	5.8635	23.4152	1.30544e-06	0.00319615	0.00335668	1406	994	1502	1334	1608	1161	1338
CCDC86	0.119875	6.0218	15.2951	9.1956e-05	0.00316847	0.00533601	1691	1136	1620	1453	1777	1501	1308
CCDC87	0.0139252	-0.245303	0.00255042	0.959723	0.0313687	0.0291175	22	19	15	13	15	27	12
CCDC88A	-0.00593509	8.57298	0.231179	0.630651	0.00170442	0.00260636	10815	9755	7525	7001	11185	8602	7293
CCDC88B	-0.085308	-0.0788964	0.100893	0.750761	0.0276011	0.0432354	23	15	25	21	16	27	12
CCDC88C	0.166399	6.24413	34.3805	4.53236e-09	0.00313535	0.00551009	1903	1217	1819	1792	1989	1729	1720
CCDC89	-0.562362	-1.75581	1.28204	0.257519	0.107144	0.109282	17	3	2	0	8	3	2
CCDC9	0.142047	5.57746	16.3535	5.25601e-05	0.00327188	0.00338622	1237	1024	957	970	1236	1273	1013
CCDC90A	0.0237792	7.21186	1.41017	0.235029	0.00279549	0.00249012	4002	3330	3261	3036	4113	3239	3045
CCDC90B	-0.213346	6.85747	90.0286	2.34748e-21	0.00298036	0.00346923	3667	3087	2420	2177	3085	2404	2106
CCDC91	-0.192168	4.24881	11.8752	0.000568872	0.00493634	0.00504334	582	478	403	381	521	365	357
CCDC92	0.0505854	5.96869	2.6978	0.100487	0.00317707	0.00291392	1522	1656	1334	1156	1447	1846	1151
CCDC93	0.024392	7.27863	1.60159	0.205677	0.00275332	0.00236442	4676	3789	3053	2729	4717	3717	2786
CCDC94	-0.0931203	4.74113	3.70296	0.0543162	0.0039554	0.00379484	604	554	676	687	510	587	615
CCDC96	0.0642452	2.67698	0.447807	0.503378	0.0101139	0.00772904	185	135	125	124	169	163	126
CCDC97	0.0220916	6.27808	0.636937	0.424822	0.00313017	0.00312577	2173	1766	1722	1487	1958	1983	1499
CCHCR1	0.0377105	5.56175	1.13372	0.286984	0.00327746	0.0034704	1359	991	1031	948	1268	1155	916
CCIN	0.828926	-1.99243	2.11102	0.146242	0.127055	0.127137	6	1	2	2	6	7	3
[truncated: 12,842 more rows]

## Sheet: cntrl_vs_G_Poisson_edgeR_TMM_re
Gene	logFC	logCPM	LR	PValue	trended.disp	tagwise.disp	ctrl0	ctrl1	ctrl2	ctrl3	G0	G1	G2	G3
A1BG	0.0683762	2.07677	0.415963	0.518958	0.0102617	0.00749529	132	101	76	68	108	97	66	95
A1BG-AS1	-0.100788	2.77101	1.47163	0.225089	0.00896107	0.0059133	206	201	143	101	145	193	103	123
A2M-AS1	0.0379796	2.02714	0.123143	0.72565	0.0103075	0.00579856	107	106	75	76	97	100	61	91
AAAS	-0.0639123	6.74774	9.24136	0.0023661	0.00186094	0.00200842	2621	2208	2777	2470	2248	2347	1757	2569
AACS	0.0276617	5.59016	0.783687	0.376016	0.00195476	0.00274185	1479	944	968	1030	1164	1084	843	1069
AACSP1	-0.546961	-1.387	1.87411	0.171005	0.0892189	0.0619747	9	4	7	12	7	4	5	4
AADAT	0.03686	6.01976	1.86809	0.171694	0.00188769	0.00211108	1587	1437	1505	1372	1495	1626	1044	1453
AAED1	-0.0326279	3.40825	0.243491	0.621696	0.00663386	0.0121215	338	239	244	184	282	300	114	215
AAGAB	0.159324	7.19277	79.0761	5.97631e-19	0.00176664	0.00125279	3817	3195	3038	2760	3578	3869	2453	3370
AAMDC	0.0133139	3.31644	0.0376101	0.846228	0.00699315	0.00535599	244	268	197	201	226	310	122	207
AAMP	0.032623	6.84638	2.59978	0.106878	0.00184754	0.00180452	3034	2405	2599	2459	2534	2854	1848	2734
AANAT	-0.323129	-1.39454	0.664491	0.414979	0.0898561	0.0886752	9	10	8	3	6	4	4	8
AAR2	-0.0634097	6.13902	6.0158	0.0141784	0.00188302	0.00197498	1979	1579	1596	1494	1509	1602	1092	1706
AARS2	0.0450047	6.29434	3.37543	0.0661753	0.00188056	0.00148883	2140	1668	1862	1492	1853	1911	1375	1663
AASDH	0.11022	4.68945	6.68964	0.0096975	0.00273418	0.0037589	687	684	496	436	703	658	422	522
AASDHPPT	-0.0206617	7.76252	1.98335	0.159038	0.00154472	0.00120856	6502	5066	4617	4205	5603	5086	3410	4472
AASS	0.0247156	7.78607	2.85518	0.09108	0.00153384	0.00161095	5962	4726	4898	4624	5201	5121	4001	4643
AATF	0.108749	6.30833	19.7921	8.63386e-06	0.00188041	0.00200831	2015	1457	1875	1676	1779	1850	1405	1958
AATK	0.189006	0.269919	0.844445	0.358129	0.0178	0.0131295	27	18	24	27	28	16	27	29
ABAT	-0.0348251	5.81713	1.43961	0.230203	0.00190677	0.00245382	1564	1173	1286	1217	1170	1160	1052	1338
ABCA1	-0.145165	4.20802	8.00611	0.00466197	0.00382962	0.00429479	361	414	453	503	256	338	353	517
ABCA10	0.210451	2.05944	4.04112	0.0444043	0.010278	0.00745725	176	117	29	45	180	130	37	47
ABCA11P	0.00549068	4.40548	0.0135283	0.907406	0.00331449	0.00287684	577	488	469	416	507	463	353	487
ABCA12	-0.0583482	1.08885	0.151934	0.696694	0.0117459	0.0233901	68	67	38	22	40	76	18	43
ABCA13	0.00328176	2.87038	0.00172768	0.966845	0.0086433	0.00862746	280	224	86	104	284	213	64	86
ABCA17P	0.386117	-2.52297	0.304026	0.581369	0.225415	0.248514	3	1	1	2	5	0	3	0
ABCA2	0.0354879	6.38011	2.23629	0.134804	0.00187962	0.0019608	2519	1714	1728	1685	2047	1987	1427	1770
ABCA3	0.172058	4.75083	16.5811	4.66123e-05	0.00263446	0.00252481	565	507	640	585	502	657	565	669
ABCA4	-0.174094	2.80557	4.54658	0.0329846	0.0088536	0.0050334	273	151	145	127	212	152	81	121
ABCA6	0.428029	-2.48075	0.393324	0.530557	0.218937	0.120935	1	3	2	1	3	5	1	0
ABCA7	0.0700404	3.27582	0.992794	0.319061	0.00715162	0.0065681	246	232	225	160	185	258	216	172
ABCA9	0.167671	2.17756	2.74283	0.0976915	0.0101584	0.0200731	150	152	34	60	154	161	56	47
ABCB10	0.0408742	5.93486	2.17708	0.14008	0.00189361	0.00208573	1761	1204	1401	1246	1634	1392	1011	1269
ABCB11	0.0558127	-1.32527	0.0216185	0.883107	0.0841285	0.0657481	12	7	3	6	7	14	1	6
ABCB4	0.0478285	2.41901	0.256167	0.612766	0.0098183	0.00629318	140	136	101	100	117	130	93	119
ABCB5	0.25621	-1.83871	0.28246	0.595093	0.133662	0.0527393	5	5	2	4	8	4	2	4
ABCB6	-0.114576	5.41003	11.8361	0.000580931	0.00202177	0.00269021	1217	1018	935	909	874	1097	697	830
ABCB7	0.0212317	5.25754	0.36636	0.544995	0.00210484	0.00264206	1015	954	771	765	946	907	631	819
ABCB8	0.0703565	5.94945	6.49857	0.0107961	0.0018924	0.0014859	1671	1424	1351	1135	1437	1571	1100	1306
ABCB9	-0.0694179	3.82645	1.45776	0.227286	0.00505432	0.005198	467	348	295	240	324	343	230	291
ABCC1	-0.0363895	6.93351	3.46836	0.0625534	0.00183195	0.00128988	4034	2491	2732	2345	3274	2669	1952	2482
ABCC10	0.0201981	5.53376	0.404227	0.524914	0.00197257	0.00172755	1349	1183	940	810	1159	1208	762	890
ABCC11	0.290515	-1.6033	0.453493	0.500681	0.1089	0.117533	6	4	5	5	9	10	1	3
ABCC2	-0.273994	2.91562	12.0099	0.000529193	0.00849035	0.005816	226	254	164	117	143	222	96	128
ABCC3	0.323213	-2.23104	0.299227	0.584367	0.182752	0.0840251	2	3	3	2	3	3	1	5
ABCC4	0.0624362	5.08861	2.81297	0.0935049	0.00223216	0.00207244	951	733	726	669	858	741	601	764
ABCC5	-0.117647	6.34337	24.1505	8.9093e-07	0.00188005	0.00160209	2534	2234	1721	1422	2068	2058	1157	1471
ABCC6	0.226573	-0.964169	0.478169	0.489253	0.0588013	0.109355	15	5	14	3	7	19	8	5
ABCC6P2	0.313053	-1.78991	0.445096	0.504673	0.128239	0.0757843	9	4	4	0	6	6	4	3
ABCD2	-0.162352	0.623817	0.813861	0.366981	0.0141803	0.0111007	40	39	34	28	24	33	26	34
ABCD3	-0.0162421	7.01905	0.7312	0.392494	0.00181342	0.00190885	3711	3303	2614	2498	3307	3214	2086	2505
ABCD4	0.0678513	6.09117	6.63078	0.0100231	0.00188448	0.00158211	1745	1450	1516	1419	1599	1577	1243	1515
ABCE1	0.0484424	8.50608	18.1188	2.0754e-05	0.00116995	0.00107464	9771	7565	8130	7622	9033	8275	6126	8168
ABCF1	-0.00762932	7.71445	0.259156	0.6107	0.00156661	0.00160629	5608	4314	5005	4514	4667	4856	3422	4950
ABCF2	-0.0149389	6.88341	0.560882	0.453905	0.00184133	0.0013124	3304	2705	2632	2363	2793	2916	1947	2415
ABCF3	0.00314481	5.64226	0.010535	0.918249	0.00194059	0.0019069	1425	1221	1008	967	1126	1332	813	1034
ABCG1	-0.0272649	-2.28744	0.0020467	0.963916	0.190599	0.192902	9	1	0	1	4	2	0	4
ABCG2	-0.241575	2.31614	6.04728	0.0139277	0.00998287	0.0236357	116	207	97	65	70	134	84	99
ABCG4	-0.128587	-0.670938	0.194475	0.659218	0.04339	0.0468253	17	17	14	5	20	10	6	8
ABCG5	0.278536	-0.742404	0.842589	0.358657	0.0467534	0.0809049	17	3	12	11	7	7	21	11
ABHD10	-0.0490948	6.34035	4.11943	0.0423933	0.00188008	0.00147452	2099	1711	1935	1827	1793	1687	1354	1938
ABHD11	-0.00276149	4.36667	0.00330637	0.954146	0.00340871	0.00272114	545	412	473	460	456	394	360	534
ABHD12	-0.0724756	5.88691	6.57228	0.0103579	0.00189819	0.00147336	1439	1549	1355	1224	1193	1509	956	1277
ABHD13	-0.00244161	6.10296	0.00872396	0.925584	0.00188408	0.00191702	1983	1477	1516	1416	1809	1546	1139	1383
ABHD14A	0.0304853	2.53238	0.113237	0.736489	0.00959423	0.0121174	142	116	147	118	134	152	75	135
ABHD14B	-0.202726	3.03666	7.16167	0.0074478	0.00806039	0.00629614	282	205	158	167	185	213	118	139
ABHD15	-0.0571402	4.56137	1.62576	0.20229	0.00297188	0.0021798	661	490	620	453	528	511	425	493
ABHD16A	0.0094626	6.027	0.123394	0.725383	0.0018873	0.00151928	1646	1524	1464	1336	1352	1592	1135	1501
ABHD2	0.00985242	7.25634	0.318043	0.572786	0.00174669	0.00124038	4470	3835	3103	2793	3834	3965	2407	3049
ABHD3	0.145385	4.82519	12.5785	0.000390211	0.00252575	0.00257556	692	568	650	561	688	585	562	676
ABHD4	-0.250445	5.41014	56.9379	4.49799e-14	0.00202172	0.00158868	1268	1283	895	844	928	1121	549	774
ABHD5	-0.0253849	4.83635	0.392206	0.531142	0.00251052	0.00280551	807	727	639	499	662	703	453	613
ABHD6	-0.399382	1.63965	10.2582	0.00136078	0.0106544	0.0264351	100	99	56	66	84	69	46	26
ABHD8	-0.0866324	3.91113	2.40419	0.121011	0.00475961	0.00318748	463	343	338	294	360	374	226	291
ABI1	0.0828583	6.65654	14.8541	0.000116158	0.0018694	0.00126483	2970	2328	2048	1809	2697	2624	1620	2019
ABI2	-0.0237343	9.19333	7.00564	0.00812535	0.000824764	0.000807313	15858	13967	12579	12126	13332	14097	9763	12578
ABI3	-0.0517462	2.41845	0.29868	0.584711	0.00981929	0.00433191	132	121	121	118	112	120	82	128
ABI3BP	-1.51222	-2.56733	3.69137	0.0546946	0.232328	0.159594	2	1	5	3	1	0	2	0
ABL2	0.0340717	7.46395	4.39695	0.0360032	0.00167228	0.00190732	5680	3773	3247	3606	4996	3810	2792	3824
ABLIM2	-0.487839	-2.39769	0.556066	0.45585	0.206492	0.131422	4	2	3	2	4	2	0	1
ABO	-0.418978	-1.08397	1.45924	0.227051	0.0663865	0.0942202	17	9	11	4	6	7	4	11
ABR	-0.00589425	7.54868	0.138806	0.709471	0.00163827	0.00134582	5439	4370	4003	3613	4365	4658	3065	3982
ABRACL	0.0693826	5.63702	5.02653	0.0249618	0.00194192	0.00199233	1092	1055	1211	1070	965	1156	878	1319
ABT1	0.0281434	5.71788	0.881268	0.347854	0.00192356	0.00179184	1347	1054	1200	1186	1150	1184	846	1355
ABTB1	0.0964955	1.90634	0.723729	0.394923	0.0104111	0.00910604	91	97	80	58	72	93	72	86
ACAA1	-0.0959853	5.05537	6.50186	0.0107762	0.00226227	0.00169178	948	778	740	707	752	762	513	727
ACAA2	0.02148	7.20358	1.43924	0.230262	0.00176335	0.00130521	3813	3105	3364	3198	3368	3423	2515	3358
ACACA	0.115866	8.76968	124.646	6.08296e-29	0.00103323	0.000986681	11685	9612	9165	8388	11003	10896	7714	9279
ACACB	0.00353316	4.66571	0.0068254	0.934157	0.00277522	0.00282263	827	650	490	407	634	703	378	491
ACAD10	0.123049	5.40009	13.5568	0.000231456	0.00202638	0.00270072	1197	913	913	726	1055	941	814	937
ACAD11	0.0181563	1.55512	0.0198958	0.887828	0.0107525	0.0165411	84	57	53	67	65	64	63	51
ACAD8	-0.0610511	4.61352	1.94441	0.16319	0.00287029	0.00244913	697	610	557	455	589	597	367	505
ACAD9	0.0574789	6.03368	4.60711	0.0318397	0.00188696	0.00156994	1866	1358	1456	1288	1711	1519	1125	1358
ACADL	0.48951	-1.43262	1.47381	0.224745	0.0931298	0.0835689	4	8	1	8	7	13	4	5
ACADM	0.0289828	7.01974	2.30837	0.128679	0.00181326	0.00141356	3327	2760	3048	2712	2924	3115	2199	2945
ACADS	-0.119059	0.243858	0.335211	0.562607	0.0181528	0.0486483	26	31	36	14	36	24	10	20
ACADSB	-0.0255273	5.38244	0.580069	0.446285	0.00203483	0.00173673	1323	856	864	876	1126	857	667	896
ACADVL	-0.0365957	7.07349	3.84881	0.0497812	0.00180003	0.00118959	3910	3146	2934	2683	3246	3269	2137	2783
ACAP1	0.495974	-1.01896	2.15861	0.141773	0.0621733	0.0433703	10	11	5	5	13	9	7	12
ACAP2	0.102838	7.70083	47.3353	5.98238e-12	0.00157273	0.00175787	6261	5019	3906	3622	6074	5183	3296	4107
ACAP3	0.0296826	6.81308	2.0906	0.148208	0.00185258	0.00275912	2918	2523	2396	2379	2293	2828	2129	2418
ACAT1	-0.00551556	6.10727	0.0446206	0.832703	0.00188394	0.00139193	1930	1535	1473	1455	1668	1619	1104	1511
ACBD3	-0.0556427	6.79465	7.41605	0.00646445	0.00185514	0.00127339	3718	2743	2226	1957	3047	2712	1611	2085
ACBD4	-0.252655	1.51893	3.72501	0.0536032	0.0107997	0.0114752	70	62	92	54	46	54	45	69
ACBD5	0.0309931	5.74623	1.09797	0.294713	0.00191816	0.00191779	1499	1286	1097	1035	1306	1274	886	1192
ACBD6	-0.0204272	6.11792	0.617063	0.432141	0.00188361	0.00164761	1942	1550	1529	1453	1582	1736	1079	1528
ACBD7	0.0389006	4.32909	0.632843	0.426315	0.00350326	0.00236505	432	414	509	444	396	426	400	483
ACD	0.11737	5.72679	15.4054	8.67387e-05	0.00192181	0.00255436	1319	1035	1265	1055	1126	1283	931	1350
ACE2	0.072823	1.11002	0.234987	0.627851	0.0116772	0.0193347	64	37	30	56	63	43	37	39
ACER2	-0.0937119	3.97464	2.87408	0.0900166	0.00454645	0.00896171	365	393	387	328	314	275	295	392
ACER3	0.0614715	6.04217	5.37034	0.020482	0.00188653	0.00141902	2035	1606	1237	1169	1854	1728	950	1319
ACHE	-0.261072	3.47743	16.0917	6.03484e-05	0.00636377	0.00354943	276	432	219	185	190	371	150	167
ACIN1	0.0308122	8.88422	9.52097	0.00203138	0.000975091	0.000832655	12572	10645	10444	9519	10553	11719	8184	10402
ACLY	0.0357985	9.89632	25.9897	3.43245e-07	0.000528915	0.000456634	26492	20215	21053	19513	23284	22358	15902	21121
ACN9	-0.0981443	4.06488	3.42049	0.0643918	0.00425635	0.00292647	514	335	399	356	416	354	253	356
ACO1	-0.0562899	6.9392	8.32121	0.00391847	0.00183082	0.00136678	3734	2862	2629	2445	3204	2830	1861	2475
ACO2	-0.0395668	7.30976	5.28955	0.0214537	0.00172886	0.00151108	4319	3800	3640	3148	3730	3831	2466	3412
ACOT11	0.0239698	1.97702	0.0468006	0.828727	0.0103514	0.00741781	103	89	92	68	76	86	79	88
ACOT12	-0.649342	-2.47637	0.884001	0.347108	0.218271	0.099283	2	2	2	4	2	1	0	3
ACOT13	-0.0236664	5.31189	0.472108	0.492019	0.0020721	0.00196959	1111	827	966	805	942	905	649	865
ACOT8	-0.0323279	3.57429	0.263578	0.607672	0.00598913	0.0033192	348	249	269	245	282	275	190	256
ACOT9	0.0786074	5.94246	8.18693	0.00421932	0.00189297	0.00147593	1875	1458	1187	1088	1733	1628	907	1215
ACOX1	-0.0458006	6.06114	3.0114	0.0826808	0.00188567	0.00184773	2017	1782	1325	1217	1794	1700	958	1247
ACOX2	-0.151087	3.80971	6.94413	0.00840948	0.0051139	0.00510623	484	451	248	203	348	422	150	249
ACOX3	0.00118182	4.76918	0.000815605	0.977216	0.00260643	0.00291417	802	626	611	501	686	698	390	579
ACP2	-0.0978376	5.85244	11.7005	0.000624845	0.00190213	0.00154588	1591	1358	1345	1216	1291	1274	961	1235
ACP5	-0.512306	1.76848	18.3648	1.82399e-05	0.0105289	0.0141747	110	123	70	58	56	72	44	65
ACP6	-0.177602	4.3419	13.6684	0.000218092	0.00347067	0.00295263	577	605	435	376	411	597	257	387
ACPL2	-0.0214989	5.99895	0.63284	0.426315	0.00188891	0.00145124	1999	1403	1389	1226	1643	1515	1001	1306
ACPP	0.342648	-2.15674	0.364257	0.546152	0.172713	0.211821	3	2	5	1	3	2	1	7
ACR	0.821477	-2.46716	1.42013	0.233382	0.216873	0.104662	1	0	3	2	1	0	3	6
ACRBP	0.0167045	-0.0229989	0.00532324	0.941838	0.0226646	0.0749239	11	23	27	21	31	15	14	16
ACRC	-0.261169	1.2885	3.43794	0.063715	0.0112013	0.0161631	67	92	45	35	63	62	37	23
ACSBG1	-0.41434	-0.917306	1.61105	0.204345	0.0560446	0.0718277	12	17	7	10	7	9	11	5
ACSF2	-0.0486589	2.06543	0.201609	0.653425	0.0102724	0.00496906	85	71	106	114	68	66	82	121
ACSF3	-0.0434123	4.23179	0.74307	0.388679	0.00376299	0.00256709	508	387	467	390	429	381	360	387
ACSL1	0.122432	4.98123	10.2202	0.00138913	0.0023362	0.00186094	1084	629	593	547	1000	702	474	676
ACSL4	0.104636	6.83824	26.6693	2.41432e-07	0.00184882	0.00146781	3233	2437	2440	2143	3040	2586	2028	2489
ACSL5	-0.1796	1.66732	2.11726	0.145647	0.0106254	0.026141	101	99	54	49	58	65	62	63
ACSL6	0.212937	-1.01186	0.406286	0.523861	0.061727	0.0292377	10	12	8	5	13	13	4	8
ACSM3	-0.38453	-1.01741	1.30168	0.253907	0.0620757	0.120049	23	9	3	8	8	9	9	4
ACSS1	-0.0149629	-0.0172076	0.00418539	0.948417	0.022547	0.0173084	9	15	27	30	10	14	25	25
ACSS2	0.075657	6.21831	9.04052	0.0026406	0.00188147	0.00194868	1821	1703	1766	1403	1616	2067	1269	1583
ACSS3	-0.112898	4.08872	4.50322	0.033831	0.00418234	0.00479898	446	316	422	418	284	315	331	438
ACTA1	-0.496871	-1.67703	1.21445	0.270452	0.116277	0.0489258	8	7	2	7	5	5	3	3
ACTA2	-0.153185	6.00779	32.1629	1.4177e-08	0.00188838	0.00168681	2265	1141	1597	1353	1834	1034	1027	1300
ACTG1P4	-0.393873	-1.93175	0.604593	0.436831	0.144422	0.042655	7	6	2	3	3	6	1	3
ACTL10	0.526748	-1.89957	1.12282	0.289313	0.140638	0.0881333	8	1	4	1	6	4	4	4
ACTL6A	-0.0154151	7.63011	0.99643	0.318176	0.00160386	0.00131609	5217	4300	4578	4247	4282	4481	3291	4770
ACTN2	0.198717	-1.25542	0.282785	0.594881	0.0786435	0.0491118	5	3	10	10	7	2	5	16
ACTN3	1.10295	-2.47852	2.47455	0.115703	0.218598	0.172316	3	1	0	1	2	2	1	6
ACTR10	0.0398791	6.87248	4.01097	0.0452051	0.00184323	0.0014815	3459	2839	2341	2166	3077	3220	1681	2339
ACTR1A	0.0279379	8.43371	5.75731	0.0164202	0.0012078	0.00108041	9616	7678	7623	6877	8447	8360	5468	7739
ACTR1B	-0.031074	6.10235	1.40997	0.235061	0.0018841	0.00280455	1881	1484	1537	1513	1505	1798	1082	1446
ACTR2	0.00637504	9.78726	0.76952	0.380366	0.000570523	0.000473913	26398	20517	18459	16904	22920	21393	13763	18349
ACTR3	0.0156139	9.4337	3.60285	0.0576805	0.000716239	0.000656766	20651	14469	15021	13974	18086	15832	11121	14715
ACTR3B	-0.0676351	4.10836	1.66306	0.197191	0.00412222	0.00351084	480	341	442	362	365	395	292	375
ACTR3C	-0.0129323	1.55343	0.00998047	0.920422	0.0107547	0.0147742	72	69	70	51	51	51	71	64
ACTR5	-0.0607616	4.65127	1.9539	0.162167	0.00280086	0.00194765	647	569	581	554	534	564	424	568
ACTR6	0.00250208	4.98844	0.00422175	0.948194	0.00232859	0.00354835	807	759	762	607	799	758	494	666
ACTR8	-0.00688847	6.25162	0.0777731	0.780338	0.00188103	0.00140175	2356	1890	1482	1416	2024	1978	1126	1464
ACTRT3	-0.134082	-0.355248	0.276628	0.59892	0.0312616	0.0283166	24	31	7	6	23	32	2	2
ACVR1	0.0319272	5.35125	0.908039	0.340635	0.00205061	0.00313796	1360	1235	651	571	1212	1182	500	745
ACVR1B	-0.0341123	6.28989	1.94457	0.163174	0.0018806	0.00175173	2253	1974	1618	1506	1913	1874	1211	1665
ACVR1C	-0.297013	-2.19113	0.261634	0.609	0.177317	0.246716	1	6	2	4	4	4	2	0
ACVR2A	0.0103593	5.94552	0.140381	0.707902	0.00189272	0.00166962	1721	1391	1305	1255	1421	1427	1053	1390
ACVR2B-AS1	0.0371183	2.16538	0.125399	0.723251	0.0101718	0.00828365	88	59	105	137	62	79	93	138
ACVRL1	-0.321031	2.43436	11.9054	0.000559703	0.00979075	0.00893648	212	194	72	80	136	145	63	74
ACY1	0.358627	-0.753059	1.39488	0.237582	0.0472758	0.0409918	14	9	8	10	12	7	15	14
ACYP1	0.0773771	3.85868	1.82092	0.177203	0.00494081	0.00355531	346	340	327	277	314	352	288	302
ACYP2	0.00111745	3.16125	0.00023636	0.987734	0.00759391	0.00581419	223	230	188	176	192	230	120	225
ADAL	0.0513215	5.12018	1.96307	0.161185	0.00220518	0.00192311	1012	836	698	634	888	895	516	761
ADAM11	0.0676019	1.32166	0.237389	0.626099	0.0111307	0.00872522	76	42	49	53	67	61	35	50
ADAM12	-0.363026	3.92438	42.91	5.73182e-11	0.00471456	0.00541999	715	333	284	291	459	259	214	216
ADAM15	-0.0244945	7.22072	1.91101	0.166852	0.00175805	0.00157818	4480	3180	3465	2897	3649	3573	2397	3078
ADAM17	0.0441154	6.98864	5.29005	0.0214476	0.00182036	0.00204626	3670	3312	2428	2224	3108	3365	2125	2534
ADAM18	-0.564159	-1.90646	1.251	0.263361	0.141443	0.114445	8	5	5	2	7	1	1	3
ADAM1A	-0.0522777	3.59518	0.700828	0.402506	0.00590915	0.00445026	337	334	224	236	272	326	193	227
ADAM20	0.83742	-1.10832	5.55334	0.0184454	0.0680256	0.082619	10	7	4	4	9	7	13	12
ADAM20P1	0.168174	0.357046	0.733484	0.391756	0.0167165	0.0166758	29	50	12	13	31	51	18	11
ADAM21	0.243542	-1.93816	0.234386	0.628291	0.145184	0.149951	7	2	3	3	12	2	0	2
ADAM22	0.0419805	5.35079	1.5183	0.217876	0.00205085	0.00403692	980	1103	836	769	907	997	755	869
ADAM23	-0.0971576	6.0043	12.9367	0.000322198	0.00188858	0.00171912	1906	1698	1356	1204	1485	1584	996	1282
ADAM28	-0.0464974	-2.2715	0.0059393	0.93857	0.188363	0.525868	3	3	5	0	1	2	0	7
ADAM32	-0.0111243	0.226456	0.00290791	0.956995	0.0183961	0.0114648	37	28	19	18	34	28	17	14
ADAM33	-0.451053	0.102616	4.28983	0.0383411	0.0203216	0.0293598	47	14	31	16	24	18	10	19
ADAM8	-0.0682138	2.35647	0.507808	0.476089	0.0099223	0.0146046	197	134	81	74	119	148	86	75
ADAMTS1	0.108665	4.49747	5.79553	0.016067	0.00310532	0.00607487	871	321	423	451	781	487	285	487
ADAMTS10	-0.115734	6.14547	20.4219	6.21152e-06	0.00188286	0.00173989	2359	1922	1358	1264	1782	1868	1034	1224
ADAMTS13	-0.0722381	3.56804	1.31898	0.250775	0.00601313	0.0037411	393	264	265	210	305	259	183	242
ADAMTS14	0.0761377	-2.48233	0.0125211	0.910904	0.219178	0.26634	5	0	0	3	2	3	1	2
ADAMTS19	0.572012	-1.04984	2.82894	0.0925794	0.0641457	0.0488195	14	10	5	1	16	11	6	8
ADAMTS2	-1.16429	-1.25986	8.94219	0.00278658	0.0789839	0.129397	10	14	10	8	10	4	2	1
ADAMTS20	-0.0728511	1.17579	0.238288	0.625445	0.0114813	0.0251744	54	33	57	59	46	24	65	38
ADAMTS3	0.132826	4.61033	9.08457	0.00257776	0.00287631	0.00507402	563	612	538	426	579	567	447	578
ADAMTS4	-0.488582	1.45598	13.5208	0.000235936	0.0108907	0.0174375	93	113	39	43	42	90	37	25
ADAMTS5	0.456413	-1.44031	1.28906	0.256221	0.093801	0.177209	9	8	0	5	15	3	5	5
ADAMTS6	0.056313	1.22796	0.154181	0.694572	0.0113435	0.00985457	60	76	36	33	57	66	34	43
ADAMTS7	-0.018482	8.63253	2.90119	0.0885139	0.00110401	0.000965817	12436	8792	8655	7433	9969	9378	6533	8042
ADAMTS8	0.215297	-1.28177	0.33249	0.564197	0.0806789	0.166738	17	7	2	2	8	5	6	11
ADAMTS9	0.0607982	7.42696	13.6597	0.000219102	0.0016865	0.00159053	5735	3473	3530	3106	5057	3833	2975	3246
ADAMTS9-AS2	-0.443045	-1.65705	0.962332	0.3266	0.114244	0.0578004	3	5	8	8	3	4	6	3
ADAMTSL1	0.0825676	1.58001	0.437526	0.508319	0.010722	0.0148868	139	73	30	30	113	65	41	44
ADAMTSL2	0.0212751	-1.61792	0.0023828	0.961068	0.110335	0.0383382	5	7	2	7	2	8	3	8
ADAMTSL4	-0.247794	0.923696	2.37821	0.123038	0.0123896	0.0134928	63	50	32	37	33	50	29	31
ADAMTSL5	-0.531756	-1.93496	1.0863	0.297292	0.144803	0.0858824	9	3	4	3	3	4	1	4
ADAP1	-0.439658	-0.072692	3.60453	0.0576223	0.0237146	0.024737	36	25	15	17	22	28	6	8
ADAP2	-0.488844	-0.92897	2.23151	0.135222	0.0567199	0.037077	12	19	9	7	10	12	7	2
ADAR	-0.0469369	9.4985	34.0986	5.23902e-09	0.000688293	0.00056687	21979	16990	15151	14382	18090	17096	11228	14951
ADARB2	-0.0432449	-1.99008	0.00688038	0.933893	0.151449	0.0831525	7	1	8	0	5	2	4	2
ADAT1	0.00782861	5.84245	0.0747454	0.784549	0.00190337	0.00185709	1557	1393	1181	1156	1374	1377	953	1229
ADAT2	0.0632387	3.86964	1.24544	0.264425	0.00490258	0.00289769	431	319	282	292	393	333	223	333
ADAT3	-0.0479583	3.2504	0.456653	0.499192	0.00725048	0.00517638	230	214	212	219	182	189	161	257
ADC	-0.136011	3.47324	4.31158	0.0378538	0.00638009	0.00433067	308	249	269	241	266	219	187	221
ADCK1	0.0196551	3.17012	0.0729009	0.787159	0.00756001	0.00750465	259	175	182	202	223	184	175	180
ADCK2	0.0587888	3.1615	0.653913	0.418717	0.00759294	0.00509516	262	173	194	178	209	222	149	196
ADCK3	-0.168916	4.07073	9.99721	0.00156777	0.00423806	0.00422845	412	400	454	354	305	331	294	401
ADCK4	0.0327477	5.26794	0.876569	0.349143	0.00209829	0.00246159	1019	821	903	775	852	1005	642	831
ADCK5	-0.0354737	2.88051	0.194037	0.659577	0.00860946	0.00899222	212	173	152	143	147	183	147	135
ADCY1	0.0276291	5.80806	0.909741	0.340183	0.00190807	0.00177577	1686	1162	1216	1092	1393	1273	1002	1163
ADCY10	-0.253571	-2.47603	0.137499	0.71078	0.21822	0.0983516	2	3	2	2	1	1	2	3
ADCY10P1	-0.124853	1.2808	0.784497	0.375769	0.0112184	0.0212132	61	88	53	25	53	61	33	47
ADCY2	0.0871571	5.44929	7.04059	0.00796829	0.00200454	0.00177488	1102	989	953	866	1062	1072	728	988
ADCY3	0.0205203	6.4304	0.77136	0.379797	0.00187885	0.00171281	2462	1750	2023	1707	2014	2047	1508	1844
ADCY4	0.0822081	-1.76155	0.0315126	0.859102	0.125157	0.275576	6	4	4	5	15	1	1	1
ADCY5	-0.112832	2.68969	1.76771	0.183666	0.00919952	0.00812758	227	223	100	75	165	194	85	95
ADCY7	0.0123758	2.7756	0.0222794	0.881346	0.00894699	0.0145088	206	203	126	95	192	149	110	136
ADCY9	-0.0338078	5.72865	1.30802	0.252753	0.00192145	0.00181649	1819	1200	1132	906	1458	1328	780	976
ADCYAP1R1	0.410196	-1.1237	1.35912	0.24369	0.0690777	0.0277214	8	9	6	6	6	16	5	10
ADD1	0.0379913	9.29591	19.4125	1.05314e-05	0.000777514	0.000641092	17879	14719	13133	11990	15402	16380	9932	13238
ADH4	-0.438771	-2.89657	0.226422	0.634189	0.286943	0.333705	2	1	2	0	3	0	0	0
ADH5	0.0421795	8.27631	11.7185	0.000618833	0.00128993	0.00117152	8303	6549	6936	6453	7254	7149	5040	7501
ADHFE1	0.303973	-0.150717	1.60919	0.204606	0.0255202	0.0730926	19	19	8	21	25	24	19	9
ADI1	0.025197	7.1102	1.86893	0.171598	0.00179034	0.00233587	3831	2830	3132	2906	3243	3498	2170	3057
ADIPOR1	-0.0391536	6.92684	3.95711	0.0466738	0.00183327	0.00150262	3198	2796	2811	2580	2733	3008	1974	2556
ADIPOR2	0.0337378	7.40455	4.10543	0.0427457	0.00169493	0.00124216	4559	3997	3745	3225	4091	4257	2864	3484
ADK	-0.176643	5.10015	22.9109	1.69688e-06	0.00222212	0.0041172	1033	852	796	713	853	872	421	642
ADM2	-0.159221	2.38276	2.859	0.0908641	0.00988013	0.0131785	213	133	103	69	137	169	51	72
ADM5	-0.026876	3.40371	0.155496	0.693338	0.00665163	0.00527571	189	145	282	328	139	179	222	321
ADNP	0.0620753	8.66079	33.2643	8.04474e-09	0.00108935	0.00109402	11220	9505	8376	7663	10092	9808	6752	8887
ADO	-0.0914665	6.69054	18.3255	1.86198e-05	0.00186665	0.00173977	2731	2404	2491	2207	2187	2549	1592	2239
ADORA1	0.165502	1.51526	1.52499	0.216866	0.0108047	0.00994979	23	29	89	89	29	27	88	91
ADORA2A	-0.0288973	1.6132	0.0523567	0.819012	0.0106835	0.00631725	70	55	74	75	53	68	50	79
ADORA2B	-0.135725	1.47862	1.08936	0.296612	0.0108566	0.0111048	120	52	65	35	90	64	30	40
ADORA3	0.198466	-1.95337	0.150628	0.697936	0.147002	0.304278	1	3	9	2	9	2	2	2
ADPGK	0.0436946	6.54497	3.82566	0.0504736	0.00187566	0.00138044	2748	2260	1965	1623	2462	2413	1460	1853
ADPRHL1	0.00240245	1.81393	0.000417046	0.983707	0.0104891	0.00723986	89	72	75	78	72	70	71	77
ADPRHL2	0.0866424	5.1434	5.63455	0.0176098	0.00218632	0.00313633	903	734	818	711	844	848	542	884
ADPRM	0.0261333	2.47903	0.080135	0.777115	0.00970575	0.0110075	144	148	107	105	152	116	84	125
ADRA1D	0.105899	-0.711581	0.130113	0.718315	0.0452729	0.0731799	24	13	4	6	10	26	5	7
ADRA2A	-0.544622	-2.39384	0.694266	0.404717	0.205926	0.274921	4	7	0	0	2	2	2	1
ADRA2B	0.503568	-2.36528	0.633105	0.426219	0.201746	0.252484	6	2	0	0	3	8	0	0
ADRA2C	-0.488245	-0.21399	3.93853	0.0471921	0.0271352	0.0313704	33	11	23	18	21	15	6	13
ADRBK1	-0.0110006	7.3044	0.404167	0.524945	0.00173069	0.00178605	4264	3055	3921	3398	3444	3575	2788	3571
ADRBK2	-0.0323206	6.4043	1.86004	0.17262	0.00187928	0.00152956	2238	1726	2093	1817	1888	1676	1601	1906
ADSL	-0.0112815	6.91108	0.324301	0.569034	0.00183629	0.00127431	3273	2461	2863	2561	2765	2648	2048	2752
ADSS	0.050076	6.80138	5.93367	0.0148543	0.00185422	0.00131508	2876	2494	2560	2197	2598	2717	1901	2481
ADSSL1	-0.119804	2.92985	2.34905	0.12536	0.0084413	0.0109404	268	183	176	116	198	197	86	150
AEBP2	0.0286942	6.30864	1.40209	0.236375	0.00188041	0.00167642	2408	1948	1580	1405	2171	1945	1217	1591
AEN	-0.0334626	7.83493	5.43612	0.0197245	0.00151093	0.0011979	6348	5096	5105	4821	5301	5193	3605	5255
AFAP1L1	-0.255777	-0.409305	0.926894	0.335671	0.033042	0.0257106	20	6	20	21	17	10	10	14
AFAP1L2	-0.0113578	3.72403	0.0371477	0.847165	0.00542497	0.00459909	489	379	214	174	374	437	177	167
AFF1	0.00708793	6.73601	0.114268	0.735336	0.00186223	0.00219302	3152	2532	2178	2033	2758	2550	1846	2016
AFF2	0.242043	-1.54801	0.32886	0.566331	0.103593	0.216513	3	14	2	2	9	5	3	7
AFG3L1P	0.010128	5.46449	0.0949933	0.757923	0.00199829	0.00387478	1028	1045	958	983	928	1057	858	905
AFG3L2	0.0621308	7.01201	10.5356	0.00117099	0.00181506	0.00125381	3198	2719	2848	2836	2829	3089	2170	3171
AFM	0.0440929	-2.53372	0.00395891	0.94983	0.22708	0.137563	6	1	1	0	6	0	1	0
AFMID	-0.109776	4.92209	7.82218	0.0051609	0.00240231	0.00221532	1067	654	640	587	796	670	480	562
AFP	0.265631	2.05382	6.48015	0.0109086	0.0102832	0.00713927	209	87	28	41	208	119	34	40
AFTPH	0.0060923	5.35822	0.0323283	0.857309	0.00204699	0.00187981	1152	948	915	777	970	1024	733	782
AGA	-0.00218178	4.1074	0.0017473	0.966658	0.00412517	0.00314056	467	446	367	317	440	445	266	327
AGAP1	0.0215051	8.0131	2.54754	0.110466	0.00142426	0.00121557	7237	5984	5287	5236	5994	6327	4104	5985
AGAP11	0.159624	0.356613	0.651091	0.419723	0.0167216	0.0135681	30	23	29	22	22	33	20	33
AGAP2	-0.0270959	6.55373	1.46175	0.226653	0.0018753	0.0020085	2766	1911	2255	1856	2081	2158	1714	1966
AGAP3	-0.0217463	6.98171	1.26562	0.260591	0.00182189	0.00152184	3489	2637	3035	2613	2848	2952	2235	2644
AGAP4	-0.0270385	4.05032	0.258434	0.611198	0.00430209	0.00336393	515	401	337	302	443	367	261	337
AGAP5	0.118232	3.0699	2.47747	0.115488	0.00793791	0.0107115	242	202	166	130	192	190	155	205
AGAP6	0.0711797	4.61918	2.64234	0.10405	0.00285966	0.00236308	665	579	509	459	575	604	422	553
AGAP7	0.010983	2.88236	0.0186787	0.891292	0.00860327	0.0084836	199	163	148	161	180	182	132	131
AGAP8	-0.135048	2.71949	2.51483	0.11278	0.0091146	0.00465344	180	156	148	144	150	136	102	142
AGAP9	0.0367119	3.27258	0.275174	0.599882	0.00716423	0.00410077	274	224	207	174	241	220	172	197
AGBL1	1.00796	-2.29876	2.58046	0.10819	0.192197	0.115323	3	0	2	2	2	0	5	6
AGBL3	0.0095319	1.30239	0.00462757	0.945765	0.0111711	0.0186109	58	46	67	49	54	72	31	48
AGBL4	-0.371505	-0.525154	1.76262	0.184298	0.0372582	0.0249565	16	13	18	16	12	10	14	8
AGBL5	-0.129813	6.77141	38.8769	4.51397e-10	0.00185815	0.00175631	2880	2423	2727	2474	2214	2554	1724	2409
AGER	0.146586	3.82216	6.38455	0.0115118	0.00506953	0.00561618	376	295	268	289	317	331	282	328
AGFG1	0.00155501	7.57756	0.00987105	0.920858	0.00162625	0.00221185	5609	4649	4008	3514	4960	4292	3104	4084
AGFG2	-0.0171623	3.6851	0.080532	0.776578	0.00556941	0.00367268	389	302	270	237	305	334	216	238
AGGF1	0.0125156	6.22889	0.245623	0.620174	0.00188132	0.00148619	1794	1427	1887	1706	1471	1572	1466	1826
AGK	-0.00192833	6.16621	0.00570135	0.939811	0.00188239	0.00228531	2181	1409	1674	1432	1775	1648	1123	1613
AGL	-0.037945	5.44442	1.33615	0.247714	0.0020066	0.0019979	1266	1090	897	839	1068	1036	709	878
AGMAT	0.00943174	0.466032	0.00243802	0.960619	0.0155501	0.0113491	36	15	37	31	25	23	27	34
AGMO	0.0134978	-1.55754	0.0010239	0.974473	0.104494	0.0735011	8	12	1	2	7	9	4	2
AGO1	0.0752033	7.57748	22.7923	1.8049e-06	0.00162629	0.00193233	4819	4164	4147	3979	4467	4281	3605	4296
AGO2	0.119063	6.48525	26.9231	2.11716e-07	0.00187763	0.00203139	2442	1910	1810	1778	2221	2089	1666	1985
AGO3	0.0531818	5.63724	2.99575	0.0834833	0.00194186	0.00243594	1415	1169	994	952	1270	1190	880	1001
AGO4	-0.0238052	6.7447	1.30074	0.254078	0.00186128	0.00242756	3048	2976	2069	1953	2648	2702	1665	2181
AGPAT1	-0.0424701	7.95795	9.51216	0.00204115	0.00145156	0.00118579	7073	5161	5869	5265	5849	5509	4246	5292
AGPAT2	-0.0419492	4.78389	1.01723	0.313177	0.00258453	0.00221629	753	516	666	626	575	550	511	654
AGPAT3	0.00762511	6.64328	0.123362	0.725417	0.00187036	0.00174961	2712	2156	2395	1965	2221	2513	1716	2110
AGPAT4	-0.0586961	7.02179	9.58868	0.00195781	0.00181277	0.00212789	4001	3459	2593	2317	3199	3343	2148	2297
AGPAT4-IT1	-0.104572	2.29815	1.13422	0.286877	0.0100084	0.00696634	138	159	87	81	115	134	74	81
AGPAT5	-0.0396401	7.61607	6.52179	0.010656	0.00160991	0.00126625	5316	4266	4774	4028	4553	4352	3474	4075
AGPAT6	-0.019233	7.46553	1.38881	0.238606	0.00167166	0.00139653	4961	4048	3817	3626	4062	4044	2973	3955
AGPAT9	0.287656	-2.05481	0.286152	0.592697	0.1595	0.081671	2	7	0	3	2	6	1	6
AGPHD1	-0.43319	-0.950075	1.71575	0.19024	0.05796	0.102784	8	22	9	6	10	6	8	7
AGPS	0.00782639	7.37177	0.215811	0.64225	0.00170698	0.00161865	4769	3765	3539	3253	4100	3782	2902	3426
AGSK1	-0.15986	-1.70551	0.125	0.723674	0.119219	0.0424015	9	6	0	6	6	5	2	5
AGT	-0.333354	-1.19238	0.865567	0.352186	0.0739406	0.136376	27	6	0	4	9	10	3	5
AGTPBP1	0.105837	6.84849	27.5604	1.52264e-07	0.0018472	0.00128945	3152	2723	2355	2089	2941	2991	1934	2414
AGTR1	-0.101291	0.650286	0.333751	0.563459	0.0139829	0.0107858	59	51	19	16	41	55	18	12
AGTRAP	-0.182256	4.20768	12.8641	0.000334946	0.00383059	0.00325364	503	376	518	408	382	395	309	374
AGXT2L2	-0.0123828	4.56313	0.0781153	0.779868	0.00296836	0.00205147	805	552	488	390	676	598	359	402
AHCTF1	0.0219261	8.20486	3.01639	0.0824269	0.0013269	0.0012262	8098	6681	6400	5951	7251	6973	5039	6191
AHCTF1P1	-0.265263	1.9359	5.57811	0.0181864	0.0103863	0.00494438	131	74	104	73	94	62	62	70
AHCY	-0.0971172	7.81322	44.7826	2.20174e-11	0.00152116	0.001258	6056	4805	5535	5007	4664	4974	3761	5104
AHCYL1	0.040675	8.06986	9.51118	0.00204224	0.0013958	0.00108256	7729	6301	5680	4960	6638	6858	4318	5676
AHCYL2	-0.0067361	6.28327	0.0755815	0.783377	0.00188067	0.00188023	2364	1903	1566	1437	1902	1986	1301	1504
AHI1	0.0996635	5.46299	9.35212	0.00222728	0.00199889	0.00268815	1208	982	948	828	1257	1056	714	889
AHRR	-0.108076	4.27525	4.73471	0.0295598	0.00364436	0.003007	412	570	457	383	306	519	340	417
AHSA1	-0.00333406	6.96514	0.0295076	0.863612	0.00182547	0.00177882	3384	2678	2998	2539	3079	2918	2069	2595
AHSA2	0.0728355	6.29396	8.99123	0.00271279	0.00188056	0.00146786	2445	2037	1490	1224	2242	2176	1210	1365
AHSG	-0.882203	-2.5201	1.50698	0.219601	0.224972	0.147109	2	3	1	4	2	0	1	2
AIDA	-0.00393291	6.06867	0.0221527	0.881682	0.00188535	0.00195482	1873	1701	1437	1232	1686	1624	1081	1371
AIF1	0.0190386	0.328187	0.00912424	0.923901	0.0170596	0.0368356	35	13	32	28	27	33	14	27
AIFM1	0.0410931	6.12345	2.50978	0.113142	0.00188345	0.00173046	1861	1625	1542	1346	1730	1747	1096	1503
AIFM2	0.195809	3.74411	11.0052	0.000908554	0.00535122	0.00436882	373	324	230	232	334	448	195	265
AIFM3	-0.0537692	-2.15479	0.00894367	0.924656	0.172455	0.0459075	4	2	5	2	4	1	3	3
AIG1	0.023476	3.56886	0.138346	0.709931	0.00600997	0.0039607	345	225	263	252	286	274	197	260
AIM1	-2.28682	-2.84011	5.02715	0.0249529	0.277167	0.26175	5	0	2	1	0	0	1	0
AIM1L	-0.772851	-0.708312	6.36193	0.0116595	0.0451186	0.0306276	12	7	23	18	5	4	7	16
AIM2	0.438212	1.7356	12.9404	0.00032157	0.0105589	0.00764596	59	65	70	58	75	77	84	77
AIMP1	0.196787	6.43882	71.457	2.83368e-17	0.00187869	0.00136818	2268	1832	1717	1674	2238	2249	1486	1985
AIMP2	0.0692954	6.06683	6.77675	0.0092353	0.00188542	0.00237158	1647	1175	1686	1500	1483	1457	1169	1706
AIP	-0.0818767	5.62358	7.03817	0.00797905	0.00194543	0.00216659	1386	1159	1127	1021	1111	1175	708	1127
AK1	-0.12824	5.66438	17.8282	2.41779e-05	0.00193519	0.0025187	1434	1383	1108	984	1062	1366	677	1095
AK2	0.00292059	7.46566	0.0320974	0.857814	0.00167161	0.00162445	4968	3659	4103	3668	4430	4070	2853	3798
AK3	0.0520496	7.16659	8.30025	0.00396396	0.00177443	0.00131462	4134	3044	2984	2940	3630	3430	2371	3130
AK5	-0.015903	2.74675	0.0348348	0.851942	0.0090344	0.0134685	189	45	185	191	146	83	149	167
AK7	-0.443382	0.124639	4.1213	0.0423466	0.019953	0.0209162	29	23	19	34	19	14	18	21
AK8	0.310202	-0.615003	1.18246	0.276856	0.0409242	0.0150312	17	14	9	7	16	16	10	12
AKAP10	0.0542679	6.0456	4.16415	0.0412882	0.00188637	0.00191178	1969	1517	1371	1189	1758	1532	1054	1452
AKAP11	0.065234	8.38496	30.4364	3.44998e-08	0.0012333	0.00239651	9630	8401	6345	6058	8992	8113	5650	6707
AKAP13	0.00879998	8.45664	0.579913	0.446346	0.00119581	0.00187807	9860	8849	6813	6896	8169	8673	5854	7640
AKAP17A	0.00218204	4.8693	0.00294666	0.95671	0.00246713	0.00211263	821	585	665	623	687	602	478	726
AKAP2	0.289666	0.436431	2.23006	0.135349	0.0158476	0.0186444	25	26	25	27	16	27	30	45
AKAP3	0.190396	-0.167714	0.618944	0.43144	0.0259405	0.0511026	16	28	10	14	15	18	20	20
AKAP5	0.13145	3.79638	5.12371	0.0236011	0.00516165	0.00670785	420	281	242	290	423	341	224	259
AKAP6	0.119375	2.64369	1.94395	0.16324	0.00932462	0.00461702	254	158	74	82	227	177	69	98
AKAP7	-0.0221976	3.97161	0.1647	0.684866	0.00455646	0.00552342	456	395	296	313	403	331	221	385
AKAP8	-0.0176123	6.47871	0.586416	0.443808	0.0018778	0.00127224	2391	1931	1919	2020	2017	1999	1413	2160
AKAP8L	-0.092162	6.76559	19.6329	9.38379e-06	0.00185886	0.00156576	3006	2622	2483	2259	2245	2732	1698	2369
AKAP9	0.0631199	8.18254	24.8136	6.31515e-07	0.00133839	0.00219585	8676	7024	5518	5326	7965	7345	4900	5404
AKD1	0.304832	3.40772	20.656	5.49638e-06	0.00663593	0.00486737	254	203	190	221	282	254	200	258
AKIP1	0.0392874	5.94653	2.03103	0.154116	0.00189264	0.00249797	1883	1036	1427	1326	1697	1241	949	1466
AKIRIN1	0.00993404	8.31853	0.669284	0.413301	0.00126797	0.000966447	8639	7050	7140	6590	7417	7471	5275	7267
AKIRIN2	-0.000563844	7.12748	0.000943168	0.9755	0.00178559	0.00133218	3884	3018	3217	2817	3136	3306	2423	3074
AKNA	-0.0182809	5.90063	0.428083	0.512931	0.00189678	0.00200021	1861	1477	1240	1038	1436	1635	979	1074
AKNAD1	-0.0894784	-1.68799	0.0390389	0.843372	0.117403	0.0298204	5	5	6	5	3	5	6	4
AKR1A1	0.0477209	6.22122	3.59404	0.0579873	0.00188143	0.00173891	1958	1466	1778	1563	1673	1699	1279	1807
AKR1C1	-1.93571	-2.23907	8.54764	0.0034597	0.183858	0.196138	5	5	4	4	3	1	0	0
AKR1C3	-0.670056	-2.34243	1.09084	0.296285	0.198436	0.295025	1	2	3	6	1	4	2	0
AKR1D1	-0.0339737	-2.26996	0.00317286	0.95508	0.188147	0.127123	3	6	2	0	3	3	2	2
AKR1E2	-0.270959	-2.01969	0.260214	0.609973	0.1551	0.0718164	6	0	5	5	3	2	2	5
AKR7A2	0.0411456	6.18609	2.61825	0.105641	0.001882	0.00162648	1911	1603	1636	1483	1742	1712	1175	1694
AKR7A3	0.0544444	1.2959	0.150044	0.698493	0.0111851	0.0107576	70	43	51	51	60	37	34	76
AKR7L	0.168501	2.34452	2.96957	0.0848442	0.00994076	0.00582612	109	97	101	120	101	102	100	144
AKT1S1	-0.133221	6.50591	34.3432	4.62018e-09	0.00187704	0.0020759	2687	2064	2195	1886	2036	2216	1361	1833
AKT2	-0.0133768	7.65883	0.766865	0.381189	0.00159135	0.00116691	5535	4406	4547	4262	4568	4647	3418	4557
AKTIP	0.000484839	4.5565	0.000118526	0.991314	0.00298171	0.00265541	698	643	430	415	584	627	355	471
ALAD	-0.0375162	5.10428	1.03266	0.309535	0.00221857	0.00236092	1023	789	750	671	770	887	537	726
ALAS1	-0.0206262	6.06693	0.61217	0.433972	0.00188542	0.00151498	2088	1561	1431	1235	1755	1620	1001	1374
ALB	0.811837	-2.5739	1.22677	0.268036	0.233361	0.456614	1	0	0	4	4	4	0	1
ALDH16A1	0.247703	6.49705	116.498	3.69675e-27	0.0018773	0.0014128	2109	1697	1956	1821	2071	2234	1753	2267
ALDH18A1	0.0501515	7.57704	10.2148	0.00139321	0.00162647	0.00116823	5509	3787	4253	3874	4831	4176	3286	4311
ALDH1A1	0.0320554	-0.377632	0.0154655	0.90103	0.0319848	0.0231262	35	11	7	11	24	16	8	12
ALDH1A2	0.47822	-2.19434	0.680074	0.409561	0.177751	0.67807	6	0	0	4	1	6	5	1
ALDH1B1	0.0168037	6.3252	0.481036	0.487953	0.00188024	0.00170338	2349	1555	1845	1644	1901	1789	1368	1829
ALDH2	-0.0875772	6.54468	15.3575	8.89671e-05	0.00187567	0.00249737	2889	2121	2119	1861	2305	2387	1311	1824
ALDH3A2	-0.128037	5.86468	20.3024	6.61161e-06	0.00190066	0.00168695	1669	1358	1356	1249	1306	1345	856	1274
ALDH3B1	-0.0707475	2.24356	0.494112	0.482099	0.0100805	0.0101854	136	86	98	120	114	104	79	90
ALDH4A1	-0.0196895	5.52626	0.3816	0.536748	0.00197514	0.00193776	1325	1070	1045	874	1095	1182	703	959
ALDH5A1	-0.0272406	6.12498	1.10299	0.293611	0.0018834	0.00150179	2164	1393	1487	1506	1839	1403	1140	1536
ALDH6A1	0.00427581	4.76289	0.0105962	0.918012	0.00261594	0.00208796	787	643	571	517	698	647	416	577
ALDH7A1	0.0290323	7.82691	4.06712	0.0437258	0.00151472	0.00137788	5964	4953	5122	4745	5360	5543	3681	5066
ALDH8A1	0.562484	-1.09254	2.57687	0.108436	0.0669598	0.0269912	3	10	10	5	6	15	8	10
ALDH9A1	-0.087287	6.7993	17.9352	2.28555e-05	0.00185451	0.00147486	3113	2440	2651	2380	2463	2291	1891	2550
ALDOC	0.1611	1.82064	1.85847	0.172801	0.0104833	0.00591717	59	67	87	81	61	68	78	97
ALG1	-0.0473674	4.72434	1.25657	0.262302	0.00267636	0.00279488	756	575	600	546	550	630	434	607
ALG10	0.175196	4.5432	15.1143	0.000101196	0.00300883	0.00695465	636	554	424	405	587	531	477	507
ALG10B	0.158476	6.33284	43.13	5.122e-11	0.00188016	0.00227668	2180	1826	1543	1525	2193	2033	1414	1661
ALG11	-0.0133668	4.34591	0.0776502	0.780507	0.00346053	0.00278244	605	500	429	367	540	479	306	416
ALG12	0.0423954	5.44727	1.67445	0.195663	0.00200539	0.00173353	1250	1015	943	788	1056	1110	705	936
ALG13	-0.0900805	6.16334	12.3838	0.000433074	0.00188245	0.00239372	2094	1791	1481	1486	1794	1571	1126	1474
ALG14	0.0378192	3.31719	0.304287	0.581207	0.00699021	0.00358197	302	233	197	180	263	250	143	212
ALG1L	-0.30299	-0.716868	1.03002	0.310153	0.0455236	0.0573852	14	15	16	8	10	11	4	15
ALG1L9P	0.200087	0.273227	0.95572	0.328268	0.0177562	0.0117563	22	25	24	24	16	37	20	30
ALG2	-0.0827322	5.58798	7.05484	0.00790512	0.00195539	0.00296716	1400	1172	1080	961	1242	1204	641	953
ALG3	0.0133714	5.37908	0.157566	0.691407	0.00203648	0.00192457	1118	857	1016	836	949	972	708	931
ALG5	0.0196522	5.01714	0.264754	0.606873	0.00229919	0.0021771	856	682	754	672	752	712	526	790
ALG6	0.147619	5.05567	15.3962	8.71653e-05	0.002262	0.00378165	893	802	625	602	891	814	612	674
ALG8	0.0134486	6.50545	0.3468	0.55593	0.00187705	0.00154638	2259	1921	2217	1917	1978	2045	1560	2177
ALG9	-0.100206	6.63356	21.2825	3.96336e-06	0.00187102	0.00150691	2946	2512	2098	1993	2428	2353	1520	1956
ALK	0.0479199	3.85437	0.671715	0.412454	0.0049559	0.00659386	132	342	432	340	114	303	325	463
ALKBH1	0.0920434	4.63279	4.47285	0.0344376	0.00283441	0.00243377	678	549	531	464	582	639	398	578
ALKBH2	-0.0149897	4.30843	0.0936187	0.759626	0.00355663	0.00229255	481	448	486	408	410	464	343	453
ALKBH3	0.0398802	4.16621	0.606864	0.435971	0.00394982	0.00296	505	382	400	350	422	445	282	409
ALKBH4	-0.0839283	4.30288	2.92465	0.0872359	0.00357112	0.00270381	498	445	502	419	423	468	336	396
ALKBH5	0.00436067	7.52874	0.0745426	0.784834	0.00164644	0.00118095	5112	3940	4187	3826	4397	4181	3137	4086
ALKBH6	-0.161718	4.50223	12.5177	0.000403115	0.00309504	0.0025871	666	511	535	493	465	523	364	472
ALKBH7	-0.062407	5.52706	3.81282	0.0508618	0.00197486	0.00263368	1273	1031	1031	1005	925	1160	696	1093
ALKBH8	-0.101698	4.76783	5.99339	0.0143596	0.00260845	0.00211661	776	691	571	568	639	637	400	584
ALMS1	0.0898895	7.22848	25.9077	3.58144e-07	0.00175561	0.0024811	4101	3822	2858	2733	4039	3865	2509	2917
ALMS1P	-0.99827	-1.83515	4.02976	0.0447043	0.133261	0.0691656	4	7	5	7	2	4	0	5
ALOX5AP	-0.254643	0.813993	2.27798	0.131223	0.0129395	0.0267769	46	53	34	33	29	27	35	38
ALPK1	-0.0762409	2.75388	0.842019	0.35882	0.00901304	0.00467562	245	186	118	98	185	188	95	99
ALPK3	-0.168334	1.21101	1.37436	0.241065	0.0113867	0.015177	92	70	27	33	60	53	30	41
ALS2	0.00990462	7.03738	0.276077	0.599284	0.00180905	0.00153009	3874	3315	2559	2443	3272	3429	2101	2588
ALS2CL	0.0758799	-2.57199	0.0110638	0.916229	0.233061	0.214403	2	2	1	2	4	0	0	3
ALS2CR12	-0.38527	0.174702	3.30072	0.0692496	0.0191582	0.0415878	38	35	13	23	21	31	18	8
ALS2CR8	-0.00413892	4.71202	0.00960659	0.921922	0.00269644	0.00400142	679	748	507	498	691	715	366	493
ALX1	-0.0210081	1.21826	0.0213796	0.88375	0.0113681	0.0189505	84	63	27	37	61	50	38	44
ALX4	0.0347393	-0.560563	0.0157517	0.900123	0.0386604	0.141113	15	24	3	11	8	44	2	0
AMACR	0.182402	0.68671	1.08056	0.298573	0.0137251	0.00848775	32	38	34	27	32	43	25	39
AMBP	-0.540092	-0.50484	3.85408	0.049625	0.0364782	0.0164593	30	16	14	9	18	10	6	9
AMBRA1	-0.0461718	6.50913	4.13697	0.0419563	0.00187694	0.00133665	2634	2138	2006	1807	2136	2151	1453	1957
AMD1	0.00895996	7.87331	0.399001	0.527606	0.00149266	0.00177282	5982	5238	5590	4797	5676	5496	3980	4910
AMDHD2	-0.000972063	4.54179	0.000464721	0.982801	0.00301172	0.00266782	622	534	520	466	489	591	424	476
AMER1	0.0886392	5.99685	10.5673	0.00115108	0.00188904	0.00171488	1567	1312	1436	1368	1494	1407	1184	1496
AMER2	-0.0213531	2.47933	0.0534593	0.81715	0.00970516	0.00529934	138	137	124	112	124	146	77	123
AMFR	0.0358838	7.25822	4.20289	0.0403551	0.00174608	0.00119463	4254	3508	3338	2935	3719	3782	2513	3298
AMH	0.0978384	6.05497	13.339	0.00025994	0.00188594	0.00209544	1618	1237	1436	1570	1417	1428	1284	1680
AMIGO1	0.0389025	2.67416	0.203651	0.65179	0.00924259	0.0107631	162	134	178	106	162	156	96	132
AMIGO2	-0.191728	2.29926	3.95259	0.0467994	0.0100068	0.00643277	185	206	55	48	155	183	33	37
AMIGO3	-0.000591963	5.3998	0.000314107	0.98586	0.00202652	0.00202855	1166	902	1007	837	994	1041	712	856
AMMECR1	-0.12876	5.47725	15.6951	7.44185e-05	0.00199321	0.00266884	1308	960	1092	960	1067	1033	672	871
AMMECR1L	-0.0639562	7.03174	11.4337	0.000721236	0.00181041	0.00126116	3904	3121	2833	2581	3076	3233	2034	2680
AMN	-0.110267	0.169568	0.267363	0.605106	0.019237	0.0241108	25	22	24	28	28	18	21	17
AMN1	-0.176445	3.28681	6.4013	0.0114037	0.00710882	0.00660471	266	261	250	176	226	212	145	195
AMOT	0.0239613	7.97606	3.06372	0.0800584	0.00144264	0.00126715	6992	5154	5786	5168	5850	5790	4536	5454
AMPD3	-0.139298	2.74123	2.68546	0.101268	0.00905083	0.00497537	137	163	167	161	110	145	105	174
AMPH	-0.0317971	5.56002	1.01695	0.313243	0.00196394	0.00173502	1395	1121	973	938	1166	1111	763	968
AMT	-0.258537	3.77834	19.4611	1.02669e-05	0.00522665	0.00338448	462	359	304	263	305	330	204	233
AMY2B	0.0926516	1.91224	0.680927	0.409268	0.0104062	0.00683835	100	125	63	44	88	130	64	48
AMZ2	0.0116755	6.93841	0.356877	0.550246	0.00183098	0.00168395	3480	2700	2647	2530	3233	2845	1911	2595
AMZ2P1	-0.00646639	4.73931	0.0238674	0.877223	0.00265246	0.00239108	756	685	559	488	694	673	406	522
ANAPC1	0.0307879	7.19442	2.94106	0.0863542	0.00176614	0.00151983	3923	3049	3446	2991	3663	3166	2586	3182
ANAPC10	-0.00053467	4.63101	0.000151208	0.990189	0.00283768	0.00230016	714	578	540	470	629	599	371	531
ANAPC13	-0.121969	6.73985	33.8478	5.95958e-09	0.00186181	0.00209523	3055	2555	2536	2185	2440	2426	1554	2379
ANAPC15	0.138731	5.61746	19.8924	8.1924e-06	0.00194707	0.00413023	1064	920	1208	1084	1061	1156	784	1377
ANAPC16	0.0538765	6.63375	6.18368	0.0128934	0.00187101	0.0018362	2832	2432	2104	1725	2535	2601	1502	2110
ANAPC1P1	-0.0438405	2.74622	0.271136	0.602571	0.00903598	0.00926191	169	158	161	136	182	146	101	129
ANAPC2	-0.0130619	5.70568	0.188937	0.663803	0.00192604	0.00208662	1388	1145	1213	1089	1122	1271	818	1238
ANAPC4	0.0630637	5.60318	4.11492	0.0425066	0.00195102	0.00278437	1289	1299	972	842	1192	1255	855	960
ANAPC5	0.0624308	7.0639	11.0802	0.000872548	0.00180248	0.00125267	3635	2804	2920	2759	3312	3100	2262	3020
ANAPC7	-0.0249614	6.85655	1.53051	0.216036	0.0018459	0.00136321	3131	2476	2694	2497	2722	2610	1918	2557
ANG	0.355611	-0.409919	1.83718	0.175282	0.0330629	0.0340319	17	16	9	12	19	32	5	10
ANGEL1	-0.0746688	5.72565	6.30482	0.012041	0.00192203	0.00146332	1706	1136	1190	1040	1383	1160	836	1046
ANGEL2	-0.0156533	6.73278	0.552544	0.45728	0.00186257	0.00166394	2870	2444	2358	2205	2547	2362	1805	2320
ANGPT2	-0.239833	0.5998	1.80415	0.179212	0.014367	0.0199542	46	68	21	10	37	53	7	20
ANGPTL4	-0.362522	3.41015	29.7763	4.84887e-08	0.00662646	0.0102825	438	321	182	181	286	220	157	140
ANGPTL6	-0.0842334	-0.514143	0.0946068	0.7584	0.0368332	0.050621	27	15	8	9	13	18	13	7
ANK1	-0.0721193	0.406319	0.134884	0.713421	0.0161647	0.0345468	21	36	38	20	14	20	28	39
ANKAR	0.220142	0.89164	1.85238	0.173507	0.0125393	0.0103776	57	44	27	25	47	58	32	28
ANKDD1A	0.143229	3.04741	3.6203	0.0570785	0.00802097	0.00487571	252	189	138	148	212	240	124	172
ANKDD1B	0.864228	-1.43253	4.47858	0.0343222	0.0931214	0.0591737	3	7	2	6	9	13	4	6
ANKEF1	0.131816	1.99037	1.42083	0.233267	0.0103399	0.00616251	85	74	99	81	69	94	75	106
ANKFY1	0.00430036	7.9222	0.0957556	0.756984	0.00146905	0.00130429	6939	5892	5066	4613	5923	6125	4052	4792
ANKH	-0.0835622	5.94963	9.24943	0.00235569	0.00189239	0.00151413	1817	1724	1203	1168	1442	1680	900	1183
ANKHD1	-0.12698	3.12459	2.95837	0.0854341	0.00773313	0.00574937	225	209	208	191	193	223	130	162
ANKHD1-EIF4EBP3	-0.276756	-1.12432	0.617626	0.431931	0.0691204	0.0336973	9	13	6	9	10	9	3	7
ANKIB1	-0.0566393	7.13535	9.66303	0.00188013	0.00178339	0.00121388	4244	3633	3004	2500	3441	3635	2225	2597
ANKLE1	-0.0265261	2.88222	0.10951	0.740702	0.00860375	0.00805973	236	157	150	144	197	165	137	118
ANKLE2	0.0456626	7.79114	9.7993	0.00174579	0.00153148	0.0011822	5890	4938	4888	4424	5032	5466	3883	4855
ANKMY1	0.12781	3.80523	4.81404	0.0282287	0.0051299	0.00350247	357	321	315	236	323	343	265	306
ANKMY2	0.0224491	5.75982	0.587245	0.443486	0.00191575	0.00164889	1668	1272	1104	985	1410	1426	793	1103
ANKRA2	-0.129758	4.70212	9.31374	0.00227441	0.00271283	0.00392385	760	724	509	521	622	610	416	487
ANKRD1	0.119211	4.74229	8.25872	0.00405567	0.00264778	0.00762987	970	452	596	430	910	693	392	420
ANKRD10	-0.0118872	7.2646	0.460817	0.497242	0.001744	0.00162194	3949	3847	3383	3058	3471	3695	2587	3353
ANKRD11	0.0403059	9.59874	26.8013	2.25481e-07	0.00064616	0.000719978	21997	16310	16822	15747	18295	18575	13279	17207
ANKRD13A	-0.0463455	6.05442	3.06165	0.0801603	0.00188596	0.00148488	2005	1634	1367	1287	1647	1663	947	1405
ANKRD13B	0.0796769	6.1121	9.26287	0.00233847	0.00188379	0.00250807	1858	1291	1650	1406	1541	1642	1355	1480
ANKRD13C	-0.0338396	6.49098	2.21343	0.136814	0.00187748	0.00199118	2792	2137	1965	1626	2346	2177	1291	1878
ANKRD13D	0.0548883	5.60937	3.10821	0.0778987	0.00194929	0.00232864	1301	1083	1071	952	1026	1178	907	1124
ANKRD16	-0.0208663	4.0699	0.154346	0.694417	0.00424068	0.00255624	445	374	365	368	386	379	276	378
ANKRD17	0.00106485	8.72415	0.0102702	0.919279	0.00105661	0.00123441	12766	10148	8606	7941	11060	10429	6944	8032
ANKRD18A	0.117298	3.69322	3.75105	0.0527745	0.00553914	0.00643373	356	296	258	232	332	272	254	281
ANKRD18B	0.130783	2.0173	1.4291	0.231911	0.0103163	0.00532453	99	62	111	78	97	75	81	95
ANKRD18DP	0.592565	-0.947553	3.22283	0.0726179	0.0578106	0.032925	8	6	6	11	6	15	8	16
ANKRD20A19P	0.156083	-1.5282	0.13969	0.708589	0.101737	0.309174	5	1	12	5	12	3	0	8
ANKRD20A3	1.01576	-2.16107	3.05876	0.080303	0.173289	0.183681	5	1	1	1	3	5	1	7
ANKRD20A4	0.116681	2.26062	1.40911	0.235204	0.0100588	0.00753064	196	116	67	54	156	138	69	68
ANKRD20A5P	-0.668076	-1.96701	1.64751	0.199298	0.148644	0.344915	9	7	2	1	4	0	1	6
ANKRD20A8P	0.0916076	1.83201	0.629581	0.427509	0.0104736	0.00980376	110	81	59	66	121	75	52	62
ANKRD20A9P	0.17706	1.34164	1.644	0.199778	0.0110905	0.00865642	68	62	38	44	55	67	40	63
ANKRD23	0.0731581	2.87076	0.814952	0.36666	0.00864206	0.00593026	169	145	182	152	160	179	145	142
ANKRD24	-0.11368	-0.975435	0.118612	0.730545	0.0594815	0.0465082	13	9	5	13	9	13	6	7
ANKRD26	0.148842	5.99347	29.9873	4.34879e-08	0.00188925	0.00222836	1736	1380	1384	1118	1659	1660	1230	1165
ANKRD26P1	0.374839	-2.26462	0.384183	0.535373	0.187401	0.458362	0	9	0	0	1	5	2	4
ANKRD27	-0.0284678	5.60966	0.846614	0.357512	0.0019492	0.00162558	1530	1130	1101	848	1216	1213	809	916
ANKRD28	-0.0251397	7.10881	1.85196	0.173556	0.00179071	0.00133059	3788	3077	3047	2957	3302	3077	2254	3075
ANKRD30B	0.219049	-3.30917	0.0257763	0.872448	0.363519	0.363519	0	0	1	0	1	0	0	0
ANKRD31	0.15547	1.3996	1.31624	0.251267	0.0109831	0.0132663	53	69	64	38	71	67	42	50
ANKRD32	0.0535554	5.98569	3.87276	0.0490759	0.00188976	0.00218006	1748	1522	1352	1159	1666	1579	1107	1177
ANKRD33B	-0.113381	3.72059	3.53026	0.0602585	0.00543768	0.00425124	335	281	339	290	225	279	246	313
ANKRD34A	0.0678337	1.37419	0.251096	0.616304	0.0110286	0.00826176	101	50	48	34	86	47	37	52
ANKRD34B	-0.0924113	-1.86651	0.0355529	0.850442	0.136819	0.20438	7	8	2	1	8	2	5	0
ANKRD35	-0.0809668	1.08497	0.277407	0.598406	0.0117587	0.0114607	50	29	59	52	29	24	48	63
ANKRD36	0.0723734	5.31142	4.42538	0.0354083	0.00207236	0.00403482	1144	969	751	726	1022	960	736	766
ANKRD36B	0.0589534	4.14125	1.30303	0.253661	0.00402337	0.00296004	510	411	374	309	461	432	321	321
ANKRD36BP2	0.680388	-2.52497	0.930973	0.33461	0.225724	0.244716	4	1	1	0	2	1	2	4
ANKRD37	0.0169064	0.545197	0.00851857	0.926463	0.0148195	0.012895	57	22	35	16	41	30	23	24
ANKRD39	-0.118586	3.26252	2.80272	0.0941043	0.00720339	0.00376617	248	173	252	233	180	176	172	241
ANKRD40	-0.0565771	7.34693	11.1412	0.000844329	0.00171589	0.0013982	4981	3738	3359	3373	4039	3884	2527	3307
ANKRD42	-0.147302	2.50646	2.57682	0.108439	0.00964983	0.00718439	150	159	134	102	136	130	97	90
ANKRD44	0.13673	4.16022	7.28973	0.00693499	0.00396735	0.00592092	640	510	215	245	551	547	245	307
ANKRD45	0.124153	4.43945	7.11803	0.00763126	0.00323491	0.0028732	571	505	431	415	587	545	349	461
ANKRD46	-0.144907	5.21462	16.6109	4.58857e-05	0.00213338	0.00276503	1207	825	868	730	856	786	560	825
ANKRD49	-0.061376	4.21166	1.48011	0.223757	0.00381933	0.00294752	491	488	353	404	419	452	275	412
ANKRD52	0.110231	8.75398	112.309	3.05795e-26	0.00104128	0.00168323	12685	9842	8292	7911	11162	11623	7465	8401
ANKRD53	0.417475	-1.01659	1.53335	0.21561	0.0620243	0.108517	14	6	4	8	5	12	11	12
ANKRD54	0.0380861	5.40155	1.29766	0.254641	0.0020257	0.00174409	1051	1030	949	807	906	1071	730	950
ANKRD55	-0.38652	-0.303842	2.27021	0.131882	0.0296738	0.0242536	24	5	27	20	15	10	12	15
ANKRD6	0.0305436	6.19329	1.45883	0.227116	0.00188187	0.00185662	2211	1700	1476	1357	1901	1702	1231	1523
ANKRD61	0.290358	-0.40545	1.20639	0.272047	0.0329112	0.0596868	11	12	14	18	16	26	12	9
ANKRD65	-0.132364	-0.144482	0.303952	0.581416	0.0253685	0.0327133	20	15	22	21	8	24	17	17
ANKRD9	-0.0586192	5.25661	2.76862	0.0961292	0.00210544	0.00360712	997	719	1023	851	809	872	634	860
ANKS1A	0.0291151	7.156	2.58991	0.107546	0.00177751	0.00128628	4615	2846	3112	2656	3860	3192	2385	2939
ANKS3	-0.156191	4.23426	9.72741	0.0018154	0.00375611	0.0039263	560	411	461	400	396	422	269	436
ANKS4B	0.400467	-2.38988	0.382734	0.536144	0.205343	0.0771542	3	2	1	2	3	1	2	4
ANKS6	0.0324346	6.51562	2.04704	0.152502	0.00187673	0.0018241	2660	1897	1898	1936	2399	1963	1567	1984
ANKUB1	0.532581	-2.42361	0.637958	0.424451	0.210333	0.214596	1	1	0	5	2	0	3	5
ANKZF1	0.0713074	4.98667	3.44719	0.0633595	0.00233045	0.00222502	846	818	699	516	792	949	520	536
ANLN	0.059404	8.532	27.9771	1.22757e-07	0.0011564	0.0011378	10899	8123	8337	6560	9978	8958	6041	7519
ANO1	-0.337143	-1.30625	0.790463	0.37396	0.0826062	0.0386529	13	10	7	3	9	11	2	2
ANO10	-0.061059	5.53318	3.72374	0.0536441	0.00197276	0.00298934	1401	1344	931	748	1145	1279	608	921
ANO2	0.032489	4.50712	0.514378	0.47325	0.00308454	0.00299095	869	362	471	417	709	361	400	494
ANO3	0.165973	-0.756713	0.295854	0.586493	0.0474562	0.0384438	4	8	16	15	10	9	9	17
ANO5	0.875664	-1.33303	4.98045	0.0256354	0.0847557	0.218874	10	4	1	5	4	5	13	12
ANO6	0.0229191	7.93279	2.75019	0.0972429	0.00146388	0.001158	7069	6013	4941	4567	6218	6356	3854	4848
ANO7	0.118385	1.13659	0.63249	0.426444	0.0115949	0.0161412	60	38	55	35	39	57	37	55
ANO8	-0.0287087	6.48342	1.55317	0.212669	0.00187768	0.00203534	2250	2037	2046	1940	1676	2210	1615	2033
ANP32A	-0.0892608	8.81048	76.1255	2.66193e-18	0.0010124	0.00129169	12960	9834	10530	9598	10087	10691	6922	9646
ANP32A-IT1	0.321301	1.62616	6.49977	0.0107889	0.010669	0.0487309	82	79	38	46	70	57	86	68
ANP32AP1	0.297442	1.73833	6.10823	0.0134554	0.0105563	0.00830114	73	54	59	82	88	83	47	91
ANP32E	0.0888049	8.96033	83.3308	6.9409e-20	0.000937088	0.000762735	12832	10646	10736	10329	11442	12312	8515	11678
ANPEP	-0.168648	0.734168	0.970859	0.324466	0.0134121	0.0197535	80	26	29	24	52	14	26	35
ANTXR1	0.0726007	8.13038	31.5698	1.92402e-08	0.0013651	0.00175252	7858	7120	5370	5019	6732	7420	4714	5920
ANTXR2	0.0577199	7.60761	13.8881	0.000194025	0.00161353	0.00138218	5738	4348	4081	3648	5159	4490	3233	4220
ANXA11	0.0953768	4.54983	4.58507	0.0322516	0.00299526	0.00208637	804	462	454	410	705	526	366	491
ANXA13	-0.294198	-2.08733	0.285857	0.592888	0.163645	0.0998687	6	1	5	3	2	3	2	4
ANXA2	-0.247428	3.9661	20.2437	6.81775e-06	0.00457469	0.0111125	508	402	373	284	273	350	230	372
ANXA2R	-0.0675481	0.602409	0.13731	0.71097	0.0143463	0.00865541	34	23	42	35	25	21	30	41
ANXA3	0.0135265	2.6722	0.0247164	0.875076	0.00924796	0.0124081	238	77	146	130	182	128	110	120
ANXA4	-0.199765	2.42464	4.48487	0.0341962	0.0098083	0.0042796	180	106	132	110	139	96	86	98
ANXA6	-0.0194277	8.88392	3.82598	0.0504638	0.000975242	0.00105907	14827	10039	10235	9398	12437	11121	7076	9877
ANXA7	0.0962921	6.61749	19.4691	1.02239e-05	0.00187204	0.00148444	2726	2182	2035	1888	2535	2570	1547	2096
ANXA9	0.129689	-2.66741	0.02823	0.866569	0.24832	0.840841	0	0	5	1	1	0	0	5
AOAH	-0.170967	-1.10101	0.239288	0.624721	0.06753	0.0767684	12	13	6	6	10	5	9	6
AOC2	-0.237639	1.89621	4.34245	0.0371734	0.0104196	0.0109624	110	99	70	82	66	74	61	85
AOC3	0.0605258	0.282589	0.0888052	0.765702	0.0176334	0.014322	33	22	19	28	27	29	20	23
AOX1	0.240955	-1.27484	0.408684	0.522638	0.0801393	0.0502922	5	2	8	12	6	7	6	11
AP1AR	0.0472192	6.03416	3.10519	0.0780432	0.00188693	0.0018996	1734	1451	1394	1379	1601	1638	1081	1387
AP1B1	-0.00822858	7.77782	0.315886	0.574091	0.00153767	0.00132502	6228	4653	5019	4492	5030	5161	3665	4874
AP1G1	-0.0358129	8.22111	8.16947	0.00426012	0.00131851	0.00137031	8803	7326	6158	5784	7120	7277	4918	6045
AP1G2	0.0186974	1.20788	0.0165175	0.897737	0.0113948	0.00663638	58	51	47	47	45	54	41	51
AP1M1	-0.0440804	6.95696	5.14805	0.0232725	0.00182719	0.00166588	3623	2796	2837	2459	2856	2972	1932	2755
AP1M2	-0.172403	-0.366092	0.451182	0.501774	0.0316095	0.0907189	37	8	18	7	25	11	2	18
AP1S1	0.137812	6.99813	51.5924	6.83044e-13	0.00181824	0.0023117	3020	2907	2776	2510	2688	3706	2010	3126
AP1S3	0.0269505	3.19593	0.140303	0.70798	0.007461	0.00546186	227	213	218	175	228	214	146	196
AP2A1	-0.0423401	8.3575	12.5869	0.00038846	0.00124764	0.00120351	10304	7407	7056	6294	7963	7877	5216	6796
AP2A2	-0.0578669	7.65621	14.475	0.000142031	0.0015925	0.00124274	6344	4704	4350	3838	5101	4936	3168	3843
AP2B1	0.0254966	9.34423	9.05018	0.00262669	0.000755742	0.000700315	19059	15740	13257	11976	16156	16511	10391	13556
AP2S1	-0.0438528	7.66234	8.30394	0.00395592	0.00158981	0.00210889	5955	4166	4821	4175	4856	4436	3072	4756
AP3B1	0.0682498	7.49388	17.9958	2.21394e-05	0.00166049	0.00126649	5178	4264	3617	3352	4778	4575	2821	3766
AP3B2	0.17077	4.16978	10.8257	0.00100102	0.00393941	0.0046804	259	420	376	451	241	540	363	458
AP3D1	0.00955311	8.53002	0.717844	0.396852	0.00115744	0.00119354	10471	7768	8110	7778	8534	8903	6082	8286
AP3M1	0.0695695	7.69534	21.4276	3.67437e-06	0.00157519	0.00125401	5814	4885	4300	3810	5211	5188	3433	4436
AP3M2	0.0439474	6.01401	2.66937	0.102297	0.00188802	0.00187331	1732	1594	1361	1226	1643	1736	977	1306
AP3S1	0.0144107	7.09858	0.611881	0.434081	0.00179346	0.00162164	4134	3180	2933	2518	3625	3509	2002	2789
AP3S2	0.266878	0.397697	1.84288	0.174614	0.0162583	0.0172338	20	16	40	26	19	27	25	42
AP4B1	0.136775	5.27505	15.4371	8.52985e-05	0.00209389	0.00164426	1001	922	750	738	956	1045	613	881
AP4E1	0.105812	5.22351	8.81405	0.0029892	0.00212727	0.00221543	940	780	793	791	892	815	693	887
AP4M1	0.20337	5.16331	31.622	1.87291e-08	0.00217078	0.00218949	971	773	731	623	955	921	579	847
AP4S1	-0.200634	4.37109	17.701	2.58485e-05	0.0033978	0.00217969	632	536	467	417	481	486	299	388
AP5B1	-0.0229702	4.84829	0.316849	0.573507	0.00249452	0.00314689	678	583	718	656	476	642	560	724
AP5M1	0.00720963	6.31467	0.088693	0.765845	0.00188035	0.00142997	2416	1850	1613	1531	2128	1887	1214	1660
AP5S1	-0.327348	3.74215	30.0944	4.11523e-08	0.00535838	0.003003	422	320	329	301	278	280	198	254
AP5Z1	-0.00870494	5.4697	0.0713546	0.789375	0.0019962	0.00172045	1215	1065	916	904	974	1114	722	982
APBA2	0.0617717	7.21561	11.9518	0.000545932	0.00175964	0.0020504	3749	2689	3662	3263	3140	3297	2627	3817
APBA3	-0.0721418	3.91551	1.6663	0.196755	0.00474468	0.00345637	420	359	364	288	359	384	235	278
APBB1	0.00207059	6.83319	0.0104434	0.918603	0.0018496	0.00238999	3247	2496	2604	2245	2628	3006	1749	2443
APBB3	-0.0912998	4.73151	4.74595	0.0293674	0.00266484	0.00663813	834	724	511	488	658	781	427	357
APC	0.0960387	7.60694	38.4559	5.60064e-10	0.00161381	0.00193482	5494	4850	3689	3501	5067	5018	3294	3993
APCDD1L	-0.757079	-1.37731	3.67576	0.0552092	0.0884049	0.0754485	2	30	0	1	2	16	1	1
APCDD1L-AS1	0.44372	-2.34852	0.491016	0.483475	0.199315	0.289479	0	6	0	2	4	4	1	2
APEH	-0.0694156	7.19514	14.9695	0.000109266	0.00176592	0.00212374	4106	2889	3704	3194	3359	3219	2337	3285
APEX1	0.0526701	8.41352	20.1022	7.34131e-06	0.00121837	0.00187116	8768	7117	7840	7205	7754	8662	5407	7950
APEX2	-0.00887589	5.38231	0.0694112	0.792196	0.0020349	0.00178688	1075	926	965	882	908	1018	728	885
APH1A	-0.0929369	7.64682	36.6239	1.43267e-09	0.00159661	0.00136612	5281	4625	4843	4304	4082	4784	3242	4464
APH1B	0.0434687	0.00613071	0.0383827	0.844677	0.0220828	0.0164427	37	26	15	8	34	30	6	12
API5	0.0503941	8.56244	20.3943	6.3018e-06	0.00114051	0.000971861	10207	8134	8160	7861	9293	8620	6396	8606
APIP	0.062596	5.05637	2.76606	0.0962827	0.00226135	0.00170723	890	733	753	634	796	808	572	726
APITD1	0.0267065	1.41891	0.0393024	0.842851	0.0109502	0.00635449	79	44	61	54	61	54	48	59
APLF	-0.0596499	2.8988	0.550284	0.458202	0.00854776	0.00461009	172	176	185	155	141	163	147	158
APLNR	-0.19628	2.62145	5.00204	0.0253175	0.00938234	0.00881399	142	237	111	105	83	243	86	83
APMAP	-0.0176879	7.62528	1.31668	0.251188	0.00160595	0.0012179	5515	4804	4246	3854	4633	4870	3191	4176
APOA1	-0.152831	0.617028	0.721915	0.395517	0.0142323	0.022123	26	43	43	28	28	51	16	23
APOA1BP	-0.0287547	5.58874	0.845865	0.357725	0.00195517	0.00328223	1427	917	1148	1012	1071	1087	756	1163
APOBEC3A	-1.97758	-1.9955	11.1506	0.000840029	0.152113	0.237798	8	4	10	2	2	0	0	3
APOBEC3B	-0.0995408	4.06472	3.43556	0.0638068	0.00425685	0.00286348	377	316	460	413	312	291	307	438
APOBEC3C	-0.156649	4.80831	14.5821	0.00013418	0.00254931	0.00209605	893	634	638	575	659	574	455	575
APOBEC3D	-0.253124	0.482529	1.7878	0.181195	0.0153902	0.0157715	40	24	38	30	30	21	15	36
APOBEC3F	-0.191951	2.29028	3.80651	0.0510538	0.0100193	0.00605051	174	130	94	83	125	106	73	84
APOBEC3G	0.463074	-2.26621	0.585993	0.443973	0.187624	0.0767557	3	1	2	3	3	1	1	7
APOBEC3H	-1.47059	-2.2626	5.13602	0.0234343	0.187119	0.0811264	2	4	6	4	0	1	2	2
APOBR	0.151693	-1.03865	0.200611	0.654228	0.0634249	0.0469202	12	7	10	6	6	12	7	11
APOC1	-0.0160547	2.38818	0.0284471	0.866062	0.00987116	0.00901749	135	116	116	112	113	145	62	124
APOD	0.12217	-1.11354	0.123174	0.725617	0.0683808	0.0526563	11	15	3	4	13	10	4	7
APOL1	-0.146108	-0.313006	0.331933	0.564523	0.0299495	0.0250792	28	10	16	17	27	12	9	10
APOL2	-0.0870313	4.43853	3.51588	0.0607832	0.00323703	0.00281665	703	465	466	451	583	502	302	425
APOL3	-0.597686	-1.75354	1.61448	0.203863	0.124296	0.0804235	9	6	2	6	4	3	4	3
APOL4	0.446555	-1.38393	1.28016	0.25787	0.0889605	0.0636781	7	7	5	4	8	4	7	10
APOM	-0.174065	1.38667	1.61792	0.203382	0.011006	0.013826	57	50	74	65	51	64	36	51
APOO	0.0846371	4.97506	4.81019	0.0282919	0.00234278	0.00306717	840	695	701	597	773	847	466	702
APOOL	-0.00832038	5.9027	0.088603	0.765961	0.00189657	0.00164687	1771	1435	1270	1117	1575	1423	938	1200
APOPT1	-0.0232689	5.59238	0.558603	0.454824	0.00195411	0.00219293	1410	1093	1051	971	1188	1255	721	961
APPBP2	-0.119795	7.57296	58.5417	1.9903e-14	0.00162818	0.00128403	6193	4655	4116	3598	4893	4382	2947	3520
APPL1	0.141995	6.48072	38.5954	5.21424e-10	0.00187775	0.00176246	2508	2068	1759	1596	2498	2415	1452	1726
APPL2	-0.0743133	6.56096	11.1892	0.00082275	0.00187499	0.00141213	2786	2565	1902	1775	2347	2495	1361	1773
APRT	-0.0171059	5.65104	0.310664	0.577273	0.0019384	0.00189303	1417	881	1275	1100	1222	956	857	1199
APTX	-0.0784538	5.6448	6.54652	0.010509	0.00193995	0.00190778	1430	1098	1193	1043	1170	1173	774	1051
AQP1	-0.632944	-1.81039	1.71072	0.190892	0.130496	0.115521	4	10	6	2	5	3	2	3
AQP11	-0.23421	0.641776	1.72973	0.188445	0.0140455	0.00844798	41	53	30	23	28	44	22	23
AQP3	-0.515015	-0.064676	4.8947	0.0269393	0.0235402	0.0135845	29	30	14	21	19	22	9	12
AQP4	-0.301675	0.467364	2.43291	0.118812	0.0155371	0.0204272	26	15	44	44	12	24	29	31
AQP4-AS1	-0.643222	-1.91508	1.55447	0.212477	0.142454	0.0861775	2	4	12	2	1	2	4	4
AQP7	0.0596215	-0.0463881	0.0688302	0.793048	0.0231495	0.0193159	35	21	11	14	25	32	9	13
AQP7P1	-0.0981599	3.14905	1.83265	0.175814	0.00764037	0.0178563	308	271	99	172	243	232	128	141
AQP7P3	-0.299995	1.90953	7.16594	0.00743007	0.0104085	0.00777279	146	109	66	62	92	111	42	44
AQPEP	-0.0515437	0.182803	0.0597469	0.806896	0.019035	0.0215855	30	24	28	18	31	27	21	8
AQR	0.0636592	7.34546	14.0747	0.000175695	0.00171641	0.00133297	4545	3654	3395	3192	4197	4039	2629	3436
ARAF	-0.0652018	6.11418	6.24384	0.0124626	0.00188372	0.00177043	1864	1627	1623	1418	1420	1708	1113	1555
ARAP1	-0.180628	6.20314	51.1484	8.56409e-13	0.0018817	0.00163042	2195	1925	1700	1449	1675	1696	1105	1463
ARAP2	0.351761	1.11149	5.5016	0.0189991	0.0116725	0.016639	54	48	28	40	78	48	34	41
ARC	-0.417097	1.76105	11.823	0.000585044	0.0105356	0.0145346	71	48	126	98	46	55	48	87
ARCN1	-0.00722467	9.15657	0.637815	0.424503	0.000842033	0.000678093	17126	12930	12038	11267	14716	13654	8872	11845
ARF1	-0.0628597	9.1113	46.6472	8.49882e-12	0.000863548	0.000993005	16621	11900	12691	11387	13403	12470	8427	12213
ARF3	0.00240408	8.54151	0.0458337	0.830478	0.00115144	0.000963245	10569	8256	8083	7584	8633	8849	6181	8325
ARF4	-0.000221911	8.66934	0.000430066	0.983455	0.00108492	0.00126232	12094	9345	8856	7749	10741	9794	6038	8591
ARF5	-0.0219577	7.31382	1.63933	0.200417	0.00172746	0.00264862	4505	3590	3653	3144	3588	4071	2321	3639
ARF6	-0.00481923	7.63629	0.0990732	0.752945	0.00160119	0.00122847	6035	4645	4232	3701	5075	4884	3072	4117
ARFGAP1	0.0645169	7.09689	12.1506	0.000490708	0.00179391	0.00157042	4005	3005	2845	2591	3403	3380	2412	2809
ARFGAP2	-0.0119896	7.02761	0.397624	0.528319	0.00181139	0.00129024	3464	2889	2874	2840	2815	3122	2125	3062
ARFGAP3	-0.0617878	6.62686	8.12278	0.00437126	0.00187146	0.00131917	2989	2832	1947	1671	2414	2830	1453	1714
ARFGEF1	0.0116209	7.28571	0.447255	0.503642	0.00173701	0.00153678	4194	3718	3345	3098	3605	3709	2704	3386
ARFGEF2	-0.00265492	7.14862	0.021286	0.884003	0.00177963	0.00225522	3977	3516	2877	2785	3483	3329	2426	2922
ARFIP1	0.0656082	6.05625	6.0988	0.0135274	0.00188588	0.00163069	1834	1447	1449	1303	1709	1525	1088	1511
ARFIP2	0.00573719	5.73027	0.0371816	0.847096	0.00192114	0.0022822	1443	1209	1251	1004	1190	1333	843	1195
ARFRP1	0.0591573	4.91767	2.25293	0.133362	0.00240753	0.00227489	870	631	657	593	789	741	507	603
ARG2	0.00964369	3.65142	0.0247007	0.875115	0.00569574	0.00294632	338	284	264	263	285	301	202	287
ARGLU1	0.002717	8.79927	0.0697451	0.791708	0.00101811	0.000909866	12226	9318	10290	9349	10602	10109	7721	9607
ARHGAP10	0.102787	0.443303	0.294193	0.587546	0.0157773	0.012164	48	35	18	15	39	45	19	12
ARHGAP11A	0.103081	7.65566	45.574	1.46978e-11	0.00159274	0.00124554	5437	4302	4495	3819	5157	4825	3523	4359
ARHGAP11B	0.0396259	4.73824	0.890028	0.34547	0.00265416	0.00251427	759	589	602	489	655	593	457	604
ARHGAP12	0.0397888	6.82368	3.82876	0.0503801	0.00185103	0.0018613	3035	3054	2222	2043	2716	3036	1868	2282
ARHGAP15	0.633345	-1.20701	3.04097	0.0811872	0.0750112	0.0370776	13	5	7	1	18	8	5	5
ARHGAP17	0.0524136	7.45224	10.2408	0.00137371	0.00167682	0.00148682	4866	3943	3713	3405	4001	4491	3009	3798
ARHGAP18	-0.0532322	4.94804	1.88956	0.169252	0.00237249	0.00245198	984	873	598	491	731	956	424	534
ARHGAP19	0.144302	6.93959	54.576	1.49549e-13	0.00183074	0.00132984	3379	2668	2480	2319	3285	3007	2003	2799
ARHGAP20	-2.61847	-2.78153	7.00128	0.00814517	0.267204	0.210593	4	2	0	3	1	0	0	0
ARHGAP22	0.752293	-2.27391	1.5251	0.21685	0.1887	0.16768	4	3	0	1	6	1	1	5
ARHGAP23	-0.0348568	7.59597	5.04394	0.0247123	0.00161848	0.00167018	6629	3800	4518	3481	5218	4331	3220	3648
ARHGAP24	0.0939616	2.96409	1.47472	0.224603	0.00832154	0.00504931	231	183	138	148	232	207	96	161
ARHGAP25	0.524491	-2.57259	0.525307	0.468587	0.233156	0.346536	2	3	1	0	5	0	1	2
ARHGAP26	-0.0282851	6.53504	1.57457	0.209545	0.00187605	0.00176522	2817	1887	2098	1882	2160	1981	1652	2036
ARHGAP27	0.0634254	3.22606	0.774472	0.378837	0.00734478	0.00518739	173	167	257	225	175	197	197	221
ARHGAP30	0.230455	-1.97967	0.196743	0.657363	0.15018	0.111685	2	4	4	4	6	2	4	3
ARHGAP31	-0.0307657	6.25862	1.56036	0.211613	0.00188094	0.00154943	2612	1705	1557	1402	2112	1836	1187	1416
ARHGAP33	0.155149	6.81196	57.2717	3.7958e-14	0.00185274	0.00153115	2791	2513	2370	2122	2449	3035	2049	2592
ARHGAP35	-0.0217772	8.74187	4.34816	0.0370491	0.0010475	0.000917226	13026	10061	8954	8195	10596	10733	6823	8501
ARHGAP39	-0.000309516	5.87979	0.000119947	0.991262	0.00189896	0.00164374	1601	1358	1340	1149	1327	1458	951	1311
ARHGAP4	0.0201652	3.07318	0.0718657	0.788639	0.00792576	0.00405996	236	175	198	159	210	179	160	163
ARHGAP42	-0.0221189	6.36172	0.87568	0.349388	0.00187984	0.00192235	2986	2059	1483	1335	2572	1947	1092	1530
ARHGAP44	-0.049673	2.41906	0.277915	0.598071	0.00981821	0.0097027	153	129	107	108	118	159	86	83
ARHGAP5-AS1	-0.0348432	1.90825	0.0985564	0.753569	0.0104095	0.00847627	169	75	66	50	146	93	39	41
ARHGAP6	-0.0396787	4.81057	0.946839	0.330525	0.00254612	0.00204215	895	642	575	543	753	630	405	600
ARHGAP9	0.012705	2.39953	0.0183663	0.892199	0.00985207	0.0151814	214	80	127	77	188	114	60	92
ARHGDIB	-0.0558783	4.24294	1.24597	0.264323	0.00373215	0.00395693	547	374	438	419	485	311	323	452
ARHGDIG	-1.12422	-1.42574	7.2945	0.00691659	0.0925314	0.130345	12	6	9	9	7	6	0	2
ARHGEF1	0.0276254	6.51454	1.47591	0.224415	0.00187676	0.00142943	2515	1785	2112	1945	2090	2018	1629	2115
ARHGEF10	-0.00486515	7.68225	0.104513	0.74648	0.00158102	0.00170421	7040	4227	4169	3913	5896	4562	3371	3846
ARHGEF10L	0.0674939	6.31386	7.69334	0.00554251	0.00188036	0.0019035	2335	1573	1655	1632	1937	1741	1436	1836
ARHGEF11	0.0654218	7.62343	18.003	2.20552e-05	0.00160674	0.00131807	5562	4437	4037	3858	4882	4956	3316	4180
ARHGEF12	0.00651977	8.98703	0.461655	0.496851	0.000923895	0.00107451	14783	12618	10147	9588	12900	12509	8114	10362
ARHGEF15	-0.265038	-1.88409	0.283052	0.594708	0.138842	0.248519	4	1	2	11	5	3	4	2
ARHGEF16	0.174112	2.45461	3.40035	0.0651825	0.00975313	0.0158633	99	52	184	129	124	86	110	154
ARHGEF17	0.0205923	8.21281	2.68427	0.101344	0.0013228	0.00161097	9227	5820	6401	6014	7607	6737	5139	6115
ARHGEF18	-0.0316645	6.54574	1.99699	0.157612	0.00187563	0.0017497	2761	2124	2117	1774	2119	2294	1530	1989
ARHGEF19	0.126278	4.61069	8.36896	0.00381683	0.00287563	0.00223964	766	563	444	413	697	616	385	507
ARHGEF2	-0.0122728	7.69588	0.671248	0.412617	0.00157495	0.00163381	6604	4967	4383	3564	5141	5595	3356	3758
ARHGEF25	-0.00400931	6.27253	0.0264767	0.870742	0.00188079	0.0014115	2243	1676	1672	1594	1905	1816	1252	1650
ARHGEF26	0.072909	5.80441	6.31212	0.0119916	0.0019086	0.00168459	1526	1221	1140	1149	1371	1354	954	1228
ARHGEF26-AS1	0.521574	-0.670909	3.15698	0.0756029	0.0433886	0.0257401	14	13	8	6	11	20	12	12
ARHGEF28	-0.21712	-0.284748	0.736032	0.390935	0.0291096	0.0213566	23	15	17	18	18	11	16	12
ARHGEF3	-0.29613	2.3304	9.27609	0.00232164	0.009962	0.00911104	164	151	104	88	95	124	63	104
ARHGEF33	-0.265306	-0.520052	0.915428	0.338678	0.0370606	0.01579	15	20	15	11	11	14	11	11
ARHGEF37	0.0189882	1.66144	0.0227643	0.880071	0.0106314	0.0236859	76	36	72	91	48	27	92	86
ARHGEF39	0.0950584	4.81906	5.38703	0.0202869	0.00253423	0.00203041	752	531	678	560	684	639	520	628
ARHGEF4	0.135019	2.58153	2.36169	0.124347	0.00948124	0.00989152	244	111	101	83	188	167	79	109
ARHGEF40	-0.0590251	8.72663	31.4802	2.01484e-08	0.00105533	0.000989806	12442	9875	9323	8500	9613	10377	6710	9000
ARHGEF5	-0.12293	-1.76742	0.0702419	0.790985	0.125791	0.159916	10	6	3	1	8	3	0	6
ARHGEF6	0.0817979	4.07694	2.41201	0.120408	0.00421876	0.00392749	474	458	302	285	430	447	267	353
ARHGEF7	0.0204495	8.18517	2.61007	0.106187	0.00133704	0.00147685	8710	7331	5684	5219	7188	7501	4665	5996
ARHGEF9	-0.0441908	6.59531	4.03198	0.0446454	0.00187331	0.00130152	2834	2348	2075	1872	2367	2348	1532	1946
ARID1A	-0.00946456	9.22305	1.13346	0.287039	0.000810928	0.00064866	16105	12948	13832	12455	13354	13620	10460	13348
ARID1B	0.00371707	7.94701	0.0724677	0.787777	0.00145693	0.00128647	6747	5749	5193	5079	5521	6122	4146	5406
ARID2	0.0210392	7.60748	1.84078	0.17486	0.00161358	0.00209203	5605	4592	3882	3881	4942	4349	3203	4391
ARID3B	0.0390867	6.82695	3.64406	0.0562696	0.00185054	0.00140362	2633	2304	2746	2561	2374	2599	2050	2722
ARID3C	0.280307	-1.37352	0.515783	0.472646	0.0880879	0.0623877	7	5	9	4	7	12	4	5
ARID4A	0.0567401	6.43863	5.93992	0.0148017	0.0018787	0.00160669	2300	2167	1805	1595	2002	2313	1525	1746
ARID4B	0.00886819	7.37269	0.278455	0.597716	0.00170664	0.00139316	4711	4105	3364	3168	4027	4274	2702	3321
ARID5A	-0.0204927	3.7829	0.121138	0.727804	0.00521018	0.00412871	332	291	349	292	275	294	231	354
ARIH1	0.00554946	7.43224	0.113883	0.735766	0.0016845	0.00122564	5256	3975	3665	3195	4359	4278	2818	3451
ARIH2	-0.0350406	7.32227	4.18276	0.0408371	0.00172454	0.00118701	4570	3597	3520	3325	3768	3743	2571	3483
ARIH2OS	0.0767703	0.533302	0.171841	0.678481	0.0149235	0.0141778	33	39	17	32	31	41	22	27
ARL1	-0.0758691	6.62966	12.224	0.000471783	0.00187127	0.00132266	3063	2389	2089	1948	2516	2431	1435	1957
ARL10	-0.154443	5.32366	20.269	6.72826e-06	0.00206549	0.00448087	1183	1156	815	749	900	963	697	688
ARL13B	0.0882606	5.68706	8.62123	0.00332267	0.00193002	0.00227806	1354	1470	940	882	1355	1504	748	1009
ARL14EP	-0.0165714	5.20014	0.215375	0.642587	0.00214356	0.00178312	1045	881	807	701	898	949	581	713
ARL15	-0.0471053	4.60742	1.15983	0.2815	0.00288184	0.00251956	818	558	503	443	708	515	376	464
ARL16	-0.00689107	6.02387	0.0659575	0.797316	0.00188747	0.00166997	1943	1340	1395	1382	1609	1518	993	1463
ARL17A	-0.0595172	4.40854	1.60746	0.20485	0.00330721	0.00225883	677	524	459	363	545	516	349	375
ARL2	-0.149684	4.25192	8.90104	0.00285008	0.00370751	0.00327708	485	366	521	453	336	381	328	474
ARL2BP	0.0768853	7.77044	27.3711	1.67918e-07	0.00154107	0.00115271	5720	4595	4974	4360	5177	5192	3822	4944
ARL3	-0.0265125	6.57032	1.42204	0.233067	0.00187457	0.00169063	2601	2201	2071	1988	2041	2440	1455	2166
ARL4A	0.0064489	6.88367	0.10344	0.74774	0.00184129	0.00162174	2913	2585	2605	2683	2555	2525	2062	2921
ARL4C	0.0607087	4.93438	2.38328	0.12264	0.00238803	0.0029304	892	542	690	638	694	622	540	798
ARL4D	-0.197562	2.87473	6.05359	0.013878	0.00862882	0.0158288	231	166	194	132	155	156	88	184
ARL5A	0.00645485	7.09088	0.121556	0.727353	0.00179551	0.00200565	3983	3375	2811	2512	3651	3182	2174	2764
ARL5B	0.0292415	7.41635	3.10629	0.0779904	0.00169051	0.00222446	4847	3839	3382	3577	4288	3656	2874	3974
ARL6	-0.0904906	2.81947	1.22639	0.26811	0.00880945	0.00456888	217	178	145	132	177	185	105	117
ARL6IP1	0.0633832	9.4472	59.7567	1.07341e-14	0.000710373	0.000728992	18851	16816	15053	12629	16729	17703	11982	14829
ARL6IP4	-0.0428111	7.59953	7.53048	0.00606637	0.00161697	0.00363801	5197	3764	4932	4277	4032	4710	3088	4483
ARL6IP5	-0.0671077	6.68703	9.99889	0.00156635	0.00186695	0.00166795	3178	2753	2175	1773	2571	2804	1425	1953
ARL6IP6	0.00877737	7.17168	0.235306	0.627617	0.00177293	0.00144967	3723	3079	3422	3035	3239	3406	2393	3307
ARL8A	0.0292999	6.12854	1.28343	0.257261	0.0018833	0.00175683	1978	1726	1374	1343	1599	1932	1120	1450
ARL8B	0.0416254	7.11457	5.16303	0.0230726	0.00178915	0.00231609	4091	3386	2787	2512	3895	3299	2001	2986
ARMC1	0.00972413	6.56484	0.191099	0.662004	0.00187482	0.00146419	2735	2202	2044	1793	2373	2227	1526	2038
ARMC10	-0.011128	5.43244	0.113945	0.735697	0.00201174	0.0020089	1268	932	953	870	1014	1075	696	906
ARMC12	0.0108762	1.28366	0.00582591	0.939158	0.011212	0.0163739	59	49	45	60	49	41	55	53
ARMC2	0.183569	3.24605	6.86356	0.00879713	0.00726735	0.0075763	257	237	196	138	260	313	121	181
ARMC4	0.176855	5.02037	21.7727	3.06935e-06	0.00229598	0.00226798	952	687	635	579	984	828	513	647
ARMC5	-0.0409367	5.21271	1.31285	0.251878	0.00213471	0.00231956	975	762	900	820	785	822	587	921
ARMC6	-0.0370312	6.24295	2.1905	0.138864	0.00188113	0.00247465	1914	1499	2015	1638	1683	1655	1268	1735
ARMC7	-0.0248277	4.2721	0.252266	0.615484	0.00365282	0.00233605	522	446	447	382	433	488	319	394
ARMC8	0.0248022	6.26996	1.01061	0.314756	0.00188082	0.00164686	2096	1859	1639	1492	1889	1860	1270	1660
ARMC9	0.0368615	5.54578	1.35624	0.244189	0.00196854	0.00235419	1320	1165	980	818	1113	1188	738	1038
ARMCX3	-0.0829425	7.13112	20.8515	4.96291e-06	0.00178458	0.00122492	4783	3603	2778	2423	3742	3681	1982	2457
ARMCX4	0.0723139	6.34242	9.0378	0.00264454	0.00188006	0.00186185	2389	1637	1696	1625	1999	1955	1409	1764
ARMCX5	-0.012203	5.58888	0.152425	0.696229	0.00195513	0.00197377	1533	750	1108	1102	1268	834	751	1238
ARMCX5-GPRASP2	0.0194831	1.52811	0.0230046	0.879445	0.0107874	0.0072658	105	44	63	51	88	56	38	61
ARMCX6	-0.0832169	4.28932	2.88132	0.0896123	0.00360685	0.00306491	532	504	460	364	420	538	284	390
ARNT	-0.022063	6.54435	0.977555	0.322803	0.00187569	0.00127667	2823	2454	1865	1651	2340	2591	1376	1735
ARNT2	0.0585792	8.09572	20.167	7.09662e-06	0.00138272	0.00183301	8819	5355	5534	5401	7350	6670	4300	5793
ARNTL	-0.145468	4.95489	13.9737	0.000185387	0.00236483	0.00193722	908	805	680	623	683	759	446	649
ARNTL2	-0.0749481	5.25435	4.45022	0.0348967	0.00210688	0.00314914	782	909	994	859	697	776	756	882
ARPC1A	0.0434758	8.00148	10.2972	0.00133234	0.00143004	0.0013382	6825	5511	5842	5181	5923	6365	4232	5765
ARPC1B	-0.00913367	5.5024	0.0800512	0.777228	0.00198366	0.00190237	1140	1042	1093	913	981	1110	740	1026
ARPC2	-0.007981	8.84697	0.629767	0.427441	0.000993883	0.00131569	14146	10346	9970	8709	11606	11367	6798	9947
ARPC3	-0.0290281	7.66589	3.64791	0.0561396	0.00158825	0.00153837	5715	4498	4574	4238	4856	4716	3057	4656
ARPC4	-0.0664965	6.78621	10.4201	0.0012465	0.00185626	0.00295326	3630	1980	2558	2368	2674	2395	1719	2465
ARPC5	0.0768913	8.30785	40.0985	2.41469e-10	0.00127353	0.00110879	9126	6837	6671	6125	8349	7873	5029	6786
ARPC5L	0.00594713	5.97095	0.0471597	0.828081	0.00189078	0.00177845	1753	1298	1460	1288	1509	1408	1000	1461
ARPP21	0.0412063	-2.02335	0.00610238	0.937734	0.155554	0.0828362	4	4	1	5	6	5	0	3
ARRB1	-0.130403	6.7391	38.8195	4.64866e-10	0.00186189	0.00203611	3681	2276	2321	2160	2729	2027	1658	2354
ARRB2	0.0283607	5.4945	0.76452	0.381918	0.0019866	0.00222083	1202	809	1104	990	973	953	786	1149
ARRDC1	0.0886694	4.03987	2.72192	0.0989787	0.00433517	0.00348602	431	310	373	350	381	389	306	358
ARRDC2	-0.100108	-0.198758	0.169737	0.680346	0.0267337	0.0128985	17	31	13	13	15	28	9	14
ARRDC3-AS1	0.155342	1.66326	1.57342	0.20971	0.0106296	0.00724156	73	68	63	64	77	65	60	74
ARRDC4	0.129578	4.53638	8.42127	0.00370856	0.0030229	0.00303358	718	595	376	389	707	608	306	496
ARSA	-0.0692229	5.49695	4.6287	0.0314414	0.00198568	0.00190137	1395	1148	935	827	1049	1168	714	871
ARSB	-0.0412052	6.76122	3.95522	0.0467263	0.00185938	0.00147353	3480	2440	2373	2018	2817	2672	1651	2094
ARSE	-0.123444	4.65219	8.32368	0.00391316	0.00279921	0.00427178	901	707	510	361	647	721	303	439
ARSG	-0.16266	3.4543	6.18995	0.0128478	0.00645393	0.00389169	354	272	223	226	289	247	135	221
ARSI	-0.165488	1.0901	1.16261	0.280925	0.0117417	0.0202452	59	16	81	43	29	20	47	62
ARSJ	-0.0111557	3.16184	0.0240786	0.876685	0.00759166	0.0054072	310	227	157	147	247	252	98	181
ARSK	-0.163601	4.24725	10.9166	0.000953059	0.00372029	0.00381108	647	561	394	282	516	454	279	300
ART3	-0.58325	-1.76683	1.53745	0.214997	0.125727	0.0434471	11	5	4	3	5	5	1	3
ART5	0.111423	0.860207	0.456662	0.499188	0.0126947	0.0135546	37	50	36	29	33	43	30	48
ARTN	-0.0354436	1.46304	0.0732965	0.786596	0.0108799	0.0119943	92	67	51	45	83	70	21	58
ARV1	-0.07026	4.18232	1.8988	0.168213	0.00390308	0.00419347	486	424	455	350	391	437	271	414
ARX	0.24026	-0.393891	0.833623	0.361227	0.0325225	0.0331201	14	7	18	18	17	17	12	16
AS3MT	-0.0523633	-1.21633	0.0206132	0.885838	0.0757003	0.0555248	11	10	5	6	9	5	4	11
ASAH2	0.225001	1.4446	2.8229	0.0929285	0.0109085	0.0354447	76	48	39	61	62	73	65	41
ASAH2B	-0.173954	0.513578	0.857314	0.354491	0.0151003	0.0101666	40	26	33	32	30	19	27	30
ASAP1	0.0838723	8.46411	52.8651	3.57267e-13	0.0011919	0.00095076	9634	7629	7357	7145	8815	8315	5941	8097
ASAP2	-0.0139225	7.73328	0.875902	0.349326	0.0015581	0.00203134	5768	5395	4441	4142	4794	5127	3695	4527
ASAP3	0.0055059	7.2971	0.101427	0.750124	0.00173317	0.00135395	4249	3839	3371	3057	3465	4138	2654	3270
ASB1	-0.00824994	7.17209	0.208595	0.647871	0.00177281	0.00162307	4084	3196	2947	3137	3361	3372	2404	3192
ASB11	0.127524	-2.48508	0.0351143	0.851356	0.219597	0.270252	2	2	2	2	6	1	0	1
ASB12	0.178588	-0.529279	0.415029	0.519428	0.0374188	0.0443452	16	13	13	10	6	18	13	18
ASB13	-0.0114292	4.68867	0.0707374	0.790266	0.0027355	0.00440171	677	450	592	648	543	577	457	596
ASB16	-0.240978	-1.23802	0.425577	0.514167	0.0773227	0.0660939	13	9	8	4	10	3	5	8
ASB16-AS1	-0.0549148	5.0563	2.12653	0.144768	0.00226141	0.00202719	937	729	764	698	716	784	540	749
ASB2	0.358892	-0.816045	1.3681	0.242138	0.0504777	0.0414774	15	15	8	2	24	17	4	2
ASB3	0.0437787	2.12856	0.17526	0.675479	0.0102107	0.00768445	123	100	85	82	94	97	71	112
ASB4	0.276326	-1.44302	0.474611	0.490874	0.0940386	0.0772954	8	5	8	3	14	6	3	3
ASB6	0.0319757	5.97062	1.36705	0.24232	0.0018908	0.00177752	1804	1413	1300	1239	1526	1596	1052	1271
ASB7	0.0473677	5.19348	1.74981	0.185901	0.00214834	0.00184248	1052	836	798	658	909	882	614	783
ASB8	0.00591138	4.78607	0.0206522	0.885731	0.00258134	0.00236874	793	675	578	518	724	733	401	529
ASB9	-0.21389	1.85213	3.51425	0.0608433	0.0104566	0.00706089	149	92	65	54	106	77	38	65
ASCC1	0.0315971	5.80219	1.1914	0.275048	0.00190893	0.00172371	1522	1406	1100	1091	1359	1556	852	1108
ASCC2	0.0357638	6.43284	2.35826	0.124621	0.0018788	0.00161514	2507	1930	1838	1651	2089	2063	1396	1972
ASCL2	0.0533484	2.20557	0.288343	0.591285	0.0101265	0.00755718	174	171	36	44	131	211	31	47
ASF1A	-0.0227597	6.67583	1.13081	0.287602	0.00186789	0.00162289	2797	2446	2196	2114	2472	2549	1486	2242
ASF1B	-0.000786824	6.54557	0.00121491	0.972195	0.00187564	0.00174335	2195	1892	2425	2048	1957	2018	1650	2273
ASGR1	-0.0805791	3.46125	1.51003	0.219134	0.00642683	0.00362248	313	237	248	241	246	239	163	264
ASH1L-AS1	0.229704	2.0087	4.40202	0.0358964	0.0103239	0.0102246	90	81	103	61	84	100	72	106
ASH2L	0.000475956	6.90753	0.000582258	0.980749	0.00183696	0.00167943	3467	2828	2554	2317	2900	3003	1767	2705
ASIC1	-0.160637	5.22066	20.3887	6.3202e-06	0.00212921	0.00242785	1222	705	921	811	873	759	617	749
ASIC3	0.152934	2.82386	3.49484	0.0615602	0.00879537	0.00853935	196	161	138	123	193	195	136	107
ASIC4	-0.855606	-0.779872	7.45102	0.00634005	0.0486149	0.0316564	18	13	12	15	5	7	5	13
ASIP	-0.537867	-0.516513	3.62053	0.0570708	0.0369243	0.0241191	9	10	22	24	5	8	15	13
ASL	-0.0299387	4.90025	0.570275	0.45015	0.00242844	0.00230048	857	668	647	621	682	762	450	647
ASMTL	-0.144514	5.45386	19.5493	9.80373e-06	0.00200264	0.00165759	1397	1023	930	930	1027	1019	623	924
ASMTL-AS1	0.164693	1.73261	1.84892	0.173909	0.0105617	0.0101934	84	64	78	55	65	63	74	86
ASNA1	-0.0442513	6.09103	2.8338	0.0922999	0.00188449	0.00242361	1789	1536	1620	1438	1429	1690	1025	1613
ASNSD1	0.075048	6.54924	11.2951	0.000777127	0.00187549	0.00179383	2626	2120	1965	1792	2527	2393	1439	1930
ASPDH	-0.406944	-2.1036	0.522041	0.469972	0.165744	0.220147	0	0	7	8	3	0	4	3
ASPH	0.0847782	8.04038	40.7641	1.71755e-10	0.00141063	0.00106461	8348	5729	5149	4781	7596	6484	4058	5341
ASPHD1	-1.12684	-0.426019	16.6708	4.44598e-05	0.0336161	0.0169275	34	20	17	13	11	11	6	7
ASPHD2	-0.0462498	3.5424	0.527953	0.467469	0.00611184	0.00476241	376	252	254	214	283	237	204	250
ASPM	0.0985892	8.5214	75.9148	2.96176e-18	0.00116194	0.0012961	9805	8354	7991	6781	9411	8853	6677	7536
ASPRV1	-0.0871671	2.13213	0.710445	0.399296	0.010207	0.00925391	159	106	83	70	106	134	54	71
ASPSCR1	0.0628453	5.34519	3.38801	0.0656721	0.0020538	0.00228305	983	839	1029	809	895	997	714	920
ASRGL1	-0.0584417	4.25682	1.34525	0.24611	0.00369414	0.00222486	386	344	529	494	319	348	382	505
ASS1	-0.133135	1.2069	0.886312	0.346479	0.0113974	0.028203	163	28	22	18	93	35	24	36
ASTN1	0.418606	-2.06036	0.605828	0.436363	0.160203	0.15285	6	4	2	0	6	3	1	5
ASTN2	-0.207197	4.06327	15.2445	9.44493e-05	0.00426137	0.00559795	545	457	342	317	401	338	252	341
ASUN	0.0601741	6.04881	5.11254	0.0237535	0.00188622	0.00155031	1903	1468	1486	1179	1632	1713	1158	1288
ASXL1	-0.00917591	8.21064	0.53071	0.466309	0.00132392	0.00115897	8590	6517	6325	6111	7020	6775	4985	6529
ASXL2	0.106145	6.63199	23.9339	9.97006e-07	0.00187112	0.001997	2873	2347	1905	1791	2721	2599	1673	1874
ASXL3	-0.020838	5.59158	0.455905	0.499544	0.00195434	0.00234891	1708	1371	759	754	1407	1330	648	820
ATAD1	-0.0178857	7.07049	0.921053	0.337199	0.0018008	0.0014953	4078	3277	2777	2496	3549	3231	2152	2583
ATAD2	0.0670986	8.41424	32.585	1.14094e-08	0.00121799	0.00135054	8838	7392	7392	7161	8359	8163	5880	7438
ATAD2B	0.0322014	6.86099	2.58575	0.107829	0.00184516	0.00202161	3414	2986	2220	2107	3136	2977	1857	2191
ATAD3A	-0.00197307	5.60325	0.00400146	0.949562	0.001951	0.00221287	1316	925	1223	1026	1100	1046	816	1167
ATAD3B	0.135238	6.07171	26.0311	3.35956e-07	0.00188522	0.00214698	1738	1271	1532	1377	1566	1674	1207	1552
ATAD3C	0.0584336	2.40833	0.381014	0.537061	0.00983698	0.00599824	174	91	113	100	133	109	97	116
ATAD5	0.131027	6.88164	42.8686	5.85437e-11	0.00184164	0.00163395	2936	2550	2396	2484	2901	2766	2038	2834
ATAT1	0.0029218	6.59297	0.0175784	0.894523	0.00187344	0.00147557	2637	2515	1993	1787	2177	2580	1573	1994
ATCAY	-0.050978	6.61261	5.49503	0.0190706	0.00187233	0.00137439	3257	2546	1842	1715	2596	2605	1400	1775
ATE1	-0.090484	5.29516	6.81925	0.00901805	0.00208179	0.00214131	1129	917	909	794	950	824	635	839
ATF1	0.0313912	5.22434	0.785737	0.375392	0.0021267	0.00201243	1065	794	814	758	924	913	570	841
ATF2	0.0357792	7.27845	4.25527	0.0391287	0.00173943	0.00159723	4576	3787	3191	2750	4059	3773	2547	3165
ATF5	-0.0191334	5.59579	0.376806	0.539317	0.00195312	0.00371203	1384	914	1065	1141	1148	1164	713	1100
ATF6	-0.0540177	7.23561	9.47068	0.00208782	0.00175335	0.00180505	4723	4077	2981	2598	3898	3811	2181	2960
ATF6B	0.0146756	6.69966	0.475061	0.490668	0.00186583	0.00139339	2687	2377	2377	2109	2365	2620	1737	2215
ATF7	-0.00233026	6.87882	0.0137669	0.906597	0.00184214	0.00155075	3569	3277	2230	1947	3025	3264	1786	2147
ATF7IP	0.0368896	7.8769	6.87197	0.00875579	0.00149093	0.00127283	6957	5954	4504	4248	6106	6140	3619	4768
ATF7IP2	-0.0456596	3.57254	0.528577	0.467206	0.00599584	0.00401073	386	241	260	238	326	271	182	222
ATG10	-0.117105	4.09616	4.9975	0.025384	0.00415949	0.00261014	515	440	370	324	384	442	250	336
ATG12	0.0289127	6.89836	2.14025	0.143479	0.00183865	0.00127415	3512	2832	2429	2245	3060	3083	1778	2508
ATG13	-0.0091292	7.15042	0.253332	0.614738	0.00177911	0.00141091	4250	3382	2778	2840	3504	3425	2203	3096
ATG14	-0.0345562	5.61531	1.25117	0.263329	0.00194765	0.00237191	1424	1300	930	947	1200	1198	750	1035
ATG16L1	-0.0184024	5.37469	0.300588	0.583514	0.00203865	0.00231376	1176	1035	932	750	1091	1071	635	752
ATG16L2	0.0144703	2.76274	0.0289821	0.86482	0.00898627	0.0185192	142	153	143	162	110	123	173	153
ATG2A	-0.00747066	5.29344	0.0465392	0.829199	0.00208281	0.00168235	1102	911	862	764	894	986	653	818
ATG2B	0.1045	6.87569	27.3975	1.65643e-07	0.00184268	0.00189915	3349	2783	2337	2078	3171	2923	2059	2305
ATG3	0.047103	6.10903	3.28176	0.0700537	0.00188388	0.00151129	2054	1514	1437	1328	1816	1679	1041	1519
ATG4A	-0.014452	3.14278	0.0391901	0.843073	0.0076642	0.00938934	257	207	167	188	236	240	135	141
ATG4B	0.0157038	6.78789	0.577466	0.447307	0.00185604	0.00134076	3001	2296	2567	2292	2541	2576	1922	2434
ATG4C	0.106404	4.49602	5.44604	0.0196127	0.00310845	0.00229086	636	532	486	370	609	589	400	404
ATG4D	-0.00794996	5.84037	0.0763315	0.782332	0.00190364	0.0017529	1440	1168	1394	1270	1222	1237	959	1437
ATG5	-0.0130958	5.61858	0.180289	0.671125	0.00194677	0.00203509	1424	1176	1062	932	1254	1179	721	1064
ATG7	-0.0292253	4.73975	0.487873	0.484878	0.00265177	0.00278745	844	667	521	482	686	642	442	505
ATG9A	-0.0703429	6.31762	8.39637	0.0037597	0.00188032	0.00191584	2248	2047	1695	1572	1763	2085	1334	1500
ATG9B	0.0152263	3.63267	0.0598457	0.80674	0.00576655	0.00387904	294	260	313	254	243	250	250	299
ATHL1	-0.0338365	5.41262	1.05089	0.305302	0.00202058	0.00486151	1571	850	810	831	1227	1016	686	708
ATL1	0.0199644	5.193	0.310516	0.577364	0.00214869	0.00251869	929	950	738	736	854	1045	573	700
ATL2	0.0330668	6.91662	2.81532	0.0933682	0.00183524	0.00168753	3337	2838	2611	2309	3130	2884	2026	2439
ATL3	0.20057	4.43612	19.2748	1.13193e-05	0.00324259	0.00348312	805	638	238	253	831	680	210	351
ATM	0.0369964	7.89592	6.96903	0.00829324	0.00148178	0.0025688	6627	6197	4765	4300	6373	5971	4014	4408
ATMIN	-0.00939146	7.38969	0.315796	0.574145	0.00170043	0.0013634	4758	4079	3448	3335	4136	4144	2668	3447
ATOH7	0.472222	-1.77449	1.0084	0.315285	0.126557	0.0474087	6	1	6	3	5	3	5	7
ATOH8	-0.0512744	7.35928	9.26719	0.00233295	0.00171148	0.00272535	5137	3597	3667	3244	4176	4276	2430	3054
ATOX1	-0.131909	5.0819	12.5082	0.000405175	0.00223809	0.00335744	888	838	774	755	664	843	442	836
ATP10A	0.125503	4.26996	6.51402	0.0107027	0.00365856	0.00383916	569	413	392	348	514	559	294	371
ATP10D	0.0735575	2.76612	0.79351	0.373041	0.008976	0.00439099	273	126	121	107	253	128	98	120
ATP11A	0.0863841	6.36468	13.0474	0.000303708	0.00187981	0.0016287	2401	1627	1804	1589	2113	1768	1556	1786
ATP11B	0.0771926	6.76678	13.8529	0.000197692	0.00185871	0.00198181	2953	2602	2289	2016	2919	2760	1818	2111
ATP11C	0.0778203	6.86211	14.9831	0.000108481	0.00184498	0.00199557	3233	2705	2446	2125	2979	2786	2144	2303
ATP13A1	-0.0807993	6.88764	16.4096	5.10251e-05	0.00184058	0.00130301	3355	2672	2745	2488	2615	2779	1923	2534
ATP13A2	0.0207543	6.40988	0.787149	0.374963	0.00187919	0.00155282	2695	1878	1788	1548	2237	2128	1303	1735
ATP13A3	0.0880715	8.32092	52.6431	4.00021e-13	0.00126672	0.00194978	8717	7093	6682	6217	8187	7060	5848	7036
ATP13A4	0.666614	-1.42261	2.78333	0.0952502	0.0922606	0.0603497	8	5	6	2	16	5	4	5
ATP1A1	-0.0430154	8.69171	16.3195	5.35116e-05	0.00107335	0.000891537	11456	10573	8827	8031	9128	10956	6581	8434
ATP1A1OS	0.282042	1.24208	3.86354	0.049346	0.0113088	0.0113906	53	56	43	39	68	66	45	35
ATP1A3	0.0186668	1.5113	0.0197472	0.888246	0.0108102	0.00849343	40	54	97	56	27	48	78	74
ATP1A4	-1.69977	-2.20253	7.29148	0.00692825	0.17886	0.113963	7	8	0	3	2	1	1	1
ATP1B3	-0.0158775	7.67459	1.09442	0.295493	0.00158441	0.00139861	5675	4493	4907	3980	4864	4617	3420	4460
ATP2A1	0.0761003	2.55567	0.707429	0.400299	0.00954194	0.0145311	137	151	101	126	134	120	114	138
ATP2A2	-0.00409294	9.90222	0.340618	0.559473	0.000526706	0.000534092	26687	21822	21514	18785	22756	22073	16628	20241
ATP2A3	1.36231	-2.0557	5.98672	0.014414	0.159614	0.12239	5	1	2	0	7	2	4	6
ATP2B2	-0.316081	-2.83062	0.132199	0.716163	0.275542	0.332646	0	1	0	4	2	0	0	2
ATP2B3	0.259269	-0.60513	0.826473	0.363294	0.0405038	0.0260096	13	10	14	11	18	10	8	17
ATP2C1	-0.000174448	7.63816	0.000129676	0.990914	0.00160037	0.00135696	5752	5025	4256	3539	4984	5217	3326	3623
ATP4B	0.913943	-2.10526	2.60834	0.106303	0.165959	0.215645	3	0	1	5	1	1	7	7
ATP5A1	-0.11167	9.23661	159.464	1.48135e-36	0.000804657	0.00072547	17190	13003	14368	13371	13377	13132	9579	13495
ATP5B	-0.0131774	9.65164	2.97081	0.0847792	0.00062446	0.000726187	22292	17113	18441	17023	19400	18087	12751	18370
ATP5C1	0.0172526	7.6115	1.23973	0.265523	0.00161187	0.00222853	5300	4052	4547	4124	4824	4489	2953	4618
ATP5D	-0.0783919	6.08713	8.83148	0.00296078	0.00188463	0.00242691	1944	1298	1705	1500	1441	1490	1140	1555
ATP5E	0.0149223	0.73516	0.00732981	0.931773	0.0134058	0.0103962	30	28	35	48	24	24	35	50
ATP5EP2	0.116654	1.10103	0.588211	0.443112	0.011706	0.0199602	35	45	43	56	53	34	38	56
ATP5F1	-0.0104808	7.80552	0.523224	0.469469	0.00152477	0.00186176	6045	4839	5170	4746	5363	5288	3384	5103
ATP5G1	0.00436754	5.61073	0.0195606	0.888771	0.00194891	0.00457313	1145	803	1331	1190	1091	999	813	1227
ATP5G3	-0.00783165	7.78512	0.287245	0.591992	0.00153428	0.0022232	6042	4306	5396	4732	5254	4689	3447	5409
ATP5H	-0.0838087	6.81152	16.7754	4.20746e-05	0.0018528	0.00314477	3128	2313	2684	2562	2456	2660	1591	2662
ATP5I	0.0618703	6.24295	6.13767	0.0132331	0.00188113	0.0020284	1984	1482	1737	1623	1704	1657	1238	2005
ATP5J	-0.0131476	6.83925	0.421134	0.516372	0.00184866	0.00175596	3163	2456	2573	2457	2808	2491	1737	2742
ATP5J2	-0.0790658	5.45207	5.86639	0.0154326	0.00200338	0.00358001	1329	1000	1007	868	1204	977	581	913
ATP5L	-0.0217681	7.50488	1.82392	0.176848	0.00165609	0.00259967	4826	3516	4412	4120	3954	4111	2795	4550
ATP5O	0.0245139	7.62629	2.52215	0.112258	0.00160551	0.00193179	5136	4222	4676	4081	4638	4650	3127	4644
ATP5S	-0.0838074	4.15603	2.63517	0.104521	0.00397966	0.00303595	443	405	422	407	382	383	272	435
ATP5SL	-0.136413	6.36366	32.3021	1.31971e-08	0.00187982	0.00187499	2141	1807	2076	1893	1624	1815	1279	1968
ATP6AP1L	0.0941615	1.49409	0.515563	0.472741	0.0108342	0.00754604	72	68	59	45	59	67	51	64
ATP6AP2	0.00773779	7.41535	0.220497	0.638661	0.00169089	0.0014796	5210	4512	3375	2877	4665	4523	2472	3224
ATP6V0A1	-0.104317	6.06685	15.3794	8.7944e-05	0.00188542	0.00197482	1806	1668	1618	1306	1412	1507	1236	1329
ATP6V0A2	-0.00513146	6.9652	0.0695889	0.791936	0.00182545	0.00156446	3215	2697	2975	2656	2881	2913	2160	2665
ATP6V0A4	-0.240873	-2.5774	0.110167	0.739955	0.233912	0.310156	4	0	3	1	2	3	0	1
ATP6V0B	0.00120163	6.59765	0.00294857	0.956696	0.00187319	0.00178635	2331	2199	2282	2066	2086	2147	1653	2356
ATP6V0C	-0.0738525	7.9049	27.7335	1.39228e-07	0.00147744	0.0011643	6539	5738	5423	4987	5099	5739	3906	5263
ATP6V0D1	-0.104256	6.81018	26.0529	3.32187e-07	0.00185299	0.00144794	3408	2725	2382	2288	2533	2781	1688	2332
ATP6V0E1	-0.0588962	5.75509	3.96531	0.0464471	0.00191657	0.00193437	1426	1273	1290	1091	1182	1221	882	1230
ATP6V0E2	0.0262871	5.73027	0.774112	0.378948	0.00192113	0.0021855	1458	915	1328	1156	1254	1116	963	1201
ATP6V0E2-AS1	-0.0620317	3.27199	0.783691	0.376015	0.00716653	0.00478262	273	202	223	208	215	236	157	194
ATP6V1A	-0.0928256	7.88896	43.9262	3.40993e-11	0.00148514	0.00119	8021	5495	4994	4488	6584	5311	3552	4389
ATP6V1B1	0.183549	1.77844	2.39411	0.121793	0.01052	0.00662266	81	65	57	84	81	86	53	86
ATP6V1B2	-0.0681767	7.60475	19.1657	1.19848e-05	0.00161475	0.00151972	5188	4536	4524	4123	4288	4304	3135	4521
ATP6V1C1	-0.00185594	6.30088	0.00581913	0.939194	0.00188049	0.00207138	2304	2073	1503	1466	2044	2015	1237	1515
ATP6V1C2	0.328177	-1.43679	0.668114	0.41371	0.0934929	0.0772808	7	10	3	3	10	6	5	6
ATP6V1D	0.00701582	6.98408	0.133241	0.715095	0.00182137	0.00183736	3500	2959	2778	2506	3205	3166	1873	2699
ATP6V1E1	-0.0251145	6.80158	1.50508	0.219891	0.0018542	0.00165977	3254	2650	2453	2121	2774	2666	1679	2414
ATP6V1E2	-0.0339289	1.56651	0.0723527	0.787942	0.0107384	0.0115511	102	75	58	41	95	69	28	57
ATP6V1F	-0.129923	6.36508	29.8572	4.65059e-08	0.0018798	0.00243894	2590	2101	1799	1553	1945	2013	1109	1760
ATP6V1G1	-0.0193381	7.72834	1.70314	0.191877	0.00156034	0.00153138	6148	5344	4317	4077	5157	5563	2938	4631
ATP6V1G2	-0.0649356	2.88732	0.658432	0.417114	0.0085866	0.00740279	174	199	158	159	176	197	96	149
ATP6V1H	-0.0125417	5.96005	0.209727	0.646981	0.00189158	0.00140701	1868	1486	1272	1196	1537	1570	943	1304
ATP7A	-0.127429	5.90672	20.9446	4.7277e-06	0.00189618	0.00212284	1942	1707	1198	1021	1548	1487	878	1062
ATP7B	-0.0722673	5.43895	4.91261	0.0266614	0.00200892	0.00163812	1598	1087	878	653	1243	1110	632	696
ATP8A1	-0.0340299	-1.99229	0.00429362	0.947755	0.15172	0.0554482	4	7	2	2	5	5	1	3
ATP8A2	-0.0728253	-0.672943	0.0617474	0.803755	0.043481	0.0166892	17	12	17	6	14	9	12	9
ATP8B1	0.117393	1.38707	0.745644	0.387859	0.0110053	0.0117507	82	53	42	49	69	58	52	46
ATP8B2	-0.076654	7.09193	17.0918	3.56154e-05	0.00179523	0.00190933	4197	3400	2989	2459	3214	3349	2398	2427
ATP8B3	0.048033	-0.0899005	0.0421629	0.837309	0.0240959	0.025764	8	41	18	9	14	35	14	12
ATP8B4	1.12529	-2.48604	2.57703	0.108425	0.219743	0.221503	1	2	2	0	3	8	0	0
ATP8B5P	-0.272497	-1.89905	0.299469	0.584216	0.140577	0.0418963	6	5	3	4	5	3	1	5
ATP9B	0.0362704	5.44477	1.21855	0.269646	0.00200645	0.00296178	1262	974	821	921	1092	1020	749	919
ATPAF1	-0.134834	5.93339	23.426	1.29812e-06	0.00189373	0.00166886	1771	1208	1535	1391	1376	1236	1047	1282
ATPAF2	-0.0799514	4.28573	2.63646	0.104436	0.00361636	0.00223542	527	441	430	442	426	441	292	462
ATPBD4	-0.0135871	3.18111	0.0352111	0.851154	0.00751793	0.00542351	268	195	200	173	201	189	167	205
ATPBD4-AS1	-0.299575	-2.3594	0.222771	0.636937	0.200891	0.183984	6	2	3	0	3	3	0	2
ATPIF1	-0.0447052	6.44244	3.68607	0.0548687	0.00187862	0.001731	2293	2020	2038	1791	1806	2140	1386	2000
ATR	0.139501	6.52738	38.3721	5.84612e-10	0.00187633	0.00260222	2675	2128	1765	1627	2634	2274	1650	1752
ATRAID	-0.036319	6.23952	2.11994	0.145392	0.00188118	0.00216437	2026	1698	1792	1569	1792	1827	1151	1627
ATRIP	-0.0213915	4.82418	0.274268	0.600483	0.00252713	0.00215686	807	591	661	579	670	645	506	568
ATRNL1	0.0278029	5.06935	0.563206	0.452971	0.00224939	0.0028168	1112	806	649	575	1057	869	424	609
ATRX	0.0342991	9.07804	13.6191	0.000223897	0.000879517	0.00123199	15898	13179	10629	10094	14159	13688	8890	10448
ATXN1	-0.137251	4.59587	9.81079	0.00173491	0.00290393	0.0055579	849	692	405	424	627	553	329	497
ATXN10	0.0414807	8.36553	12.0736	0.000511421	0.00124345	0.00113611	8892	7223	7414	6571	7656	8051	5403	7580
ATXN1L	0.0932773	7.36844	30.6131	3.14964e-08	0.00170819	0.00136959	4427	3787	3294	3290	4079	4047	2739	3796
ATXN2	-0.004855	7.13136	0.0710879	0.789759	0.00178451	0.00127832	4289	3695	2844	2328	3650	3764	2204	2506
ATXN3	0.0959539	5.8528	11.3467	0.000755822	0.00190208	0.00166821	1524	1378	1136	1135	1467	1486	916	1274
ATXN7	0.105284	6.46736	20.9166	4.7971e-06	0.00187808	0.00185285	2434	2059	1604	1793	2212	2224	1444	2025
ATXN7L1	0.106567	5.49983	10.9208	0.000950919	0.00198461	0.00153988	1210	967	873	968	1083	1105	725	1118
ATXN7L2	0.00200242	4.33157	0.00169153	0.967194	0.00349691	0.00228604	437	467	446	474	384	470	334	522
ATXN7L3	0.0674091	7.68606	19.9169	8.08808e-06	0.00157933	0.00132203	5630	4568	4387	4035	4767	5101	3444	4778
ATXN7L3B	-0.0176785	8.59876	2.5818	0.108099	0.00112157	0.000910805	10897	8862	8540	7881	9326	9090	6155	8525
AUH	-0.158492	3.48447	5.97647	0.014498	0.00633635	0.0032926	379	266	247	206	280	247	174	203
AUNIP	0.0751424	4.22902	2.23543	0.134879	0.00377068	0.00244075	485	391	403	397	418	459	323	438
AUP1	-0.0465285	6.87928	5.41847	0.0199248	0.00184206	0.00123557	3258	2766	2660	2385	2636	2879	1905	2512
AURKA	-0.0441136	6.47114	3.65563	0.0558799	0.00187799	0.00179656	2499	1839	2257	1752	2119	1799	1530	1976
AURKAIP1	-0.00544564	6.4809	0.0559222	0.813061	0.00187775	0.0030104	2248	1686	2227	2059	1850	2071	1433	2238
AURKAPS1	0.12867	0.924998	0.640731	0.423446	0.0123837	0.0109797	51	42	30	37	46	42	36	38
AURKB	0.0623232	6.88906	9.68642	0.00185635	0.00184033	0.00273563	2846	2180	3075	2537	2395	2671	2089	3103
AURKC	0.123623	0.222313	0.350453	0.553857	0.018455	0.0247195	23	28	19	24	25	17	20	34
AVEN	0.0312085	5.16046	0.74192	0.389046	0.00217298	0.00220492	1031	720	828	708	899	837	571	788
AVIL	-0.0838055	2.64933	0.934069	0.333808	0.00930968	0.00989564	222	141	114	119	146	160	105	108
AVL9	0.0185349	5.7259	0.385652	0.534594	0.00192198	0.00216307	1494	1138	1107	1121	1338	1093	906	1210
AVPI1	0.353222	0.594816	3.82181	0.0505897	0.0144066	0.00951442	40	28	28	21	45	37	21	35
AVPR1A	0.6534	-1.4345	2.60774	0.106343	0.093293	0.0811528	8	6	3	3	4	11	6	9
AXDND1	-0.229662	-1.0936	0.437594	0.508286	0.0670309	0.100618	7	17	9	5	14	9	4	3
AXIN1	0.0972805	6.3182	15.9525	6.49513e-05	0.00188031	0.0022165	2050	1572	1749	1719	1729	1991	1444	1862
AXIN2	-0.025335	7.56086	2.61907	0.105587	0.00163323	0.00178711	6165	4461	3434	3783	4773	5102	2466	4015
AZI1	0.00123017	5.86765	0.00186514	0.965552	0.00190032	0.00183955	1546	1235	1386	1206	1231	1402	1071	1257
AZI2	-0.0496384	6.71166	5.54525	0.0185309	0.00186471	0.00174002	3204	2690	2113	1957	2809	2522	1546	2039
AZU1	1.0423	-1.4796	6.16441	0.0130345	0.0972902	0.0276944	4	6	2	4	9	12	4	7
B3GALNT1	-0.13976	1.05524	0.818411	0.365645	0.0118609	0.00834506	61	30	48	53	46	23	40	50
B3GALNT2	-0.0334668	6.63204	2.35687	0.124732	0.00187112	0.00126994	2789	2150	2212	2123	2320	2190	1647	2222
B3GALT1	-0.101902	4.6859	5.73908	0.0165915	0.00274023	0.00422333	746	864	404	455	583	763	360	461
B3GALT4	-0.1619	0.898472	0.975525	0.323306	0.0125066	0.00986236	41	35	54	42	32	39	39	30
B3GALT5	-0.17167	2.09026	2.59277	0.107352	0.0102488	0.00496668	118	78	93	116	89	77	66	102
B3GALT6	-0.0663587	6.59294	9.01027	0.00268466	0.00187344	0.00155217	2643	2199	2371	1917	2080	2275	1606	2091
B3GALTL	-0.0216551	6.28408	0.786276	0.375229	0.00188066	0.00173272	2303	2195	1481	1350	1977	2117	1129	1501
B3GAT1	0.0245802	5.87598	0.748357	0.386997	0.00189938	0.00169232	1602	1099	1406	1262	1365	1251	1097	1301
B3GAT2	0.566566	0.875333	12.0995	0.000504365	0.0126188	0.0180865	57	21	31	26	79	50	27	25
B3GAT3	-0.0484596	6.01811	3.20955	0.0732096	0.00188778	0.00216067	1629	1409	1598	1408	1280	1459	1057	1629
B3GNT1	-0.150886	5.44312	21.0457	4.48446e-06	0.00200715	0.00193941	1309	1051	1048	840	947	1015	682	889
B3GNT2	-0.0453846	5.2881	1.72064	0.189611	0.00208598	0.00240078	1237	811	845	814	1104	843	601	754
B3GNT4	0.245311	-1.0422	0.524664	0.468859	0.0636529	0.0891364	16	7	8	3	8	9	7	13
B3GNT5	0.0903352	6.68793	17.8917	2.33834e-05	0.00186688	0.00144507	2840	2142	2231	2048	2560	2524	1794	2221
B3GNT7	-0.301252	-1.33046	0.61301	0.433657	0.0845474	0.0547395	8	11	5	7	6	5	3	10
B3GNT8	-0.0515526	1.96855	0.214236	0.643467	0.0103586	0.00556058	80	103	109	65	63	102	74	79
B3GNT9	-0.283939	4.35477	34.7184	3.81021e-09	0.0034383	0.00451472	598	484	524	460	359	492	291	435
B3GNTL1	0.0516237	3.52126	0.648488	0.420654	0.00619356	0.00393328	337	247	214	239	277	258	184	280
B4GALNT1	0.0854957	6.47711	13.8766	0.000195213	0.00187785	0.00142453	2373	2061	1883	1699	2186	2365	1489	1840
B4GALNT3	-0.0325524	2.0974	0.0923678	0.761188	0.0102418	0.0152718	88	94	101	102	86	80	101	78
B4GALT1	-0.0432222	6.12708	2.79365	0.0946387	0.00188334	0.00176814	2125	1705	1480	1308	1771	1779	1133	1245
B4GALT2	0.0142341	7.09679	0.589969	0.442431	0.00179394	0.00166398	3838	2817	3154	2816	3191	3278	2233	3080
B4GALT3	-0.0838551	6.1034	10.2571	0.00136163	0.00188406	0.00147886	1803	1686	1544	1487	1512	1662	1046	1507
B4GALT4	0.0247446	4.80387	0.366999	0.544645	0.0025556	0.00224994	884	662	543	498	724	744	444	521
B4GALT5	0.0227564	8.60427	4.27031	0.0387839	0.00111871	0.000866106	10625	8302	9080	7715	9062	8881	7048	8415
B4GALT6	0.112211	6.04062	17.5302	2.82774e-05	0.00188661	0.00203737	1832	1152	1443	1427	1755	1340	1226	1483
B4GALT7	-0.145707	5.1601	16.1915	5.72502e-05	0.00217325	0.00304782	1092	854	802	737	750	934	509	736
B9D1	-0.138129	3.2827	3.89493	0.0484321	0.00712484	0.00835565	264	173	274	225	221	209	146	205
B9D2	0.271144	3.44926	16.6624	4.46578e-05	0.00647358	0.00333105	234	189	235	238	238	230	216	318
BAAT	0.161564	0.0148911	0.52092	0.47045	0.0219126	0.0157594	21	28	12	19	25	32	12	16
BABAM1	-0.0103316	6.4188	0.194016	0.659595	0.00187905	0.00141071	2261	1964	1863	1828	1864	2132	1332	1992
BACE1	0.0189369	6.96815	0.963121	0.326402	0.00182483	0.00155145	3553	3428	2540	2078	3128	3416	1985	2374
BACE1-AS	-0.145107	2.61763	2.74343	0.0976547	0.00939207	0.00609627	212	127	123	133	152	146	77	124
BACE2	0.399524	0.331582	4.07425	0.0435417	0.0170185	0.0238507	42	10	25	20	59	20	13	23
BACH1	0.0393625	7.12527	4.61014	0.0317835	0.0017862	0.00252493	3833	3556	2622	2727	3375	3417	2324	3067
BACH2	0.0667641	5.45551	4.28042	0.0385539	0.00200196	0.00176682	1625	1104	708	646	1423	1180	559	791
BAD	-0.115557	5.51455	12.9563	0.000318842	0.00197925	0.00418798	1226	1000	1138	1024	955	1156	637	1018
BAG1	-0.00962047	5.60598	0.0950726	0.757825	0.00195023	0.00178063	1172	1084	1152	1071	1002	1214	820	1097
BAG2	0.0833981	3.84079	2.1393	0.143568	0.0050036	0.00378506	430	363	273	232	403	371	205	296
BAG3	-0.0509852	7.10332	7.73924	0.00540336	0.00179219	0.00136897	4972	3101	2855	2320	3941	3280	2002	2515
BAG4	0.0260259	5.95122	0.897198	0.343534	0.00189226	0.00159374	1892	1436	1273	1125	1666	1467	1019	1220
BAHD1	-0.0816727	6.05505	9.39654	0.00217395	0.00188593	0.00159868	1807	1690	1536	1283	1469	1603	1151	1293
BAI1	0.288146	3.45049	19.0486	1.27432e-05	0.00646881	0.00623017	337	143	207	224	340	175	237	257
BAI2	0.103764	4.4501	5.0623	0.0244518	0.00321052	0.00264096	685	539	416	333	577	619	345	420
BAI3	-0.00797216	3.85889	0.019651	0.888516	0.00494007	0.00548736	411	424	263	243	303	413	230	302
BAIAP2	-0.0232132	5.6922	0.58706	0.443558	0.0019289	0.00186756	1293	1104	1279	1105	1042	1177	881	1257
BAIAP2-AS1	0.0274747	5.98274	1.01314	0.314152	0.00188996	0.00176145	1691	1486	1349	1253	1372	1655	1098	1341
BAIAP2L1	0.0186622	0.604994	0.0107176	0.917546	0.014326	0.0129839	41	32	32	28	45	32	25	21
BAIAP2L2	0.688559	-0.872407	4.68192	0.0304817	0.0535113	0.105913	12	4	13	4	12	22	6	9
BAIAP3	-0.0538555	4.39897	1.2689	0.259974	0.00333005	0.00583284	531	412	477	524	398	358	443	529
BAK1	-0.112138	5.1716	9.61884	0.00192592	0.00216449	0.00227758	1017	842	912	701	844	822	563	730
BANCR	0.415715	-1.39285	1.1346	0.286796	0.0897136	0.0826022	15	4	3	2	18	2	1	8
BANF1	-0.0317704	7.571	4.07219	0.0435948	0.001629	0.00250233	5081	3829	4553	4279	4143	4515	2915	4528
BANK1	-0.442776	-2.90473	0.231048	0.630747	0.288369	0.26648	5	0	0	0	3	0	0	0
BANP	0.0711734	4.57944	2.57624	0.108479	0.00293594	0.00266945	655	562	541	404	578	596	403	519
BAP1	-0.000409405	7.39322	0.000598821	0.980477	0.00169913	0.00133908	4490	3816	3815	3421	3811	4052	2705	3840
BARD1	0.0759485	5.96503	7.73585	0.00541352	0.00189121	0.00159288	1865	1421	1266	1132	1691	1558	942	1353
BARX1	0.20191	-1.42726	0.253106	0.614897	0.0926632	0.0846756	2	7	8	7	7	10	4	5
BATF2	0.546908	-0.121504	5.28135	0.021555	0.0248208	0.0338671	20	9	13	21	32	16	19	17
BATF3	0.0323723	1.82089	0.0772564	0.78105	0.0104831	0.00663456	109	65	77	68	102	72	63	60
BAX	-0.258567	7.93955	346.452	2.51079e-77	0.00146058	0.00189668	7375	5757	6087	5480	4853	4983	3716	5568
BAZ1A	-0.0057452	7.92878	0.169111	0.680903	0.00146584	0.00125054	6076	5166	5863	5290	5129	5420	4597	5433
BAZ1B	0.0583922	9.17405	41.8322	9.94513e-11	0.000833798	0.000814218	15423	12624	12793	11545	13723	14297	10131	12246
BAZ2A	0.0339903	8.37126	8.09361	0.00444216	0.00124046	0.000983713	8855	6946	7604	6800	7624	7442	6022	7421
BAZ2B	0.0325252	7.44818	3.95482	0.0467373	0.00167839	0.00157396	5089	4291	3361	3321	4420	4335	2773	3725
BBC3	-0.158356	5.85844	30.7567	2.92487e-08	0.0019014	0.00286306	1616	1457	1284	1265	1121	1271	898	1408
BBIP1	0.0300076	5.4081	0.818133	0.365727	0.00202266	0.00237286	1145	1027	901	826	1036	1136	593	945
BBOX1	0.0935416	0.350902	0.230105	0.631446	0.0167883	0.0283891	49	30	21	10	48	29	7	24
BBS1	-0.0263622	5.74462	0.794824	0.372645	0.00191845	0.00154555	1482	1354	1186	997	1249	1389	838	1095
BBS10	-0.043058	5.7029	2.06895	0.150325	0.00192662	0.00233392	1615	1342	1086	898	1390	1215	833	983
BBS12	0.0674178	2.95794	0.750282	0.386387	0.00834322	0.00650088	220	201	129	148	198	224	123	137
BBS2	-0.0894092	5.82068	9.64293	0.00190082	0.00190627	0.00211651	1615	1582	1120	1084	1307	1484	887	1048
BBS4	-0.00602838	5.89051	0.0458743	0.830405	0.00189781	0.00192244	1597	1346	1366	1196	1428	1416	916	1317
BBS5	-0.0656303	4.53182	2.13779	0.143709	0.00303236	0.00380197	750	543	467	445	531	640	329	458
BBS7	-0.0608401	5.61284	3.87391	0.0490423	0.00194833	0.00158659	1451	1268	1060	877	1216	1231	766	914
BBS9	-0.0251593	4.43503	0.294975	0.58705	0.00324512	0.00280296	657	595	400	386	598	573	279	416
BBX	-0.00317693	7.17539	0.0312554	0.859672	0.00177184	0.00127795	4134	3723	2849	2752	3562	3788	2196	2948
BCAM	-0.0703681	4.3084	2.10212	0.147095	0.00355669	0.00590723	650	398	458	392	499	517	281	368
BCAN	0.0023841	-0.176506	9.83844e-05	0.992086	0.0261617	0.0128703	27	18	13	16	23	16	10	20
BCAP29	0.0988075	6.76553	22.7029	1.89079e-06	0.00185886	0.00204553	2835	2572	2348	2016	2843	2906	1694	2255
BCAP31	-0.0378058	7.33141	4.89073	0.0270013	0.00172136	0.00130767	4363	3813	3585	3309	3544	3863	2578	3649
BCAS1	-0.514672	-2.14686	0.794535	0.372732	0.171404	0.179859	0	3	9	3	3	2	3	1
BCAS2	0.0419057	6.19002	2.73438	0.0982093	0.00188192	0.00140191	2007	1675	1535	1453	1797	1799	1146	1630
BCAS3	-0.0482584	4.41247	1.07608	0.299577	0.00329789	0.00315238	705	589	411	335	602	602	251	378
BCAS4	-0.155715	2.90781	3.83175	0.0502903	0.0085171	0.00751663	231	127	185	185	203	133	98	167
BCAT2	0.0529989	5.16687	2.12026	0.145362	0.00216807	0.00269008	895	685	894	757	758	723	643	969
BCCIP	0.0295681	7.56336	3.51819	0.0606986	0.00163219	0.00241334	5015	3894	4375	4059	4659	4607	2969	4143
BCDIN3D	-0.0174295	3.79364	0.089003	0.765448	0.00517149	0.00386283	367	343	294	278	330	335	237	271
BCDIN3D-AS1	0.0479118	0.563311	0.0675933	0.794874	0.0146649	0.0155478	38	31	35	23	32	32	38	16
BCKDHA	-0.0654716	4.36853	1.88406	0.169873	0.00340411	0.0025753	583	494	458	417	460	525	300	450
BCKDHB	-0.0346635	5.75419	1.38207	0.239749	0.00191673	0.00244769	1575	1272	1201	1023	1304	1195	851	1227
BCKDK	-0.0619691	6.09209	5.57445	0.0182244	0.00188445	0.0013678	1988	1522	1549	1404	1621	1548	1078	1475
BCL10	-0.000668952	5.40793	0.000408915	0.983867	0.00202273	0.00190835	1344	1064	767	793	1142	1045	603	897
BCL11A	-0.127621	2.73339	2.35694	0.124727	0.009074	0.0107753	271	229	75	78	177	214	76	93
BCL11B	0.142651	0.73069	0.708139	0.400062	0.0134342	0.0115504	73	32	18	21	74	26	15	30
BCL2	0.0213447	6.17192	0.698575	0.403263	0.00188227	0.00145805	2180	1391	1705	1388	1826	1566	1284	1514
BCL2L1	-0.0300004	7.44144	3.31861	0.0684998	0.00168098	0.00176179	4637	3665	3996	3891	3728	4151	2702	4156
BCL2L11	0.0736489	5.78347	6.26052	0.0123458	0.00191182	0.00290886	1302	1178	1202	1208	1121	1132	1047	1477
BCL2L12	0.00782087	5.9572	0.0795858	0.77786	0.0018918	0.00206353	1457	1144	1648	1411	1212	1329	1128	1582
BCL2L13	-0.0218999	6.46698	0.903676	0.341798	0.00187809	0.00133919	2572	1956	1963	1782	2149	2002	1422	1956
BCL2L14	-1.03248	-1.75981	4.53723	0.0331652	0.12497	0.0481244	11	4	7	4	6	1	2	2
BCL2L15	0.226161	0.509314	1.47179	0.225064	0.0151393	0.00914993	35	34	17	27	30	41	17	38
BCL2L2	0.0295367	5.84258	1.0684	0.301307	0.00190336	0.00223877	1641	1353	1148	1135	1516	1393	945	1128
BCL3	-0.00871648	2.88878	0.012087	0.912456	0.00858168	0.00844139	242	246	120	83	172	248	115	105
BCL6	0.119457	2.2378	1.44589	0.229189	0.0100877	0.00506891	173	109	88	55	167	118	65	71
BCL7B	-0.0184156	5.71631	0.376035	0.539733	0.00192387	0.00297125	1315	1062	1389	1100	1101	1166	870	1298
BCL7C	0.019563	6.34055	0.661891	0.415893	0.00188008	0.00446549	2158	1703	1870	1723	1807	2208	1142	1879
BCL9	0.0779741	8.15228	36.8278	1.29035e-09	0.00135391	0.00134632	7603	6862	5724	5432	6706	7461	4921	6015
BCO2	-0.0259456	0.48648	0.019179	0.889855	0.0153525	0.0103763	51	30	23	21	41	32	22	17
BCOR	-0.0681803	7.69533	20.3137	6.57297e-06	0.00157519	0.00201055	5030	5191	4678	4541	4392	4651	3518	4684
BCORL1	0.0601123	6.57582	7.38178	0.00658878	0.00187431	0.001953	3220	1800	2037	1717	2691	2095	1739	1815
BCRP2	-0.448655	-0.27446	3.09881	0.0783493	0.0288112	0.0376201	18	23	22	15	12	8	17	15
BCRP3	-0.173696	1.49279	1.73084	0.188304	0.0108361	0.0153595	63	83	54	63	55	52	50	61
BCS1L	0.00147306	4.80817	0.00129083	0.97134	0.00254951	0.00221668	758	632	612	585	692	669	448	589
BCYRN1	0.093254	1.99856	0.701487	0.402284	0.0103327	0.00872772	40	70	113	113	36	102	75	125
BDH1	-0.0499164	1.09041	0.104696	0.746265	0.0117407	0.00777879	28	24	65	68	24	22	42	78
BDH2	-0.0561037	6.00614	4.3327	0.037387	0.00188847	0.00263585	1830	1749	1282	1231	1660	1554	915	1325
BDNF	0.0218536	3.35475	0.106562	0.744093	0.0068433	0.00532321	386	247	190	142	340	285	114	163
BDNF-AS	0.00506462	2.33259	0.00271134	0.958473	0.00995874	0.00485773	147	110	99	102	116	117	83	110
BDP1	0.00738849	7.80732	0.261817	0.608875	0.00152393	0.0017637	6553	5516	4478	4278	5897	5619	3609	4245
BEAN1	-0.182834	1.70392	2.21278	0.136872	0.0105889	0.00968926	96	22	79	109	55	23	50	122
BECN1	-0.0210155	5.8704	0.551448	0.457726	0.0019	0.00153014	1677	1373	1271	1152	1444	1401	898	1253
BEGAIN	-0.0414874	0.81062	0.0609175	0.805052	0.0129582	0.0172076	39	59	35	22	24	49	38	29
BEND3	-0.122488	6.0901	21.5314	3.48086e-06	0.00188452	0.00133544	1818	1516	1676	1517	1422	1459	1147	1515
BEND4	-0.620265	-2.89199	0.453444	0.500704	0.286144	0.23204	0	3	2	0	0	2	0	1
BEND5	-0.0726871	3.90991	1.66099	0.19747	0.00476378	0.00378039	376	271	384	374	317	308	252	357
BEND6	0.14582	2.36899	2.3506	0.125235	0.0099025	0.00644385	164	135	75	80	142	175	71	81
BEND7	-0.0331275	2.95891	0.176766	0.674167	0.0083398	0.00597585	186	153	183	188	155	162	155	168
BEST1	-0.424863	-0.0717012	3.42762	0.0641143	0.0236929	0.0205936	48	27	13	7	30	27	3	5
BEST3	-0.00205801	1.03099	0.000176143	0.989411	0.0119488	0.0141478	55	24	53	50	57	35	34	39
BEST4	-0.361369	-2.08806	0.432181	0.510921	0.16374	0.111978	5	4	1	5	2	4	3	2
BET1	-0.00278741	5.53861	0.0077176	0.929996	0.00197093	0.00212493	1390	1005	1085	866	1275	1035	732	940
BET1L	-0.0492143	6.34458	4.21814	0.0399939	0.00188003	0.00148952	2575	1859	1769	1524	2096	1866	1239	1686
BET3L	-0.059588	-2.09938	0.0118625	0.91327	0.165198	0.274041	7	1	2	4	10	2	0	0
BEX1	-0.697858	3.55204	114.869	8.40622e-27	0.00607468	0.0036035	305	290	368	346	158	206	162	223
BEX2	0.17565	-0.62082	0.368043	0.544073	0.0411739	0.0387117	9	4	18	17	5	13	14	18
BEX4	-0.115672	6.24864	21.7347	3.13075e-06	0.00188106	0.00202622	2205	1981	1698	1466	1783	1836	1081	1601
BFAR	-0.033444	6.99681	3.04226	0.081123	0.00181854	0.00137373	3703	3010	2865	2426	3105	2942	2144	2625
BFSP1	-0.0214913	4.18181	0.180598	0.67086	0.00390453	0.00276575	555	538	326	287	456	531	249	333
BGLAP	-0.189833	-1.64832	0.183385	0.66848	0.113364	0.0538043	7	4	9	3	6	4	3	5
BHLHB9	0.0483124	4.85293	1.4297	0.231813	0.00248839	0.00261361	875	524	670	572	762	618	547	564
BHLHE22	-2.75175	-2.68024	8.29267	0.00398054	0.250408	0.192083	6	0	3	2	1	0	0	0
BHLHE40	-0.169112	0.634185	0.914691	0.338873	0.014102	0.0177804	55	57	18	16	47	37	17	20
BHLHE41	-0.0839085	3.99084	2.39178	0.121975	0.00449325	0.00484982	498	394	327	298	333	446	230	324
BICC1	0.0873251	2.67777	1.03296	0.309465	0.00923267	0.00816555	186	139	122	121	145	154	88	177
BICD1	0.0084419	4.31988	0.0301029	0.862257	0.00352694	0.00385411	540	447	426	420	457	515	353	381
BICD2	-0.0704963	7.22238	15.7227	7.33398e-05	0.00175753	0.00137527	4287	3239	3535	3109	3574	3181	2608	3042
BID	0.140683	4.97355	13.0678	0.000300416	0.00234441	0.00201847	815	513	763	660	789	572	596	820
BIK	-0.706039	0.432625	13.1468	0.000288018	0.0158869	0.0205241	44	47	35	19	15	36	12	20
BIN3	0.0574499	4.80308	1.94663	0.162951	0.00255674	0.00208581	709	613	613	578	602	713	490	621
BIRC3	0.0442015	-0.894861	0.0191199	0.890023	0.0547651	0.0330237	10	19	10	2	9	15	10	5
BIRC6	0.0762096	8.56462	47.081	6.81125e-12	0.00113937	0.00197231	11222	8992	7270	6908	10407	8806	6348	7928
BIRC7	0.44145	-1.60809	1.02124	0.312226	0.109368	0.0369518	4	2	8	5	7	4	7	5
BIVM	-0.00595388	5.31006	0.0300064	0.862476	0.00207314	0.0021177	1190	905	875	737	1064	939	674	713
BLCAP	-0.0555263	7.42236	11.3363	0.00076007	0.00168824	0.00138378	5183	4260	3696	3184	4170	4563	2661	3139
BLM	0.0943564	6.96417	23.4878	1.25707e-06	0.00182567	0.00147222	3072	2685	2749	2601	2909	2832	2200	3045
BLMH	-0.0315221	6.6236	2.07509	0.149721	0.00187166	0.00134957	2543	2331	2343	1972	2086	2433	1656	2155
BLOC1S1	0.0950151	2.49441	1.06091	0.303007	0.00967475	0.00660298	145	101	109	136	108	130	92	161
BLOC1S2	-0.193741	6.56095	75.6933	3.31338e-18	0.00187499	0.00163869	2872	2601	1993	1894	2099	2287	1303	1939
BLOC1S3	-0.164401	3.69743	7.4524	0.00633521	0.00552347	0.0046445	407	341	252	268	306	329	196	220
BLOC1S4	-0.0195799	5.08633	0.275467	0.599688	0.00223416	0.00181031	899	726	799	725	752	785	557	782
BLOC1S6	-0.106626	7.1725	34.894	3.48144e-09	0.00177269	0.00125937	4090	3510	3283	2982	3346	3415	2236	2932
BLVRA	0.0242665	4.75278	0.336428	0.561898	0.00263144	0.00306632	698	543	633	589	623	647	413	640
BLVRB	-0.0906543	3.25156	1.69237	0.193289	0.00724595	0.00490216	336	278	157	148	243	279	109	176
BLZF1	-0.00455624	4.85303	0.0128674	0.909686	0.00248826	0.00314622	866	771	575	492	815	708	446	521
BMI1	-0.0466927	3.20194	0.41838	0.517746	0.00743789	0.00903384	265	183	193	209	177	190	187	205
BMP1	-0.0181272	6.25662	0.538851	0.462909	0.00188097	0.00140905	2315	1886	1622	1362	1912	1962	1177	1513
BMP2K	-0.0369017	5.90586	1.74247	0.186826	0.00189626	0.001559	1819	1323	1239	1259	1463	1413	938	1278
BMP4	0.139937	0.814141	0.720952	0.395832	0.0129387	0.0166247	71	22	33	27	73	35	14	31
BMP5	0.146315	4.76663	12.6638	0.000372795	0.00261026	0.00253773	941	635	469	407	937	670	380	509
BMP6	0.355644	-0.127132	2.18268	0.139571	0.0249533	0.0164978	8	11	30	17	6	18	25	28
BMP8A	0.766281	-0.739247	6.31268	0.0119877	0.0465996	0.0716574	14	6	9	6	7	14	15	19
BMP8B	1.58323	-1.76659	10.0305	0.00153967	0.125701	0.115728	4	1	0	4	4	3	5	15
BMPR1B	0.011771	5.62018	0.145154	0.70321	0.00194634	0.00170637	1455	1035	1064	998	1303	1035	803	1087
BMS1	0.024266	7.80556	2.79811	0.0943754	0.00152475	0.00155383	6090	4532	5153	4756	5281	5294	3697	5023
BMS1P4	-0.0599434	3.7415	1.01256	0.31429	0.00536079	0.00436735	354	349	306	244	291	307	236	277
BMX	0.400342	1.07024	6.82974	0.00896524	0.0118086	0.0271861	53	7	52	49	67	9	25	94
BNC2	-0.109616	6.17117	18.818	1.43807e-05	0.00188228	0.00213584	2871	1661	1278	1296	2169	1678	1004	1204
BNIP1	0.00211595	3.92444	0.00145352	0.969588	0.00471433	0.0045906	458	351	326	275	383	361	211	354
BNIP2	0.064605	7.00226	11.3976	0.000735391	0.0018173	0.00135878	3594	2780	2583	2643	3071	3026	2072	3099
BNIP3	0.046939	5.54336	2.192	0.138729	0.00196934	0.00200105	1382	919	1090	891	1297	1017	767	972
BNIP3L	-0.00218721	7.78312	0.0226649	0.880332	0.00153521	0.00116243	6743	5464	4297	4094	5565	5800	3252	4489
BNIPL	0.174868	-0.304445	0.482356	0.487357	0.0296919	0.0368761	30	15	10	9	19	24	15	8
BOC	0.0307309	6.05725	1.34057	0.246934	0.00188584	0.00371392	1911	1620	1459	1127	1370	1983	1210	1214
BOD1	-0.0979251	7.03363	26.5572	2.55852e-07	0.00180995	0.00172324	3520	2758	3263	2943	2775	2963	2103	2950
BOD1L1	0.0503012	8.08459	14.6742	0.000127784	0.00138836	0.00225861	7891	6652	5213	5049	7004	6497	4635	5636
BOK	0.00399695	5.91224	0.0209067	0.885033	0.00189565	0.0067992	2249	1066	1379	1030	1797	1487	803	1159
BOK-AS1	0.633208	-1.74998	1.84101	0.174833	0.123915	0.18387	6	4	4	1	1	9	5	7
BOLA1	0.10846	2.82528	1.75919	0.184726	0.00879083	0.00699255	165	175	150	133	176	182	100	169
BOLA3	-0.0925725	4.48653	4.07848	0.0434327	0.00312914	0.00472507	625	476	549	486	501	504	302	553
BOLA3-AS1	0.0276288	4.0333	0.265156	0.6066	0.00435609	0.00398966	439	391	367	301	414	370	263	364
BOP1	-0.0230793	6.23124	0.845586	0.357804	0.00188129	0.00276248	2113	1256	1928	1704	1773	1538	1282	1727
BORA	0.152703	5.44919	21.6965	3.19375e-06	0.00200458	0.00423181	1169	942	1039	701	1121	1048	733	1036
BPGM	-0.0730418	4.90335	3.40535	0.0649854	0.00242468	0.00193736	930	686	619	614	721	706	463	618
BPHL	-0.0546619	5.61823	3.11816	0.0774241	0.00194686	0.00202168	1350	1166	1091	1010	1022	1217	759	1140
BPI	0.4369	-1.438	1.20823	0.271682	0.0935991	0.137716	15	7	0	1	21	2	2	3
BPNT1	-0.0265316	5.01735	0.49011	0.483878	0.00229898	0.00259092	970	841	684	565	900	858	465	554
BPTF	0.0769424	8.69411	52.166	5.10006e-13	0.0010721	0.00130652	11434	9418	8482	8030	10182	10131	7374	8747
BRAF	-0.0178283	4.71982	0.178861	0.672354	0.00268368	0.00297572	799	668	536	464	683	610	430	527
BRAP	0.0251338	5.79561	0.745368	0.387947	0.00190992	0.00168021	1483	1233	1308	1076	1334	1356	930	1168
BRAT1	-0.0417849	6.71327	3.85901	0.0494796	0.00186455	0.00137683	2652	2295	2516	2302	2114	2455	1861	2353
BRCA1	0.0695871	7.04645	13.4757	0.000241677	0.00180683	0.00276434	3080	3004	2943	2805	3080	3088	2503	2809
BRCA2	0.105415	7.13246	33.2317	8.18075e-09	0.0017842	0.00219942	3865	3248	2787	2660	3785	3378	2453	2862
BRCC3	0.0331765	5.86646	1.36864	0.242046	0.00190046	0.00150675	1636	1306	1278	1130	1404	1437	939	1287
BRD1	-0.0219215	7.26392	1.56074	0.211557	0.00174422	0.00121005	4094	3268	3511	3378	3369	3371	2652	3599
BRD2	-0.0838446	9.13831	84.4567	3.92724e-20	0.000850679	0.00089177	16300	13039	12302	12108	12602	13855	8481	12196
BRD3	-0.0795212	8.01067	34.7247	3.79773e-09	0.00142548	0.00128124	7785	5928	5734	5165	5926	5938	4265	5382
BRD4	0.0197857	8.59292	3.21041	0.0731711	0.00112462	0.00139038	10741	8672	8308	7733	8504	9568	6800	8406
BRD7	-0.0479882	7.73957	10.452	0.00122517	0.00155523	0.00125214	5831	4918	4903	4451	4982	5039	3502	4464
BRD8	-0.00346929	7.05808	0.0341988	0.853285	0.00180394	0.00125972	3635	3264	2917	2560	3183	3391	2139	2730
BRD9	-0.000932218	6.9648	0.00229459	0.961794	0.00182554	0.00131427	3189	2810	2757	2726	2699	2961	2154	2839
BRE	-0.0186731	5.35829	0.303054	0.581974	0.00204695	0.00205145	1146	915	916	834	954	875	692	956
BRE-AS1	0.389827	-2.11418	0.487984	0.484828	0.167118	0.111681	2	1	4	4	2	2	1	9
BREA2	0.744277	-0.930715	5.11694	0.0236934	0.0568215	0.0899129	10	13	3	4	9	14	14	10
BRF1	-0.00138667	5.9767	0.00258197	0.959474	0.00189037	0.00177587	1845	1361	1428	1223	1496	1561	1028	1315
BRF2	-0.0497375	4.35093	1.06903	0.301166	0.0034479	0.00272532	538	489	443	440	479	496	321	418
BRI3	-0.0708845	6.3396	8.66552	0.00324288	0.00188009	0.00190492	2349	1757	1929	1670	1930	1833	1225	1788
BRI3BP	0.102468	5.07985	7.48465	0.00622272	0.00223992	0.00225605	872	627	795	711	818	766	636	744
BRICD5	-0.105701	3.51882	2.68531	0.101278	0.006203	0.00418922	285	283	285	234	246	279	202	205
BRIP1	0.0931427	7.15492	26.1886	3.0965e-07	0.00177782	0.00203512	3582	3280	2841	2991	3360	3550	2526	3146
BRIX1	0.0696807	6.61692	10.0987	0.00148377	0.00187208	0.00197171	2528	1934	2299	2075	2237	2328	1617	2403
BRK1	-0.0267216	7.55764	2.88517	0.0893985	0.00163457	0.00190848	5732	4265	4017	3718	4644	4495	2678	4333
BRMS1	0.00546409	5.74219	0.0339132	0.853892	0.0019189	0.00185376	1392	1187	1211	1133	1174	1308	831	1283
BRMS1L	-0.141178	5.68154	21.7822	3.05421e-06	0.00193124	0.00166492	1527	1355	1129	985	1170	1233	802	992
BROX	-0.0297709	5.43947	0.821498	0.364743	0.00200871	0.00157843	1256	1106	914	798	1033	1148	696	821
BRPF1	-0.0072239	6.47811	0.0982657	0.753921	0.00187782	0.00138002	2255	1915	1943	2073	1831	2036	1436	2295
BRPF3	0.0347842	7.49448	4.61439	0.0317047	0.00166025	0.00144274	4671	3763	4258	3730	3918	4377	3215	4030
BRSK1	-0.0156287	5.94808	0.320593	0.571252	0.00189251	0.00220322	1673	1415	1469	1189	1399	1474	977	1410
BRWD1	-0.0111527	7.24797	0.402558	0.525771	0.0017494	0.00262167	4390	3762	2988	2994	3647	3542	2611	3199
BRWD1-AS1	-0.0762048	-1.88228	0.0235078	0.878144	0.138632	0.0430293	2	5	6	4	0	5	5	5
BRWD1-IT2	0.928759	-1.13197	6.55395	0.0104651	0.0696489	0.0398817	4	6	7	6	2	11	14	14
BSCL2	0.218374	0.783	1.63934	0.200416	0.0131153	0.0199822	30	38	27	42	40	32	35	42
BSDC1	-0.00675205	6.50186	0.0880211	0.766708	0.00187716	0.00133836	2587	2096	1924	1812	2122	2209	1477	1958
BSG	-0.0194133	9.5614	6.05733	0.0138487	0.000661701	0.000754927	20960	16865	17405	15232	17179	17868	12213	17081
BSN	0.0842606	5.43191	6.43797	0.0111706	0.00201198	0.00328061	903	1163	862	881	776	1264	827	916
BSN-AS2	-0.863319	-2.12804	2.2447	0.134073	0.168927	0.0689761	7	3	6	1	2	3	2	1
BST1	-0.0344754	0.78383	0.0414763	0.838621	0.0131105	0.00728187	49	36	40	29	42	34	31	30
BST2	-0.253105	1.43378	3.59269	0.0580342	0.0109258	0.00987574	115	57	54	43	71	47	48	38
BTAF1	0.0694461	7.77425	22.4977	2.10392e-06	0.00153932	0.00178825	6061	5189	4396	4178	5568	5327	3795	4554
BTBD1	-0.012028	7.4587	0.546393	0.459795	0.00167432	0.00129067	5364	4212	3589	3324	4376	4472	2616	3706
BTBD10	-0.0349401	6.27657	2.03359	0.153857	0.00188074	0.00151485	2301	2146	1559	1322	1950	2100	1165	1425
BTBD16	-0.0867513	-2.43391	0.0171005	0.895958	0.21187	0.120056	2	4	1	2	2	4	2	0
BTBD17	0.114798	3.77565	3.66768	0.0554772	0.00523638	0.0033479	176	237	411	341	172	289	314	391
BTBD19	-0.0819752	4.94138	4.39369	0.0360722	0.00238002	0.00277852	893	825	649	560	715	731	501	615
BTBD2	-0.0697285	7.6057	20.0402	7.58307e-06	0.00161435	0.00188522	5342	4071	4695	4288	4038	4595	3243	4341
BTBD3	0.0579639	7.5861	13.7053	0.000213855	0.00162266	0.00146366	5053	4442	4096	3805	4581	4554	3323	4315
BTBD6	-0.0340085	3.40857	0.263185	0.60794	0.00663263	0.00837433	318	268	218	194	246	353	144	165
BTBD7	0.00148305	7.28031	0.0073623	0.931622	0.00173881	0.00169436	4834	4109	2915	2687	4098	4033	2371	3003
BTBD8	-0.138839	-0.117777	0.351426	0.553307	0.0247336	0.0577692	31	18	15	17	13	35	5	17
BTBD9	0.0733539	5.96769	7.18432	0.00735434	0.00189101	0.00142671	1725	1462	1254	1214	1539	1628	1018	1339
BTD	-0.0204534	3.60483	0.107453	0.743063	0.00587233	0.00621712	284	314	284	241	292	291	183	263
BTF3L4	0.000337766	7.2937	0.000380509	0.984437	0.00173432	0.00124424	4274	3471	3377	3368	3630	3616	2470	3750
BTG1	-0.0776304	6.70773	13.387	0.000253373	0.00186508	0.00187801	2790	2738	2287	2088	2233	2537	1616	2358
BTG2	-0.202106	5.54521	40.6573	1.81409e-10	0.00196873	0.00400566	1431	1371	988	842	912	1194	693	956
BTG3	0.0363278	6.17766	2.01722	0.155524	0.00188216	0.00151182	1875	1462	1717	1526	1643	1551	1265	1770
BTK	0.635229	-1.80599	1.75442	0.185322	0.130009	0.0875869	3	3	5	3	3	9	2	7
BTLA	-0.299636	-2.66872	0.148755	0.699728	0.248532	0.10018	2	2	2	1	1	2	2	0
BTN1A1	1.974	-2.51251	6.71764	0.00954637	0.223801	0.205376	1	0	0	2	2	1	5	4
BTN2A1	-0.0724268	6.55177	10.557	0.00115751	0.00187539	0.00143117	3001	2217	1985	1791	2360	2338	1429	1775
BTN2A2	0.0341208	4.75252	0.672655	0.412128	0.00263184	0.00394741	718	693	558	504	695	716	349	604
BTN2A3P	0.0891363	2.99103	1.33699	0.247565	0.00822568	0.00593525	206	217	159	126	199	207	130	163
BTN3A1	-0.297156	3.154	16.4868	4.89892e-05	0.00762153	0.00429298	307	182	232	186	195	171	139	170
BTN3A2	-0.119441	2.48208	1.67244	0.195932	0.00969968	0.0117207	174	85	163	114	146	89	77	137
BTN3A3	0.142021	2.32896	2.15164	0.142417	0.00996413	0.00555765	159	106	107	71	144	127	78	99
BTNL9	0.492734	-2.30888	0.638645	0.424202	0.193633	0.104505	5	2	2	0	5	1	4	1
BTRC	-0.0133411	6.45864	0.33577	0.562281	0.00187828	0.0013717	2598	2269	1804	1572	2220	2288	1348	1715
BUB1	0.0409743	7.71709	7.49882	0.00617396	0.00156543	0.00138239	5599	4600	4865	4144	5171	4786	3619	4644
BUB1B	0.0772819	7.66227	25.82	3.74789e-07	0.00158984	0.00136133	5615	4438	4534	3758	5115	5032	3340	4375
BUB3	-0.0208028	8.01679	2.38305	0.122658	0.00142242	0.00141072	7022	5876	6109	5165	6138	6007	4176	5696
BUD13	0.0256	5.7846	0.7605	0.383172	0.00191164	0.00190735	1257	1165	1236	1328	1148	1324	903	1361
BUD31	-0.0239117	6.9896	1.54899	0.213285	0.00182015	0.00153462	3577	2903	2736	2646	2880	3061	1912	3000
BVES	-0.0470444	4.96705	1.47895	0.223939	0.00235146	0.00212158	1012	696	689	576	857	702	526	550
BVES-AS1	0.474369	-2.34389	0.560569	0.454031	0.198646	0.256662	3	2	0	3	0	4	3	4
BYSL	-0.0574877	5.84737	4.03373	0.0445992	0.00190275	0.00297963	1585	1132	1455	1257	1295	1304	889	1329
BZRAP1	-0.299136	3.47656	21.0016	4.58894e-06	0.00636717	0.00570958	313	362	207	239	182	316	154	209
BZRAP1-AS1	0.159076	0.66259	0.807089	0.368982	0.0138941	0.0133959	36	40	20	33	31	42	28	35
BZW2	-0.0406232	7.49388	6.35118	0.0117303	0.00166049	0.00122883	5644	3649	4108	3656	4674	3812	2881	3875
C10orf10	-0.557169	-0.935511	2.93586	0.0866327	0.0571017	0.018211	20	18	3	7	12	12	1	6
C10orf111	-0.12684	0.0796587	0.331201	0.564953	0.0207186	0.0247255	20	22	19	31	23	21	16	19
C10orf114	-0.13741	5.06894	13.2077	0.000278808	0.00224976	0.00275044	749	806	887	749	500	849	625	720
C10orf118	-0.048036	5.18495	1.813	0.178149	0.00215456	0.00199905	1173	1037	648	607	917	1066	514	625
C10orf12	0.115076	5.41617	12.0157	0.000527554	0.00201897	0.00202033	1149	953	836	852	1067	1077	741	920
C10orf131	-0.121815	-1.86775	0.0617303	0.803782	0.136962	0.101692	3	6	7	2	6	5	2	2
C10orf137	-0.00592634	6.32154	0.0599601	0.806559	0.00188028	0.00175157	2280	1960	1732	1486	2031	2025	1333	1466
C10orf2	-0.0352286	5.00622	0.841907	0.358852	0.0023102	0.00337917	840	628	827	697	683	696	508	812
C10orf25	-0.152608	2.82697	3.51754	0.0607226	0.0087854	0.00435719	245	176	157	118	191	176	105	102
C10orf32	0.0214719	5.14124	0.346918	0.555863	0.00218804	0.00179524	972	829	713	724	836	875	522	831
C10orf35	0.277742	1.99386	6.25316	0.0123972	0.0103368	0.00675687	71	46	88	112	68	74	69	150
C10orf55	-0.165651	-0.776334	0.296569	0.586042	0.0484362	0.0576858	17	18	7	7	20	9	7	4
C10orf67	-0.368763	0.211729	3.04006	0.0812331	0.018607	0.0144137	22	32	28	27	12	20	20	27
C10orf68	0.1972	0.327247	0.985001	0.320967	0.0170711	0.0103808	34	34	14	19	32	39	17	21
C10orf76	-0.0155503	5.73705	0.273898	0.600729	0.00191985	0.00152385	1512	1173	1202	1075	1223	1253	895	1165
C10orf88	-0.013244	4.78449	0.102754	0.74855	0.00258365	0.00420177	747	613	628	578	739	653	434	519
C10orf90	-1.43575	-1.65495	9.11832	0.00253062	0.114032	0.158027	9	8	9	5	7	1	1	1
C10orf91	0.223198	-1.79823	0.220034	0.639014	0.129153	0.112221	1	7	8	1	4	5	5	4
C10orf95	0.0947943	-2.30113	0.0236515	0.877775	0.192534	0.419946	1	1	2	6	3	4	3	0
C11orf1	-0.166345	3.97629	9.19502	0.00242675	0.004541	0.00587236	441	418	378	296	349	324	242	349
C11orf24	-0.00773202	6.20041	0.0943999	0.758656	0.00188175	0.00142346	2287	1786	1561	1267	1875	1896	1154	1411
C11orf30	-0.0287201	6.79192	1.95001	0.162586	0.00185551	0.00149778	3231	2580	2556	2063	2864	2559	1824	2157
C11orf35	-0.403683	-0.786341	1.71952	0.189755	0.0489433	0.0718312	19	6	11	16	13	12	6	5
C11orf45	0.225707	-2.5717	0.0978927	0.754373	0.233016	0.160634	3	1	2	1	5	0	2	0
C11orf48	0.074396	5.92337	7.10275	0.00769657	0.00189462	0.00349148	1522	1095	1515	1318	1390	1425	1000	1484
C11orf49	-0.0421723	5.8595	2.20498	0.137565	0.00190127	0.00159111	1590	1490	1226	1147	1276	1576	848	1243
C11orf54	0.171417	5.01054	20.0913	7.38329e-06	0.00230582	0.00187778	833	728	648	592	797	827	573	725
C11orf57	0.0149803	6.01825	0.310655	0.577278	0.00188778	0.00184367	1774	1568	1356	1282	1532	1797	1006	1283
C11orf58	0.0314919	8.69555	8.75776	0.00308288	0.00107136	0.00107415	11121	9202	9222	8456	10024	10160	6583	9225
C11orf63	0.989865	-1.34274	6.39137	0.0114676	0.085546	0.107055	12	2	2	3	10	9	3	14
C11orf65	0.148845	-0.333189	0.336122	0.562076	0.0305679	0.025517	17	21	9	14	13	19	14	18
C11orf68	-0.102406	5.34634	9.10168	0.00255375	0.00205319	0.00253213	1117	1048	898	832	870	1063	543	916
C11orf70	-0.0627185	2.20997	0.380046	0.537579	0.0101213	0.00837107	100	126	115	87	104	124	67	86
C11orf71	-0.188436	3.30536	7.35627	0.00668292	0.00703643	0.00577391	273	226	269	199	200	249	169	161
C11orf73	-0.0528092	5.73425	3.15187	0.0758398	0.00192038	0.00362241	1425	1121	1367	1106	1257	1199	793	1218
C11orf74	-0.0303607	4.37012	0.408325	0.522821	0.0034002	0.00333243	651	471	436	388	491	543	297	436
C11orf75	0.054524	3.77535	0.860726	0.353536	0.00523748	0.00621428	380	219	332	309	355	298	216	315
C11orf80	0.0479141	4.62225	1.20365	0.272594	0.00285393	0.00270585	685	636	497	425	598	631	425	493
C11orf82	0.0830632	5.86446	8.48263	0.00358553	0.00190069	0.00438509	1410	1408	1246	1140	1457	1271	1088	1276
C11orf83	0.16735	4.30881	11.7739	0.000600658	0.00355563	0.00326853	526	388	417	391	480	473	311	532
C11orf84	0.0708863	7.50875	19.3029	1.11538e-05	0.00165454	0.00178379	4550	3397	4375	4007	3950	4189	3213	4501
C11orf87	0.297256	-1.05854	0.747786	0.387178	0.064711	0.0270969	7	10	7	8	5	13	10	9
C11orf91	0.292421	-0.965633	0.795898	0.372323	0.0588893	0.035938	14	10	3	8	14	8	3	16
C11orf94	-0.336005	-1.03287	0.97118	0.324386	0.0630555	0.0569302	10	7	10	14	13	5	4	8
C11orf95	0.011472	7.57789	0.532872	0.465402	0.00162611	0.00169231	5182	4095	3918	4306	4064	4479	3178	4709
C11orf96	0.0384486	0.0647865	0.030317	0.861773	0.0209829	0.0135055	27	19	27	15	21	18	20	23
C12orf10	0.0101069	5.44244	0.0945649	0.758452	0.00200743	0.00347322	1212	880	1032	890	992	1053	651	1048
C12orf29	0.0241774	5.32508	0.50411	0.4777	0.00206469	0.00214644	1216	981	843	686	1130	1017	585	766
C12orf39	0.217317	3.10187	8.92575	0.00281178	0.00781864	0.00531469	359	181	113	110	342	258	89	127
C12orf4	0.0550008	6.02371	4.24522	0.0393609	0.00188748	0.00144166	2034	1607	1240	1110	1837	1706	966	1250
C12orf43	0.00272178	5.04797	0.00519262	0.942554	0.00226923	0.00326413	894	675	855	636	740	841	570	666
C12orf44	-0.0046705	5.27884	0.0180439	0.893143	0.00209157	0.0028373	1095	828	855	819	861	989	573	912
C12orf45	0.0112799	3.90516	0.0402118	0.841067	0.00478001	0.00406944	390	276	349	352	336	326	223	395
C12orf49	-0.0740174	6.55041	10.9269	0.000947799	0.00187544	0.00146528	2581	2457	2015	1842	2112	2375	1514	1847
C12orf5	-0.163519	6.80796	64.3896	1.02094e-15	0.00185331	0.00230887	3653	3249	2262	1927	2823	2710	1609	2037
C12orf52	-0.0379314	4.79074	0.851686	0.356076	0.00257451	0.00473778	854	541	691	535	723	647	396	579
C12orf57	-0.0206285	6.99775	1.15169	0.283196	0.00181833	0.00345632	3434	2291	3258	2899	2885	2681	1958	3297
C12orf60	0.280813	0.97849	3.17096	0.0749586	0.0121534	0.0124908	39	46	42	31	57	53	33	34
C12orf61	0.23332	-0.175864	0.928753	0.335187	0.0261455	0.0578383	14	10	22	21	12	32	12	18
C12orf65	-0.0454131	4.43332	0.949582	0.329826	0.00324907	0.00344137	618	508	528	389	544	570	343	363
C12orf66	0.0506119	2.25559	0.255902	0.61295	0.0100653	0.00437544	131	97	102	97	117	109	81	101
C12orf68	-0.0830023	4.46463	3.14053	0.0763688	0.00317768	0.00530564	448	453	586	549	270	466	424	632
C12orf70	1.41783	-2.38549	4.41737	0.0355749	0.204698	0.38274	3	2	0	0	1	3	5	4
C12orf73	0.0259687	3.78632	0.195915	0.658039	0.00519784	0.00348854	342	301	325	285	321	309	230	320
C12orf75	0.00717654	5.52607	0.0504045	0.822361	0.0019752	0.00280184	1202	1038	1097	907	1008	1132	712	1106
C12orf76	-0.0819273	3.6993	1.85599	0.173088	0.00551654	0.00365267	355	387	263	227	292	354	189	252
C14orf1	0.0172806	7.27539	0.980853	0.321988	0.00174044	0.00247792	3862	3407	3854	3084	3242	3992	2516	3575
C14orf101	0.092771	5.64795	9.33175	0.00225217	0.00193916	0.00172849	1543	1369	893	757	1424	1457	751	880
C14orf105	-0.207038	-1.88664	0.172377	0.678008	0.139137	0.048404	5	1	7	5	2	2	4	6
C14orf119	-0.0781392	6.09176	8.92935	0.00280625	0.00188446	0.00177396	2099	1626	1521	1299	1694	1739	988	1313
C14orf132	-0.0624826	8.05369	22.2105	2.44334e-06	0.00140395	0.00134446	8023	6850	5407	5000	6239	6903	4188	5134
C14orf142	-0.00459219	4.23907	0.00849293	0.926573	0.00374283	0.00420748	488	466	410	382	449	501	244	433
C14orf159	0.033092	5.59545	1.13688	0.286312	0.00195322	0.00172192	1449	1209	965	841	1275	1238	736	982
C14orf166	0.00031719	7.70579	0.000447094	0.98313	0.00157051	0.00191406	5748	4317	4851	4435	4985	4999	3263	4658
C14orf169	0.0347927	1.25572	0.0604218	0.805831	0.0112761	0.0067549	73	59	44	37	60	72	30	41
C14orf178	-0.0717691	-0.49517	0.067878	0.794452	0.0361131	0.0259541	16	11	21	11	8	14	19	9
C14orf183	-0.245765	-1.96314	0.228809	0.632409	0.148177	0.04738	7	6	3	1	4	6	3	0
C14orf2	-0.0372981	6.32527	2.37994	0.122902	0.00188024	0.00274222	2281	1732	1863	1664	1933	1822	1142	1913
C14orf23	-0.165749	-0.838393	0.27649	0.599011	0.0516613	0.0387325	8	8	21	9	8	9	8	12
C14orf28	0.0146678	2.67211	0.0290607	0.864639	0.00924822	0.00531992	187	165	133	99	154	165	99	128
C14orf37	-0.00833305	5.95634	0.093243	0.760094	0.00189186	0.00247393	1929	1873	1017	1011	1561	1907	899	1051
C14orf39	-0.362064	-1.71278	0.631153	0.426933	0.119977	0.0510712	11	3	5	4	9	3	1	3
C14orf79	0.039123	3.3973	0.340155	0.55974	0.00667674	0.00452085	248	271	234	199	249	276	174	209
C14orf80	-0.021281	4.75285	0.258065	0.611453	0.00263132	0.00260478	753	572	611	564	566	643	472	597
C14orf93	-0.0835068	3.18087	1.33585	0.247767	0.00751886	0.00535119	256	203	185	209	184	237	130	202
C15orf27	-0.0159165	-2.44267	0.000575571	0.98086	0.213183	0.140813	4	3	2	0	4	1	1	2
C15orf32	-1.4424	-2.26749	4.93372	0.0263376	0.187802	0.142689	4	1	7	4	0	1	1	3
C15orf37	0.000957529	1.83962	6.86117e-05	0.993391	0.0104671	0.00563827	104	72	64	83	85	86	49	82
C15orf39	-0.0816572	5.40859	5.97032	0.0145486	0.00202243	0.00175101	1255	765	1038	974	1004	797	756	935
C15orf40	-0.0606393	3.90006	1.16396	0.280645	0.00479747	0.00445947	449	338	355	268	324	348	246	328
C15orf41	0.0814875	3.81307	1.9856	0.158801	0.00510191	0.00441082	363	382	295	222	342	380	225	293
C15orf52	-0.279034	0.980095	3.17699	0.0746821	0.0121469	0.0215122	64	52	47	31	40	67	16	26
C15orf54	-0.714082	-1.75239	2.26345	0.132458	0.124173	0.09601	6	8	9	1	3	3	3	4
C15orf56	-0.817053	-0.979497	5.83728	0.0156901	0.0597283	0.14204	14	12	14	9	5	4	1	16
C15orf57	-0.0781795	4.08193	2.20497	0.137566	0.0042033	0.00359153	502	443	339	328	440	395	258	322
C15orf59	-0.152884	2.28854	2.39319	0.121865	0.0100216	0.0048145	154	95	107	114	128	88	67	107
C15orf61	-0.210681	2.47413	5.1984	0.0226077	0.00971544	0.00749379	175	120	127	126	144	124	67	103
C16orf13	-0.0445823	5.193	1.53942	0.214704	0.00214869	0.00353031	1009	697	912	811	806	856	580	828
C16orf45	-0.020847	5.38472	0.389508	0.532558	0.00203372	0.00326055	1192	1190	823	701	859	1266	613	866
C16orf46	0.0396353	2.79684	0.22945	0.631932	0.00888106	0.00453804	187	164	156	120	147	183	126	139
C16orf52	-0.00284294	5.31286	0.00683657	0.934103	0.00207155	0.00267562	1148	999	817	725	973	942	695	791
C16orf55	0.00624885	4.77955	0.0225044	0.880753	0.00259094	0.00281226	577	618	701	600	502	724	463	645
C16orf58	-0.0310541	6.53056	1.89796	0.168306	0.00187621	0.00163923	2585	2079	2133	1875	2250	2238	1484	1866
C16orf59	0.0631059	5.50807	3.80759	0.0510207	0.00198159	0.00207052	1048	898	1161	970	966	1039	814	1114
C16orf62	-0.0834416	6.71988	15.6805	7.49936e-05	0.0018639	0.00183334	3204	2470	2332	2085	2373	2701	1627	2121
C16orf70	-0.0224627	5.4172	0.459933	0.497655	0.0020185	0.00234564	1187	1026	997	795	1094	1035	660	850
C16orf71	-0.498991	-1.41786	1.53656	0.21513	0.0918503	0.0604465	9	8	8	6	6	9	4	1
C16orf72	-0.00631338	7.31699	0.136103	0.712187	0.00172637	0.00148517	4681	4007	3063	3104	3896	4020	2449	3397
C16orf74	-0.0311514	-0.923056	0.00911386	0.923944	0.0563766	0.0523667	6	5	20	10	6	12	10	8
C16orf80	-0.0455524	6.55472	4.14838	0.0416744	0.00187526	0.00201877	2600	2019	2164	2052	2243	2046	1386	2263
C16orf86	-0.178661	0.79032	1.10502	0.293167	0.0130729	0.0162811	40	26	50	44	29	40	28	33
C16orf87	-0.0655361	5.27135	3.53318	0.0601524	0.00209618	0.00176789	1092	927	852	787	910	927	574	834
C16orf88	0.0577929	6.99487	9.0188	0.00267217	0.00181897	0.00219206	3116	2686	3057	2657	2779	3323	2153	2850
C16orf89	-0.750071	-2.12207	1.74871	0.186039	0.168146	0.0790366	3	8	3	2	0	5	2	2
C16orf91	-0.0758566	3.60149	1.46865	0.225559	0.00588508	0.00341756	310	261	281	285	255	278	185	286
C16orf93	-0.0145196	3.10201	0.0379441	0.845555	0.00781811	0.00400737	202	194	190	197	174	217	135	198
C16orf95	-0.00211571	2.15525	0.000415937	0.983729	0.0101827	0.00711455	110	109	100	84	98	98	69	109
C16orf96	-0.59818	0.205637	8.03046	0.00459972	0.0186957	0.015255	37	35	28	19	15	31	13	14
C17orf100	-0.0264483	2.5033	0.0830733	0.773175	0.00965642	0.00500063	153	124	116	127	131	133	92	118
C17orf103	-0.0281053	4.33325	0.339326	0.560219	0.00349264	0.00368387	580	528	402	372	474	482	305	457
C17orf104	-0.0233228	-1.13788	0.00433349	0.947514	0.0700592	0.0847212	17	5	8	5	8	6	13	3
C17orf107	-0.0965207	1.45092	0.52052	0.47062	0.0108986	0.0117726	56	62	84	50	58	54	44	60
C17orf50	-0.18891	-2.56808	0.0675978	0.794867	0.232446	0.1914	0	3	5	0	2	2	2	0
C17orf51	-0.02485	5.27498	0.51093	0.474736	0.00209393	0.00289398	1241	794	774	825	961	932	613	797
C17orf53	0.103925	4.85154	6.5827	0.0102974	0.00249022	0.00187367	719	595	625	616	676	658	493	720
C17orf58	4.40806e-05	4.79807	1.15458e-06	0.999143	0.00256392	0.00389464	872	502	697	533	765	623	439	551
C17orf59	-0.0277201	2.72664	0.107596	0.742898	0.00909381	0.0062253	176	154	143	139	162	169	84	145
C17orf61-PLSCR3	-1.65804	-2.57012	4.48326	0.0342283	0.232767	0.153653	3	3	1	4	1	1	1	0
C17orf62	0.0538639	6.31065	4.8366	0.0278617	0.00188039	0.00135897	1871	1570	1876	1805	1689	1735	1438	1983
C17orf67	0.151483	3.05052	4.07307	0.0435719	0.0080095	0.0159692	294	140	190	113	207	243	138	159
C17orf70	-0.0405914	6.32969	2.81822	0.0931996	0.00188019	0.0015269	2251	1823	1852	1626	1806	1956	1287	1749
C17orf72	-0.975081	0.000855043	17.6015	2.72367e-05	0.0221864	0.0176172	34	25	22	30	14	19	6	14
C17orf74	-0.255712	-2.22525	0.187378	0.665108	0.181958	0.12144	2	4	0	6	1	4	2	3
C17orf75	-0.087546	5.97526	10.1818	0.00141833	0.00189047	0.00192219	1752	1430	1454	1330	1304	1367	1091	1432
C17orf80	-0.0124502	6.24803	0.253505	0.614618	0.00188107	0.00171271	2281	1922	1646	1303	1977	2094	1116	1371
C17orf82	0.130037	0.532841	0.497132	0.480763	0.0149276	0.0119551	34	47	20	19	36	43	18	27
C17orf85	0.0305308	7.86271	4.63334	0.0313564	0.00149773	0.00130413	6669	5576	4753	4403	5717	5782	3864	4882
C17orf89	-0.0524873	5.19089	2.12399	0.145008	0.00215022	0.00548864	932	682	993	814	747	836	556	911
C17orf96	0.0485905	4.76031	1.33856	0.247288	0.00261988	0.00478851	650	416	691	675	576	582	494	666
C17orf97	-0.18724	1.88291	2.69685	0.100547	0.0104307	0.0136038	103	85	92	75	62	109	46	74
C17orf98	1.56868	-3.08811	1.89544	0.16859	0.321366	0.259155	0	1	0	0	1	3	0	0
C18orf21	-0.0128939	4.65918	0.0894818	0.764837	0.00278675	0.00296933	716	581	570	484	595	598	377	590
C18orf25	0.0693219	6.5197	9.42961	0.0021351	0.00187659	0.00182469	2724	2140	1830	1654	2441	2170	1548	1925
C18orf32	0.108781	1.09236	0.512728	0.47396	0.0117343	0.0170039	55	35	53	38	34	41	39	66
C18orf54	0.00264411	6.96255	0.0186267	0.891442	0.00182601	0.00156174	3395	3335	2664	2188	3059	3298	2044	2348
C18orf56	-0.260006	2.84106	9.98149	0.00158122	0.0087398	0.00429696	176	150	208	172	135	127	122	158
C18orf8	-0.0279239	4.85351	0.480843	0.488041	0.00248764	0.0026575	854	680	657	522	695	682	449	632
C19orf10	-0.0549735	6.53006	5.98485	0.0144293	0.00187623	0.00195473	2780	2138	2045	1821	2325	2204	1301	2003
C19orf12	0.000454151	5.87487	0.000258528	0.987172	0.0018995	0.00146596	1696	1380	1240	1135	1408	1509	927	1210
C19orf18	0.0377069	0.731628	0.0479952	0.826589	0.0134282	0.017374	49	35	41	20	33	35	29	39
C19orf21	-0.470874	-1.42688	1.34733	0.245746	0.0926306	0.0792754	6	6	7	11	6	6	5	3
C19orf24	0.105822	4.24521	4.48563	0.034181	0.00372591	0.00692596	472	326	483	400	423	471	300	478
C19orf25	-0.0585323	5.16463	2.60893	0.106263	0.00216978	0.00246474	988	785	833	775	809	891	554	755
C19orf26	-0.134585	4.71112	9.99101	0.00157307	0.00269791	0.0021101	688	634	669	528	519	610	439	553
C19orf35	-0.232874	0.0165135	1.07336	0.300188	0.0218813	0.0354619	22	29	20	21	23	30	13	7
C19orf38	1.42642	-2.07738	6.15154	0.0131298	0.162369	0.161791	1	1	1	4	2	9	4	4
C19orf40	-0.132918	2.83756	2.66531	0.102558	0.00875119	0.00460375	198	174	152	159	152	183	92	156
C19orf43	-0.018563	7.80208	1.62941	0.201785	0.00152638	0.00329778	5548	4659	5600	4879	4587	5596	3415	5373
C19orf44	-0.0511801	3.78519	0.767159	0.381097	0.00520189	0.00293278	403	345	298	252	326	350	225	257
C19orf47	0.0481641	4.92842	1.49382	0.221625	0.00239492	0.00270259	749	650	738	622	717	752	511	655
C19orf52	0.0145426	4.47492	0.0997126	0.752175	0.00315472	0.00333905	587	543	513	397	479	553	367	511
C19orf53	-0.0436844	6.31353	3.22906	0.0723423	0.00188036	0.00357476	2130	1705	1876	1744	1682	1989	1121	1946
C19orf54	0.0349789	5.20459	0.958529	0.327558	0.0021404	0.00189124	1005	793	806	760	841	911	592	854
C19orf55	-0.105279	5.5394	10.862	0.000981578	0.00197066	0.00172547	1269	1043	1087	1032	1005	994	809	998
C19orf57	0.0903561	3.92373	2.6734	0.102038	0.00471673	0.00399999	467	390	279	243	444	467	216	233
C19orf60	0.0229201	5.0541	0.368469	0.54384	0.00226346	0.00212554	865	655	816	698	745	731	565	803
C19orf66	-0.101624	3.0567	1.83969	0.174987	0.00798674	0.00607302	295	182	139	185	239	198	105	151
C19orf70	-0.109049	4.35102	5.16677	0.023023	0.00344769	0.00380889	602	436	467	455	478	476	266	469
C19orf71	-0.194105	0.757749	1.29289	0.255516	0.0132656	0.0303953	59	45	22	32	33	26	27	43
C19orf73	0.0164137	0.140603	0.00588017	0.938876	0.0196932	0.0114927	30	27	22	15	26	24	20	17
C19orf77	-0.140801	-1.53779	0.113301	0.736417	0.102632	0.0657272	9	10	3	3	11	6	2	2
C19orf81	-0.257388	0.998646	2.68383	0.101372	0.0120724	0.0567728	41	32	74	46	44	54	18	32
C1D	-0.0513757	4.51881	1.28128	0.257662	0.00305966	0.00247353	595	562	513	474	494	548	350	535
C1GALT1	-0.065998	5.36189	3.84732	0.0498255	0.0020451	0.00165239	1320	1039	823	753	1085	1013	611	768
C1GALT1C1	0.033796	4.1766	0.437776	0.508198	0.0039196	0.0027516	480	434	408	328	437	436	306	381
C1QL1	-0.0248365	3.58372	0.163496	0.685958	0.00595299	0.00684684	523	311	182	146	382	398	117	160
C1QL3	0.108047	-1.68963	0.0572337	0.810923	0.117572	0.234073	2	12	2	3	4	3	4	9
C1QL4	-0.0987939	-0.219209	0.162936	0.686468	0.0272747	0.0381354	22	17	15	19	10	29	8	18
C1QTNF1	-0.143441	0.227783	0.492933	0.482622	0.0183773	0.02032	67	9	22	13	45	17	11	16
C1QTNF2	-0.153591	1.51049	1.39142	0.238165	0.0108113	0.00593309	99	40	65	68	80	42	41	60
C1QTNF3	-0.0457584	1.9159	0.166281	0.683438	0.0104031	0.00728914	118	105	64	62	83	109	59	64
C1QTNF4	-0.140757	6.35592	34.6546	3.93706e-09	0.00187991	0.00251016	2763	1619	2062	1605	2021	1794	1276	1588
C1QTNF6	-0.0487555	6.40124	4.27761	0.0386175	0.00187932	0.00189645	2495	2006	1791	1683	2079	1861	1396	1789
C1QTNF9B-AS1	0.125126	-0.644537	0.18324	0.668604	0.0422082	0.074689	5	11	8	23	11	13	12	13
C1R	-0.136526	2.75686	2.7292	0.0985284	0.00900405	0.0115899	283	161	118	105	174	209	76	103
C1RL	-0.153331	5.19404	18.1293	2.06401e-05	0.00214794	0.00180171	1071	739	889	849	776	715	603	850
C1RL-AS1	0.105737	3.42558	2.49747	0.114029	0.00656611	0.0081587	265	159	220	294	266	191	211	263
C1orf101	0.414776	-0.173182	2.96858	0.0848964	0.0260778	0.0130949	22	19	12	11	26	27	14	12
C1orf106	0.0454067	6.78046	4.78025	0.028788	0.00185701	0.00148707	2635	2346	2419	2507	2304	2695	1895	2622
C1orf109	-0.0704207	5.17121	3.79379	0.0514431	0.00216478	0.00220062	1073	736	878	736	830	802	581	788
C1orf112	0.0294761	5.83657	1.05498	0.304363	0.00190413	0.00403201	1603	1406	1195	1046	1491	1379	1079	976
C1orf114	0.0818764	2.96889	1.09603	0.295139	0.00830456	0.00850386	173	157	208	156	177	209	147	141
C1orf116	-0.370807	-1.73709	0.635705	0.425271	0.122541	0.100817	1	5	3	12	2	6	3	5
C1orf122	-0.0719054	5.86315	6.41739	0.0113008	0.00190084	0.00195462	1690	1329	1332	1185	1328	1424	863	1268
C1orf123	0.0378773	5.53486	1.42277	0.232948	0.00197219	0.00301507	1326	985	1021	923	1122	1239	684	1006
C1orf131	0.0374494	4.51775	0.683125	0.408513	0.00306191	0.00408195	638	457	560	441	539	573	359	513
C1orf145	0.467402	-0.558349	2.82991	0.0925238	0.0385712	0.0629077	21	13	12	1	17	25	7	11
C1orf159	0.194657	5.25477	30.5527	3.24916e-08	0.00210661	0.00169852	928	791	856	707	900	963	704	902
C1orf162	-0.207009	0.00855943	0.855989	0.354864	0.0220354	0.0203295	26	39	16	10	20	31	7	17
C1orf173	0.295398	-2.52008	0.17774	0.673323	0.224968	0.289938	2	3	0	2	3	2	3	0
C1orf174	-0.055831	5.5026	3.00742	0.0828842	0.00198359	0.00178567	1351	1006	965	962	1093	1055	731	933
C1orf180	-0.65273	-1.93659	1.64605	0.199497	0.144997	0.0922437	4	15	0	0	3	8	0	1
C1orf194	-0.0437472	-1.95063	0.00729491	0.931935	0.146673	0.0453178	6	0	4	6	4	1	4	5
C1orf21	0.0528478	6.32084	4.72216	0.0297762	0.00188028	0.00149035	2052	1656	1818	1698	1767	1921	1384	1868
C1orf213	-0.215511	2.9296	7.36035	0.00666779	0.00844216	0.00710286	174	235	176	156	145	193	133	123
C1orf216	0.0244968	4.37211	0.262208	0.608607	0.00339529	0.00232182	513	513	457	400	437	534	371	435
C1orf220	-0.489243	0.470431	6.52975	0.0106085	0.0155071	0.0276502	49	34	23	34	26	27	24	15
C1orf226	0.0194181	7.11661	1.10283	0.293645	0.00178859	0.00152699	3567	2982	3216	2898	2989	2999	2561	3306
C1orf227	0.631693	-1.63959	2.02606	0.154621	0.112488	0.0589482	4	3	8	2	4	8	6	6
C1orf228	-0.210049	1.31627	2.25445	0.133231	0.0111418	0.0240396	82	68	45	43	35	62	48	46
C1orf229	-0.0721261	0.019867	0.102149	0.749266	0.0218168	0.029409	25	16	19	27	19	19	22	16
C1orf233	-0.116815	4.78855	8.06405	0.00451523	0.00257771	0.00258322	915	627	594	548	683	677	421	502
C1orf27	0.0243709	5.87109	0.741551	0.389165	0.00189993	0.00245103	1694	1465	1121	1101	1403	1479	995	1201
C1orf35	-0.0157373	5.35356	0.213693	0.643888	0.0020494	0.00290968	993	850	1055	881	888	959	661	949
C1orf43	-0.0926282	7.62828	36.1071	1.86765e-09	0.00160465	0.00185318	5564	4474	4745	4140	4508	4493	2960	4472
C1orf50	0.0379537	3.75925	0.414909	0.519489	0.00529593	0.00344596	367	318	291	259	342	350	203	281
C1orf51	0.119673	3.03891	2.51207	0.112977	0.00805215	0.00662409	219	267	132	109	206	263	130	140
C1orf52	-0.0916804	5.68686	9.24834	0.00235709	0.00193006	0.00231857	1442	1319	1169	1009	1265	1283	728	1025
C1orf53	-0.49429	0.373306	6.30123	0.0120654	0.0165298	0.0561051	47	17	28	40	36	28	5	18
C1orf54	-0.0323473	4.04154	0.370695	0.542626	0.00432988	0.00371419	454	540	295	258	410	501	211	298
C1orf56	-0.275751	2.70029	10.1323	0.0014569	0.00916966	0.010911	148	125	197	167	78	129	103	179
C1orf63	-0.200945	4.98821	27.7232	1.39971e-07	0.00232882	0.00309452	940	1127	604	510	788	1029	353	428
C1orf64	-0.357919	-0.880975	1.25159	0.263248	0.0539867	0.038837	13	17	11	6	8	9	7	10
C1orf74	-0.0998041	2.52091	1.19826	0.273669	0.00961917	0.00997436	165	148	114	115	136	143	103	85
C1orf85	-0.290156	4.74122	48.0803	4.09108e-12	0.00264945	0.00254416	890	792	607	460	593	669	359	463
C1orf86	-0.0667185	6.37036	7.80938	0.00519756	0.00187974	0.00176992	2329	1786	1969	1739	1774	1952	1355	1826
C1orf95	0.0893407	-2.09606	0.0267522	0.870077	0.164769	0.136585	7	3	2	1	3	4	1	5
C2	-0.153263	-1.61795	0.122819	0.725996	0.110338	0.0726051	6	8	4	5	7	5	5	2
C20orf111	-0.0447929	5.41614	1.83955	0.175003	0.00201898	0.00176224	1294	1105	823	817	1074	1078	590	906
C20orf112	-0.0284931	7.05959	2.31302	0.128295	0.00180357	0.00195726	4269	2999	2836	2482	3536	2888	2341	2553
C20orf118	-0.44066	-2.23174	0.548534	0.458917	0.182849	0.141684	3	3	4	3	2	2	0	5
C20orf144	-0.0962248	-1.41277	0.0585441	0.808812	0.0914124	0.0795293	11	6	2	8	4	7	5	8
C20orf195	0.0939038	0.870681	0.32852	0.566532	0.0126419	0.00945771	42	43	40	31	46	41	28	39
C20orf196	0.227872	2.22376	5.09059	0.024056	0.0101049	0.0117895	140	103	69	80	113	111	84	119
C20orf201	0.583301	-0.853606	3.4238	0.0642629	0.0524815	0.0400737	13	9	5	8	22	10	9	7
C20orf24	0.032587	4.07685	0.376644	0.539405	0.00421903	0.00515487	411	312	425	379	351	421	288	384
C20orf26	-0.904369	-1.93005	3.0176	0.0823653	0.144221	0.0347543	8	4	5	4	3	3	2	2
C20orf27	-0.0356543	5.72051	1.41957	0.233475	0.00192303	0.00254592	1447	996	1288	1199	1236	1156	836	1211
C20orf96	-0.0538118	5.11434	2.11061	0.146281	0.00221005	0.00198762	860	829	791	749	698	834	617	738
C21orf119	0.129537	-0.368848	0.244284	0.621129	0.0316987	0.126468	4	17	24	15	22	8	12	18
C21orf2	-0.0309389	3.97052	0.316229	0.573883	0.00456004	0.00340129	404	374	347	324	318	362	258	382
C21orf33	-0.0816705	6.37716	11.7787	0.000599138	0.00187965	0.00173764	2363	1822	1970	1756	1846	1919	1286	1869
C21orf49	0.0730387	-0.655406	0.0630669	0.801713	0.0426908	0.0404992	13	19	10	7	12	12	11	13
C21orf58	-0.0459897	5.95965	2.75723	0.0968158	0.00189161	0.00139427	1460	1391	1614	1316	1220	1408	1181	1354
C21orf59	-0.0613863	5.83153	4.538	0.0331502	0.0019048	0.00158716	1429	1328	1304	1276	1158	1413	891	1306
C21orf62	0.0604427	1.72938	0.245781	0.620061	0.0105647	0.00987142	66	34	94	92	49	54	61	112
C21orf67	-0.0508449	3.0273	0.447639	0.503458	0.00809456	0.00702229	248	177	187	154	193	189	109	194
C21orf7	0.0821619	-1.98561	0.0249924	0.874386	0.150904	0.133227	4	4	5	2	8	1	3	2
C21orf88	0.105421	1.07342	0.477668	0.489481	0.0117978	0.00981012	56	44	46	34	46	41	39	52
C21orf90	-0.481299	1.38453	11.9688	0.000540986	0.0110098	0.0112329	65	52	65	83	35	30	49	62
C21orf91	0.0386291	5.89477	1.89438	0.168709	0.00189737	0.00209693	1730	1322	1194	1210	1590	1403	981	1204
C22orf15	-0.0793063	1.77587	0.441604	0.506349	0.0105223	0.0101314	94	71	74	75	63	58	69	84
C22orf23	0.547766	-0.701984	3.4106	0.0647791	0.0448213	0.0453503	17	10	9	4	12	17	11	14
C22orf24	-0.147615	1.30651	1.11034	0.292007	0.0111623	0.0091257	73	49	59	52	51	62	37	44
C22orf28	-0.035786	7.28079	4.22007	0.0399485	0.00173865	0.00144268	4158	3330	3754	3298	3510	3534	2540	3526
C22orf29	0.0812223	6.34185	11.4369	0.000720011	0.00188006	0.00166738	2553	1493	1786	1544	2237	1816	1402	1688
C22orf32	-0.0062833	4.63893	0.0207227	0.885537	0.00282316	0.00259103	589	538	584	573	543	586	397	589
C22orf39	0.00609833	5.11362	0.027193	0.86902	0.00221066	0.00259933	827	768	824	753	761	877	568	750
C22orf43	-0.96369	-2.34559	2.18062	0.139758	0.198892	0.112874	1	3	5	4	1	3	1	1
C22orf46	0.1239	5.84314	18.769	1.47548e-05	0.00190329	0.00182823	1594	1242	1195	1070	1420	1525	1011	1178
C2CD2	0.0853651	5.74488	8.30061	0.00396317	0.0019184	0.00159353	1526	1138	1232	945	1405	1215	1009	1070
C2CD2L	-0.139017	4.45522	8.9378	0.00279329	0.00319889	0.00286864	564	519	561	469	451	544	345	437
C2CD3	0.108848	6.32031	20.1306	7.23307e-06	0.00188029	0.0025095	2152	1839	1528	1595	2032	1994	1410	1674
C2CD4C	0.196283	2.81399	5.77571	0.0162491	0.00882693	0.00866793	204	154	129	120	184	236	106	120
C2CD5	-0.0116168	6.71539	0.301551	0.582911	0.00186434	0.0021822	2942	2544	2104	2165	2480	2555	1789	2154
C2orf15	-0.0312353	-1.52066	0.00558651	0.940419	0.101038	0.0377903	5	5	7	7	6	4	3	9
C2orf27A	0.214298	0.386849	1.19516	0.274291	0.0163778	0.0137425	24	27	35	19	33	33	24	21
C2orf42	-0.00187196	4.16847	0.00133462	0.970858	0.00394322	0.00251869	462	457	363	369	398	460	286	395
C2orf43	0.0548462	6.0087	4.12072	0.0423612	0.00188832	0.0019031	1753	1381	1463	1267	1688	1499	1074	1350
C2orf44	0.025687	5.86432	0.818006	0.365764	0.00190071	0.00204646	1543	1417	1219	1163	1462	1418	943	1221
C2orf47	-0.0384995	4.63365	0.778972	0.377456	0.00283283	0.0029924	670	577	558	516	624	535	408	520
C2orf48	0.0337624	0.501994	0.0316934	0.858702	0.0152068	0.0236049	24	27	24	43	27	19	30	37
C2orf49	-0.0273337	3.97838	0.251055	0.616333	0.00453413	0.00328539	440	384	347	303	391	412	226	313
C2orf50	0.346402	-0.576938	1.51225	0.218796	0.0393274	0.0203325	9	22	6	9	7	29	5	17
C2orf61	0.315095	-1.0478	0.853461	0.355575	0.0640139	0.0672374	13	8	5	7	13	6	12	6
C2orf62	0.35133	-2.48025	0.265312	0.606494	0.218862	0.0719029	2	3	0	2	3	3	0	3
C2orf66	0.0947576	-0.083859	0.162832	0.686563	0.023961	0.0638799	24	24	16	12	9	20	29	16
C2orf68	-0.0511776	6.06073	3.72858	0.053489	0.00188568	0.00140699	1932	1635	1399	1334	1567	1643	1049	1384
C2orf69	0.0852434	5.55142	7.23426	0.00715252	0.0019667	0.00216258	1269	1028	937	969	1198	1031	789	1114
C2orf72	0.659456	-0.340612	6.28177	0.0121986	0.0307992	0.0167508	7	4	19	19	9	9	19	35
C2orf73	0.000758937	-2.2659	1.58245e-06	0.998996	0.187579	0.351712	1	3	3	4	6	2	2	0
C2orf74	0.022713	3.63523	0.137874	0.710403	0.00575687	0.00556553	378	302	265	207	339	344	156	246
C2orf76	0.040426	3.49677	0.3959	0.529214	0.00628854	0.00774281	350	255	241	191	289	295	142	264
C2orf80	0.298852	-1.06048	0.745595	0.387874	0.0648373	0.138829	10	5	4	13	6	5	16	9
C2orf81	-0.190399	2.73153	5.0119	0.0251737	0.00907947	0.00520975	176	163	149	152	114	154	109	146
C2orf82	0.93927	-1.19498	6.49065	0.0108443	0.0741296	0.0276185	7	8	4	3	8	17	8	7
C2orf88	0.265997	0.0131131	1.40224	0.236349	0.021947	0.0136452	31	12	16	19	26	17	18	25
C2orf91	-0.487436	-1.74364	1.08809	0.296894	0.123238	0.133521	3	11	2	6	4	5	4	2
C3AR1	-0.659688	-2.48002	0.912999	0.33932	0.218827	0.312499	3	5	0	2	0	4	2	0
C3orf14	0.0772794	4.04031	2.09087	0.148182	0.00433379	0.00469002	389	402	328	353	405	468	220	364
C3orf17	-0.0771233	6.52122	11.6249	0.000650737	0.00187654	0.00209718	2580	2330	1890	1925	2219	2119	1449	1895
C3orf18	0.325869	0.366613	2.70691	0.0999144	0.0166061	0.0228819	33	18	17	29	20	24	22	49
C3orf20	0.472201	-1.64042	1.13955	0.285747	0.112571	0.206181	8	2	2	6	4	8	8	3
C3orf33	-0.121987	2.84387	2.25008	0.133608	0.00873063	0.00924213	226	186	159	117	155	152	125	150
C3orf35	0.0842774	0.027449	0.141638	0.706658	0.0216723	0.0252557	17	26	22	18	25	20	14	23
C3orf37	0.0132132	6.26088	0.283366	0.594503	0.00188092	0.00170492	1975	1601	1821	1635	1704	1770	1259	1839
C3orf38	0.017828	5.98319	0.428327	0.512811	0.00188993	0.00243638	1750	1573	1380	1131	1567	1481	1052	1359
C3orf45	0.152651	-1.47931	0.139369	0.708909	0.0972634	0.112311	5	10	0	8	9	7	3	6
C3orf52	-0.173379	3.47643	7.25357	0.007076	0.00636766	0.00641084	397	329	201	186	355	288	110	163
C3orf62	0.0683339	4.62918	2.44524	0.117882	0.00284107	0.00310916	630	553	514	525	582	646	428	506
C3orf65	-0.323917	-2.15731	0.321403	0.570766	0.17279	0.365072	8	3	0	3	2	1	5	2
C3orf67	0.290854	1.91864	6.78849	0.00917474	0.0104008	0.00757107	134	81	62	40	131	90	65	67
C3orf70	0.079811	4.98256	4.29893	0.0381365	0.00233479	0.00209323	941	625	677	617	823	732	497	738
C3orf72	0.0205707	2.62589	0.0560606	0.812834	0.00937098	0.00842277	235	129	99	112	231	111	85	106
C3orf80	0.552844	-1.5665	1.66795	0.196534	0.105346	0.225591	8	1	9	1	4	1	6	14
C4orf19	0.530826	-0.650656	3.40001	0.065196	0.0424792	0.0338063	19	19	3	1	16	32	5	5
C4orf21	0.190258	6.08635	51.8297	6.05296e-13	0.00188466	0.00283774	1567	1574	1349	1335	1628	1697	1309	1530
C4orf26	0.0490983	-0.97502	0.0218548	0.882474	0.0594563	0.0313921	12	7	9	10	7	7	11	11
C4orf27	0.246861	5.88919	76.689	2.00111e-18	0.00189795	0.00206247	1578	1060	1279	1116	1574	1410	1016	1507
C4orf29	0.153026	3.72093	6.57379	0.0103492	0.0054364	0.00473868	356	313	259	230	384	319	211	276
C4orf3	0.0083799	6.14015	0.105836	0.744936	0.00188299	0.0017421	2073	1472	1512	1482	1783	1682	1057	1569
C4orf32	-0.0365321	0.750602	0.0465056	0.829259	0.0133094	0.0334072	56	48	19	29	54	55	20	9
C4orf33	0.00761873	3.24535	0.0116565	0.914023	0.00727008	0.00496124	293	225	206	152	243	211	175	177
C4orf36	-0.0644327	0.252342	0.0989336	0.753113	0.0180364	0.0161508	40	22	22	21	26	20	15	32
C4orf46	0.101087	6.3523	17.6554	2.64758e-05	0.00187995	0.00178746	1997	1712	1775	1770	1974	1929	1403	1907
C4orf47	-0.110686	-0.255339	0.198322	0.656079	0.0282669	0.0236241	26	18	13	15	14	22	13	13
C4orf48	-0.0949608	5.47938	8.41146	0.00372863	0.00199238	0.0055207	1019	817	1315	1050	780	918	712	1229
C4orf52	0.0696829	5.05172	3.43683	0.0637579	0.00226569	0.00291407	913	710	746	637	849	801	494	776
C5	0.128012	5.21532	13.0913	0.000296676	0.00213289	0.00275052	1046	1015	615	635	1035	1083	567	688
C5AR1	1.01369	-0.964168	9.05159	0.00262467	0.0588013	0.0225132	9	7	5	5	12	15	11	11
C5orf15	-0.000240272	7.59189	0.000240259	0.987633	0.00162021	0.00127392	6024	4864	3737	3471	5268	4965	2746	3800
C5orf22	0.0739222	7.03407	15.3277	9.03817e-05	0.00180985	0.00185282	3940	2596	2870	2528	3684	2778	2045	3050
C5orf24	0.0801925	8.04751	36.5505	1.48763e-09	0.00140705	0.00141566	7867	6470	4927	4772	7193	6820	4201	5335
C5orf28	0.0589646	4.22928	1.4011	0.23654	0.00376996	0.00422276	531	530	345	306	530	499	262	369
C5orf34	0.0416241	4.61316	0.900621	0.342615	0.00287096	0.00218046	660	586	510	472	585	634	415	491
C5orf38	0.177393	3.47399	7.1564	0.00746971	0.00637714	0.013885	200	91	347	295	178	168	214	411
C5orf4	-0.275994	3.41497	17.1936	3.37576e-05	0.00660761	0.00958597	304	374	198	197	238	245	141	208
C5orf42	0.129924	7.0027	46.5287	9.02865e-12	0.0018172	0.00249243	3700	3305	2288	2163	3598	3633	2122	2261
C5orf45	0.101739	4.06164	3.68758	0.0548192	0.00426648	0.00360519	453	380	363	300	433	473	260	319
C5orf49	-0.249244	0.213047	1.39762	0.237123	0.018588	0.0197752	23	19	31	32	9	19	17	38
C5orf51	0.0407312	7.35364	5.82518	0.0157984	0.0017135	0.00122741	4879	3973	3252	2957	4271	4212	2555	3311
C5orf54	-0.0323529	4.40654	0.476664	0.489937	0.00331198	0.00225385	671	559	447	330	534	597	332	348
C5orf55	-0.134937	3.10232	3.28365	0.0699733	0.00781696	0.00726145	260	190	183	188	160	201	145	188
C5orf56	-0.149771	-0.207491	0.381403	0.536853	0.0269629	0.0162177	34	18	9	16	28	14	9	13
C5orf63	-0.201972	-1.68976	0.199558	0.655078	0.117586	0.142255	5	6	0	10	2	6	4	6
C5orf64	0.206949	0.391093	1.10935	0.292222	0.0163308	0.00953637	28	14	30	32	28	18	22	43
C6orf1	0.0444099	3.73633	0.560513	0.454053	0.00537973	0.00327514	352	359	263	236	290	413	196	269
C6orf106	-0.00056537	7.21765	0.00101573	0.974575	0.001759	0.00139993	4301	3339	3380	2833	3578	3693	2395	3122
C6orf118	0.0255453	3.02228	0.108801	0.741513	0.00811287	0.0048988	171	109	246	198	144	137	170	222
C6orf120	-0.0287955	6.74854	1.91312	0.166617	0.00186085	0.00124502	3283	2630	2188	2036	2743	2674	1607	2186
C6orf123	-0.0677155	-1.52326	0.0261482	0.871539	0.101279	0.100357	5	7	10	3	10	5	5	1
C6orf132	-0.62122	-1.97993	1.42326	0.232868	0.150211	0.155693	13	3	2	1	4	6	1	0
C6orf136	0.292826	3.79967	25.0775	5.50717e-07	0.00514982	0.00326863	333	253	299	264	337	353	257	354
C6orf163	0.291751	1.82634	6.25557	0.0123804	0.0104784	0.0139516	95	85	52	56	88	90	76	72
C6orf164	0.0425681	1.49865	0.105802	0.744975	0.0108278	0.0180498	72	83	46	47	60	60	49	70
C6orf165	-0.258823	0.789517	2.32727	0.127124	0.0130775	0.0166048	35	43	53	34	35	45	23	24
C6orf170	0.0934028	4.68575	4.84257	0.0277656	0.00274049	0.0048305	821	692	404	419	791	659	400	458
C6orf203	0.0775316	4.56023	3.01987	0.0822502	0.00297418	0.00207203	655	527	486	458	603	571	373	532
C6orf211	0.00136463	6.43531	0.00345334	0.953139	0.00187876	0.00175297	2599	1954	1934	1598	2303	2042	1318	1797
C6orf226	0.172493	3.23221	5.84708	0.0156029	0.00732099	0.00932446	225	152	233	194	180	214	160	286
C6orf47	0.00715738	5.47822	0.0486116	0.825497	0.00199283	0.00180383	1271	1018	931	899	1067	1113	741	912
C6orf48	-0.226083	6.51075	99.6691	1.80106e-23	0.00187689	0.00331614	2873	2287	2175	1838	2042	2186	1144	1910
C6orf52	-0.194168	1.11004	1.65093	0.198832	0.0116771	0.0109634	42	59	54	47	43	46	29	47
C6orf57	-0.0514479	3.48229	0.624774	0.429279	0.00634485	0.00451162	321	256	271	202	274	231	188	237
C6orf58	0.598154	-1.24398	2.56894	0.10898	0.0777734	0.0235742	5	7	4	8	9	9	5	12
C6orf62	-0.0442824	7.63164	8.38164	0.0037903	0.0016032	0.00140605	6379	5223	3858	3427	5175	5121	2961	3709
C6orf70	0.170081	4.89018	18.2696	1.91741e-05	0.00244082	0.00283745	844	635	537	575	843	693	512	646
C6orf89	-0.0058185	6.94582	0.0894165	0.76492	0.00182948	0.00130744	3576	3165	2484	2269	2916	3329	1915	2482
C7orf10	-0.0948521	2.98655	1.49475	0.221481	0.0082417	0.00806053	210	171	221	148	173	159	125	188
C7orf13	-0.0938063	2.92968	1.44209	0.229801	0.00844189	0.00457472	235	249	134	112	178	252	86	127
C7orf25	0.164767	4.45114	12.7399	0.000357942	0.00320815	0.00260142	599	562	406	356	618	626	328	431
C7orf26	0.00789488	5.70771	0.0689162	0.792921	0.00192562	0.00209565	1323	1130	1276	1079	1239	1198	876	1148
C7orf31	-0.018091	3.56613	0.0823594	0.774125	0.00602048	0.00338301	390	230	249	238	323	240	198	241
C7orf43	-0.00746291	4.87515	0.0345758	0.852487	0.00245966	0.00223714	806	678	689	542	633	701	530	626
C7orf49	-0.00958545	5.90825	0.116704	0.732637	0.00189603	0.00164814	1532	1334	1415	1265	1284	1497	1019	1304
C7orf50	-0.101124	6.74957	23.4176	1.30379e-06	0.00186073	0.00325927	3017	2326	2638	2335	2356	2571	1514	2484
C7orf53	0.0180542	2.1214	0.0301701	0.862105	0.010218	0.0107166	139	130	66	61	91	141	59	86
C7orf55	0.0751594	1.46341	0.318918	0.572259	0.0108794	0.0100394	64	45	69	60	46	59	45	83
C7orf57	0.201872	-0.514752	0.535031	0.464499	0.0368566	0.0230993	8	16	17	11	12	18	10	16
C7orf60	-0.0608618	5.10953	2.71153	0.0996257	0.0022141	0.00229772	965	848	828	621	769	804	590	720
C7orf61	-0.0458717	0.100764	0.0448114	0.832351	0.0203531	0.0229697	34	17	28	16	37	20	16	9
C7orf63	-0.189276	0.876427	1.33614	0.247715	0.0126134	0.0196062	36	56	45	34	39	43	18	41
C7orf73	-0.0287153	7.54492	3.28501	0.0699154	0.00163982	0.00119754	5301	4401	4023	3778	4491	4518	2914	3986
C8G	-0.0985351	-2.34851	0.0243729	0.87594	0.199313	0.110482	2	4	2	2	0	3	2	4
C8orf31	0.00889244	1.38856	0.00415651	0.948595	0.0110026	0.0102156	46	32	77	72	29	45	50	88
C8orf33	-0.0226686	6.8354	1.23981	0.265507	0.00184926	0.00231118	2914	2263	2836	2578	2444	2678	1874	2652
C8orf34	0.0086197	0.342485	0.00191591	0.965087	0.0168878	0.0113713	43	32	18	18	43	28	14	18
C8orf37	-0.208371	3.64216	11.4603	0.000710992	0.00573068	0.00436456	403	293	266	271	259	270	185	277
C8orf40	0.0563176	5.42035	2.86923	0.0902878	0.00201708	0.00156223	1091	874	967	927	971	967	727	1053
C8orf42	-0.0599579	5.33247	3.05457	0.0805102	0.00206064	0.00247755	1051	1012	890	821	832	939	725	861
C8orf44	-0.250371	1.72001	4.33674	0.0372983	0.0105735	0.0156139	95	130	65	36	81	86	38	51
C8orf46	-0.127856	2.00659	1.36812	0.242134	0.0103257	0.00899926	83	114	88	91	73	129	52	71
C8orf47	0.527428	-1.37028	1.81722	0.177645	0.0878171	0.0550271	10	5	5	3	11	3	7	9
C8orf48	-0.00230503	0.415439	0.000146078	0.990357	0.0160671	0.0112956	42	50	11	14	38	54	10	9
C8orf56	0.336572	-1.64898	0.58131	0.445799	0.11343	0.0381051	7	5	5	2	7	5	4	6
C8orf58	-0.0328737	6.06756	1.53868	0.214815	0.00188539	0.00228057	1812	1411	1592	1452	1496	1634	1044	1502
C8orf59	0.0118631	5.42309	0.129701	0.718742	0.00201586	0.00186306	1283	1009	869	825	1116	1102	595	921
C8orf76	0.00210309	1.8575	0.000330142	0.985503	0.010452	0.010552	94	72	81	77	59	91	73	77
C8orf82	0.0745727	4.94282	3.64935	0.0560912	0.00237839	0.00350298	806	726	711	535	681	907	476	652
C9orf106	0.322031	-2.95871	0.112817	0.736959	0.297897	0.408781	1	0	0	2	0	3	0	1
C9orf114	0.0375531	6.58501	2.8592	0.0908525	0.00187385	0.0019511	2508	1906	2235	2070	2047	2304	1725	2195
C9orf116	-0.0529223	3.04544	0.482955	0.487087	0.0080282	0.00964565	203	182	226	154	151	173	138	219
C9orf117	-0.418168	-2.43484	0.392069	0.531214	0.212009	0.200674	4	3	1	2	0	2	2	3
C9orf123	-0.0180405	6.20045	0.508451	0.47581	0.00188175	0.00258056	1984	1504	1794	1569	1767	1675	1128	1681
C9orf129	0.233548	1.94609	4.3823	0.0363141	0.0103777	0.00830258	93	72	98	60	97	105	66	80
C9orf135	0.140488	-2.39836	0.0473351	0.827767	0.206592	0.130975	4	2	2	1	6	2	0	1
C9orf142	-0.0695255	5.47952	4.55716	0.0327814	0.00199233	0.00363725	1140	910	1191	971	982	1024	693	1006
C9orf153	0.612631	-1.28459	2.66022	0.102887	0.0808989	0.0637537	13	5	4	2	10	12	5	7
C9orf156	0.011197	3.39046	0.0278714	0.867412	0.00670349	0.00330598	293	241	218	209	248	257	159	236
C9orf16	-0.016381	5.89347	0.337809	0.561096	0.0018975	0.00341371	1605	1135	1497	1279	1278	1334	935	1495
C9orf163	0.713254	0.0639269	10.0141	0.00155349	0.0209984	0.013363	12	15	20	19	19	19	28	34
C9orf169	-0.439196	0.395934	5.00772	0.0252344	0.0162776	0.0253918	34	37	39	21	27	22	13	27
C9orf171	-0.535656	-1.86805	1.17434	0.278512	0.136996	0.0696193	6	5	2	7	6	3	1	3
C9orf172	-0.0478427	2.86179	0.354414	0.551625	0.00867181	0.00794682	265	152	159	113	177	186	123	123
C9orf24	-0.0925526	-0.397545	0.122342	0.726509	0.0326448	0.0156364	15	14	15	19	11	13	14	17
C9orf3	-0.109171	4.52942	5.89455	0.0151878	0.00303737	0.00269589	730	577	521	409	554	589	328	447
C9orf37	-0.0928541	4.75612	4.89807	0.0268867	0.00262629	0.00254639	745	532	679	607	568	589	482	572
C9orf40	0.0153853	5.33353	0.205026	0.650694	0.00206006	0.00252404	1187	941	866	753	1063	1079	566	801
C9orf41	0.00744021	4.24887	0.0223691	0.881109	0.00371585	0.00276992	563	440	409	348	498	430	331	367
C9orf43	0.160369	0.259991	0.614477	0.433107	0.0179328	0.0196415	24	28	22	23	34	33	16	18
C9orf47	0.0492808	4.28246	1.00476	0.316163	0.00362507	0.00460821	514	465	371	415	517	495	307	379
C9orf66	0.904562	-2.42535	1.79784	0.179974	0.210592	0.129632	0	1	2	3	3	2	2	4
C9orf69	0.0464993	6.11692	3.16361	0.0752966	0.00188364	0.00207865	1766	1337	1599	1569	1525	1621	1246	1596
C9orf78	0.126766	6.31468	27.3414	1.7052e-07	0.00188035	0.00191096	2082	1920	1634	1428	1966	2156	1223	1833
C9orf85	-0.0165582	3.662	0.0732411	0.786675	0.00565593	0.00393971	351	264	263	289	286	300	208	277
C9orf89	0.0225183	4.00906	0.17303	0.677433	0.00443398	0.00391625	442	351	374	307	381	359	254	390
C9orf9	-0.0340965	2.54448	0.143822	0.70451	0.00956734	0.00854327	149	153	126	112	134	171	65	125
C9orf91	-0.0751353	5.015	3.94505	0.0470096	0.00230134	0.00191836	1020	904	601	581	814	952	402	587
C9orf96	0.074501	-0.460736	0.0769281	0.781504	0.0348449	0.0233278	17	16	12	12	10	22	8	17
CA11	-0.0498522	4.16599	0.952633	0.32905	0.00395047	0.00602023	541	506	339	303	349	538	288	349
CA13	0.0703702	2.22821	0.475021	0.490686	0.0100995	0.00692766	96	90	113	109	96	83	101	114
CA14	-0.122029	6.48883	28.376	9.98974e-08	0.00187754	0.00138017	2393	2305	2129	1819	1887	2315	1416	1757
CA2	-0.316709	0.362872	2.47278	0.115833	0.0166491	0.015992	10	17	45	46	9	20	19	41
CA3	0.169963	-1.48592	0.168952	0.681045	0.0978602	0.104452	7	3	6	7	1	4	8	11
CA5B	0.038773	3.6166	0.392573	0.53095	0.00582753	0.00519889	359	323	211	223	283	338	202	246
CA5BP1	-0.0203515	4.04579	0.145175	0.70319	0.00431642	0.0039482	471	342	393	331	371	405	255	370
CAAP1	0.0137102	5.43	0.171688	0.678616	0.00201281	0.00188391	1132	949	1035	851	1045	1003	738	903
CAB39	0.0393313	6.98058	4.16873	0.0411766	0.00182214	0.00149635	3601	2992	2617	2369	3204	3060	2131	2602
CAB39L	0.183996	5.04628	23.7579	1.09244e-06	0.00227083	0.00189039	872	692	689	612	857	800	564	788
CABIN1	0.019702	7.48377	1.48431	0.223101	0.0016645	0.0015171	5288	4166	3644	3428	4358	4295	2930	3933
CABLES1	-0.0989347	6.96967	26.3487	2.85009e-07	0.0018245	0.00171721	4194	2729	2631	2589	3410	2548	1715	2800
CABLES2	0.054448	6.33647	5.08961	0.0240696	0.00188012	0.00194041	2146	1690	1949	1564	1947	1950	1351	1786
CABP1	-0.0694954	2.08755	0.417732	0.518071	0.0102514	0.0108992	94	71	117	104	51	87	92	109
CABP2	-0.0226198	-2.43151	0.00116039	0.972826	0.211511	0.0881634	1	2	4	2	2	3	2	1
CACFD1	-0.0136477	6.21065	0.2926	0.588559	0.00188158	0.00281831	1992	1704	1696	1466	1480	1813	1210	1810
CACHD1	0.0167347	7.55467	1.11249	0.291542	0.0016358	0.00129829	5002	3928	4430	3884	4274	4256	3472	4059
CACNA1A	-0.0418223	0.342078	0.0442141	0.833456	0.0168926	0.0113163	32	32	24	22	20	33	20	27
CACNA1B	0.093042	1.48386	0.50235	0.478469	0.010849	0.00999312	84	57	58	45	57	69	50	64
CACNA1C	0.446221	0.513087	5.74904	0.0164977	0.0151048	0.0400029	39	37	17	13	46	28	18	43
CACNA1C-AS1	0.702153	-2.51529	0.990778	0.319552	0.224229	0.139512	1	0	2	3	3	1	3	2
CACNA1D	0.223782	0.618905	1.56172	0.211413	0.0142179	0.053963	65	22	14	25	41	27	39	26
CACNA1G	-0.0692595	3.04541	0.83706	0.360239	0.00802833	0.00576614	170	299	147	151	156	285	119	134
CACNA1H	0.0368962	5.34506	1.19148	0.275031	0.00205387	0.00264474	1392	900	801	680	1088	1063	673	734
CACNA1S	-0.371574	-2.04863	0.469242	0.493336	0.15872	0.163207	5	1	7	3	2	0	2	7
CACNA2D1	0.0314251	5.6869	1.10199	0.293829	0.00193005	0.00377474	1663	1480	789	856	1521	1392	738	903
CACNA2D2	-0.235465	0.878807	2.13805	0.143684	0.0126016	0.0152385	83	41	38	21	65	47	14	15
CACNA2D3	-0.238964	-0.276497	0.923352	0.336596	0.0288699	0.0135436	27	29	6	12	20	24	4	12
CACNA2D4	0.0357557	-1.90177	0.00520318	0.942496	0.140895	0.349007	7	5	3	1	1	6	0	9
CACNB1	0.0299132	4.25264	0.362212	0.54728	0.00370554	0.00325879	533	421	413	375	424	514	317	393
CACNB3	0.0730806	6.46024	10.0373	0.00153399	0.00187825	0.00156044	2465	2009	1912	1595	2118	2388	1496	1756
CACNB4	0.0740612	3.41526	1.21007	0.271318	0.00660646	0.011086	202	223	287	226	229	177	208	295
CACNG1	0.315342	-2.83165	0.131495	0.716887	0.275718	0.168122	0	3	1	0	0	3	1	1
CACNG4	0.0586375	7.03009	9.52446	0.00202751	0.0018108	0.00160156	3124	3363	2769	2508	2557	3815	2284	2780
CACNG6	-0.0557893	-0.117574	0.0539953	0.816252	0.0247289	0.0425283	11	11	31	24	13	1	22	31
CACTIN	0.0504465	6.17672	3.91296	0.047915	0.00188217	0.00190221	2002	1585	1538	1445	1603	1848	1234	1624
CACTIN-AS1	-0.79311	-1.89828	2.42948	0.119072	0.140488	0.0364712	7	7	4	3	4	3	2	2
CACUL1	0.00793538	6.99746	0.170882	0.679329	0.00181839	0.00179379	3589	2897	2656	2635	3029	2827	2175	2937
CACYBP	0.0982262	7.76251	44.4976	2.54671e-11	0.00154473	0.00209183	5701	4161	5054	4507	5295	5232	3603	5070
CADM2	0.0733644	3.96343	1.75164	0.185671	0.00458355	0.0064516	387	330	357	310	321	291	322	407
CADM3	-0.149049	3.13388	4.02533	0.0448219	0.00769796	0.00658947	144	217	227	235	122	241	141	195
CADPS	0.552356	-0.487864	4.013	0.0451507	0.0358398	0.0418256	10	0	22	15	18	2	14	28
CADPS2	0.282374	3.71911	21.7506	3.10492e-06	0.00544313	0.0036649	304	197	299	279	282	251	287	386
CAGE1	-0.235913	-2.05921	0.191958	0.661292	0.160057	0.111195	5	3	2	5	6	4	0	2
CAHM	-0.211463	1.98645	3.66769	0.055477	0.0103433	0.00791711	113	79	96	95	71	92	59	85
CALB2	-0.248428	2.7253	8.46265	0.00362514	0.00909771	0.0133975	245	24	220	173	168	31	100	200
CALCOCO1	-0.0854569	5.55505	7.39419	0.00654348	0.00196552	0.00253264	1488	1356	878	802	1160	1232	655	926
CALCOCO2	-0.0752505	5.38004	5.09546	0.0239886	0.00203601	0.00164066	1386	1099	835	701	1141	1091	567	732
CALCR	0.255023	0.441118	1.76217	0.184354	0.0157996	0.0333681	29	42	22	14	34	28	28	28
CALCRL	0.0377791	4.3788	0.634822	0.425592	0.00337889	0.00552214	666	486	424	343	608	411	348	439
CALM1	-0.0363528	9.25615	17.1497	3.45467e-05	0.000795662	0.000808449	17128	13064	14266	12821	13598	14178	10231	13607
CALM3	0.00357214	9.96292	0.272155	0.60189	0.00050428	0.00094661	28787	21930	21887	20054	23326	25343	15407	22045
CALML4	0.160992	4.61744	13.3019	0.000265131	0.00286291	0.0031374	574	444	492	596	523	552	469	646
CALML6	-0.867968	-2.51869	1.45547	0.227652	0.224754	0.0818888	0	3	4	3	0	2	1	2
CALY	0.0143143	0.252306	0.00478684	0.944841	0.0180369	0.0234602	33	14	24	30	21	20	28	24
CAMK1	-0.0479055	3.48551	0.558528	0.454854	0.00633231	0.00597058	383	297	195	195	324	327	104	213
CAMK1D	0.0596717	4.70567	1.98032	0.159357	0.00270692	0.00196864	727	594	536	510	642	678	413	556
CAMK1G	0.658999	-2.77194	0.618816	0.431488	0.265591	0.189671	1	0	2	1	0	0	2	4
CAMK2A	0.256602	2.16939	5.82198	0.0158271	0.0101674	0.00620578	45	36	130	141	35	48	127	178
CAMK2B	-0.0287779	-1.89392	0.00335635	0.953801	0.13998	0.117729	4	7	4	2	7	4	4	0
CAMK2G	0.102373	6.07945	15.2258	9.53921e-05	0.00188492	0.00135631	2074	1492	1327	1213	1864	1726	1064	1401
CAMK2N1	0.154135	4.26748	9.33261	0.00225111	0.00366525	0.00296606	272	348	507	489	268	362	420	624
CAMK2N2	-0.184922	3.1495	6.37193	0.011594	0.00763867	0.00897173	265	210	177	211	188	215	148	154
CAMK4	0.22519	4.30713	21.5787	3.39602e-06	0.00356002	0.0029721	583	468	379	281	560	580	305	405
CAMKK1	0.0460846	1.23343	0.102956	0.74831	0.01133	0.0229938	72	60	32	42	45	69	47	37
CAMKK2	0.0352067	6.29556	2.07156	0.150068	0.00188054	0.00151775	2287	1632	1708	1570	1882	1826	1342	1756
CAMKMT	-0.149257	2.75868	3.18077	0.0745094	0.00899858	0.00676448	220	136	161	138	149	143	96	157
CAMLG	-0.0656993	5.33094	3.70102	0.0543791	0.00206147	0.00193833	1126	967	907	811	900	1019	595	870
CAMSAP1	0.0451618	8.46788	15.2717	9.31026e-05	0.00118993	0.00101205	9182	7265	7896	7747	8026	8152	6216	8254
CAMSAP2	0.0645169	8.01252	22.9206	1.6883e-06	0.00142455	0.00138598	7111	6147	5286	4892	6505	6430	4393	5355
CAMSAP3	0.32137	1.79396	7.18527	0.00735044	0.0105064	0.00728499	48	47	95	81	52	78	87	94
CAMTA1	0.0277179	6.51065	1.49469	0.22149	0.00187689	0.00139495	2566	1998	1930	1884	2248	2232	1414	2027
CAMTA2	-0.143784	2.26989	2.10553	0.146767	0.0100467	0.00696404	141	131	87	103	114	139	60	79
CAND1	0.0280715	9.32086	10.781	0.00102545	0.000766234	0.000956252	18506	15169	13140	12193	16912	15273	10314	13128
CAND2	-0.112286	3.52045	3.03631	0.0814207	0.00619671	0.00467596	314	222	306	252	246	254	191	239
CANT1	-0.00671014	7.46987	0.170259	0.679882	0.00166997	0.00126508	5107	4086	3974	3351	4170	4429	2932	3657
CAP1	0.031975	9.34864	14.2628	0.000158974	0.00075377	0.000785696	19417	13744	14320	12685	17070	15075	10264	14322
CAP2	0.0612035	7.2153	11.9507	0.000546254	0.00175973	0.00150961	4572	3194	3110	2742	3958	3806	2363	2975
CAPG	0.0161073	0.566238	0.00793146	0.929035	0.0146404	0.00987038	54	39	22	16	40	45	16	22
CAPN1	-0.0780264	6.91979	15.7899	7.07781e-05	0.00183463	0.00195207	3741	2803	2662	2391	2820	3132	1791	2436
CAPN10	0.0548603	5.76549	3.44971	0.063263	0.00191477	0.00155966	1338	1121	1316	1126	1161	1286	987	1268
CAPN11	0.0330584	0.416861	0.0289606	0.86487	0.016052	0.00909006	25	26	29	32	21	30	19	38
CAPN12	0.148541	-1.69852	0.108158	0.742251	0.118492	0.0723775	6	7	2	4	5	4	4	7
CAPN14	0.406073	-0.764946	1.82806	0.176356	0.0478651	0.0286061	22	14	3	2	21	20	7	2
CAPN2	-0.00133188	8.6575	0.0152519	0.901712	0.00109105	0.00101299	10818	9514	9086	7979	8969	10479	6482	8750
CAPN3	0.209924	0.189656	1.0054	0.316008	0.018932	0.0235125	22	33	22	14	35	36	13	14
CAPN5	-0.116791	6.16852	20.8977	4.84464e-06	0.00188234	0.00146797	2195	1711	1580	1463	1670	1631	1123	1506
CAPN7	-0.00493195	6.42823	0.0450766	0.831863	0.00187889	0.00182853	2649	2234	1655	1540	2375	2219	1305	1554
CAPN9	1.06456	-1.34744	7.19779	0.00729934	0.0859307	0.0417068	5	5	5	3	6	17	6	7
CAPNS1	-0.107342	8.45512	87.1938	9.839e-21	0.00119661	0.00196593	11601	8454	7611	6526	8829	8800	4654	7112
CAPRIN1	-0.0143372	10.0663	4.70029	0.0301575	0.00046721	0.000470705	30909	24249	23658	21363	26946	24527	17365	22747
CAPRIN2	0.0232389	5.80897	0.647595	0.420974	0.00190793	0.00199794	1503	1605	1056	990	1317	1615	892	1065
CAPS	-0.175781	2.25914	3.13099	0.0768169	0.0100607	0.00974961	122	190	68	79	68	191	59	72
CAPS2	0.242064	0.660377	1.85233	0.173513	0.0139099	0.0117869	28	41	27	28	21	45	29	44
CAPZA1	-0.0530576	8.62822	23.9825	9.72146e-07	0.00110625	0.000865138	12995	9334	8181	7334	10789	9325	5851	7684
CAPZA2	0.00870896	7.66186	0.329094	0.566193	0.00159002	0.00124524	5963	4670	4303	3891	5136	5062	3085	4254
CAPZB	-0.0135095	8.68831	1.61372	0.20397	0.0010751	0.00145101	12885	8556	9167	8129	10438	9703	6245	9023
CARD10	0.0492808	5.38874	2.15761	0.141865	0.00203178	0.0025929	1269	622	1007	929	1133	789	725	970
CARD11	-0.11446	-2.43294	0.0298027	0.862939	0.211724	0.400945	1	2	0	6	5	1	1	1
CARD14	-0.174356	1.42518	1.71641	0.190155	0.0109398	0.00996263	104	69	31	55	77	65	32	40
CARD16	0.983079	-2.5729	1.80527	0.179077	0.233204	0.136379	3	0	1	1	5	2	2	0
CARD6	-0.224879	-1.47625	0.299147	0.584418	0.0969883	0.0470826	8	8	7	4	5	4	6	6
CARD8	-0.108107	6.79628	27.5304	1.54642e-07	0.00185492	0.00146247	2976	2953	2642	2077	2264	2804	1878	2206
CARD9	0.13901	0.411505	0.514669	0.473125	0.0161091	0.0498398	45	33	17	15	24	28	33	26
CARKD	-0.0510005	5.915	3.37836	0.0660576	0.00189539	0.0028553	1980	1424	1182	1172	1624	1591	897	1026
CARM1	0.000972597	7.68479	0.00414722	0.948653	0.00157989	0.00186341	5930	4135	4835	4213	4946	4776	3265	4659
CARNS1	0.364653	-1.57534	0.728916	0.393235	0.106192	0.0268056	7	4	5	4	6	7	4	7
CARS	-0.00376066	7.0342	0.0398854	0.841705	0.00180981	0.00122359	4081	3204	2540	2450	3402	3396	1934	2628
CARS2	0.0601335	5.78119	4.20673	0.0402639	0.00191218	0.00222803	1401	1110	1404	1065	1329	1266	968	1204
CASC1	0.24048	-1.04179	0.496988	0.480826	0.0636263	0.0971819	7	12	3	11	9	12	10	6
CASC2	-0.148537	2.09633	1.97642	0.159768	0.0102429	0.0101202	135	83	99	93	90	109	61	82
CASC3	0.0865205	7.84813	36.722	1.36231e-09	0.00150467	0.00120417	5943	5602	4776	4350	5218	6420	3918	4850
CASC4	-1.93275e-05	7.69942	1.66757e-06	0.99897	0.00157336	0.00117835	6233	5187	4206	3793	5375	5333	3159	4128
CASC5	0.011265	7.62609	0.536198	0.464013	0.0016056	0.00161644	5586	5052	4218	3483	5105	4965	3240	3765
CASD1	-0.0519689	7.12241	7.94756	0.00481521	0.00178699	0.00174083	3625	3207	3261	2965	3162	2964	2402	3115
CASK	0.0447252	7.36355	7.04568	0.00794565	0.00170995	0.00169694	4883	3897	3336	2990	4225	3923	2740	3511
CASKIN1	-0.095584	4.53819	4.45733	0.0347518	0.00301915	0.00203217	654	452	598	504	513	457	425	498
CASKIN2	0.0807337	6.33111	11.1581	0.000836635	0.00188018	0.0017968	2146	1728	1782	1589	1881	2117	1365	1728
CASP1	-0.369195	-0.856071	1.39318	0.237869	0.0526155	0.0281622	32	7	3	8	18	7	4	6
CASP10	-0.11833	-0.285765	0.224999	0.635257	0.0291393	0.0252414	33	22	7	10	28	14	9	10
CASP2	0.0357406	7.53866	5.07379	0.0242902	0.00164239	0.0015654	5402	4368	3628	3659	4624	4563	3053	3976
CASP3	-0.0280653	7.281	2.6409	0.104145	0.00173858	0.00126127	5154	3659	3009	2926	4353	3652	2260	3102
CASP4	-0.345593	0.502935	3.49965	0.0613816	0.0151981	0.0259206	75	32	13	24	65	21	8	9
CASP6	0.0651191	5.21806	3.37366	0.0662466	0.002131	0.00262499	995	890	777	707	830	1083	544	834
CASP7	-0.109858	5.01296	8.2271	0.00412695	0.00230338	0.00197232	905	655	786	742	728	679	516	719
CASP8	-0.0941144	4.9028	5.62159	0.0177406	0.00242535	0.00434509	781	819	633	616	744	700	465	571
CASP8AP2	0.0345639	7.42165	4.35648	0.0368683	0.00168851	0.00151327	4624	3950	3629	3479	4239	4112	2883	3637
CASP9	0.0475608	4.16213	0.869114	0.351201	0.00396176	0.0044838	503	438	393	307	460	517	240	358
CASQ1	-0.247395	-0.717819	0.698524	0.40328	0.0455689	0.0188456	20	20	4	8	12	17	3	10
CASS4	0.299337	0.323241	2.26693	0.132162	0.01712	0.0138506	41	25	16	16	33	39	18	22
CAST	0.00578246	7.2847	0.111334	0.738631	0.00173735	0.00129553	4526	3509	3428	3010	3751	3859	2504	3323
CASZ1	0.120796	2.31473	1.49086	0.222083	0.00998491	0.00725592	72	108	136	108	80	133	90	127
CATSPER1	-0.181418	-1.85403	0.136979	0.711303	0.135396	0.0297177	3	3	5	7	2	4	3	6
CATSPER2	0.339125	1.54864	6.92198	0.00851425	0.0107607	0.0094045	75	59	49	49	67	82	63	59
CATSPER2P1	-0.331398	0.26719	2.65437	0.103266	0.0178363	0.0157899	46	24	24	23	33	24	7	22
CATSPER3	0.120538	0.835671	0.525863	0.468351	0.0128222	0.0184537	41	37	30	42	53	35	30	33
CATSPER4	-0.380093	-2.38439	0.336323	0.561959	0.204536	0.34505	1	0	7	3	4	1	2	0
CATSPERD	-1.26208	-2.08396	4.75879	0.0291491	0.163213	0.104268	4	3	6	6	3	0	1	3
CATSPERG	0.34146	-0.164455	2.02826	0.154397	0.0258591	0.0259422	18	17	20	11	20	29	10	19
CAV2	-0.135679	3.0759	3.19464	0.0738799	0.00791564	0.0132652	188	213	201	191	162	138	176	190
CBFA2T2	-0.0553461	6.35349	5.37469	0.020431	0.00187994	0.001328	2395	2254	1677	1441	1928	2280	1220	1524
CBFB	0.0226667	7.46262	1.94235	0.163413	0.0016728	0.00178025	5209	4377	3573	3181	4768	4250	2826	3493
CBL	0.0273596	8.57625	6.08532	0.013631	0.00113331	0.0011706	10762	8931	8130	7270	9195	9515	6687	7637
CBLB	-0.00733034	6.15978	0.0826375	0.773754	0.00188253	0.00215874	2199	1923	1321	1260	1929	1851	1096	1309
CBLC	0.034719	0.709756	0.0398225	0.841828	0.01357	0.0265641	46	10	48	38	39	18	19	57
CBLL1	0.0745845	6.20738	8.78202	0.00304214	0.00188163	0.00147059	2105	1681	1530	1381	1923	1789	1197	1613
CBLN1	0.409852	0.1186	3.61254	0.0573454	0.0200529	0.0113651	20	32	15	12	24	42	13	21
CBLN2	0.357017	1.14749	6.02021	0.0141429	0.0115624	0.0103515	88	48	24	20	89	70	15	40
CBLN3	-0.358526	0.810339	4.62975	0.0314221	0.0129598	0.010927	54	68	27	25	37	50	12	30
CBR1	0.292607	0.273922	2.0411	0.153099	0.017747	0.0229128	24	12	27	29	20	28	16	42
CBR3	-0.0384064	0.809165	0.053453	0.81716	0.0129663	0.0236428	57	38	43	21	38	54	18	33
CBR3-AS1	0.527901	-1.19531	2.10909	0.146426	0.0741541	0.0305508	10	6	2	8	11	6	4	15
CBR4	0.0516222	5.90581	3.39261	0.0654892	0.00189626	0.0021907	1624	1349	1275	1202	1508	1454	1059	1193
CBS	0.00500355	7.87876	0.125954	0.722664	0.00149004	0.00284235	6835	4890	5453	4698	5515	6137	3626	5020
CBWD1	0.0114975	4.16722	0.0507869	0.8217	0.00394689	0.00292214	547	436	341	336	431	463	269	394
CBWD2	-0.0376956	6.06136	2.02989	0.154232	0.00188566	0.00146082	1961	1568	1406	1355	1631	1669	979	1411
CBWD3	-0.143826	3.39727	4.65065	0.0310418	0.00667686	0.00400447	350	243	235	202	273	251	141	195
CBWD6	-0.0687735	3.60929	1.24106	0.265266	0.00585536	0.00349225	407	308	229	224	352	294	156	230
CBX1	0.0522474	8.98189	29.2888	6.23541e-08	0.000926431	0.00108518	13085	10649	11473	10627	11418	12604	8424	11607
CBX2	0.0622769	8.03933	21.6423	3.28529e-06	0.00141115	0.00145197	7082	5186	5821	5671	5959	6233	4433	6358
CBX3P2	-0.212371	0.42134	1.20436	0.272452	0.0160047	0.0293629	31	23	34	35	20	38	12	30
CBX4	-0.0325284	6.54011	2.10355	0.146958	0.00187585	0.00146878	2799	2067	1857	2009	2214	2226	1401	2097
CBX6	0.0834152	5.96664	9.33814	0.00224433	0.00189109	0.00286732	2039	1295	1259	1102	1662	1633	1090	1157
CBX7	0.287835	0.823755	2.92552	0.0871894	0.0128861	0.0194992	37	35	32	35	42	31	46	36
CBX8	-0.00834337	4.49459	0.0333765	0.855039	0.00311155	0.00322782	651	464	501	475	516	565	345	501
CBY1	-0.100626	4.94805	6.69324	0.00967791	0.00237248	0.00272315	909	777	665	619	717	856	414	593
CBY3	0.233271	-2.89605	0.0658345	0.797501	0.286852	0.169515	2	0	2	0	2	0	1	1
CC2D1A	0.0399328	5.13906	1.20079	0.273164	0.00218979	0.0026969	1094	766	758	625	875	927	616	647
CC2D1B	0.00737745	5.91631	0.0701474	0.791122	0.00189526	0.00151071	1747	1458	1264	1126	1450	1522	996	1238
CC2D2A	-0.051638	5.81828	3.24322	0.0717196	0.00190661	0.00187062	1727	1516	1169	965	1385	1608	770	1061
CCAR1	0.0275825	8.61454	6.34764	0.0117538	0.00111336	0.00111746	10443	8944	8603	7947	9056	10229	6427	8264
CCBL1	-0.0808001	3.96401	2.14127	0.143383	0.00458162	0.00618424	386	338	395	353	376	355	260	291
CCBL2	-0.019832	6.59154	0.807202	0.368949	0.00187351	0.00146237	2773	2169	2110	1956	2407	2133	1585	2079
CCBP2	0.181567	1.27289	1.64993	0.198968	0.0112362	0.012559	82	37	58	30	79	30	46	55
CCDC101	0.0396138	4.32432	0.663226	0.415423	0.0035155	0.00397963	493	406	451	458	410	530	325	466
CCDC102A	-0.073975	5.04416	3.85985	0.0494546	0.00227285	0.00398838	976	729	771	671	765	856	451	701
CCDC102B	0.0774137	3.86609	1.87542	0.170856	0.00491492	0.00315384	480	300	318	236	452	337	230	266
CCDC103	-0.0685736	2.26211	0.46509	0.495255	0.0100569	0.00460897	101	113	130	97	88	108	89	103
CCDC104	0.0811496	5.31743	5.63702	0.0175851	0.00206896	0.00215911	1146	969	805	692	988	1116	587	862
CCDC106	-0.14799	4.52139	10.7387	0.00104919	0.00305421	0.00316762	715	589	523	418	497	598	329	455
CCDC107	-0.0576789	4.51917	1.62133	0.202906	0.0030589	0.00320511	647	494	528	491	512	554	328	534
CCDC108	-1.43591	-1.33553	12.2694	0.000460441	0.084959	0.1583	10	15	11	5	2	3	1	8
CCDC109B	0.0324588	4.2885	0.431315	0.511345	0.00360903	0.00555036	433	353	535	442	385	469	330	483
CCDC11	-0.116912	0.776693	0.472052	0.492045	0.0131522	0.0200209	46	36	25	47	26	43	29	36
CCDC110	-0.221226	-2.20592	0.145114	0.703249	0.17932	0.130254	8	2	2	1	4	5	1	0
CCDC111	0.120408	5.63249	15.2198	9.56929e-05	0.00194309	0.00245591	1248	1139	1082	920	1250	1149	913	1088
CCDC112	-0.021008	5.22872	0.353815	0.551961	0.00212373	0.00465774	1051	854	817	778	800	1108	527	784
CCDC113	-0.132888	2.74622	2.47004	0.116035	0.00903599	0.00515227	173	155	138	168	142	131	104	163
CCDC114	0.257699	-2.02289	0.238092	0.625587	0.155498	0.0486693	3	6	2	2	5	7	1	2
CCDC115	-0.113612	4.38149	5.68286	0.0171315	0.00337232	0.00249978	535	535	467	450	450	491	318	452
CCDC116	-0.0163634	0.18945	0.00603824	0.938062	0.0189351	0.0241269	21	22	25	29	29	23	11	27
CCDC117	-0.00273011	6.85132	0.0184053	0.892085	0.00184675	0.00137087	3428	2686	2637	2050	3014	2864	1929	2098
CCDC12	0.106314	5.12896	8.35447	0.0038474	0.00219795	0.00286239	873	696	788	735	734	829	576	957
CCDC120	-0.0571382	5.00661	2.23293	0.135097	0.00230981	0.00352537	916	803	656	653	673	907	527	602
CCDC121	0.0528432	2.87422	0.429183	0.51239	0.00863053	0.00895944	221	135	147	157	190	148	149	139
CCDC122	-0.0122712	2.94743	0.0246499	0.875243	0.00838011	0.00521518	224	184	145	159	185	213	113	147
CCDC124	-0.0093219	6.45404	0.161958	0.687361	0.00187838	0.00215961	2376	1838	2054	1866	1998	2091	1342	2061
CCDC125	-0.0523606	0.774073	0.0949512	0.757975	0.0131677	0.0090488	42	40	46	26	42	40	30	23
CCDC126	0.151325	4.81292	13.8623	0.000196705	0.00254281	0.00235976	919	537	576	481	925	634	434	559
CCDC127	0.0694167	5.17708	3.72097	0.0537331	0.00216038	0.00293672	1030	824	765	656	834	925	569	862
CCDC129	0.250431	2.396	7.00646	0.0081216	0.00985807	0.00541538	195	53	103	100	213	67	88	114
CCDC13	-0.398792	-0.276024	2.46611	0.116326	0.0288563	0.0186263	13	20	22	21	8	21	12	13
CCDC130	0.0293633	5.37716	0.764057	0.382062	0.00203743	0.0019937	1179	1035	852	748	970	1071	696	872
CCDC132	0.0188842	5.19668	0.280356	0.596468	0.00214603	0.00251535	1072	960	703	661	977	991	580	641
CCDC134	-0.045944	3.90441	0.668671	0.413515	0.00478258	0.00299592	430	335	320	314	331	342	242	342
CCDC135	-0.0210828	-2.42942	0.00100812	0.974671	0.211199	0.102313	1	4	3	1	2	2	3	1
CCDC136	0.103008	5.54431	10.591	0.00113636	0.00196903	0.00341373	1322	1235	819	807	1204	1293	808	866
CCDC137	0.00735752	5.91803	0.0690661	0.792701	0.0018951	0.0019493	1529	1168	1414	1422	1303	1370	991	1497
CCDC138	0.131649	5.40263	15.4907	8.29107e-05	0.00202519	0.00165422	1051	871	972	828	1019	1004	764	974
CCDC14	0.0365094	7.85821	6.55849	0.0104385	0.00149987	0.00147345	6197	5333	5253	4425	5583	5557	4276	4612
CCDC142	-0.0288007	4.76626	0.478467	0.489118	0.00261083	0.0028906	787	610	633	511	572	680	482	563
CCDC144A	0.46757	1.46374	12.2559	0.000463778	0.0108789	0.026693	68	64	35	40	69	66	73	55
CCDC144B	0.22879	2.39472	5.68024	0.017157	0.00986022	0.0142212	121	101	95	119	141	87	111	132
CCDC144C	0.31828	1.67716	6.63191	0.0100168	0.0106154	0.0157786	75	45	58	77	87	70	69	66
CCDC144NL	-0.305463	0.367525	2.41275	0.120351	0.0165957	0.0106239	49	29	20	26	29	25	16	23
CCDC146	0.0107519	3.54701	0.0294067	0.863843	0.00609405	0.0042567	432	324	162	179	340	343	141	207
CCDC147	0.11597	2.6617	1.7594	0.184699	0.00927653	0.00495044	155	104	152	138	131	125	136	153
CCDC148	-0.0113911	2.09898	0.0117969	0.913509	0.0102403	0.00749235	153	93	73	77	108	113	61	82
CCDC149	-0.0805959	4.26021	2.66665	0.102471	0.00368493	0.00380243	590	519	349	369	419	570	276	351
CCDC15	0.0137479	4.94409	0.124748	0.723941	0.00237695	0.00200053	934	736	655	540	850	769	478	568
CCDC150	0.0470406	4.87666	1.36552	0.242583	0.00245774	0.00311356	673	726	611	624	612	708	545	669
CCDC151	-0.233306	0.888318	2.04898	0.152308	0.0125553	0.00843414	52	53	45	27	36	44	27	32
CCDC153	0.179119	-0.433298	0.456049	0.499476	0.0338696	0.0575771	13	16	19	9	20	22	5	13
CCDC154	0.280115	-0.431945	1.11451	0.291104	0.0338223	0.0236943	21	15	11	8	18	16	10	18
CCDC155	-0.465027	0.371017	5.56893	0.0182819	0.0165558	0.0123058	51	30	19	30	26	28	13	21
CCDC157	0.0438406	2.56482	0.238092	0.625587	0.00952077	0.00661519	156	148	125	101	114	161	113	118
CCDC159	-0.0506933	1.83111	0.191286	0.661848	0.0104744	0.0107006	100	88	95	47	71	98	55	69
CCDC160	0.0209509	4.54182	0.220271	0.638833	0.00301166	0.00559419	746	547	437	435	612	709	342	374
CCDC163P	-0.227582	0.923912	2.00299	0.156989	0.0123887	0.0151068	73	45	36	29	44	33	36	29
CCDC164	-0.482795	-1.9522	0.873653	0.349946	0.146862	0.0913374	5	5	2	6	4	1	3	4
CCDC167	0.190232	5.32256	30.3601	3.58837e-08	0.00206609	0.00182054	912	688	898	914	882	867	716	1148
CCDC168	0.776072	-1.70388	2.88851	0.0892132	0.119048	0.247673	9	3	0	3	6	11	6	1
CCDC169	-0.686835	-1.58049	2.49459	0.114238	0.106686	0.105151	12	6	2	8	7	5	3	1
CCDC17	0.023751	1.3024	0.0285573	0.865805	0.0111711	0.0168633	53	58	41	64	64	59	37	46
CCDC170	0.170232	-1.06278	0.245763	0.620074	0.0649875	0.0545805	4	17	4	8	6	16	8	6
CCDC171	0.0940587	3.56128	2.22635	0.135674	0.00603912	0.00338195	333	288	240	198	313	310	185	238
CCDC173	0.257521	0.715682	2.15076	0.1425	0.013531	0.0217779	25	36	36	31	13	54	45	30
CCDC174	-0.0649353	5.04277	2.97225	0.0847041	0.00227417	0.00194839	988	806	725	618	780	865	493	640
CCDC175	-0.539916	-2.08707	0.949535	0.329838	0.163611	0.322544	2	6	4	4	7	1	1	1
CCDC176	0.113009	2.93174	2.0892	0.148344	0.00843474	0.00814293	238	233	112	98	205	232	120	129
CCDC177	0.0742001	1.61333	0.33055	0.565336	0.0106833	0.0165246	29	15	122	90	16	29	75	126
CCDC178	-0.300257	-0.431617	1.24282	0.264927	0.0338109	0.0313192	14	21	17	14	12	13	16	8
CCDC18	0.0273982	6.03027	1.04542	0.306563	0.00188713	0.00201636	1844	1537	1380	1252	1661	1637	1125	1233
CCDC19	0.170398	-0.839398	0.294709	0.587219	0.0517152	0.0467944	9	16	7	8	5	13	10	15
CCDC22	0.199411	4.88418	24.7906	6.39094e-07	0.00244828	0.00262211	760	634	586	550	691	723	563	712
CCDC23	0.0528099	5.58083	2.83823	0.0920454	0.00195752	0.00373914	1258	978	1093	1009	1034	1287	733	1131
CCDC24	0.0131333	2.32079	0.0184965	0.89182	0.00997614	0.0057688	156	149	88	68	136	160	54	85
CCDC25	-0.0179963	6.5592	0.647076	0.42116	0.00187507	0.00133151	2499	2088	2115	2043	2152	2118	1539	2200
CCDC28A	-0.0407821	3.43749	0.383577	0.535695	0.00651955	0.00773876	305	271	265	176	242	288	151	235
CCDC28B	-0.0243976	4.50462	0.286526	0.592455	0.0030899	0.00222664	616	518	505	470	498	566	358	504
CCDC3	-0.163868	1.00858	1.16022	0.28142	0.0120337	0.00863249	99	70	10	18	79	61	10	14
CCDC30	0.231137	1.03475	2.27113	0.131804	0.0119349	0.00939128	53	55	39	22	52	69	26	38
CCDC34	0.0611285	6.49136	7.11725	0.00763457	0.00187747	0.00241932	2284	1839	2114	1874	1885	2331	1532	2096
CCDC40	0.108182	4.43359	5.28936	0.0214561	0.00324844	0.00328675	523	464	493	419	437	500	458	490
CCDC41	0.0977619	5.27693	7.91121	0.00491295	0.00209274	0.00194414	1102	855	861	674	1003	1037	666	732
CCDC42B	1.09309	-2.77967	1.62374	0.202571	0.266891	0.326517	1	0	1	1	0	4	0	3
CCDC43	-0.000365714	5.96055	0.00017786	0.989359	0.00189154	0.00216803	1722	1425	1394	1238	1454	1630	920	1362
CCDC47	0.0722899	7.81203	24.9736	5.81204e-07	0.00152172	0.00118543	6008	5074	4916	4286	5168	5774	3884	4916
CCDC50	0.0503156	8.45623	18.9569	1.33708e-05	0.00119603	0.00107729	9952	7742	7178	7132	8740	8042	5698	8237
CCDC51	-0.00745383	4.15542	0.0210473	0.88465	0.00398145	0.00283921	497	390	396	368	434	425	263	401
CCDC53	-0.0420729	4.01747	0.611013	0.434407	0.00440681	0.00519789	456	406	351	305	368	394	218	395
CCDC57	0.109752	4.60036	6.13831	0.0132284	0.0028953	0.00283465	580	492	534	530	566	564	457	543
CCDC58	0.00467807	4.7718	0.0128987	0.909577	0.00260248	0.00320237	951	545	558	511	756	663	375	579
CCDC59	0.0699092	5.51941	4.77281	0.0289126	0.00197753	0.00227033	1200	991	1018	933	1127	1146	698	1064
CCDC6	0.042419	7.09565	5.27073	0.021687	0.00179424	0.00133585	4155	3150	2815	2467	3556	3418	2297	2681
CCDC61	0.0769508	2.87223	0.909867	0.34015	0.00863715	0.00738332	187	183	145	136	183	174	139	138
CCDC62	-0.239009	1.74395	3.96687	0.0464039	0.0105512	0.0216332	89	98	60	79	80	90	50	38
CCDC63	-0.734781	-1.1739	4.03868	0.0444685	0.0726056	0.131899	9	20	6	5	2	6	5	10
CCDC64	0.300865	-0.172192	1.54432	0.213976	0.0260528	0.0500397	17	8	27	15	19	26	19	10
CCDC65	-0.0176308	-0.549426	0.00396393	0.949799	0.0382135	0.0909483	10	22	15	8	16	7	12	15
CCDC66	0.0205119	5.1728	0.323135	0.56973	0.00216359	0.00299219	965	940	776	642	911	973	628	600
CCDC67	0.70804	-2.07871	1.64134	0.200142	0.162541	0.0688352	2	3	1	4	2	5	4	5
CCDC69	0.103868	-1.20566	0.0812263	0.775642	0.0749124	0.0481273	9	7	5	9	4	7	5	15
CCDC7	0.1098	1.23072	0.586165	0.443906	0.0113367	0.0148382	60	67	41	35	74	56	38	34
CCDC71	-0.0170245	5.23274	0.230404	0.631225	0.00212103	0.00255274	1020	750	952	771	828	897	656	794
CCDC71L	-0.162758	5.05137	18.6233	1.59262e-05	0.00226603	0.00179282	914	874	735	704	695	799	486	708
CCDC74A	-0.212856	1.74126	3.10462	0.0780704	0.0105536	0.00803424	74	88	89	68	47	78	51	81
CCDC74B	-0.443366	1.70088	13.0935	0.000296321	0.0105919	0.0207261	57	120	103	54	38	106	30	58
CCDC74B-AS1	-1.09327	-2.31561	2.91049	0.0880054	0.194591	0.0875466	6	4	1	3	1	2	1	2
CCDC77	0.0848476	5.49957	6.88849	0.00867528	0.00198471	0.00173316	1130	1061	1023	836	1060	1133	841	929
CCDC78	-0.0338854	0.569587	0.034763	0.852093	0.0146124	0.0185481	58	18	27	30	38	33	20	28
CCDC79	0.923764	-2.18496	2.45269	0.117323	0.176487	0.31796	0	5	0	3	4	5	4	2
CCDC8	-0.104765	6.47383	20.7899	5.12529e-06	0.00187793	0.00171424	2650	2099	2027	1784	2023	2237	1411	1688
CCDC81	-0.0145474	0.573579	0.00638004	0.936337	0.0145793	0.0177628	46	24	37	25	33	41	24	21
CCDC82	0.0377724	6.72399	3.22846	0.0723689	0.00186348	0.00123366	2903	2690	2092	2001	2534	2927	1619	2185
CCDC84	0.0323518	4.84136	0.630349	0.427227	0.00250377	0.00211122	668	653	632	633	592	689	517	661
CCDC85A	0.373818	-2.43318	0.318117	0.572741	0.211761	0.25993	2	3	3	0	5	0	3	1
CCDC85B	-0.0143801	5.8295	0.246985	0.619206	0.00190507	0.00262974	1406	994	1502	1334	1213	1101	951	1518
CCDC86	-0.0216949	5.98869	0.631765	0.426709	0.00188956	0.00329589	1691	1136	1620	1453	1435	1394	1022	1509
CCDC87	-0.0828921	-0.296534	0.108076	0.742345	0.0294563	0.0185197	22	19	15	13	13	24	10	14
CCDC88A	0.059458	8.58821	29.0982	6.88004e-08	0.00112707	0.00200506	10815	9755	7525	7001	10218	9802	6519	7300
CCDC88B	-0.361928	-0.150398	2.26671	0.13218	0.0255125	0.0367383	23	15	25	21	11	22	8	20
CCDC88C	0.141159	6.27327	32.2803	1.33463e-08	0.00188078	0.00270098	1903	1217	1819	1792	1666	1668	1531	1971
CCDC89	-0.0924846	-1.69708	0.0427205	0.836252	0.118343	0.0818311	17	3	2	0	10	4	3	1
CCDC9	0.112918	5.56548	12.7786	0.000350602	0.00196222	0.00191819	1237	1024	957	970	1082	1166	852	1102
CCDC90A	0.0204728	7.21276	1.32264	0.250118	0.00176052	0.00124512	4002	3330	3261	3036	3521	3549	2388	3357
CCDC90B	-0.103763	6.8709	27.1167	1.91533e-07	0.0018435	0.00146669	3667	3087	2420	2177	3012	2945	1590	2258
CCDC91	-0.202891	4.21195	16.2448	5.56617e-05	0.00381853	0.00326688	582	478	403	381	481	415	256	330
CCDC92	-0.00622036	5.9373	0.0505169	0.822166	0.0018934	0.00164694	1522	1656	1334	1156	1264	1851	950	1208
CCDC93	0.125926	7.31711	54.2048	1.80644e-13	0.00172633	0.00155362	4676	3789	3053	2729	4251	4271	2727	3118
CCDC94	-0.206597	4.69729	23.0779	1.55567e-06	0.00272093	0.00234721	604	554	676	687	457	528	396	656
CCDC96	-0.000551676	2.63069	4.00254e-05	0.994952	0.00935858	0.00985613	185	135	125	124	134	189	83	125
CCDC97	-0.0171938	6.25936	0.482781	0.487165	0.00188094	0.00171604	2173	1766	1722	1487	1744	1908	1205	1688
CCHCR1	-0.0106479	5.54184	0.112342	0.737493	0.00196985	0.00293508	1359	991	1031	948	1007	1197	775	999
CCIN	0.276677	-2.19633	0.229042	0.632235	0.17802	0.107483	6	1	2	2	4	4	3	1
[truncated: 12,842 more rows]

## Sheet: cntrl_vs_C_NegBin_edgeR_TMM_res
Gene	logFC	logCPM	LR	PValue	trended.disp	tagwise.disp	ctrl0	ctrl1	ctrl2	ctrl3	C0	C1	C3
A1BG	-0.0336025	2.05274	0.036282	0.848934	0.0117419	0.0120138	132	101	76	68	97	113	77
A1BG-AS1	-0.137395	2.77189	1.02767	0.310705	0.00980682	0.00672737	206	201	143	101	167	192	96
A2M-AS1	-0.0465217	2.01429	0.0821502	0.774404	0.0118295	0.00831868	107	106	75	76	92	111	74
AAAS	0.0322637	6.76565	0.204526	0.651092	0.00301601	0.00325335	2621	2208	2777	2470	2602	2523	2253
AACS	0.0643003	5.61328	0.580518	0.446109	0.00325983	0.00424756	1479	944	968	1030	1326	1172	1029
AACSP1	-1.04895	-1.45744	2.67857	0.101707	0.085331	0.113493	9	4	7	12	9	0	4
AADAT	0.00995657	6.00117	0.0183773	0.892167	0.00317175	0.00319968	1587	1437	1505	1372	1580	1335	1464
AAED1	0.0390813	3.44837	0.0953383	0.757497	0.00741205	0.0074644	338	239	244	184	303	300	170
AAGAB	0.113927	7.16333	3.69913	0.0544407	0.00282481	0.00222713	3817	3195	3038	2760	3976	3444	3015
AAMDC	0.12426	3.3891	1.16936	0.279533	0.00762296	0.00544083	244	268	197	201	268	280	220
AAMP	0.059931	6.84945	0.712498	0.398616	0.00298369	0.00325014	3034	2405	2599	2459	3097	2786	2276
AANAT	0.541043	-1.11277	1.09764	0.294785	0.0646095	0.078952	9	10	8	3	11	8	12
AAR2	0.0332152	6.18225	0.237125	0.62629	0.00314452	0.0027558	1979	1579	1596	1494	1886	1730	1484
AARS2	0.103521	6.301	1.88463	0.169809	0.00312659	0.00353344	2140	1668	1862	1492	2006	2048	1557
AASDH	-0.108913	4.6034	1.37961	0.240167	0.00417981	0.00440874	687	684	496	436	656	562	431
AASDHPPT	-0.167757	7.71591	6.16206	0.0130519	0.00243426	0.00307454	6502	5066	4617	4205	6069	4025	3865
AASS	-0.0666264	7.74356	1.41505	0.234219	0.0024121	0.00205638	5962	4726	4898	4624	5570	4399	4478
AATF	0.0763406	6.26093	1.06554	0.301956	0.00313281	0.00335929	2015	1457	1875	1676	2082	1696	1580
AATK	0.295173	0.291018	1.19258	0.27481	0.0214531	0.0150845	27	18	24	27	29	28	30
ABAT	-0.0753722	5.79558	0.970202	0.32463	0.00321045	0.0034246	1564	1173	1286	1217	1320	1092	1283
ABCA1	-0.0310576	4.27474	0.069753	0.791697	0.00487273	0.00749456	361	414	453	503	294	364	621
ABCA10	-0.19485	1.98588	1.30616	0.253091	0.0118943	0.0101125	176	117	29	45	158	87	45
ABCA11P	-0.0832071	4.36843	0.629621	0.427494	0.00465344	0.00578822	577	488	469	416	566	384	436
ABCA12	-0.0149269	1.11295	0.00224476	0.962211	0.0146232	0.0483827	68	67	38	22	52	39	53
ABCA13	0.0128005	2.98285	0.00755004	0.930758	0.00908255	0.0100502	280	224	86	104	331	195	96
ABCA17P	0.572397	-2.43625	0.507833	0.476078	0.170499	0.0906179	3	1	1	2	4	1	4
ABCA2	0.0985075	6.41198	1.63032	0.201658	0.00310774	0.00377527	2519	1714	1728	1685	2396	2149	1680
ABCA3	0.261741	4.74703	7.08378	0.00777846	0.0039467	0.00528279	565	507	640	585	582	745	644
ABCA4	-0.106014	2.86615	0.481692	0.487657	0.00948913	0.0107616	273	151	145	127	194	173	125
ABCA6	0.406074	-2.5366	0.19079	0.66226	0.181368	0.159545	1	3	2	1	4	3	0
ABCA7	0.0471802	3.23705	0.141721	0.706576	0.00817013	0.00657132	246	232	225	160	225	273	157
ABCA9	0.0732157	2.24421	0.232949	0.629346	0.011298	0.00783015	150	152	34	60	161	161	57
ABCB10	0.0844374	5.94543	1.18611	0.276116	0.00318102	0.00361307	1761	1204	1401	1246	1848	1414	1162
ABCB11	0.290471	-1.1636	0.365658	0.545381	0.0673725	0.0572686	12	7	3	6	12	15	4
ABCB4	0.110333	2.4607	0.381677	0.536707	0.0107499	0.0150248	140	136	101	100	195	114	101
ABCB5	0.100109	-1.85075	0.0291137	0.864517	0.114856	0.0519897	5	5	2	4	4	7	4
ABCB6	-0.0494228	5.45629	0.259355	0.610564	0.00331979	0.00576854	1217	1018	935	909	1121	1207	720
ABCB7	-0.0670156	5.23333	0.601339	0.438068	0.00344336	0.00423287	1015	954	771	765	1034	803	749
ABCB8	0.0997321	5.95509	1.70599	0.191507	0.00317937	0.0034918	1671	1424	1351	1135	1679	1726	1104
ABCB9	0.0984937	3.90991	0.804398	0.369782	0.00587611	0.00580955	467	348	295	240	413	404	283
ABCC1	0.084237	6.98671	1.52281	0.217195	0.00292117	0.00300886	4034	2491	2732	2345	3679	2822	2628
ABCC10	0.0811674	5.57523	1.0892	0.296649	0.00327267	0.00344887	1349	1183	940	810	1229	1366	885
ABCC11	-0.110577	-1.76265	0.0331706	0.855482	0.107687	0.0663556	6	4	5	5	8	3	3
ABCC2	-0.106627	3.01097	0.440946	0.506666	0.00898297	0.0129792	226	254	164	117	162	218	154
ABCC3	0.932578	-2.08781	1.59465	0.206663	0.135731	0.110941	2	3	3	2	5	2	7
ABCC4	-0.0287763	5.04532	0.141241	0.707051	0.00359336	0.00291206	951	733	726	669	881	746	647
ABCC5	-0.179809	6.3429	7.20839	0.00725638	0.0031198	0.0026851	2534	2234	1721	1422	2228	1927	1247
ABCC6	0.166268	-1.12445	0.108956	0.741336	0.0652352	0.0524022	15	5	14	3	11	7	6
ABCC6P2	0.138156	-1.92437	0.0314295	0.859285	0.121092	0.185938	9	4	4	0	3	6	3
ABCD2	-0.17395	0.617535	0.435783	0.509165	0.017895	0.0201335	40	39	34	28	40	23	31
ABCD3	-0.0960732	7.00512	1.96444	0.161039	0.00291193	0.00304589	3711	3303	2614	2498	3600	2825	2384
ABCD4	0.0120667	6.0553	0.0275986	0.868056	0.00316329	0.00314499	1745	1450	1516	1419	1688	1606	1312
ABCE1	-0.0286391	8.46944	0.265808	0.606158	0.0017936	0.00209766	9771	7565	8130	7622	9914	6894	7506
ABCF1	0.0208134	7.71448	0.138786	0.709491	0.0024354	0.00203979	5608	4314	5005	4514	5294	4587	4547
ABCF2	-0.0150584	6.88532	0.056653	0.811867	0.00296847	0.00251527	3304	2705	2632	2363	3267	2736	2211
ABCF3	-0.0299825	5.64326	0.160599	0.688605	0.0032504	0.00317044	1425	1221	1008	967	1329	1310	874
ABCG1	-0.802836	-2.45121	0.763472	0.382244	0.172096	0.182832	9	1	0	1	2	2	1
ABCG2	-0.278091	2.30449	2.05362	0.151844	0.0111522	0.0174424	116	207	97	65	86	132	82
ABCG4	1.05529	-0.167603	8.40397	0.00374403	0.0295198	0.0394939	17	17	14	5	31	23	24
ABCG5	0.0924853	-0.880237	0.0393086	0.842839	0.0532009	0.0572214	17	3	12	11	10	7	14
ABHD10	-0.107739	6.31126	2.09963	0.147334	0.00312496	0.00341906	2099	1711	1935	1827	2030	1437	1733
ABHD11	0.188359	4.44016	4.65864	0.0308976	0.00449706	0.00347701	545	412	473	460	598	466	530
ABHD12	-0.0534303	5.89597	0.552711	0.457212	0.00318991	0.00298554	1439	1549	1355	1224	1420	1483	1120
ABHD13	-0.11202	6.06239	2.61252	0.106023	0.00316221	0.0028044	1983	1477	1516	1416	1856	1340	1274
ABHD14A	0.145904	2.55574	1.01924	0.3127	0.0104826	0.00741843	142	116	147	118	145	144	122
ABHD14B	-0.0373913	3.15036	0.0804252	0.776722	0.00848331	0.00771544	282	205	158	167	248	239	144
ABHD15	0.0227877	4.56431	0.071281	0.789481	0.00425081	0.00335367	661	490	620	453	646	518	444
ABHD16A	0.0389537	6.03451	0.295715	0.586581	0.00316648	0.00303163	1646	1524	1464	1336	1539	1725	1323
ABHD2	-0.0418385	7.24832	0.491114	0.483431	0.00277272	0.00228386	4470	3835	3103	2793	4158	3660	2794
ABHD3	0.0713893	4.76317	0.501047	0.47904	0.00392325	0.00567569	692	568	650	561	835	515	568
ABHD4	-0.182687	5.47955	6.08109	0.0136636	0.00330968	0.00298203	1268	1283	895	844	1017	1141	787
ABHD5	-0.0468592	4.82486	0.250988	0.61638	0.0038386	0.00474923	807	727	639	499	770	611	550
ABHD6	-0.377641	1.72501	4.44279	0.035049	0.0125152	0.00998443	100	99	56	66	63	86	53
ABHD8	0.0639616	3.98621	0.361968	0.547415	0.00564804	0.00539761	463	343	338	294	432	418	285
ABI1	0.0229899	6.63729	0.129555	0.718893	0.00305668	0.00250421	2970	2328	2048	1809	2972	2326	1835
ABI2	-0.0513426	9.18955	1.41666	0.233954	0.0012038	0.0012664	15858	13967	12579	12126	15300	12919	11815
ABI3	0.0456218	2.46654	0.0931519	0.760208	0.010734	0.00811265	132	121	121	118	116	126	137
ABI3BP	-0.118635	-2.34033	0.0143419	0.904675	0.160459	0.313469	2	1	5	3	1	6	0
ABL2	0.0430359	7.49778	0.53092	0.466221	0.00260168	0.00227727	5680	3773	3247	3606	5680	3743	3845
ABLIM2	0.510878	-2.13586	0.450227	0.502227	0.140241	0.123301	4	2	3	2	4	7	1
ABO	-0.930892	-1.22712	3.21564	0.0729376	0.070966	0.0496201	17	9	11	4	8	3	4
ABR	-0.00884087	7.55306	0.0230556	0.879313	0.00256062	0.00221217	5439	4370	4003	3613	4969	4569	3596
ABRACL	0.0232049	5.59386	0.0597975	0.806816	0.00326626	0.00553432	1092	1055	1211	1070	1141	877	1244
ABT1	0.111822	5.7456	2.56331	0.10937	0.00322223	0.00270096	1347	1054	1200	1186	1377	1169	1278
ABTB1	0.207701	1.93116	1.58225	0.208437	0.0120199	0.00806145	91	97	80	58	104	111	66
ACAA1	-0.0218255	5.09936	0.0707932	0.790185	0.00354526	0.00358573	948	778	740	707	847	864	658
ACAA2	-0.0178077	7.17836	0.0855757	0.769879	0.00281585	0.00236759	3813	3105	3364	3198	3769	3099	3020
ACACA	0.135204	8.77311	9.25244	0.00235182	0.00153507	0.00132469	11685	9612	9165	8388	12507	10673	9044
ACACB	0.058255	4.70872	0.44563	0.504417	0.00400456	0.00383567	827	650	490	407	748	708	458
ACAD10	0.151991	5.39268	3.76111	0.0524579	0.00334993	0.00338744	1197	913	913	726	1172	1026	883
ACAD11	0.00817582	1.58036	0.00126983	0.971574	0.0129029	0.0228812	84	57	53	67	62	93	54
ACAD8	-0.0134919	4.63886	0.025316	0.873582	0.00411819	0.00343267	697	610	557	455	634	600	482
ACAD9	0.0681702	6.03124	0.952685	0.329037	0.00316699	0.00284757	1866	1358	1456	1288	1866	1528	1275
ACADL	-0.312766	-1.64124	0.213419	0.644101	0.098335	0.16153	4	8	1	8	8	8	1
ACADM	-0.0921857	6.95522	2.24571	0.133985	0.00293652	0.00237011	3327	2760	3048	2712	3065	2551	2543
ACADS	-0.123085	0.193144	0.17743	0.673591	0.0228256	0.0169403	26	31	36	14	20	27	17
ACADSB	-0.0801944	5.37672	1.11935	0.290058	0.00335809	0.00309617	1323	856	864	876	1138	809	886
ACADVL	0.0034716	7.10033	0.00307715	0.955762	0.0028611	0.00250408	3910	3146	2934	2683	3729	3397	2536
ACAP1	0.278655	-1.09204	0.332481	0.564202	0.0635107	0.0651561	10	11	5	5	9	9	13
ACAP2	-0.0229775	7.66509	0.106603	0.744046	0.00247448	0.00334754	6261	5019	3906	3622	6403	4335	3781
ACAP3	0.0532701	6.82807	0.311955	0.576483	0.00299237	0.0061298	2918	2523	2396	2379	2726	3367	2058
ACAT1	0.0040487	6.12001	0.00357232	0.95234	0.00315363	0.00268695	1930	1535	1473	1455	1924	1540	1417
ACBD3	-0.0662286	6.81537	1.05197	0.305053	0.00299739	0.00261608	3718	2743	2226	1957	3431	2497	1968
ACBD4	0.0239503	1.58046	0.0144322	0.904377	0.0129026	0.0125331	70	62	92	54	55	62	70
ACBD5	-0.0982425	5.69934	1.76279	0.184276	0.00323424	0.00311162	1499	1286	1097	1035	1432	1135	966
ACBD6	0.00372852	6.13338	0.00302476	0.95614	0.00315167	0.00269573	1942	1550	1529	1453	1846	1645	1404
ACBD7	0.0321525	4.28538	0.115728	0.733715	0.00484697	0.00412654	432	414	509	444	460	410	435
ACD	0.304346	5.77821	13.9021	0.00019258	0.00321441	0.00398439	1319	1035	1265	1055	1383	1482	1283
ACE2	0.0985501	1.17093	0.203777	0.651689	0.014356	0.0156082	64	37	30	56	65	55	45
ACER2	-0.285746	3.88521	7.43355	0.00640188	0.00595181	0.00483361	365	393	387	328	284	304	292
ACER3	0.0484863	6.06104	0.49203	0.483023	0.00316242	0.00280122	2035	1606	1237	1169	2069	1591	1243
ACHE	-0.212465	3.55221	2.85556	0.0910584	0.0070479	0.00745308	276	432	219	185	187	392	188
ACIN1	0.0076291	8.86912	0.0278636	0.86743	0.00145577	0.00141186	12572	10645	10444	9519	11921	11426	9193
ACLY	0.0460109	9.89728	1.88889	0.169327	0.000730871	0.000761957	26492	20215	21053	19513	25597	22183	19601
ACN9	-0.108263	4.07103	0.966867	0.325463	0.0054053	0.00606226	514	335	399	356	438	274	392
ACO1	-0.0380619	6.9644	0.369762	0.543134	0.00293211	0.0024757	3734	2862	2629	2445	3634	2703	2375
ACO2	0.0382816	7.34511	0.420438	0.516719	0.00270937	0.0022439	4319	3800	3640	3148	4127	4070	3224
ACOT11	0.00878946	1.94793	0.00245037	0.96052	0.0119813	0.0110131	103	89	92	68	82	91	84
ACOT12	-0.445548	-2.43369	0.230503	0.631151	0.170226	0.226708	2	2	2	4	3	3	0
ACOT13	0.000252683	5.30953	1.13497e-05	0.997312	0.00339526	0.00292277	1111	827	966	805	1065	811	829
ACOT8	0.0849133	3.6259	0.497258	0.480707	0.00679481	0.00691246	348	249	269	245	315	320	244
ACOT9	0.0378139	5.94282	0.307164	0.579426	0.00318148	0.00265656	1875	1458	1187	1088	1833	1495	1138
ACOX1	-0.0717713	6.07857	1.04076	0.307644	0.00315977	0.00292593	2017	1782	1325	1217	1945	1609	1164
ACOX2	0.0335839	3.94107	0.0981791	0.754026	0.0057819	0.00543721	484	451	248	203	418	482	235
ACOX3	0.132648	4.82799	2.74556	0.0975246	0.00383451	0.00308991	802	626	611	501	838	687	558
ACP2	-0.0596003	5.87172	0.597399	0.439572	0.00319453	0.00353266	1591	1358	1345	1216	1474	1457	1041
ACP5	-0.29184	1.89335	2.45826	0.116908	0.0121076	0.0130543	110	123	70	58	78	86	66
ACP6	-0.141662	4.39564	2.02634	0.154592	0.00459293	0.00502236	577	605	435	376	450	642	323
ACPL2	-0.0283579	6.00307	0.169424	0.680625	0.00317144	0.00274102	1999	1403	1389	1226	1809	1449	1199
ACPP	-0.269939	-2.43912	0.0869149	0.768136	0.170805	0.113261	3	2	5	1	3	2	0
ACR	0.948446	-2.63867	0.860746	0.35353	0.192791	0.130514	1	0	3	2	3	0	3
ACRBP	0.479336	0.101016	1.64877	0.199126	0.0242734	0.05272	11	23	27	21	34	28	15
ACRC	-0.202004	1.35893	1.08069	0.298543	0.0136067	0.00980641	67	92	45	35	59	75	32
ACSBG1	0.191489	-0.633538	0.251598	0.615952	0.0431946	0.0338892	12	17	7	10	12	15	17
ACSF2	0.0137984	2.06732	0.00589998	0.938774	0.0117086	0.0118926	85	71	106	114	64	92	115
ACSF3	-0.0247665	4.22123	0.0686937	0.793248	0.0050054	0.00405031	508	387	467	390	447	395	401
ACSL1	0.11446	4.9951	2.10513	0.146806	0.00364202	0.0031154	1084	629	593	547	1176	670	576
ACSL4	-0.0305804	6.77342	0.203208	0.652143	0.00301321	0.00291401	3233	2437	2440	2143	3138	2201	2218
ACSL5	-0.140551	1.7132	0.430037	0.511971	0.0125453	0.0198196	101	99	54	49	74	72	71
ACSL6	-0.043458	-1.11073	0.00890769	0.924807	0.0645002	0.0424075	10	12	8	5	6	13	7
ACSM3	-0.268462	-0.856049	0.253402	0.61469	0.0521271	0.112013	23	9	3	8	9	5	19
ACSS1	0.133699	-0.0721289	0.126083	0.722528	0.0274627	0.0467897	9	15	27	30	16	23	17
ACSS2	0.117571	6.21642	2.5722	0.108756	0.00313949	0.00327353	1821	1703	1766	1403	1840	2074	1404
ACSS3	-0.0981212	4.08396	0.903722	0.341786	0.00536932	0.00499373	446	316	422	418	362	294	435
ACTA1	0.0140143	-1.37683	0.000491487	0.982313	0.0800625	0.100731	8	7	2	7	6	3	15
ACTA2	-0.0104305	6.06737	0.02405	0.876758	0.00316146	0.00258109	2265	1141	1597	1353	2124	1159	1347
ACTG1P4	-1.19818	-2.06326	2.77886	0.0955163	0.133463	0.0961329	7	6	2	3	3	4	0
ACTL10	-0.576401	-2.26733	0.352788	0.552539	0.153053	0.241808	8	1	4	1	2	4	0
ACTL6A	-0.0491019	7.60973	0.707671	0.400218	0.0025175	0.00223008	5217	4300	4578	4247	4933	4002	4215
ACTN2	0.852711	-1.11564	3.18967	0.0741049	0.0647624	0.0390965	5	3	10	10	11	6	15
ACTN3	0.658811	-2.59441	0.585337	0.444228	0.187794	0.0979792	3	1	0	1	5	1	2
ACTR10	-0.045158	6.85478	0.512449	0.474081	0.00298148	0.00249326	3459	2839	2341	2166	3363	2732	2035
ACTR1A	0.0424745	8.44	0.718812	0.396534	0.00181907	0.00168335	9616	7678	7623	6877	8986	8218	7274
ACTR1B	0.0595765	6.14631	0.564494	0.452455	0.00314977	0.00391218	1881	1484	1537	1513	1818	1804	1409
ACTR2	-0.0246843	9.78655	0.390605	0.531981	0.000797119	0.00107428	26398	20517	18459	16904	25848	18932	17196
ACTR3	0.0109108	9.43602	0.0904575	0.763596	0.00102578	0.000885505	20651	14469	15021	13974	20035	14765	13971
ACTR3B	-0.0786953	4.08445	0.641366	0.423217	0.00536795	0.00430886	480	341	442	362	408	339	354
ACTR3C	-0.055096	1.50461	0.0763861	0.782256	0.0131261	0.0126307	72	69	70	51	65	54	63
ACTR5	-0.0128185	4.6675	0.0223645	0.881121	0.00407034	0.00357472	647	569	581	554	662	561	515
ACTR6	0.0229559	4.98732	0.0545055	0.815401	0.00364991	0.00555224	807	759	762	607	915	645	636
ACTR8	-0.0692833	6.25111	1.08256	0.298126	0.0031343	0.00263047	2356	1890	1482	1416	2193	1771	1360
ACTRT3	0.19952	-0.14368	0.376917	0.539258	0.0289827	0.0265976	24	31	7	6	28	27	12
ACVR1	-0.0816788	5.34249	0.794906	0.372621	0.00337644	0.00494691	1360	1235	651	571	1290	994	620
ACVR1B	-0.0126437	6.31539	0.0361239	0.84926	0.0031243	0.00264952	2253	1974	1618	1506	2129	1919	1548
ACVR1C	-0.260291	-2.16776	0.11411	0.735513	0.143287	0.131718	1	6	2	4	3	5	1
ACVR2A	-0.103254	5.90193	2.01946	0.155295	0.0031888	0.00307665	1721	1391	1305	1255	1602	1211	1207
ACVR2B-AS1	-0.168254	2.041	0.954972	0.328457	0.0117686	0.00961919	88	59	105	137	76	63	107
ACVRL1	-0.328695	2.51679	5.39574	0.0201859	0.0105945	0.00693273	212	194	72	80	162	151	67
ACY1	0.295197	-0.768361	0.547454	0.45936	0.0484059	0.0338997	14	9	8	10	12	12	16
ACYP1	0.0768792	3.83771	0.505864	0.476935	0.00609981	0.0053557	346	340	327	277	370	323	310
ACYP2	-0.0480677	3.14745	0.135894	0.712397	0.0084938	0.00734888	223	230	188	176	220	194	186
ADAL	0.0679667	5.13975	0.687587	0.406986	0.00351204	0.0036241	1012	836	698	634	1022	806	729
ADAM11	0.330119	1.448	3.03372	0.081551	0.0133041	0.00989238	76	42	49	53	89	62	60
ADAM12	-0.104639	4.09341	1.16985	0.279433	0.00534322	0.00415165	715	333	284	291	657	301	270
ADAM15	0.203632	7.31668	8.9628	0.00275533	0.0027284	0.00305263	4480	3180	3465	2897	4696	4176	3110
ADAM17	-0.0385931	6.96742	0.375837	0.53984	0.00293064	0.00251061	3670	3312	2428	2224	3471	3094	2252
ADAM18	-0.831416	-1.95634	1.50184	0.220388	0.12387	0.0692845	8	5	5	2	4	2	2
ADAM1A	0.0123541	3.6537	0.012391	0.911367	0.00670066	0.00551987	337	334	224	236	349	309	245
ADAM20	-0.22511	-1.51624	0.151765	0.696854	0.0893411	0.0888572	10	7	4	4	9	2	7
ADAM20P1	-0.0040929	0.346406	0.000240329	0.987631	0.0207454	0.0146665	29	50	12	13	31	45	14
ADAM21	-0.348044	-2.06868	0.223311	0.636529	0.133962	0.104534	7	2	3	3	8	1	1
ADAM22	-0.0844507	5.29626	0.850181	0.356501	0.00340316	0.00492743	980	1103	836	769	958	881	803
ADAM23	-0.0623283	6.03662	0.682997	0.408557	0.00316616	0.00343749	1906	1698	1356	1204	1705	1514	1290
ADAM28	0.845364	-2.16616	0.904947	0.341459	0.143133	0.212315	3	3	5	0	1	5	5
ADAM32	0.0383718	0.290614	0.0185528	0.891656	0.0214585	0.020971	37	28	19	18	27	29	27
ADAM33	0.100932	0.266966	0.0934512	0.759835	0.0217755	0.0367358	47	14	31	16	30	28	18
ADAM8	0.108298	2.47925	0.485176	0.486087	0.0106992	0.00966013	197	134	81	74	175	173	79
ADAMTS1	0.310166	4.60262	5.42487	0.0198519	0.00418119	0.0107684	871	321	423	451	978	569	422
ADAMTS10	0.0429033	6.25657	0.361615	0.54761	0.00313347	0.0030966	2359	1922	1358	1264	2337	2166	1189
ADAMTS13	0.101672	3.64727	0.712457	0.39863	0.00672238	0.00695962	393	264	265	210	342	328	236
ADAMTS14	-0.438848	-2.54415	0.204007	0.651506	0.1822	0.212159	5	0	0	3	5	1	0
ADAMTS19	0.570742	-1.07411	1.30219	0.253813	0.0625733	0.0714506	14	10	5	1	16	10	8
ADAMTS2	0.206375	-0.793469	0.23078	0.630946	0.0494442	0.0453144	10	14	10	8	16	18	4
ADAMTS20	-0.276105	1.06889	1.64711	0.199353	0.0148394	0.0103267	54	33	57	59	45	26	48
ADAMTS3	0.0379203	4.54467	0.10952	0.740691	0.00428766	0.00753911	563	612	538	426	618	492	507
ADAMTS4	-0.421539	1.56119	4.95609	0.0259989	0.0129579	0.01105	93	113	39	43	59	80	42
[truncated: 14,645 more rows]

## Sheet: cntrl_vs_G_NegBin_edgeR_TMM_res
Gene	logFC	logCPM	LR	PValue	trended.disp	tagwise.disp	ctrl0	ctrl1	ctrl2	ctrl3	G0	G1	G2	G3
[truncated: 14,841 more rows]

[truncated: 8 more sheets: top_genes_Poisson_G, top_genes_Poisson_C, Top_Gene_DE_DAVID, Fraction down regulated, models_vs_enrichment_sets, models_vs_pathways_sets, models_vs_ASD_risk_sets, models_vs_ASD_CHD8_targets]
