# Supplementary material for: The autism-associated chromatin modifier CHD8 regulates other autism risk genes during human neurodevelopment
Source: Nat Commun. 2015 Mar 10;6:6404. doi: 10.1038/ncomms7404 (PMC4355952; doi:10.1038/ncomms7404)
Supplement: Supplementary Data 8 — Impact of CHD8 binding on prediction of additional ASD risk genes. For each list of CHD8 peaks, the number of genes assigned, the d value from the modified DAWN algorithm, and permuation P-value are indicated. [file ncomms7404-s9.xlsx]

## Sheet: Sheet1
CHD8 Peak List	Total Gene Assignments	d value from DAWN	permutation P value
All hNSC promoters	9513	0	1
hNSC specific promoters	4000	0	1
hNSC enhancers	1598	0.9	0.03
hNSC + human brain promoters	3060	1.63	< 0.001
hNSC + human + mouse promoters	2163	1.58	< 0.006
human brain enhancers	1415	1.23	0.02
